# Supplementary material for: JCoDA: a tool for detecting evolutionary selection
Source: BMC Bioinformatics. 2010 May 27;11:284. doi: 10.1186/1471-2105-11-284 (PMC2887424; doi:10.1186/1471-2105-11-284)
Supplement: Additional file 1 — Zipped archive that contains the JCoDA/PGI tutorial (tutorial.pdf ), readme files (JCoDA readme.txt and PGI readme.txt), and video guides (JCoDA videos guide.txt and Common problems video guide.txt). [file 1471-2105-11-284-S1.ZIP]

Archive with 10 entries (7 files):
- Additional File 1 - Readme_tutorial_video_guide/
- Additional File 1 - Readme_tutorial_video_guide/.DS_Store
- __MACOSX/
- __MACOSX/Additional File 1 - Readme_tutorial_video_guide/
- __MACOSX/Additional File 1 - Readme_tutorial_video_guide/._.DS_Store
- Additional File 1 - Readme_tutorial_video_guide/Common problems video guide.txt
- Additional File 1 - Readme_tutorial_video_guide/JCoDA readme.txt
- Additional File 1 - Readme_tutorial_video_guide/JCoDA videos guide.txt
- Additional File 1 - Readme_tutorial_video_guide/PGI readme.txt
- Additional File 1 - Readme_tutorial_video_guide/tutorial.pdf
