# Supplementary material for: JCoDA: a tool for detecting evolutionary selection
Source: BMC Bioinformatics. 2010 May 27;11:284. doi: 10.1186/1471-2105-11-284 (PMC2887424; doi:10.1186/1471-2105-11-284)
Supplement: Additional file 1 — Zipped archive that contains the JCoDA/PGI tutorial (tutorial.pdf ), readme files (JCoDA readme.txt and PGI readme.txt), and video guides (JCoDA videos guide.txt and Common problems video guide.txt). [file 1471-2105-11-284-S1.ZIP › Additional File 1 - Readme_tutorial_video_guide/Common problems video guide.txt]

JCoDA common problem video guide

**JCoDA not launching or crashing on a Windows XP, Vista, or 7 based machine.  
>FAQ - crash with Java (JRE_1.5).swf
JCoDA will crash if it is run with Java 1.5 and JRE.  JCoDA requires Java 1.6 and JRE.  The video illustrates this behavior with Java 1.5 and JRE.  To solve this problem install Java Developer Kit 6 (JDK 6) avilable at: http://java.sun.com/javase/downloads/index.jsp

If this does not solve the problem then uninstall Java 1.5 and JRE prior to installation of JDK 6.  If you have check to make sure that you have Java 1.6 and JRE and problems still persist then follow the instructions in the video "FAQ - Installing and configuring on problematic machines (long).swf"

>FAQ - crash FIXED (JRE1.6).swf
JCoDA is fully functional when Java 1.6 and JRE have been installed on the same machine where it was crashing in the video "FAQ - crash with Java (JRE_1.5).swf".

**JCoDA is only partially functional or the codon-delimited alignments don’t work and only the pre-aligned sequences work.
>FAQ - Partially functional native on OS X 10.6 (audio).swf
On OS X 10.6 JCoDA will launch natively; however, the underlying executables are Windows based so only limited functionality is available.  JCoDA is not designed to run natively on Mac OS X.  This behavior is due to the “universal” nature of Java and is caused by some of the processing functions handled internally by JCoDA. 

**JCoDA will not run on my virtual machine (VM).
>FAQ - Virtual machine Mac OS X 10.5 (audio).swf
JCoDA is fully functional on a Mac through a VM on OS X 10.4 and above.  However, the following conditions must be met:
1) Java 1.6 and JRE (or JDK 6) must be installed on the VM.  
2) JCoDA must be launched from in side the virtual machine. 
Unlike OS X 10.6, JCoDA will not launch natively with partial functionality from OS X 10.5 or earlier.  As illustrated in the video, even if your VM is running, you must enter it before launching JCoDA.  This behavior is common to most VMs, as they do not interact with the base operating system (other than using/sharing some resources).
