# Supplementary material for: JCoDA: a tool for detecting evolutionary selection
Source: BMC Bioinformatics. 2010 May 27;11:284. doi: 10.1186/1471-2105-11-284 (PMC2887424; doi:10.1186/1471-2105-11-284)
Supplement: Additional file 1 — Zipped archive that contains the JCoDA/PGI tutorial (tutorial.pdf ), readme files (JCoDA readme.txt and PGI readme.txt), and video guides (JCoDA videos guide.txt and Common problems video guide.txt). [file 1471-2105-11-284-S1.ZIP › Additional File 1 - Readme_tutorial_video_guide/JCoDA readme.txt]

JCoDA.jar
========================================
JCoDA - Java Codon Delimited Alignment
(bundled with Phylip Graphical Interface)
   Version 1.0      January 2010

Authors:	
	Christopher D. Laucius
	Steven Steinway
	James E. Hayes
	Ruth Dannenfelser 
      	Sudhir Nayak

Email: 
     laucius2@gmail.com
     steve.steinway@gmail.com
     jim.hayes2@gmail.com
     ruth.dannenfelser@gmail.com
     nayak@tcnj.edu

Contact:
	Department of Biology 
	The College of New Jersey
	2000 Pennington Rd.
	Ewing, NJ 08628 

Website: 
http://www.tcnj.edu/~nayaklab/jcoda

License:
JCoDA is provided as free software: you 
can redistribute it and/or modify it 
under the terms of the GNU General 
Public License as published by the Free 
Software Foundation (version 3).
 =========================================

About: 
JCoDA is a configurable, user-friendly 
visualization tool for performing 
evolutionary analysis on homologous coding 
sequences. It was built using the BioJava 
framework, ClustalW, Phylip, and PAML which
allows for the rapid assessment and 
visualization of the pairwise and site-
based selection pressure on coding 
sequences.

For information on Phylip Graphical Interface 
(PGI) see the PGI readme.

To Run JCoDA:
-Double click JCoDA.jar to run
-JCoDA runs on Windows XP, Vista, or 7
(natively or through a virtual machine)
-You must have the JRE (Java
 Runtime Environment) 1.6 or higher
-Have the all of the original files
 included with the distribution
   - A paml folder with:
	advanced_options folder:
		codeml
		codeml.ctl
		JCoDATreeFile.txt
		sites_method_input.txt
      	sites_method folder:
		codeml
		codeml.ctl
		JCoDATreeFile.txt
		sites_method_input.txt
	sliding_window_dnds folder:
		codeml.exe
		yn00.exe
		yn00.ctl
		paml_input.txt
		paml_output.txt
   - alignment folder with:
	AlignmentFile.dnd
	AlignmentFile.input
	alignmentfile.output
	clustalw
   - A lib folder with:
	biojava
	jcommon-1.0.16
	jfreechart-1.0.13
	jcommon-1.0.16
	org-jdesktop-layout
	swing-layout-1.0.3
	JLogo.png
	PiggiLogo.png
	tutorial.pdf	
   - A phyExe folder with:
	seqboot.exe
	consense.exe
	drawtree.exe
	neighbor.exe
	proml.exe
	dnaml.exe
	protdist.exe
	dnadist.exe
	protpars.exe
	dnapars.exe
      (all from the phylip
	3.68 distribution)
   - font1 file (from phylip
   	3.68) in the main directory
-JCoDA can also be run through the command 
 line by using: java -jar JCoDA.jar
