# Supplementary material for: JCoDA: a tool for detecting evolutionary selection
Source: BMC Bioinformatics. 2010 May 27;11:284. doi: 10.1186/1471-2105-11-284 (PMC2887424; doi:10.1186/1471-2105-11-284)
Supplement: Additional file 1 — Zipped archive that contains the JCoDA/PGI tutorial (tutorial.pdf ), readme files (JCoDA readme.txt and PGI readme.txt), and video guides (JCoDA videos guide.txt and Common problems video guide.txt). [file 1471-2105-11-284-S1.ZIP › Additional File 1 - Readme_tutorial_video_guide/JCoDA videos guide.txt]

JCoDA videos

**Checking your Java and Java Runtime Environment (JRE) versions
>FAQ Checking your version of Java (audio).swf

**JCoDA will not run on my Windows machine.  I installed Java and still does not run.
>FAQ - Installing and configuring (long).swf
In some cases Java and/or JRE does not install properly or is not recognized.  Before following the directions in this video be sure to uninstall any version of Java and JRE and restart your machine.

After you check your version of Java and JRE, if problems persist then there may be a conflict with JCoDA and your antivirus software (such as Norton Antivirus).  To determine if this is the case you can temporarily disable (completely disable) your antivirus software, restart (make sure the software is of), and then launch JCoDA again.

**Generating sliding window graphs with JCoDA
>FAQ sliding window dN/dS MAC VM Vista example (audio).swf
