# Supplementary material for: JCoDA: a tool for detecting evolutionary selection
Source: BMC Bioinformatics. 2010 May 27;11:284. doi: 10.1186/1471-2105-11-284 (PMC2887424; doi:10.1186/1471-2105-11-284)
Supplement: Additional file 1 — Zipped archive that contains the JCoDA/PGI tutorial (tutorial.pdf ), readme files (JCoDA readme.txt and PGI readme.txt), and video guides (JCoDA videos guide.txt and Common problems video guide.txt). [file 1471-2105-11-284-S1.ZIP › Additional File 1 - Readme_tutorial_video_guide/PGI readme.txt]

PGI.jar
========================================
PGI - Phylip Graphical Interface
   Version 1.0      January 2010

Authors: 
	Ruth Dannenfelser 
    	Sudhir Nayak

Email: 
	ruth.dannenfelser@gmail.com
	nayak@tcnj.edu

Contact: 
	Department of Biology
	The College of New Jersey
	2000 Pennington Rd.
	Ewing, NJ 08628 

Website: 
http://www.tcnj.edu/~nayaklab/jcoda

License:
PGI is provided as free software: you 
can redistribute it and/or modify it 
under the terms of the GNU General 
Public License as published by the Free 
Software Foundation (version 3).
=========================================

About:
PGI, affectionately known as "piggi", was 
conceived in May 2009 as a way for users 
to simplify tree building in phylip, 
without multiple infiles, outfiles, and 
the phylip command line style menus.

To Run PGI:
-Double click PGI.jar to run
-PGI runs on Windows XP, Vista, or 7
(natively or through a virtual machine)
-You must have the JRE (Java
 Runtime Environment) 1.6 or higher
-Have the all of the original files
 included with the distribution
   - A phyExe folder with:
	seqboot.exe
	consense.exe
	drawtree.exe
	neighbor.exe
	proml.exe
	dnaml.exe
	protdist.exe
	dnadist.exe
	protpars.exe
	dnapars.exe
      (all from the phylip
	3.68 distribution)
   - font1 file (from phylip
   	3.68) in the main directory
   - A lib folder with:
	org-jdesktop-layout
	swing-layout-1.0.3	
-PGI can also be run through the command 
 line by using: java -jar PGI.jar
