# Supplementary material for: JCoDA: a tool for detecting evolutionary selection
Source: BMC Bioinformatics. 2010 May 27;11:284. doi: 10.1186/1471-2105-11-284 (PMC2887424; doi:10.1186/1471-2105-11-284)
Supplement: Additional file 2 — Zipped archive that contains the JCoDA/PGI installation and configuration video (FAQ - Installing and configuring -long-.swf). Not required for all installations. [file 1471-2105-11-284-S2.ZIP]

Archive with 6 entries (3 files):
- Additional File 2 - Video_installation/
- Additional File 2 - Video_installation/.DS_Store
- __MACOSX/
- __MACOSX/Additional File 2 - Video_installation/
- __MACOSX/Additional File 2 - Video_installation/._.DS_Store
- Additional File 2 - Video_installation/FAQ - Installing and configuring -long-.swf
