# Supplementary material for: JCoDA: a tool for detecting evolutionary selection
Source: BMC Bioinformatics. 2010 May 27;11:284. doi: 10.1186/1471-2105-11-284 (PMC2887424; doi:10.1186/1471-2105-11-284)
Supplement: Additional file 3 — Zipped archive that contains videos of checking Java version (FAQ Checking your version of Java -audio-.swf) and a sample of sliding window analysis. [file 1471-2105-11-284-S3.ZIP]

Archive with 7 entries (4 files):
- Additional File 3 - Video_checking_Java_and_example/
- Additional File 3 - Video_checking_Java_and_example/.DS_Store
- __MACOSX/
- __MACOSX/Additional File 3 - Video_checking_Java_and_example/
- __MACOSX/Additional File 3 - Video_checking_Java_and_example/._.DS_Store
- Additional File 3 - Video_checking_Java_and_example/FAQ Checking your version of Java -audio-.swf
- Additional File 3 - Video_checking_Java_and_example/FAQ sliding window dNnC╠oo╠üdS MAC VM Vista example -audio-.swf
