# Supplementary material for: JCoDA: a tool for detecting evolutionary selection
Source: BMC Bioinformatics. 2010 May 27;11:284. doi: 10.1186/1471-2105-11-284 (PMC2887424; doi:10.1186/1471-2105-11-284)
Supplement: Additional file 4 — Zipped archive that contains videos documenting common problems with JCoDA and PGI. [file 1471-2105-11-284-S4.ZIP]

Archive with 8 entries (5 files):
- Additional File 4 - Video_common_problems/
- Additional File 4 - Video_common_problems/.DS_Store
- __MACOSX/
- __MACOSX/Additional File 4 - Video_common_problems/
- __MACOSX/Additional File 4 - Video_common_problems/._.DS_Store
- Additional File 4 - Video_common_problems/FAQ - crash with Java -JRE_1.5.swf
- Additional File 4 - Video_common_problems/FAQ - crash with Java fixed with JRE1.6.swf
- Additional File 4 - Video_common_problems/FAQ - Virtual machine Mac OS X 10.5 -audio-.swf
