# Supplementary material for: JCoDA: a tool for detecting evolutionary selection
Source: BMC Bioinformatics. 2010 May 27;11:284. doi: 10.1186/1471-2105-11-284 (PMC2887424; doi:10.1186/1471-2105-11-284)
Supplement: Additional file 5 — Zipped archive that contains videos documenting partial functionally with Mac OS X 10.6. [file 1471-2105-11-284-S5.ZIP]

Archive with 2 entries (1 files):
- Additional File 5 - Video_partially_functional_OSX/
- Additional File 5 - Video_partially_functional_OSX/FAQ - Partially functional native on OS X 10.6 -audio-.swf
