# Supplementary material for: JCoDA: a tool for detecting evolutionary selection
Source: BMC Bioinformatics. 2010 May 27;11:284. doi: 10.1186/1471-2105-11-284 (PMC2887424; doi:10.1186/1471-2105-11-284)
Supplement: Additional file 6 — Zipped archive that contains all JCoDA source code and executable jar files. [file 1471-2105-11-284-S6.ZIP]

Archive with 377 entries (348 files):
- JCoDA/
- JCoDA/.DS_Store
- __MACOSX/
- __MACOSX/JCoDA/
- __MACOSX/JCoDA/._.DS_Store
- JCoDA/alignment/
- JCoDA/alignment/AlignmentFile.dnd
- __MACOSX/JCoDA/alignment/
- __MACOSX/JCoDA/alignment/._AlignmentFile.dnd
- JCoDA/alignment/AlignmentFile.input
- __MACOSX/JCoDA/alignment/._AlignmentFile.input
- JCoDA/alignment/alignmentfile.output
- __MACOSX/JCoDA/alignment/._alignmentfile.output
- JCoDA/alignment/clustalw.exe
- __MACOSX/JCoDA/alignment/._clustalw.exe
- __MACOSX/JCoDA/._alignment
- JCoDA/convertedFile
- __MACOSX/JCoDA/._convertedFile
- JCoDA/docs/
- JCoDA/docs/.DS_Store
- __MACOSX/JCoDA/docs/
- __MACOSX/JCoDA/docs/._.DS_Store
- JCoDA/docs/JCoDA readme.txt
- __MACOSX/JCoDA/docs/._JCoDA readme.txt
- JCoDA/docs/PGI readme.txt
- __MACOSX/JCoDA/docs/._PGI readme.txt
- JCoDA/docs/tutorial.pdf
- __MACOSX/JCoDA/docs/._tutorial.pdf
- __MACOSX/JCoDA/._docs
- JCoDA/font1
- __MACOSX/JCoDA/._font1
- JCoDA/JCoDA.jar
- __MACOSX/JCoDA/._JCoDA.jar
- JCoDA/lib/
- JCoDA/lib/biojava.jar
- __MACOSX/JCoDA/lib/
- __MACOSX/JCoDA/lib/._biojava.jar
- JCoDA/lib/jcommon-1.0.16.jar
- __MACOSX/JCoDA/lib/._jcommon-1.0.16.jar
- JCoDA/lib/jfreechart-1.0.13.jar
- __MACOSX/JCoDA/lib/._jfreechart-1.0.13.jar
- JCoDA/lib/JLogo.png
- __MACOSX/JCoDA/lib/._JLogo.png
- JCoDA/lib/org-jdesktop-layout.jar
- __MACOSX/JCoDA/lib/._org-jdesktop-layout.jar
- JCoDA/lib/PiggiLogo.png
- __MACOSX/JCoDA/lib/._PiggiLogo.png
- JCoDA/lib/swing-layout-1.0.3.jar
- __MACOSX/JCoDA/lib/._swing-layout-1.0.3.jar
- __MACOSX/JCoDA/._lib
- JCoDA/paml/
- JCoDA/paml/advanced_options/
- JCoDA/paml/advanced_options/.picasa.ini
- __MACOSX/JCoDA/paml/
- __MACOSX/JCoDA/paml/advanced_options/
- __MACOSX/JCoDA/paml/advanced_options/._.picasa.ini
- JCoDA/paml/advanced_options/2NG.dN
- __MACOSX/JCoDA/paml/advanced_options/._2NG.dN
- JCoDA/paml/advanced_options/2NG.dS
- __MACOSX/JCoDA/paml/advanced_options/._2NG.dS
- JCoDA/paml/advanced_options/2NG.t
- __MACOSX/JCoDA/paml/advanced_options/._2NG.t
- JCoDA/paml/advanced_options/codeml.ctl
- __MACOSX/JCoDA/paml/advanced_options/._codeml.ctl
- JCoDA/paml/advanced_options/codeml.exe
- __MACOSX/JCoDA/paml/advanced_options/._codeml.exe
- JCoDA/paml/advanced_options/codeml_old.ctl
- __MACOSX/JCoDA/paml/advanced_options/._codeml_old.ctl
- JCoDA/paml/advanced_options/JCoDATreeFile.txt
- __MACOSX/JCoDA/paml/advanced_options/._JCoDATreeFile.txt
- JCoDA/paml/advanced_options/lnf
- __MACOSX/JCoDA/paml/advanced_options/._lnf
- JCoDA/paml/advanced_options/rst
- __MACOSX/JCoDA/paml/advanced_options/._rst
- JCoDA/paml/advanced_options/rst1
- __MACOSX/JCoDA/paml/advanced_options/._rst1
- JCoDA/paml/advanced_options/rub
- __MACOSX/JCoDA/paml/advanced_options/._rub
- JCoDA/paml/advanced_options/sample_input.txt
- __MACOSX/JCoDA/paml/advanced_options/._sample_input.txt
- JCoDA/paml/advanced_options/sample_input_fog2.txt
- __MACOSX/JCoDA/paml/advanced_options/._sample_input_fog2.txt
- JCoDA/paml/advanced_options/sample_tree_file.ph
- __MACOSX/JCoDA/paml/advanced_options/._sample_tree_file.ph
- JCoDA/paml/advanced_options/sample_tree_file_fog2.ph
- __MACOSX/JCoDA/paml/advanced_options/._sample_tree_file_fog2.ph
- JCoDA/paml/advanced_options/sites_image.png
- __MACOSX/JCoDA/paml/advanced_options/._sites_image.png
- JCoDA/paml/advanced_options/sites_method_input.txt
- __MACOSX/JCoDA/paml/advanced_options/._sites_method_input.txt
- JCoDA/paml/advanced_options/sites_method_output.txt
- __MACOSX/JCoDA/paml/advanced_options/._sites_method_output.txt
- __MACOSX/JCoDA/paml/._advanced_options
- JCoDA/paml/sites_method/
- JCoDA/paml/sites_method/.picasa.ini
- __MACOSX/JCoDA/paml/sites_method/
- __MACOSX/JCoDA/paml/sites_method/._.picasa.ini
- JCoDA/paml/sites_method/2NG.dN
- __MACOSX/JCoDA/paml/sites_method/._2NG.dN
- JCoDA/paml/sites_method/2NG.dS
- __MACOSX/JCoDA/paml/sites_method/._2NG.dS
- JCoDA/paml/sites_method/2NG.t
- __MACOSX/JCoDA/paml/sites_method/._2NG.t
- JCoDA/paml/sites_method/codeml.ctl
- __MACOSX/JCoDA/paml/sites_method/._codeml.ctl
- JCoDA/paml/sites_method/codeml.ctl~
- __MACOSX/JCoDA/paml/sites_method/._codeml.ctl~
- JCoDA/paml/sites_method/codeml.exe
- __MACOSX/JCoDA/paml/sites_method/._codeml.exe
- JCoDA/paml/sites_method/JCoDATreeFile.txt
- __MACOSX/JCoDA/paml/sites_method/._JCoDATreeFile.txt
- JCoDA/paml/sites_method/lnf
- __MACOSX/JCoDA/paml/sites_method/._lnf
- JCoDA/paml/sites_method/rst
- __MACOSX/JCoDA/paml/sites_method/._rst
- JCoDA/paml/sites_method/rst1
- __MACOSX/JCoDA/paml/sites_method/._rst1
- JCoDA/paml/sites_method/rstO
- __MACOSX/JCoDA/paml/sites_method/._rstO
- JCoDA/paml/sites_method/rub
- __MACOSX/JCoDA/paml/sites_method/._rub
- JCoDA/paml/sites_method/sites_method_input.txt
- __MACOSX/JCoDA/paml/sites_method/._sites_method_input.txt
- JCoDA/paml/sites_method/sites_method_output.txt
- __MACOSX/JCoDA/paml/sites_method/._sites_method_output.txt
- __MACOSX/JCoDA/paml/._sites_method
- JCoDA/paml/sliding_window_dnds/
- JCoDA/paml/sliding_window_dnds/2YN.dN
- __MACOSX/JCoDA/paml/sliding_window_dnds/
- __MACOSX/JCoDA/paml/sliding_window_dnds/._2YN.dN
- JCoDA/paml/sliding_window_dnds/2YN.dS
- __MACOSX/JCoDA/paml/sliding_window_dnds/._2YN.dS
- JCoDA/paml/sliding_window_dnds/2YN.t
- __MACOSX/JCoDA/paml/sliding_window_dnds/._2YN.t
- JCoDA/paml/sliding_window_dnds/codeml.exe
- __MACOSX/JCoDA/paml/sliding_window_dnds/._codeml.exe
- JCoDA/paml/sliding_window_dnds/paml_input.txt
- __MACOSX/JCoDA/paml/sliding_window_dnds/._paml_input.txt
- JCoDA/paml/sliding_window_dnds/paml_output.txt
- __MACOSX/JCoDA/paml/sliding_window_dnds/._paml_output.txt
- JCoDA/paml/sliding_window_dnds/rst
- __MACOSX/JCoDA/paml/sliding_window_dnds/._rst
- JCoDA/paml/sliding_window_dnds/rst1
- __MACOSX/JCoDA/paml/sliding_window_dnds/._rst1
- JCoDA/paml/sliding_window_dnds/rub
- __MACOSX/JCoDA/paml/sliding_window_dnds/._rub
- JCoDA/paml/sliding_window_dnds/yn00.ctl
- __MACOSX/JCoDA/paml/sliding_window_dnds/._yn00.ctl
- JCoDA/paml/sliding_window_dnds/yn00.exe
- __MACOSX/JCoDA/paml/sliding_window_dnds/._yn00.exe
- __MACOSX/JCoDA/paml/._sliding_window_dnds
- __MACOSX/JCoDA/._paml
- JCoDA/PGI.jar
- __MACOSX/JCoDA/._PGI.jar
- JCoDA/PGIGenFiles/
- JCoDA/PGIGenFiles/Protein/
- JCoDA/PGIGenFiles/Protein/MLT/
- JCoDA/PGIGenFiles/Protein/MLT/infile1
- __MACOSX/JCoDA/PGIGenFiles/
- __MACOSX/JCoDA/PGIGenFiles/Protein/
- __MACOSX/JCoDA/PGIGenFiles/Protein/MLT/
- __MACOSX/JCoDA/PGIGenFiles/Protein/MLT/._infile1
- JCoDA/PGIGenFiles/Protein/MLT/outfile1
- __MACOSX/JCoDA/PGIGenFiles/Protein/MLT/._outfile1
- JCoDA/PGIGenFiles/Protein/MLT/outfile2
- __MACOSX/JCoDA/PGIGenFiles/Protein/MLT/._outfile2
- JCoDA/PGIGenFiles/Protein/MLT/outfile3
- __MACOSX/JCoDA/PGIGenFiles/Protein/MLT/._outfile3
- JCoDA/PGIGenFiles/Protein/MLT/outtree2
- __MACOSX/JCoDA/PGIGenFiles/Protein/MLT/._outtree2
- JCoDA/PGIGenFiles/Protein/MLT/outtree3
- __MACOSX/JCoDA/PGIGenFiles/Protein/MLT/._outtree3
- JCoDA/PGIGenFiles/Protein/MLT/plot.jpg
- __MACOSX/JCoDA/PGIGenFiles/Protein/MLT/._plot.jpg
- __MACOSX/JCoDA/PGIGenFiles/Protein/._MLT
- __MACOSX/JCoDA/PGIGenFiles/._Protein
- __MACOSX/JCoDA/._PGIGenFiles
- JCoDA/phyExe/
- JCoDA/phyExe/consense.exe
- __MACOSX/JCoDA/phyExe/
- __MACOSX/JCoDA/phyExe/._consense.exe
- JCoDA/phyExe/dnadist.exe
- __MACOSX/JCoDA/phyExe/._dnadist.exe
- JCoDA/phyExe/dnaml.exe
- __MACOSX/JCoDA/phyExe/._dnaml.exe
- JCoDA/phyExe/dnapars.exe
- __MACOSX/JCoDA/phyExe/._dnapars.exe
- JCoDA/phyExe/drawtree.exe
- __MACOSX/JCoDA/phyExe/._drawtree.exe
- JCoDA/phyExe/font1
- __MACOSX/JCoDA/phyExe/._font1
- JCoDA/phyExe/neighbor.exe
- __MACOSX/JCoDA/phyExe/._neighbor.exe
- JCoDA/phyExe/proml.exe
- __MACOSX/JCoDA/phyExe/._proml.exe
- JCoDA/phyExe/protdist.exe
- __MACOSX/JCoDA/phyExe/._protdist.exe
- JCoDA/phyExe/protpars.exe
- __MACOSX/JCoDA/phyExe/._protpars.exe
- JCoDA/phyExe/seqboot.exe
- __MACOSX/JCoDA/phyExe/._seqboot.exe
- __MACOSX/JCoDA/._phyExe
- JCoDA/plotfile
- __MACOSX/JCoDA/._plotfile
- JCoDA/sample data/
- JCoDA/sample data/fbf_FASTA_cDNA.txt
- __MACOSX/JCoDA/sample data/
- __MACOSX/JCoDA/sample data/._fbf_FASTA_cDNA.txt
- JCoDA/sample data/fem1_FASTA_cDNA.txt
- __MACOSX/JCoDA/sample data/._fem1_FASTA_cDNA.txt
- JCoDA/sample data/fem2_FASTA_cDNA.txt
- __MACOSX/JCoDA/sample data/._fem2_FASTA_cDNA.txt
- JCoDA/sample data/fem3_FASTA_cDNA.txt
- __MACOSX/JCoDA/sample data/._fem3_FASTA_cDNA.txt
- JCoDA/sample data/fog1_FASTA_cDNA.txt
- __MACOSX/JCoDA/sample data/._fog1_FASTA_cDNA.txt
- JCoDA/sample data/fog2_FASTA_cDNA.txt
- __MACOSX/JCoDA/sample data/._fog2_FASTA_cDNA.txt
- JCoDA/sample data/fog3_FASTA_cDNA.txt
- __MACOSX/JCoDA/sample data/._fog3_FASTA_cDNA.txt
- JCoDA/sample data/fox1_FASTA_cDNA.txt
- __MACOSX/JCoDA/sample data/._fox1_FASTA_cDNA.txt
- JCoDA/sample data/gld-1 CDS.txt
- __MACOSX/JCoDA/sample data/._gld-1 CDS.txt
- JCoDA/sample data/GLD-1 CSV.csv
- __MACOSX/JCoDA/sample data/._GLD-1 CSV.csv
- JCoDA/sample data/GLD-1 Phylip interleaved.txt
- __MACOSX/JCoDA/sample data/._GLD-1 Phylip interleaved.txt
- JCoDA/sample data/GLD-1 Phylip sequential.txt
- __MACOSX/JCoDA/sample data/._GLD-1 Phylip sequential.txt
- JCoDA/sample data/GLD-1 tree file.txt
- __MACOSX/JCoDA/sample data/._GLD-1 tree file.txt
- JCoDA/sample data/gld1_FASTA_cDNA.txt
- __MACOSX/JCoDA/sample data/._gld1_FASTA_cDNA.txt
- JCoDA/sample data/gld3_FASTA_cDNA.txt
- __MACOSX/JCoDA/sample data/._gld3_FASTA_cDNA.txt
- JCoDA/sample data/her1_FASTA_cDNA.txt
- __MACOSX/JCoDA/sample data/._her1_FASTA_cDNA.txt
- JCoDA/sample data/laf1_FASTA_cDNA.txt
- __MACOSX/JCoDA/sample data/._laf1_FASTA_cDNA.txt
- JCoDA/sample data/mog1_FASTA_cDNA.txt
- __MACOSX/JCoDA/sample data/._mog1_FASTA_cDNA.txt
- JCoDA/sample data/mog6_FASTA_cDNA.txt
- __MACOSX/JCoDA/sample data/._mog6_FASTA_cDNA.txt
- JCoDA/sample data/nos3_FASTA_cDNA.txt
- __MACOSX/JCoDA/sample data/._nos3_FASTA_cDNA.txt
- JCoDA/sample data/sdc1_FASTA_cDNA.txt
- __MACOSX/JCoDA/sample data/._sdc1_FASTA_cDNA.txt
- JCoDA/sample data/sdc2_FASTA_cDNA.txt
- __MACOSX/JCoDA/sample data/._sdc2_FASTA_cDNA.txt
- JCoDA/sample data/sdc3_FASTA_cDNA.txt
- __MACOSX/JCoDA/sample data/._sdc3_FASTA_cDNA.txt
- JCoDA/sample data/sea1_FASTA_cDNA.txt
- __MACOSX/JCoDA/sample data/._sea1_FASTA_cDNA.txt
- JCoDA/sample data/sea2_FASTA_cDNA.txt
- __MACOSX/JCoDA/sample data/._sea2_FASTA_cDNA.txt
- JCoDA/sample data/sel10_FASTA_cDNA.txt
- __MACOSX/JCoDA/sample data/._sel10_FASTA_cDNA.txt
- JCoDA/sample data/tra-1_FASTA_cDNA.txt
- __MACOSX/JCoDA/sample data/._tra-1_FASTA_cDNA.txt
- JCoDA/sample data/tra2_FASTA_cDNA.txt
- __MACOSX/JCoDA/sample data/._tra2_FASTA_cDNA.txt
- JCoDA/sample data/xol1_FASTA_cDNA.txt
- __MACOSX/JCoDA/sample data/._xol1_FASTA_cDNA.txt
- __MACOSX/JCoDA/._sample data
- JCoDA/src/
- JCoDA/src/Align.java
- __MACOSX/JCoDA/src/
- __MACOSX/JCoDA/src/._Align.java
- JCoDA/src/AlignPanel.java
- __MACOSX/JCoDA/src/._AlignPanel.java
- JCoDA/src/AlignProtDna.java
- __MACOSX/JCoDA/src/._AlignProtDna.java
- JCoDA/src/BarChart.java
- __MACOSX/JCoDA/src/._BarChart.java
- JCoDA/src/BioGUI.java
- __MACOSX/JCoDA/src/._BioGUI.java
- JCoDA/src/BootStrap.java
- __MACOSX/JCoDA/src/._BootStrap.java
- JCoDA/src/ClustalAlign.java
- __MACOSX/JCoDA/src/._ClustalAlign.java
- JCoDA/src/controlPane.java
- __MACOSX/JCoDA/src/._controlPane.java
- JCoDA/src/ConvertAln.java
- __MACOSX/JCoDA/src/._ConvertAln.java
- JCoDA/src/ConvertPhylip.java
- __MACOSX/JCoDA/src/._ConvertPhylip.java
- JCoDA/src/ConvertPhylipNonI.java
- __MACOSX/JCoDA/src/._ConvertPhylipNonI.java
- JCoDA/src/ConvertPhylipNonII.java
- __MACOSX/JCoDA/src/._ConvertPhylipNonII.java
- JCoDA/src/CSVSites.java
- __MACOSX/JCoDA/src/._CSVSites.java
- JCoDA/src/CSVTest.java
- __MACOSX/JCoDA/src/._CSVTest.java
- JCoDA/src/DNA_MaxLikelyTree.java
- __MACOSX/JCoDA/src/._DNA_MaxLikelyTree.java
- JCoDA/src/DNA_MLTPanel.java
- __MACOSX/JCoDA/src/._DNA_MLTPanel.java
- JCoDA/src/DNA_Neighbor.java
[truncated: 77 more entries]
