# Supplementary material for: JCoDA: a tool for detecting evolutionary selection
Source: BMC Bioinformatics. 2010 May 27;11:284. doi: 10.1186/1471-2105-11-284 (PMC2887424; doi:10.1186/1471-2105-11-284)
Supplement: Additional file 6 — Zipped archive that contains all JCoDA source code and executable jar files. [file 1471-2105-11-284-S6.ZIP › JCoDA/alignment/AlignmentFile.dnd]

(
(
Ce_gld-1:0.04768,
Cja_gld-:0.11284)
:0.01364,
(
Cre_gld-:0.07267,
Cbr_gld-:0.07723)
:0.01899,
Cbn_gld-:0.07391);
