# Supplementary material for: JCoDA: a tool for detecting evolutionary selection
Source: BMC Bioinformatics. 2010 May 27;11:284. doi: 10.1186/1471-2105-11-284 (PMC2887424; doi:10.1186/1471-2105-11-284)
Supplement: Additional file 6 — Zipped archive that contains all JCoDA source code and executable jar files. [file 1471-2105-11-284-S6.ZIP › JCoDA/alignment/AlignmentFile.input]

>Ce_gld-1
MPSCTTPTYGVSTQLESQSSESPSRSSVMTPTSLDGDNSPRKRFPIIDNVPADRWPSTRR
DGWSSVRAPPPARLTLSTNNRHIMSPISSAYSQTPNSLLSPAMFNPKSRSIFSPTLPATP
MSYGKSSMDKSLFSPTATEPIEVEATVEYLADLVKEKKHLTLFPHMFSNVERLLDDEIGR
VRVALFQTEFPRVELPEPAGDMISITEKIYVPKNEYPDYNFVGRILGPRGMTAKQLEQDT
GCKIMVRGKGSMRDKSKESAHRGKANWEHLEDDLHVLVQCEDTENRVHIKLQAALEQVKK
LLIPAPEGTDELKRKQLMELAIINGTYRPMKSPNPARVMTAVPLLSPTPLRSSGPVLMSP
TPGSGLPSTTFGGSILSPTLTASNLLGSNVFDYSLLSPSMFDSFSSLQLASDLTFPKYPT
TTSFVNSFPGLFTSASSFANQTNTNVSPSGASPSASSVNNTSF*
>Cja_gld-
MPSCTTPTFGASQLEIGSGDSPSRESVMTPTSLDDDTPRKKFPTLETGDRWPMYRRDGWS
SLRAPPPARLSLSTNHKNFMSPISSAYSQTPNSLLSPAMFNKHRSIFSPTLPSTPMSYGK
VSLDSKSNLFSPAPTEPVEVEATVEYLADLVKEKKHLTLFPHMFNNVERLLDDEIGRVRV
ALFQTEFPRVELPEPAGDMMSITEKIYVPKNEFPDYNFVGRILGPRGMTAKQLEQDTGCK
IMVRGKGSMRDKSKESSHRGKANWEHLEDDLHVLVQCEDTENRVHIKLQAALEQVKKLLI
PAPEGTDELKRKQLMELAIINGTYRPMKSPNPARVMTAVPLLSPTPLRSSGSVLMSPTHG
NTGLPATTLGGSILSPTLTSNPLIGSNVFDYSSFINQGMFDSFNSLQLSDLTFPKYPTTT
SFVNSFPSLFSSVASSAASQNMTCSPSSGDSSTASNNNTSF*
>Cre_gld-
MPSCTTPTFGVTSQLETQNAESPSRSSILTPTSLEDETSPRKRFPLIETNISASDRWPPA
PRRDGWSSVRAPPPARLSLHTNHRSMLSPISSAYSQTPNSLLSPTMFHPKTRSIFSPTLP
STPMSYGKSSMDKSLFSPTTTEPVEAEATVEYLAELVKEKKHLTLFPHMFVNVERLLDDE
IGRVRVALFQTEFPRVDLPEPAGDMVSITEKIYVPKNDYPDYNFVGRILGPRGMTAKQLE
QDTGCKIMVRGKGSMRDKSKESAHRGKANWEHLEDDLHVLVQCEDTENRVHLKLQAALEQ
VKKLLVPAPEGTDELKRKQLMELAIINGTYRPMKSPNPARMMTAVPLLSPTPIRSPGPVM
LSPTGTGVPTSTFGGSILFSSFQSPTLAGSNGMLGSNIFDYNLLSPSMFDSFSSLQLASD
LAFPKYPTTTSFVNSFPGLFTSASSTNSQNTTINNTQNMSPIPSSQSASSVNNTSF*
>Cbr_gld-
MPSCTTPTFGVSAQHENPSVDSPSRSSILTPTSLDDETSPRKSFQILESSVSADRWPAPR
RDGWSSVRAPPPARLSLHPQRNLMSPISSAYSQTPNSLLSPTMFHPKSRSIFSPTLPATP
LSYGKSSMDKSLFSPTITEPVEVEATVEYLADLVKEKKHLTLFPHMFNNVERLLDDEIGR
VRVALFQTEFPRVDLPEPAGDMVSITEKIYVPKNEFPDYNFVGRILGPRGMTAKQLEQDT
GCKIMVRGKGSMRDKAKESAHRGKANWEHLEDDLHVLVQCEDTENRVHLKLQAALEQVKK
LLVPAPEGTDELKRKQLMELAIINGTYRPMKSPNPARMMTAVPLLSATPLRSPGPVPMSP
TPGVPISSFSGSILSPTIAGSSGILGNNIFDYSLLTPSMFDSFSSLQLASDLTFPNYPTT
TSFVNSFPGLFTSSSSNVTPSVNSTSTTQAQSGGDSPSASSVNNTSF*
>Cbn_gld-
MPSCTTPTYGVPAQLDSQSSESPSRSSILTPTSLDGDNSPRKRFPMDSSIPLSDRWAAPR
RDGWSSVRAPPPARLSLHTNHRNVMSPISSAYSQTPNSLLSPAMFNPKSRNLFSPTLPAT
PLSYGKSSTEKSLFSPTTTEPVEVEATVEYLADLVKEKKHLTLFPHMFNNVERLLDDEIG
RVRVALFQTEFPRVDLPEPNGDMVSITEKIYVPKNDYPDYNFVGRILGPRGMTAKQLEQD
TGCKIMVRGKGSMRDKSKESAHRGKANWEHLEDDLHVLVQCEDTENRVHVKLQAALEQVK
KLLVPAPEGTDELKRKQLMELAIINGTYRPMKSPNPARLMTAVPLLSPTPMRSPGPMLMS
PTGTVPTTTFGGSILSPTLGSSGLLGGNVFDYSLLSPSMFDSFSALQLGSDLTFPKYPTT
TSFVNSFPGLFSSSSSSSNSQNAAQNASQPGNLSPISPTSGDSPSVSSVHNTSF*
