# Supplementary material for: JCoDA: a tool for detecting evolutionary selection
Source: BMC Bioinformatics. 2010 May 27;11:284. doi: 10.1186/1471-2105-11-284 (PMC2887424; doi:10.1186/1471-2105-11-284)
Supplement: Additional file 6 — Zipped archive that contains all JCoDA source code and executable jar files. [file 1471-2105-11-284-S6.ZIP › JCoDA/alignment/alignmentfile.output]

>Cre_gld-
MPSCTTPTFGVTSQLETQNAESPSRSSILTPTSLEDETSPRKRFPLIETNISASDRWPPA
PRRDGWSSVRAPPPARLSLHTNHRSMLSPISSAYSQTPNSLLSPTMFHPKTRSIFSPTLP
STPMSYGKSSMDKS--LFSPTTTEPVEAEATVEYLAELVKEKKHLTLFPHMFVNVERLLD
DEIGRVRVALFQTEFPRVDLPEPAGDMVSITEKIYVPKNDYPDYNFVGRILGPRGMTAKQ
LEQDTGCKIMVRGKGSMRDKSKESAHRGKANWEHLEDDLHVLVQCEDTENRVHLKLQAAL
EQVKKLLVPAPEGTDELKRKQLMELAIINGTYRPMKSPNPARMMTAVPLLSPTPIRSPGP
VMLSPTG--TGVPTSTFGGSILFSSFQSPTLAGSNGMLGSNIFDYN-LLSPSMFDSFSSL
QLASDLAFPKYPTTTSFVNSFPGLFTSASST-NSQNTTINNTQN------MSPIPSSQSA
SSVNNTSF
>Cbr_gld-
MPSCTTPTFGVSAQHENPSVDSPSRSSILTPTSLDDETSPRKSFQILESSVSA-DRWP-A
PRRDGWSSVRAPPPARLSLHP-QRNLMSPISSAYSQTPNSLLSPTMFHPKSRSIFSPTLP
ATPLSYGKSSMDKS--LFSPTITEPVEVEATVEYLADLVKEKKHLTLFPHMFNNVERLLD
DEIGRVRVALFQTEFPRVDLPEPAGDMVSITEKIYVPKNEFPDYNFVGRILGPRGMTAKQ
LEQDTGCKIMVRGKGSMRDKAKESAHRGKANWEHLEDDLHVLVQCEDTENRVHLKLQAAL
EQVKKLLVPAPEGTDELKRKQLMELAIINGTYRPMKSPNPARMMTAVPLLSATPLRSPGP
VPMSPT---PGVPISSFSGSIL-----SPTIAGSSGILGNNIFDYS-LLTPSMFDSFSSL
QLASDLTFPNYPTTTSFVNSFPGLFTSSSSN-VTPSVNSTSTTQ------AQSGGDSPSA
SSVNNTSF
>Cbn_gld-
MPSCTTPTYGVPAQLDSQSSESPSRSSILTPTSLDGDNSPRKRFP-MDSSIPLSDRWA-A
PRRDGWSSVRAPPPARLSLHTNHRNVMSPISSAYSQTPNSLLSPAMFNPKSRNLFSPTLP
ATPLSYGKSSTEKS--LFSPTTTEPVEVEATVEYLADLVKEKKHLTLFPHMFNNVERLLD
DEIGRVRVALFQTEFPRVDLPEPNGDMVSITEKIYVPKNDYPDYNFVGRILGPRGMTAKQ
LEQDTGCKIMVRGKGSMRDKSKESAHRGKANWEHLEDDLHVLVQCEDTENRVHVKLQAAL
EQVKKLLVPAPEGTDELKRKQLMELAIINGTYRPMKSPNPARLMTAVPLLSPTPMRSPGP
MLMSPT---GTVPTTTFGGSIL-----SPTLG-SSGLLGGNVFDYS-LLSPSMFDSFSAL
QLGSDLTFPKYPTTTSFVNSFPGLFSSSSSSSNSQNAAQNASQPGNLSPISPTSGDSPSV
SSVHNTSF
>Ce_gld-1
MPSCTTPTYGVSTQLESQSSESPSRSSVMTPTSLDGDNSPRKRFPIIDN--VPADRWP-S
TRRDGWSSVRAPPPARLTLSTNNRHIMSPISSAYSQTPNSLLSPAMFNPKSRSIFSPTLP
ATPMSYGKSSMDKS--LFSPTATEPIEVEATVEYLADLVKEKKHLTLFPHMFSNVERLLD
DEIGRVRVALFQTEFPRVELPEPAGDMISITEKIYVPKNEYPDYNFVGRILGPRGMTAKQ
LEQDTGCKIMVRGKGSMRDKSKESAHRGKANWEHLEDDLHVLVQCEDTENRVHIKLQAAL
EQVKKLLIPAPEGTDELKRKQLMELAIINGTYRPMKSPNPARVMTAVPLLSPTPLRSSGP
VLMSPTPG-SGLPSTTFGGSIL-----SPTLT-ASNLLGSNVFDYS-LLSPSMFDSFSSL
QLASDLTFPKYPTTTSFVNSFPGLFTSASSFANQTNTNVS------------PSGASPSA
SSVNNTSF
>Cja_gld-
MPSCTTPTFGAS-QLEIGSGDSPSRESVMTPTSLDDDT-PRKKFPTLETG----DRWP-M
YRRDGWSSLRAPPPARLSLSTNHKNFMSPISSAYSQTPNSLLSPAMFN-KHRSIFSPTLP
STPMSYGKVSLDSKSNLFSPAPTEPVEVEATVEYLADLVKEKKHLTLFPHMFNNVERLLD
DEIGRVRVALFQTEFPRVELPEPAGDMMSITEKIYVPKNEFPDYNFVGRILGPRGMTAKQ
LEQDTGCKIMVRGKGSMRDKSKESSHRGKANWEHLEDDLHVLVQCEDTENRVHIKLQAAL
EQVKKLLIPAPEGTDELKRKQLMELAIINGTYRPMKSPNPARVMTAVPLLSPTPLRSSGS
VLMSPTHGNTGLPATTLGGSIL-----SPTLT-SNPLIGSNVFDYSSFINQGMFDSFNSL
QLS-DLTFPKYPTTTSFVNSFPSLFSSVASSAASQNMTCS-----------PSSGDS-ST
ASNNNTSF
