# Supplementary material for: JCoDA: a tool for detecting evolutionary selection
Source: BMC Bioinformatics. 2010 May 27;11:284. doi: 10.1186/1471-2105-11-284 (PMC2887424; doi:10.1186/1471-2105-11-284)
Supplement: Additional file 6 — Zipped archive that contains all JCoDA source code and executable jar files. [file 1471-2105-11-284-S6.ZIP › JCoDA/convertedFile]

    5   488
Ce_gld-1   MPSCTTPTYG VSTQLESQSS ESPSRSSVMT PTSLDGDNSP RKRFPIIDN- -VPADRWP-S
Cja_gld-   MPSCTTPTFG AS-QLEIGSG DSPSRESVMT PTSLDDDT-P RKKFPTLETG ----DRWP-M
Cre_gld-   MPSCTTPTFG VTSQLETQNA ESPSRSSILT PTSLEDETSP RKRFPLIETN ISASDRWPPA
Cbr_gld-   MPSCTTPTFG VSAQHENPSV DSPSRSSILT PTSLDDETSP RKSFQILESS VSA-DRWP-A
Cbn_gld-   MPSCTTPTYG VPAQLDSQSS ESPSRSSILT PTSLDGDNSP RKRFP-MDSS IPLSDRWA-A

           TRRDGWSSVR APPPARLTLS TNNRHIMSPI SSAYSQTPNS LLSPAMFNPK SRSIFSPTLP
           YRRDGWSSLR APPPARLSLS TNHKNFMSPI SSAYSQTPNS LLSPAMFN-K HRSIFSPTLP
           PRRDGWSSVR APPPARLSLH TNHRSMLSPI SSAYSQTPNS LLSPTMFHPK TRSIFSPTLP
           PRRDGWSSVR APPPARLSLH P-QRNLMSPI SSAYSQTPNS LLSPTMFHPK SRSIFSPTLP
           PRRDGWSSVR APPPARLSLH TNHRNVMSPI SSAYSQTPNS LLSPAMFNPK SRNLFSPTLP

           ATPMSYGKSS MDKS--LFSP TATEPIEVEA TVEYLADLVK EKKHLTLFPH MFSNVERLLD
           STPMSYGKVS LDSKSNLFSP APTEPVEVEA TVEYLADLVK EKKHLTLFPH MFNNVERLLD
           STPMSYGKSS MDKS--LFSP TTTEPVEAEA TVEYLAELVK EKKHLTLFPH MFVNVERLLD
           ATPLSYGKSS MDKS--LFSP TITEPVEVEA TVEYLADLVK EKKHLTLFPH MFNNVERLLD
           ATPLSYGKSS TEKS--LFSP TTTEPVEVEA TVEYLADLVK EKKHLTLFPH MFNNVERLLD

           DEIGRVRVAL FQTEFPRVEL PEPAGDMISI TEKIYVPKNE YPDYNFVGRI LGPRGMTAKQ
           DEIGRVRVAL FQTEFPRVEL PEPAGDMMSI TEKIYVPKNE FPDYNFVGRI LGPRGMTAKQ
           DEIGRVRVAL FQTEFPRVDL PEPAGDMVSI TEKIYVPKND YPDYNFVGRI LGPRGMTAKQ
           DEIGRVRVAL FQTEFPRVDL PEPAGDMVSI TEKIYVPKNE FPDYNFVGRI LGPRGMTAKQ
           DEIGRVRVAL FQTEFPRVDL PEPNGDMVSI TEKIYVPKND YPDYNFVGRI LGPRGMTAKQ

           LEQDTGCKIM VRGKGSMRDK SKESAHRGKA NWEHLEDDLH VLVQCEDTEN RVHIKLQAAL
           LEQDTGCKIM VRGKGSMRDK SKESSHRGKA NWEHLEDDLH VLVQCEDTEN RVHIKLQAAL
           LEQDTGCKIM VRGKGSMRDK SKESAHRGKA NWEHLEDDLH VLVQCEDTEN RVHLKLQAAL
           LEQDTGCKIM VRGKGSMRDK AKESAHRGKA NWEHLEDDLH VLVQCEDTEN RVHLKLQAAL
           LEQDTGCKIM VRGKGSMRDK SKESAHRGKA NWEHLEDDLH VLVQCEDTEN RVHVKLQAAL

           EQVKKLLIPA PEGTDELKRK QLMELAIING TYRPMKSPNP ARVMTAVPLL SPTPLRSSGP
           EQVKKLLIPA PEGTDELKRK QLMELAIING TYRPMKSPNP ARVMTAVPLL SPTPLRSSGS
           EQVKKLLVPA PEGTDELKRK QLMELAIING TYRPMKSPNP ARMMTAVPLL SPTPIRSPGP
           EQVKKLLVPA PEGTDELKRK QLMELAIING TYRPMKSPNP ARMMTAVPLL SATPLRSPGP
           EQVKKLLVPA PEGTDELKRK QLMELAIING TYRPMKSPNP ARLMTAVPLL SPTPMRSPGP

           VLMSPTPG-S GLPSTTFGGS IL-----SPT LT-ASNLLGS NVFDYS-LLS PSMFDSFSSL
           VLMSPTHGNT GLPATTLGGS IL-----SPT LT-SNPLIGS NVFDYSSFIN QGMFDSFNSL
           VMLSPTG--T GVPTSTFGGS ILFSSFQSPT LAGSNGMLGS NIFDYN-LLS PSMFDSFSSL
           VPMSPT---P GVPISSFSGS IL-----SPT IAGSSGILGN NIFDYS-LLT PSMFDSFSSL
           MLMSPT---G TVPTTTFGGS IL-----SPT LG-SSGLLGG NVFDYS-LLS PSMFDSFSAL

           QLASDLTFPK YPTTTSFVNS FPGLFTSASS FANQTNTNVS ---------- --PSGASPSA
           QLS-DLTFPK YPTTTSFVNS FPSLFSSVAS SAASQNMTCS ---------- -PSSGDS-ST
           QLASDLAFPK YPTTTSFVNS FPGLFTSASS T-NSQNTTIN NTQN------ MSPIPSSQSA
           QLASDLTFPN YPTTTSFVNS FPGLFTSSSS N-VTPSVNST STTQ------ AQSGGDSPSA
           QLGSDLTFPK YPTTTSFVNS FPGLFSSSSS SSNSQNAAQN ASQPGNLSPI SPTSGDSPSV

           SSVNNTSF
           ASNNNTSF
           SSVNNTSF
           SSVNNTSF
           SSVHNTSF
