# Supplementary material for: JCoDA: a tool for detecting evolutionary selection
Source: BMC Bioinformatics. 2010 May 27;11:284. doi: 10.1186/1471-2105-11-284 (PMC2887424; doi:10.1186/1471-2105-11-284)
Supplement: Additional file 6 — Zipped archive that contains all JCoDA source code and executable jar files. [file 1471-2105-11-284-S6.ZIP › JCoDA/font1]

CA 501 21 18 28
 -1956 1135 -1956 2735 -1442 2442 -12835
CB 502 21 21 28
 -1456 1435 -1456 2356 2655 2754 2852 2850 2748 2647
 2346 -1446 2346 2645 2744 2842 2839 2737 2636 2335
 1435 -13135
CC 503 21 21 28
 -2851 2753 2555 2356 1956 1755 1553 1451 1348 1343
 1440 1538 1736 1935 2335 2536 2738 2840 -13135
CD 504 21 21 28
 -1456 1435 -1456 2156 2455 2653 2751 2848 2843 2740
 2638 2436 2135 1435 -13135
CE 505 21 19 28
 -1456 1435 -1456 2756 -1446 2246 -1435 2735 -12935
CF 506 21 18 28
 -1456 1435 -1456 2756 -1446 2246 -12835
CG 507 21 21 28
 -2851 2753 2555 2356 1956 1755 1553 1451 1348 1343
 1440 1538 1736 1935 2335 2536 2738 2840 2843 -2343
 2843 -13135
CH 508 21 22 28
 -1456 1435 -2856 2835 -1446 2846 -13235
CI 509 21 8 28
 -1456 1435 -11835
CJ 510 21 16 28
 -2256 2240 2137 2036 1835 1635 1436 1337 1240 1242
 -12635
CK 511 21 21 28
 -1456 1435 -2856 1442 -1947 2835 -13135
CL 512 21 17 28
 -1456 1435 -1435 2635 -12735
CM 513 21 24 28
 -1456 1435 -1456 2235 -3056 2235 -3056 3035 -13435
CN 514 21 22 28
 -1456 1435 -1456 2835 -2856 2835 -13235
CO 515 21 22 28
 -1956 1755 1553 1451 1348 1343 1440 1538 1736 1935
 2335 2536 2738 2840 2943 2948 2851 2753 2555 2356
 1956 -13235
CP 516 21 21 28
 -1456 1435 -1456 2356 2655 2754 2852 2849 2747 2646
 2345 1445 -13135
CQ 517 21 22 28
 -1956 1755 1553 1451 1348 1343 1440 1538 1736 1935
 2335 2536 2738 2840 2943 2948 2851 2753 2555 2356
 1956 -2239 2833 -13235
CR 518 21 21 28
 -1456 1435 -1456 2356 2655 2754 2852 2850 2748 2647
 2346 1446 -2146 2835 -13135
CS 519 21 20 28
 -2753 2555 2256 1856 1555 1353 1351 1449 1548 1747
 2345 2544 2643 2741 2738 2536 2235 1835 1536 1338
 -13035
CT 520 21 16 28
 -1856 1835 -1156 2556 -12635
CU 521 21 22 28
 -1456 1441 1538 1736 2035 2235 2536 2738 2841 2856
 -13235
CV 522 21 18 28
 -1156 1935 -2756 1935 -12835
CW 523 21 24 28
 -1256 1735 -2256 1735 -2256 2735 -3256 2735 -13435
CX 524 21 20 28
 -1356 2735 -2756 1335 -13035
CY 525 21 18 28
 -1156 1946 1935 -2756 1946 -12835
CZ 526 21 20 28
 -2756 1335 -1356 2756 -1335 2735 -13035
Ca 601 21 19 28
 -2549 2535 -2546 2348 2149 1849 1648 1446 1343 1341
 1438 1636 1835 2135 2336 2538 -12935
Cb 602 21 19 28
 -1456 1435 -1446 1648 1849 2149 2348 2546 2643 2641
 2538 2336 2135 1835 1636 1438 -12935
Cc 603 21 18 28
 -2546 2348 2149 1849 1648 1446 1343 1341 1438 1636
 1835 2135 2336 2538 -12835
Cd 604 21 19 28
 -2556 2535 -2546 2348 2149 1849 1648 1446 1343 1341
 1438 1636 1835 2135 2336 2538 -12935
Ce 605 21 18 28
 -1343 2543 2545 2447 2348 2149 1849 1648 1446 1343
 1341 1438 1636 1835 2135 2336 2538 -12835
Cf 606 21 12 28
 -2056 1856 1655 1552 1535 -1249 1949 -12235
Cg 607 21 19 28
 -2549 2533 2430 2329 2128 1828 1629 -2546 2348 2149
 1849 1648 1446 1343 1341 1438 1636 1835 2135 2336
 2538 -12935
Ch 608 21 19 28
 -1456 1435 -1445 1748 1949 2249 2448 2545 2535 -12935
Ci 609 21 8 28
 -1356 1455 1556 1457 1356 -1449 1435 -11835
Cj 610 21 10 28
 -1556 1655 1756 1657 1556 -1649 1632 1529 1328 1128
 -12035
Ck 611 21 17 28
 -1456 1435 -2449 1439 -1843 2535 -12735
Cl 612 21 8 28
 -1456 1435 -11835
Cm 613 21 30 28
 -1449 1435 -1445 1748 1949 2249 2448 2545 2535 -2545
 2848 3049 3349 3548 3645 3635 -14035
Cn 614 21 19 28
 -1449 1435 -1445 1748 1949 2249 2448 2545 2535 -12935
Co 615 21 19 28
 -1849 1648 1446 1343 1341 1438 1636 1835 2135 2336
 2538 2641 2643 2546 2348 2149 1849 -12935
Cp 616 21 19 28
 -1449 1428 -1446 1648 1849 2149 2348 2546 2643 2641
 2538 2336 2135 1835 1636 1438 -12935
Cq 617 21 19 28
 -2549 2528 -2546 2348 2149 1849 1648 1446 1343 1341
 1438 1636 1835 2135 2336 2538 -12935
Cr 618 21 13 28
 -1449 1435 -1443 1546 1748 1949 2249 -12335
Cs 619 21 17 28
 -2446 2348 2049 1749 1448 1346 1444 1643 2142 2341
 2439 2438 2336 2035 1735 1436 1338 -12735
Ct 620 21 12 28
 -1556 1539 1636 1835 2035 -1249 1949 -12235
Cu 621 21 19 28
 -1449 1439 1536 1735 2035 2236 2539 -2549 2535 -12935
Cv 622 21 16 28
 -1249 1835 -2449 1835 -12635
Cw 623 21 22 28
 -1349 1735 -2149 1735 -2149 2535 -2949 2535 -13235
Cx 624 21 17 28
 -1349 2435 -2449 1335 -12735
Cy 625 21 16 28
 -1249 1835 -2449 1835 1631 1429 1228 1128 -12635
Cz 626 21 17 28
 -2449 1335 -1349 2449 -1335 2435 -12735
C0 700 21 20 28
 -1956 1655 1452 1347 1344 1439 1636 1935 2135 2436
 2639 2744 2747 2652 2455 2156 1956 -13035
C1 701 21 20 28
 -1652 1853 2156 2135 -13035
C2 702 21 20 28
 -1451 1452 1554 1655 1856 2256 2455 2554 2652 2650
 2548 2345 1335 2735 -13035
C3 703 21 20 28
 -1556 2656 2048 2348 2547 2646 2743 2741 2638 2436
 2135 1835 1536 1437 1339 -13035
C4 704 21 20 28
 -2356 1342 2842 -2356 2335 -13035
C5 705 21 20 28
 -2556 1556 1447 1548 1849 2149 2448 2646 2743 2741
 2638 2436 2135 1835 1536 1437 1339 -13035
C6 706 21 20 28
 -2653 2555 2256 2056 1755 1552 1447 1442 1538 1736
 2035 2135 2436 2638 2741 2742 2645 2447 2148 2048
 1747 1545 1442 -13035
C7 707 21 20 28
 -2756 1735 -1356 2756 -13035
C8 708 21 20 28
 -1856 1555 1453 1451 1549 1748 2147 2446 2644 2742
 2739 2637 2536 2235 1835 1536 1437 1339 1342 1444
 1646 1947 2348 2549 2651 2653 2555 2256 1856 -13035
C9 709 21 20 28
 -2649 2546 2344 2043 1943 1644 1446 1349 1350 1453
 1655 1956 2056 2355 2553 2649 2644 2539 2336 2035
 1835 1536 1438 -13035
C. 710 21 10 28
 -1537 1436 1535 1636 1537 -12035
C, 711 21 10 28
 -1636 1535 1436 1537 1636 1634 1532 1431 -12035
C: 712 21 10 28
 -1549 1448 1547 1648 1549 -1537 1436 1535 1636 1537
 -12035
C; 713 21 10 28
 -1549 1448 1547 1648 1549 -1636 1535 1436 1537 1636
 1634 1532 1431 -12035
C! 714 21 10 28
 -1556 1542 -1537 1436 1535 1636 1537 -12035
C? 715 21 18 28
 -1351 1352 1454 1555 1756 2156 2355 2454 2552 2550
 2448 2347 1945 1942 -1937 1836 1935 2036 1937 -12835
C/ 720 21 22 28
 -3060 1228 -13235
C( 721 21 14 28
 -2160 1958 1755 1551 1446 1442 1537 1733 1930 2128
 -12435
C) 722 21 14 28
 -1360 1558 1755 1951 2046 2042 1937 1733 1530 1328
 -12435
C- 724 21 26 28
 -1444 3244 -13635
C* 728 21 16 28
 -1850 1838 -1347 2341 -2347 1341 -12635
C  699 21 16 28
 -12635
