# Supplementary material for: JCoDA: a tool for detecting evolutionary selection
Source: BMC Bioinformatics. 2010 May 27;11:284. doi: 10.1186/1471-2105-11-284 (PMC2887424; doi:10.1186/1471-2105-11-284)
Supplement: Additional file 6 — Zipped archive that contains all JCoDA source code and executable jar files. [file 1471-2105-11-284-S6.ZIP › JCoDA/paml/advanced_options/lnf]

    -1    390    171


 1

     1      7    -3.8683289105   0.020893254768       8.1484  ATG (M) ATG (M) ATG (M) 
     2      7    -4.2945828290   0.013642261667       5.3205  CCG (P) CCG (P) CCG (P) 
     3     10    -4.0958433880   0.016641704948       6.4903  CCC (P) CCC (P) CCC (P) 
     4      1    -6.7058267439   0.001223760549       0.4773  TCG (S) TCG (S) TCC (S) 
     5      3    -4.4161480981   0.012080676358       4.7115  GGG (G) GGG (G) GGG (G) 
     6     18    -4.5063355792   0.011038837096       4.3051  CTG (L) CTG (L) CTG (L) 
     7      6    -4.4696529312   0.011451289547       4.4660  CGG (R) CGG (R) CGG (R) 
     8      1    -7.6282324555   0.000486520045       0.1897  CTG (L) CTA (L) CTG (L) 
     9      2    -6.8166297134   0.001095406542       0.4272  CTT (L) CTT (L) CTG (L) 
    10      2    -6.4417887280   0.001593553696       0.6215  CTC (L) CTC (L) CTA (L) 
    11      3    -6.0301803477   0.002405060192       0.9380  CCA (P) CCA (P) CCG (P) 
    12      4    -5.4175088597   0.004438189040       1.7309  CTC (L) CTC (L) CTG (L) 
    13      1    -7.9538501092   0.000351306987       0.1370  CCG (P) CCG (P) CTG (L) 
    14      7    -4.4409990562   0.011784159599       4.5958  TGG (W) TGG (W) TGG (W) 
    15      1    -7.8384657936   0.000394273474       0.1538  CTT (L) CTT (L) CTA (L) 
    16      2    -6.0497356116   0.002358485480       0.9198  CTA (L) CTA (L) CTG (L) 
    17     12    -4.2873177154   0.013741735153       5.3593  GTG (V) GTG (V) GTG (V) 
    18      1    -4.4496447115   0.011682716968       4.5563  ACG (T) ACG (T) ACG (T) 
    19      3    -5.8615001010   0.002846969736       1.1103  CCC (P) CCC (P) CCT (P) 
    20      1    -5.9111345577   0.002709111500       1.0566  GGG (G) GGG (G) GGC (G) 
    21      2    -6.2071510989   0.002014969744       0.7858  AGG (R) AGG (R) CGG (R) 
    22      7    -4.2024547677   0.014958811306       5.8339  GCC (A) GCC (A) GCC (A) 
    23      1    -4.3927467683   0.012366714028       4.8230  GCG (A) GCG (A) GCG (A) 
    24      3    -5.9142363338   0.002700721461       1.0533  GGA (G) GGA (G) GGA (G) 
    25      7    -4.5449851890   0.010620330013       4.1419  TCC (S) TCC (S) TCC (S) 
    26      6    -4.2634523526   0.014073631306       5.4887  ACC (T) ACC (T) ACC (T) 
    27      9    -4.4255244244   0.011967933378       4.6675  TGC (C) TGC (C) TGC (C) 
    28     10    -3.9570189916   0.019120026382       7.4568  AAG (K) AAG (K) AAG (K) 
    29      1    -6.2113509391   0.002006524939       0.7825  ACC (T) ACC (T) ACT (T) 
    30      8    -3.9566575532   0.019126938341       7.4595  ATC (I) ATC (I) ATC (I) 
    31      8    -3.7193358188   0.024250068938       9.4575  GAC (D) GAC (D) GAC (D) 
    32     13    -3.8793005223   0.020665275027       8.0595  GAG (E) GAG (E) GAG (E) 
    33      5    -5.7033424921   0.003334800264       1.3006  AAA (K) AAA (K) AAG (K) 
    34      5    -4.1220220080   0.016211701089       6.3226  CGC (R) CGC (R) CGC (R) 
    35      3    -5.5711857034   0.003805965010       1.4843  GAA (E) GAA (E) GAG (E) 
    36      2    -6.0058875429   0.002464201293       0.9610  CGT (R) CGT (R) CGC (R) 
    37      4    -4.2277876620   0.014584620994       5.6880  GGC (G) GGC (G) GGC (G) 
    38      8    -3.7265064320   0.024076803028       9.3900  CAG (Q) CAG (Q) CAG (Q) 
    39      3    -3.9890762213   0.018516811658       7.2216  CTC (L) CTC (L) CTC (L) 
    40      2    -6.1456440825   0.002142795310       0.8357  AGT (S) AGT (S) AGC (S) 
    41      2    -7.6478106050   0.000477087519       0.1861  CCG (P) CCA (P) CCG (P) 
    42      9    -4.0791790004   0.016921352375       6.5993  AGC (S) AGC (S) AGC (S) 
    43      1    -6.0144556128   0.002443178038       0.9528  GTA (V) GTA (V) GTG (V) 
    44      1    -8.0353940170   0.000323796924       0.1263  CCG (P) CCC (P) CCC (P) 
    45      2    -5.8496619397   0.002880872902       1.1235  GCG (A) GCG (A) GCC (A) 
    46      3    -6.1643671399   0.002103048879       0.8202  GCT (A) GCT (A) GCC (A) 
    47      3    -5.4552230526   0.004273923366       1.6668  TTG (L) TTG (L) CTG (L) 
    48     10    -4.1379822271   0.015955012639       6.2225  TAC (Y) TAC (Y) TAC (Y) 
    49     11    -3.7991241346   0.022390374225       8.7322  AAC (N) AAC (N) AAC (N) 
    50      1    -6.9971305652   0.000914502309       0.3567  GCA (A) GCA (A) GCC (A) 
    51      1    -5.9068020593   0.002720874183       1.0611  GGC (G) GGC (G) GGG (G) 
    52      1    -6.0742015394   0.002301483096       0.8976  AGC (S) AGC (S) AGT (S) 
    53      1   -10.3149417710   0.000033134293       0.0129  GCT (A) GCC (A) GCA (A) 
    54      2    -9.4513776777   0.000078581231       0.0306  GAC (D) GAC (D) GAA (E) 
    55      1    -7.6703164429   0.000466470189       0.1819  CCC (P) CCG (P) CCC (P) 
    56      1    -7.1051427098   0.000820872540       0.3201  GAG (E) GAA (E) GAG (E) 
    57      2    -7.9423544196   0.000355368805       0.1386  TAC (Y) TAT (Y) TAC (Y) 
    58      1    -7.7738706068   0.000420582204       0.1640  GCC (A) GCT (A) GCC (A) 
    59      1    -7.2585588656   0.000704122039       0.2746  GAA (E) GAG (E) GAG (E) 
    60      3    -4.0877633494   0.016776715276       6.5429  GTC (V) GTC (V) GTC (V) 
    61      1    -6.0385731160   0.002384959547       0.9301  CTA (L) CTA (L) CTA (L) 
    62      1   -11.1839665147   0.000013895208       0.0054  CGC (R) CGC (R) ACC (T) 
    63      1    -8.2889533635   0.000251277321       0.0980  AAC (N) AAC (N) CAC (H) 
    64      1   -14.9027034836   0.000000337162       0.0001  GCA (A) GCC (A) GAA (E) 
    65      2    -5.8498082337   0.002880451479       1.1234  TAT (Y) TAT (Y) TAT (Y) 
    66      1   -10.6443829757   0.000023834344       0.0093  GAC (D) GAG (E) GAC (D) 
    67      1   -10.9979845522   0.000016735396       0.0065  ACC (T) ACC (T) TTC (F) 
    68      1   -10.8804928658   0.000018821836       0.0073  GAC (D) GAC (D) CAG (Q) 
    69      1   -11.2277768507   0.000013299597       0.0052  ATC (I) ATC (I) AGT (S) 
    70      1   -14.2461098207   0.000000650119       0.0003  ACA (T) TCA (S) ACA (T) 
    71      4    -3.5744985010   0.028029479006      10.9315  CAC (H) CAC (H) CAC (H) 
    72      1    -5.2445642501   0.005276120263       2.0577  ATA (I) ATA (I) ATA (I) 
    73      5    -4.2396720383   0.014412317757       5.6208  TTC (F) TTC (F) TTC (F) 
    74      1    -5.6693972843   0.003449943985       1.3455  AAT (N) AAT (N) AAC (N) 
    75      1    -6.3045732212   0.001827926122       0.7129  ACG (T) ACG (T) ACA (T) 
    76      1    -6.0499734264   0.002357924664       0.9196  TCA (S) TCA (S) TCA (S) 
    77      1    -8.4091065301   0.000222828859       0.0869  GAC (D) GAC (D) GAG (E) 
    78      1   -10.6905903889   0.000022758078       0.0089  ATT (I) ATT (I) CTC (L) 
    79      1    -6.1145739715   0.002210417270       0.8621  CGG (R) CGG (R) CGA (R) 
    80      2    -5.5303117200   0.003964753004       1.5463  GAA (E) GAA (E) GAA (E) 
    81      1    -6.2390860906   0.001951638329       0.7611  GCA (A) GCA (A) GCG (A) 
    82      1    -5.9362386791   0.002641948201       1.0304  GTG (V) GTG (V) GTA (V) 
    83      1   -10.6622690426   0.000023411832       0.0091  CCA (P) CCC (P) CCT (P) 
    84      1   -12.3383678539   0.000004380412       0.0017  CCA (P) CCA (P) GTG (V) 
    85      1    -5.1733637710   0.005665479356       2.2095  TTG (L) TTG (L) TTG (L) 
    86      3    -5.4953904085   0.004105653271       1.6012  CTG (L) CTG (L) CTC (L) 
    87      1    -7.0639381074   0.000855402784       0.3336  CGT (R) CGT (R) CGG (R) 
    88      1    -5.9094187978   0.002713763675       1.0584  GCA (A) GCA (A) GCA (A) 
    89      1    -5.9113768493   0.002708455184       1.0563  CGC (R) CGC (R) CGT (R) 
    90      1    -7.1410889378   0.000791889309       0.3088  CTG (L) TTG (L) CTG (L) 
    91      1    -8.5872401845   0.000186470001       0.0727  CAG (Q) CAG (Q) CTG (L) 
    92      1    -6.3322040703   0.001778110367       0.6935  AGA (R) AGA (R) AGG (R) 
    93      1   -14.3420456364   0.000000590648       0.0002  TTC (F) TTA (L) CTC (L) 
    94      1    -7.2858945865   0.000685135050       0.2672  AAG (K) AAA (K) AAG (K) 
    95      1   -10.8192710377   0.000020010148       0.0078  TCA (S) TCA (S) TTA (L) 
    96      1   -17.9603177728   0.000000015846       0.0000  ACT (T) AGT (S) AAA (K) 
    97      2    -5.3349911254   0.004819952887       1.8798  CAA (Q) CAA (Q) CAG (Q) 
    98      1    -6.6546276782   0.001288047622       0.5023  CAC (H) CAT (H) CAC (H) 
    99      2    -7.7927807127   0.000412703677       0.1610  GTA (V) GTG (V) GTG (V) 
   100      1    -5.5594179611   0.003851017187       1.5019  AAA (K) AAA (K) AAA (K) 
   101      1    -6.2522808995   0.001926055982       0.7512  TAT (Y) TAT (Y) TAC (Y) 
   102      1    -5.7330627542   0.003237147448       1.2625  AAT (N) AAT (N) AAT (N) 
   103      1    -8.1106433873   0.000300325585       0.1171  CGT (R) CGT (R) CGA (R) 
   104      1    -5.7651943615   0.003134786023       1.2226  CTT (L) CTT (L) CTC (L) 
   105      1   -10.2708660262   0.000034627374       0.0135  GGT (G) GGT (G) AGC (S) 
   106      1   -11.0713015531   0.000015552307       0.0061  ACC (T) ACC (T) GCA (A) 
   107      1   -11.3978471622   0.000011219613       0.0044  ACT (T) ACT (T) AGC (S) 
   108      2    -5.5428460896   0.003915367479       1.5270  GAT (D) GAT (D) GAC (D) 
   109      1    -9.8049700277   0.000055176687       0.0215  ACG (T) ACG (T) TCG (S) 
   110      1    -8.0262165393   0.000326782241       0.1274  CCT (P) CCT (P) CCA (P) 
   111      1    -7.5521305773   0.000524990402       0.2047  CTG (L) CTG (L) TTA (L) 
   112      1    -6.1495926278   0.002134351068       0.8324  TCT (S) TCT (S) TCT (S) 
   113      2    -5.9086335095   0.002715895598       1.0592  TTT (F) TTT (F) TTT (F) 
   114      1    -5.4297381790   0.004384243540       1.7099  GAC (D) GAC (D) GAT (D) 
   115      1    -6.2853669864   0.001863373012       0.7267  ACT (T) ACT (T) ACC (T) 
   116      1    -6.0260915716   0.002414914077       0.9418  GTT (V) GTT (V) GTT (V) 
   117      1    -9.4866605503   0.000075857001       0.0296  GTC (V) GTA (V) GTG (V) 
   118      1    -5.4684389652   0.004217811171       1.6449  CTG (L) CTG (L) TTG (L) 
   119      1    -7.7050316760   0.000450554426       0.1757  AAC (N) AAC (N) AGC (S) 
   120      1   -12.0560242861   0.000005809452       0.0023  CAA (Q) CAA (Q) CGT (R) 
   121      1    -9.7917015447   0.000055913677       0.0218  GAC (D) GAC (D) GGG (G) 
   122      1   -10.1353082057   0.000039654417       0.0155  GGA (G) GGA (G) GAA (E) 
   123      1    -7.9485033041   0.000353190388       0.1377  ATA (I) ATA (I) ATT (I) 
   124      1    -8.4855677550   0.000206426167       0.0805  CAG (Q) CAG (Q) GAG (E) 
   125      1    -8.8400554541   0.000144814716       0.0565  CGC (R) CGA (R) CGC (R) 
   126      1    -9.8833123757   0.000051019004       0.0199  TTC (F) TTC (F) CTT (L) 
   127      1    -8.0100743199   0.000332100036       0.1295  AGT (S) AGC (S) AGC (S) 
   128      1    -6.8588770412   0.001050092481       0.4095  TCT (S) TCT (S) TCC (S) 
   129      1    -6.0140861653   0.002444080830       0.9532  TGT (C) TGT (C) TGT (C) 
   130      1   -10.0391352808   0.000043657508       0.0170  AAA (K) AAA (K) AGG (R) 
   131      1    -5.7139677346   0.003299554781       1.2868  GAT (D) GAT (D) GAT (D) 
   132      2    -7.3027156988   0.000673706704       0.2627  AAT (N) AAC (N) AAC (N) 
   133      1   -18.8286264781   0.000000006650       0.0000  GTA (V) AAA (K) ACA (T) 
   134      2    -9.1162946249   0.000109861000       0.0428  CAC (H) CAC (H) CAA (Q) 
   135      1    -9.4629591727   0.000077676393       0.0303  GAA (E) GAA (E) GAC (D) 
   136      1    -9.1101424010   0.000110538973       0.0431  ATC (I) ATC (I) TTC (F) 
   137      1   -14.1964920059   0.000000683191       0.0003  AGT (S) AGC (S) ACT (T) 
   138      1    -9.0221798674   0.000120702723       0.0471  CCC (P) CCC (P) ACC (T) 
   139      1   -12.2731637281   0.000004675550       0.0018  AAA (K) AAA (K) GGC (G) 
   140      1    -8.3111541087   0.000245760246       0.0958  CGA (R) CGG (R) CGA (R) 
   141      1    -8.4217975446   0.000220018804       0.0858  GGT (G) GGC (G) GGT (G) 
   142      1    -9.0754141159   0.000114445238       0.0446  GGC (G) GGC (G) GCC (A) 
   143      1    -5.7936317120   0.003046896608       1.1883  ATC (I) ATC (I) ATT (I) 
   144      2    -5.6879833238   0.003386415391       1.3207  CAT (H) CAT (H) CAT (H) 
   145      1    -7.6239187351   0.000488623289       0.1906  GAC (D) GAC (D) GGC (G) 
   146      1    -8.0119591718   0.000331474667       0.1293  CGA (R) CGG (R) CGG (R) 
   147      1    -5.6454476769   0.003533566151       1.3781  CTC (L) CTC (L) CTT (L) 
   148      1    -5.5664429884   0.003824058490       1.4914  CCC (P) CCC (P) CCG (P) 
   149      1    -4.4450394758   0.011736642708       4.5773  AGG (R) AGG (R) AGG (R) 
   150      1    -7.9497152883   0.000352762586       0.1376  GCT (A) GCC (A) GCC (A) 
   151      1    -6.8942834956   0.001013562937       0.3953  CAA (Q) CAG (Q) CAG (Q) 
   152      2    -5.1910853152   0.005565962712       2.1707  CAC (H) CAC (H) CAT (H) 
   153      1    -9.9550402392   0.000047487680       0.0185  TCC (S) TCA (S) TCC (S) 
   154      1    -8.7836626416   0.000153215881       0.0598  AGG (R) CGG (R) CGG (R) 
   155      1    -5.7223411688   0.003272041527       1.2761  CGG (R) CGG (R) CGC (R) 
   156      1    -8.6262159841   0.000179341996       0.0699  AGA (R) AGA (R) CGA (R) 
   157      1    -8.8752143475   0.000139811657       0.0545  TAC (Y) TAT (Y) TAT (Y) 
   158      2    -6.3623808965   0.001725254166       0.6728  ACA (T) ACA (T) ACG (T) 
   159      2    -6.7833323406   0.001132494745       0.4417  TGT (C) TGT (C) TGC (C) 
   160      2    -5.8269742487   0.002946980333       1.1493  ATT (I) ATT (I) ATT (I) 
   161      1    -6.4356905649   0.001603301137       0.6253  TTT (F) TTT (F) TTC (F) 
   162      1    -8.2214384095   0.000268828102       0.1048  AGG (R) AGG (R) CGC (R) 
   163      2    -6.2113820506   0.002006462514       0.7825  GGT (G) GGT (G) GGC (G) 
   164      1    -7.9959988746   0.000336807545       0.1314  GGG (G) GGA (G) GGG (G) 
   165      1    -8.0215109302   0.000328323574       0.1280  GGT (G) GGC (G) GGC (G) 
   166      1    -9.3831572468   0.000084129166       0.0328  TCC (S) TCG (S) TCG (S) 
   167      1    -8.1382684229   0.000292142628       0.1139  GCA (A) GCG (A) GCG (A) 
   168      1   -11.9203665199   0.000006653507       0.0026  TCA (S) TCA (S) GCG (A) 
   169      1    -7.2059853147   0.000742130604       0.2894  GCT (A) GCT (A) GCG (A) 
   170      1    -5.5448074698   0.003907695481       1.5240  GTC (V) GTC (V) GTG (V) 
   171      1    -7.4390257761   0.000587857624       0.2293  ATC (I) ATT (I) ATC (I) 
