# Supplementary material for: JCoDA: a tool for detecting evolutionary selection
Source: BMC Bioinformatics. 2010 May 27;11:284. doi: 10.1186/1471-2105-11-284 (PMC2887424; doi:10.1186/1471-2105-11-284)
Supplement: Additional file 6 — Zipped archive that contains all JCoDA source code and executable jar files. [file 1471-2105-11-284-S6.ZIP › JCoDA/paml/advanced_options/rst]

Supplemental results for CODEML (seqf: sample_input.txt  treef: sample_tree_file.ph)


Model 2: PositiveSelection

dN/dS for site classes (K=3)

p:   0.94110  0.05500  0.00390
w:   0.02670  1.00000  8.36760

Naive Empirical Bayes (NEB) probabilities for 3 classes& postmean_w & P(w>1)
(amino acids refer to 1st sequence: Rat_TGFB1)

   1 M   0.99383 0.00616 0.00001 ( 1)  0.033  0.000
   2 P   0.98978 0.01018 0.00004 ( 1)  0.037  0.000
   3 P   0.99162 0.00835 0.00003 ( 1)  0.035  0.000
   4 S   0.98888 0.01104 0.00008 ( 1)  0.038  0.000
   5 G   0.99061 0.00937 0.00002 ( 1)  0.036  0.000
   6 L   0.98475 0.01517 0.00008 ( 1)  0.042  0.000
   7 R   0.98831 0.01165 0.00004 ( 1)  0.038  0.000
   8 L   0.98242 0.01746 0.00012 ( 1)  0.045  0.000
   9 L   0.98475 0.01517 0.00008 ( 1)  0.042  0.000
  10 P   0.98978 0.01018 0.00004 ( 1)  0.037  0.000
  11 L   0.97960 0.02010 0.00030 ( 1)  0.049  0.000
  12 L   0.98475 0.01517 0.00008 ( 1)  0.042  0.000
  13 L   0.98622 0.01369 0.00009 ( 1)  0.041  0.000
  14 P   0.98213 0.01773 0.00013 ( 1)  0.045  0.000
  15 L   0.98869 0.01120 0.00011 ( 1)  0.039  0.000
  16 P   0.71475 0.28356 0.00169 ( 1)  0.317  0.002
  17 W   0.98664 0.01335 0.00001 ( 1)  0.040  0.000
  18 L   0.97449 0.02524 0.00027 ( 1)  0.054  0.000
  19 L   0.97705 0.02273 0.00022 ( 1)  0.051  0.000
  20 V   0.98984 0.01013 0.00003 ( 1)  0.037  0.000
  21 L   0.98475 0.01517 0.00008 ( 1)  0.042  0.000
  22 T   0.99027 0.00971 0.00002 ( 1)  0.036  0.000
  23 P   0.98746 0.01250 0.00004 ( 1)  0.039  0.000
  24 G   0.99075 0.00917 0.00008 ( 1)  0.036  0.000
  25 R   0.98507 0.01481 0.00013 ( 1)  0.042  0.000
  26 P   0.98213 0.01773 0.00013 ( 1)  0.045  0.000
  27 A   0.99209 0.00789 0.00002 ( 1)  0.035  0.000
  28 A   0.99026 0.00971 0.00003 ( 1)  0.036  0.000
  29 G   0.97178 0.02814 0.00008 ( 1)  0.055  0.000
  30 L   0.98622 0.01369 0.00009 ( 1)  0.041  0.000
  31 S   0.99187 0.00812 0.00001 ( 1)  0.035  0.000
  32 T   0.99215 0.00783 0.00002 ( 1)  0.034  0.000
  33 C   0.99284 0.00715 0.00001 ( 1)  0.034  0.000
  34 K   0.99201 0.00798 0.00002 ( 1)  0.035  0.000
  35 T   0.98723 0.01274 0.00003 ( 1)  0.039  0.000
  36 I   0.99328 0.00670 0.00002 ( 1)  0.033  0.000
  37 D   0.99372 0.00626 0.00002 ( 1)  0.033  0.000
  38 M   0.99383 0.00616 0.00001 ( 1)  0.033  0.000
  39 E   0.99193 0.00804 0.00002 ( 1)  0.035  0.000
  40 L   0.98475 0.01517 0.00008 ( 1)  0.042  0.000
  41 V   0.98984 0.01013 0.00003 ( 1)  0.037  0.000
  42 K   0.98600 0.01393 0.00007 ( 1)  0.041  0.000
  43 R   0.98831 0.01165 0.00004 ( 1)  0.038  0.000
  44 K   0.99201 0.00798 0.00002 ( 1)  0.035  0.000
  45 R   0.99208 0.00789 0.00003 ( 1)  0.035  0.000
  46 I   0.99328 0.00670 0.00002 ( 1)  0.033  0.000
  47 E   0.98628 0.01366 0.00007 ( 1)  0.041  0.000
  48 A   0.99209 0.00789 0.00002 ( 1)  0.035  0.000
  49 I   0.99328 0.00670 0.00002 ( 1)  0.033  0.000
  50 R   0.98391 0.01597 0.00012 ( 1)  0.043  0.000
  51 G   0.99247 0.00751 0.00002 ( 1)  0.034  0.000
  52 Q   0.98996 0.01001 0.00003 ( 1)  0.037  0.000
  53 I   0.99328 0.00670 0.00002 ( 1)  0.033  0.000
  54 L   0.98475 0.01517 0.00008 ( 1)  0.042  0.000
  55 S   0.99187 0.00812 0.00001 ( 1)  0.035  0.000
  56 K   0.98600 0.01393 0.00007 ( 1)  0.041  0.000
  57 L   0.97705 0.02273 0.00022 ( 1)  0.051  0.000
  58 R   0.98507 0.01481 0.00013 ( 1)  0.042  0.000
  59 L   0.99064 0.00932 0.00004 ( 1)  0.036  0.000
  60 A   0.99209 0.00789 0.00002 ( 1)  0.035  0.000
  61 S   0.98645 0.01348 0.00007 ( 1)  0.040  0.000
  62 P   0.99162 0.00835 0.00003 ( 1)  0.035  0.000
  63 P   0.98774 0.01220 0.00006 ( 1)  0.039  0.000
  64 S   0.99392 0.00607 0.00001 ( 1)  0.033  0.000
  65 Q   0.98996 0.01001 0.00003 ( 1)  0.037  0.000
  66 G   0.99061 0.00937 0.00002 ( 1)  0.036  0.000
  67 E   0.99193 0.00804 0.00002 ( 1)  0.035  0.000
  68 V   0.98224 0.01763 0.00014 ( 1)  0.045  0.000
  69 P   0.98978 0.01018 0.00004 ( 1)  0.037  0.000
  70 P   0.99100 0.00892 0.00007 ( 1)  0.036  0.000
  71 G   0.99247 0.00751 0.00002 ( 1)  0.034  0.000
  72 P   0.98978 0.01018 0.00004 ( 1)  0.037  0.000
  73 L   0.98475 0.01517 0.00008 ( 1)  0.042  0.000
  74 P   0.99162 0.00835 0.00003 ( 1)  0.035  0.000
  75 E   0.99193 0.00804 0.00002 ( 1)  0.035  0.000
  76 A   0.99051 0.00941 0.00008 ( 1)  0.037  0.000
  77 V   0.98984 0.01013 0.00003 ( 1)  0.037  0.000
  78 L   0.99064 0.00932 0.00004 ( 1)  0.036  0.000
  79 A   0.98352 0.01637 0.00011 ( 1)  0.044  0.000
  80 L   0.98154 0.01833 0.00013 ( 1)  0.046  0.000
  81 Y   0.99309 0.00690 0.00001 ( 1)  0.034  0.000
  82 N   0.99388 0.00610 0.00002 ( 1)  0.033  0.000
  83 S   0.99392 0.00607 0.00001 ( 1)  0.033  0.000
  84 T   0.99215 0.00783 0.00002 ( 1)  0.034  0.000
  85 R   0.99208 0.00789 0.00003 ( 1)  0.035  0.000
  86 D   0.99372 0.00626 0.00002 ( 1)  0.033  0.000
  87 R   0.98831 0.01165 0.00004 ( 1)  0.038  0.000
  88 V   0.98984 0.01013 0.00003 ( 1)  0.037  0.000
  89 A   0.98370 0.01609 0.00020 ( 1)  0.044  0.000
  90 G   0.99124 0.00869 0.00007 ( 1)  0.036  0.000
  91 E   0.99193 0.00804 0.00002 ( 1)  0.035  0.000
  92 S   0.98967 0.01031 0.00002 ( 1)  0.037  0.000
  93 A   0.98064 0.01925 0.00010 ( 1)  0.046  0.000
  94 D   0.75363 0.24477 0.00160 ( 1)  0.278  0.002
  95 P   0.98774 0.01220 0.00006 ( 1)  0.039  0.000
  96 E   0.99193 0.00804 0.00002 ( 1)  0.035  0.000
  97 P   0.99125 0.00869 0.00005 ( 1)  0.036  0.000
  98 E   0.99193 0.00804 0.00002 ( 1)  0.035  0.000
  99 P   0.98746 0.01250 0.00004 ( 1)  0.039  0.000
 100 E   0.99031 0.00965 0.00005 ( 1)  0.036  0.000
 101 A   0.99051 0.00941 0.00008 ( 1)  0.037  0.000
 102 D   0.99372 0.00626 0.00002 ( 1)  0.033  0.000
 103 Y   0.99309 0.00690 0.00001 ( 1)  0.034  0.000
 104 Y   0.99105 0.00892 0.00003 ( 1)  0.036  0.000
 105 A   0.98991 0.01005 0.00004 ( 1)  0.037  0.000
 106 K   0.98600 0.01393 0.00007 ( 1)  0.041  0.000
 107 E   0.98914 0.01081 0.00005 ( 1)  0.038  0.000
 108 V   0.99160 0.00837 0.00003 ( 1)  0.035  0.000
 109 T   0.99215 0.00783 0.00002 ( 1)  0.034  0.000
 110 R   0.99208 0.00789 0.00003 ( 1)  0.035  0.000
 111 V   0.98984 0.01013 0.00003 ( 1)  0.037  0.000
 112 L   0.96827 0.03148 0.00024 ( 1)  0.059  0.000
 113 M   0.99383 0.00616 0.00001 ( 1)  0.033  0.000
 114 V   0.98984 0.01013 0.00003 ( 1)  0.037  0.000
 115 D   0.75363 0.24477 0.00160 ( 1)  0.278  0.002
 116 R   0.03797 0.93556 0.02647 ( 2)  1.158  0.026
 117 N   0.74465 0.25330 0.00205 ( 1)  0.290  0.002
 118 N   0.99388 0.00610 0.00002 ( 1)  0.033  0.000
 119 A   0.48694 0.50223 0.01083 ( 2)  0.606  0.011
 120 I   0.99328 0.00670 0.00002 ( 1)  0.033  0.000
 121 Y   0.97191 0.02803 0.00006 ( 1)  0.054  0.000
 122 D   0.77520 0.21859 0.00622 ( 1)  0.291  0.006
 123 K   0.98600 0.01393 0.00007 ( 1)  0.041  0.000
 124 T   0.05681 0.93077 0.01242 ( 2)  1.036  0.012
 125 K   0.98600 0.01393 0.00007 ( 1)  0.041  0.000
 126 D   0.07451 0.90395 0.02153 ( 2)  1.086  0.022
 127 I   0.65615 0.33956 0.00429 ( 1)  0.393  0.004
 128 T   0.45226 0.52272 0.02502 ( 2)  0.744  0.025
 129 H   0.99307 0.00690 0.00003 ( 1)  0.034  0.000
 130 S   0.98645 0.01348 0.00007 ( 1)  0.040  0.000
 131 I   0.98576 0.01422 0.00001 ( 1)  0.041  0.000
 132 Y   0.97191 0.02803 0.00006 ( 1)  0.054  0.000
 133 M   0.99383 0.00616 0.00001 ( 1)  0.033  0.000
 134 F   0.99362 0.00637 0.00001 ( 1)  0.033  0.000
 135 F   0.99362 0.00637 0.00001 ( 1)  0.033  0.000
 136 N   0.98760 0.01233 0.00007 ( 1)  0.039  0.000
 137 T   0.98537 0.01459 0.00004 ( 1)  0.041  0.000
 138 S   0.96723 0.03264 0.00013 ( 1)  0.060  0.000
 139 D   0.79908 0.19926 0.00166 ( 1)  0.234  0.002
 140 I   0.57885 0.40956 0.01159 ( 1)  0.522  0.012
 141 R   0.98349 0.01646 0.00005 ( 1)  0.043  0.000
 142 E   0.98060 0.01936 0.00004 ( 1)  0.046  0.000
 143 A   0.98217 0.01771 0.00012 ( 1)  0.045  0.000
 144 V   0.98573 0.01422 0.00005 ( 1)  0.041  0.000
 145 P   0.98247 0.01744 0.00010 ( 1)  0.044  0.000
 146 E   0.98060 0.01936 0.00004 ( 1)  0.046  0.000
 147 P   0.99162 0.00835 0.00003 ( 1)  0.035  0.000
 148 P   0.03349 0.89252 0.07399 ( 2)  1.513  0.074
 149 L   0.98030 0.01965 0.00005 ( 1)  0.046  0.000
 150 L   0.98719 0.01265 0.00016 ( 1)  0.040  0.000
 151 S   0.99187 0.00812 0.00001 ( 1)  0.035  0.000
 152 R   0.98153 0.01819 0.00028 ( 1)  0.047  0.000
 153 A   0.97238 0.02751 0.00011 ( 1)  0.054  0.000
 154 E   0.99193 0.00804 0.00002 ( 1)  0.035  0.000
 155 L   0.98475 0.01517 0.00008 ( 1)  0.042  0.000
 156 R   0.98788 0.01209 0.00003 ( 1)  0.039  0.000
 157 L   0.98347 0.01634 0.00019 ( 1)  0.044  0.000
 158 Q   0.60805 0.38809 0.00386 ( 1)  0.437  0.004
 159 R   0.98320 0.01671 0.00008 ( 1)  0.044  0.000
 160 F   0.12814 0.81743 0.05443 ( 2)  1.276  0.054
 161 K   0.99036 0.00960 0.00004 ( 1)  0.036  0.000
 162 S   0.43093 0.55660 0.01248 ( 2)  0.673  0.012
 163 T   0.00348 0.60176 0.39476 ( 2)  3.905  0.395
 164 V   0.98984 0.01013 0.00003 ( 1)  0.037  0.000
 165 E   0.99193 0.00804 0.00002 ( 1)  0.035  0.000
 166 Q   0.98441 0.01551 0.00008 ( 1)  0.042  0.000
 167 H   0.99133 0.00862 0.00006 ( 1)  0.036  0.000
 168 V   0.98624 0.01368 0.00008 ( 1)  0.041  0.000
 169 E   0.98628 0.01366 0.00007 ( 1)  0.041  0.000
 170 L   0.98869 0.01120 0.00011 ( 1)  0.039  0.000
 171 Y   0.99309 0.00690 0.00001 ( 1)  0.034  0.000
 172 Q   0.98996 0.01001 0.00003 ( 1)  0.037  0.000
 173 K   0.97996 0.02001 0.00003 ( 1)  0.046  0.000
 174 Y   0.98402 0.01589 0.00008 ( 1)  0.043  0.000
 175 S   0.99392 0.00607 0.00001 ( 1)  0.033  0.000
 176 N   0.99388 0.00610 0.00002 ( 1)  0.033  0.000
 177 N   0.97991 0.02006 0.00004 ( 1)  0.047  0.000
 178 S   0.99187 0.00812 0.00001 ( 1)  0.035  0.000
 179 W   0.98664 0.01335 0.00001 ( 1)  0.040  0.000
 180 R   0.97460 0.02512 0.00028 ( 1)  0.053  0.000
 181 Y   0.99309 0.00690 0.00001 ( 1)  0.034  0.000
 182 L   0.98293 0.01693 0.00014 ( 1)  0.044  0.000
 183 G   0.66066 0.33389 0.00544 ( 1)  0.397  0.005
 184 N   0.99388 0.00610 0.00002 ( 1)  0.033  0.000
 185 R   0.98831 0.01165 0.00004 ( 1)  0.038  0.000
 186 L   0.98475 0.01517 0.00008 ( 1)  0.042  0.000
 187 L   0.98475 0.01517 0.00008 ( 1)  0.042  0.000
 188 T   0.70288 0.29397 0.00315 ( 1)  0.339  0.003
 189 P   0.99162 0.00835 0.00003 ( 1)  0.035  0.000
 190 T   0.55149 0.43306 0.01545 ( 1)  0.577  0.015
 191 D   0.98777 0.01216 0.00007 ( 1)  0.039  0.000
 192 T   0.62098 0.37601 0.00301 ( 1)  0.418  0.003
 193 P   0.97610 0.02368 0.00022 ( 1)  0.052  0.000
 194 E   0.99193 0.00804 0.00002 ( 1)  0.035  0.000
 195 W   0.98664 0.01335 0.00001 ( 1)  0.040  0.000
 196 L   0.97823 0.02157 0.00020 ( 1)  0.049  0.000
 197 S   0.96931 0.03060 0.00009 ( 1)  0.057  0.000
 198 F   0.97558 0.02438 0.00004 ( 1)  0.051  0.000
 199 D   0.99079 0.00919 0.00003 ( 1)  0.036  0.000
 200 V   0.99160 0.00837 0.00003 ( 1)  0.035  0.000
 201 T   0.98331 0.01658 0.00010 ( 1)  0.044  0.000
 202 G   0.97178 0.02814 0.00008 ( 1)  0.055  0.000
 203 V   0.97228 0.02758 0.00013 ( 1)  0.055  0.000
 204 V   0.98660 0.01328 0.00012 ( 1)  0.041  0.000
 205 R   0.98831 0.01165 0.00004 ( 1)  0.038  0.000
 206 Q   0.98996 0.01001 0.00003 ( 1)  0.037  0.000
 207 W   0.98664 0.01335 0.00001 ( 1)  0.040  0.000
 208 L   0.98297 0.01692 0.00010 ( 1)  0.044  0.000
 209 N   0.83329 0.16606 0.00065 ( 1)  0.194  0.001
 210 Q   0.37943 0.60471 0.01587 ( 2)  0.748  0.016
 211 G   0.97178 0.02814 0.00008 ( 1)  0.055  0.000
 212 D   0.64991 0.34556 0.00453 ( 1)  0.401  0.005
 213 G   0.52071 0.47396 0.00533 ( 1)  0.532  0.005
 214 I   0.98011 0.01979 0.00010 ( 1)  0.047  0.000
 215 Q   0.70523 0.29165 0.00312 ( 1)  0.337  0.003
 216 G   0.99247 0.00751 0.00002 ( 1)  0.034  0.000
 217 F   0.97558 0.02438 0.00004 ( 1)  0.051  0.000
 218 R   0.99032 0.00958 0.00010 ( 1)  0.037  0.000
 219 F   0.72694 0.27195 0.00111 ( 1)  0.301  0.001
 220 S   0.99056 0.00940 0.00004 ( 1)  0.036  0.000
 221 A   0.98352 0.01637 0.00011 ( 1)  0.044  0.000
 222 H   0.99307 0.00690 0.00003 ( 1)  0.034  0.000
 223 C   0.99284 0.00715 0.00001 ( 1)  0.034  0.000
 224 S   0.98188 0.01802 0.00009 ( 1)  0.045  0.000
 225 C   0.97262 0.02734 0.00004 ( 1)  0.054  0.000
 226 D   0.99372 0.00626 0.00002 ( 1)  0.033  0.000
 227 S   0.99392 0.00607 0.00001 ( 1)  0.033  0.000
 228 K   0.66283 0.33351 0.00366 ( 1)  0.382  0.004
 229 D   0.98052 0.01944 0.00004 ( 1)  0.046  0.000
 230 N   0.99083 0.00912 0.00005 ( 1)  0.036  0.000
 231 V   0.00019 0.32803 0.67178 ( 3)  5.949  0.672
 232 L   0.98869 0.01120 0.00011 ( 1)  0.039  0.000
 233 H   0.74614 0.25203 0.00183 ( 1)  0.287  0.002
 234 V   0.98984 0.01013 0.00003 ( 1)  0.037  0.000
 235 E   0.69633 0.29980 0.00386 ( 1)  0.351  0.004
 236 I   0.99328 0.00670 0.00002 ( 1)  0.033  0.000
 237 N   0.99083 0.00912 0.00005 ( 1)  0.036  0.000
 238 G   0.99061 0.00937 0.00002 ( 1)  0.036  0.000
 239 I   0.71142 0.28640 0.00218 ( 1)  0.324  0.002
 240 S   0.50502 0.48604 0.00894 ( 1)  0.574  0.009
 241 P   0.69447 0.30220 0.00334 ( 1)  0.349  0.003
 242 K   0.00936 0.93986 0.05078 ( 2)  1.365  0.051
 243 R   0.98391 0.01597 0.00012 ( 1)  0.043  0.000
 244 R   0.97206 0.02785 0.00010 ( 1)  0.055  0.000
 245 G   0.97593 0.02402 0.00005 ( 1)  0.050  0.000
 246 D   0.99372 0.00626 0.00002 ( 1)  0.033  0.000
 247 L   0.98475 0.01517 0.00008 ( 1)  0.042  0.000
 248 G   0.67877 0.31870 0.00253 ( 1)  0.358  0.003
 249 T   0.99215 0.00783 0.00002 ( 1)  0.034  0.000
 250 I   0.98948 0.01049 0.00002 ( 1)  0.037  0.000
 251 H   0.98124 0.01871 0.00005 ( 1)  0.045  0.000
 252 D   0.82342 0.17579 0.00079 ( 1)  0.204  0.001
 253 M   0.99383 0.00616 0.00001 ( 1)  0.033  0.000
 254 N   0.99388 0.00610 0.00002 ( 1)  0.033  0.000
 255 R   0.98403 0.01589 0.00008 ( 1)  0.043  0.000
 256 P   0.98746 0.01250 0.00004 ( 1)  0.039  0.000
 257 F   0.99362 0.00637 0.00001 ( 1)  0.033  0.000
 258 L   0.98475 0.01517 0.00008 ( 1)  0.042  0.000
 259 L   0.98699 0.01296 0.00005 ( 1)  0.040  0.000
 260 L   0.99064 0.00932 0.00004 ( 1)  0.036  0.000
 261 M   0.99383 0.00616 0.00001 ( 1)  0.033  0.000
 262 A   0.99209 0.00789 0.00002 ( 1)  0.035  0.000
 263 T   0.99215 0.00783 0.00002 ( 1)  0.034  0.000
 264 P   0.99070 0.00922 0.00008 ( 1)  0.036  0.000
 265 L   0.98475 0.01517 0.00008 ( 1)  0.042  0.000
 266 E   0.98628 0.01366 0.00007 ( 1)  0.041  0.000
 267 R   0.99083 0.00915 0.00002 ( 1)  0.036  0.000
 268 A   0.98813 0.01182 0.00005 ( 1)  0.039  0.000
 269 Q   0.98705 0.01288 0.00007 ( 1)  0.040  0.000
 270 H   0.99058 0.00939 0.00003 ( 1)  0.036  0.000
 271 L   0.98475 0.01517 0.00008 ( 1)  0.042  0.000
 272 H   0.74614 0.25203 0.00183 ( 1)  0.287  0.002
 273 S   0.99392 0.00607 0.00001 ( 1)  0.033  0.000
 274 S   0.99055 0.00942 0.00003 ( 1)  0.036  0.000
 275 R   0.98585 0.01362 0.00053 ( 1)  0.044  0.001
 276 H   0.99307 0.00690 0.00003 ( 1)  0.034  0.000
 277 R   0.98943 0.01046 0.00011 ( 1)  0.038  0.000
 278 R   0.96997 0.02949 0.00055 ( 1)  0.060  0.001
 279 A   0.99209 0.00789 0.00002 ( 1)  0.035  0.000
 280 L   0.98475 0.01517 0.00008 ( 1)  0.042  0.000
 281 D   0.98777 0.01216 0.00007 ( 1)  0.039  0.000
 282 T   0.99215 0.00783 0.00002 ( 1)  0.034  0.000
 283 N   0.99388 0.00610 0.00002 ( 1)  0.033  0.000
 284 Y   0.97703 0.02293 0.00004 ( 1)  0.049  0.000
 285 C   0.99284 0.00715 0.00001 ( 1)  0.034  0.000
 286 F   0.99362 0.00637 0.00001 ( 1)  0.033  0.000
 287 S   0.99392 0.00607 0.00001 ( 1)  0.033  0.000
 288 S   0.99187 0.00812 0.00001 ( 1)  0.035  0.000
 289 T   0.98192 0.01796 0.00012 ( 1)  0.045  0.000
 290 E   0.99193 0.00804 0.00002 ( 1)  0.035  0.000
 291 K   0.99201 0.00798 0.00002 ( 1)  0.035  0.000
 292 N   0.99388 0.00610 0.00002 ( 1)  0.033  0.000
 293 C   0.99284 0.00715 0.00001 ( 1)  0.034  0.000
 294 C   0.98365 0.01628 0.00007 ( 1)  0.043  0.000
 295 V   0.98624 0.01368 0.00008 ( 1)  0.041  0.000
 296 R   0.98831 0.01165 0.00004 ( 1)  0.038  0.000
 297 Q   0.98996 0.01001 0.00003 ( 1)  0.037  0.000
 298 L   0.98475 0.01517 0.00008 ( 1)  0.042  0.000
 299 Y   0.99309 0.00690 0.00001 ( 1)  0.034  0.000
 300 I   0.97714 0.02280 0.00006 ( 1)  0.049  0.000
 301 D   0.99372 0.00626 0.00002 ( 1)  0.033  0.000
 302 F   0.98544 0.01450 0.00007 ( 1)  0.041  0.000
 303 R   0.97328 0.02588 0.00084 ( 1)  0.059  0.001
 304 K   0.99201 0.00798 0.00002 ( 1)  0.035  0.000
 305 D   0.99372 0.00626 0.00002 ( 1)  0.033  0.000
 306 L   0.98719 0.01265 0.00016 ( 1)  0.040  0.000
 307 G   0.98389 0.01601 0.00010 ( 1)  0.043  0.000
 308 W   0.98664 0.01335 0.00001 ( 1)  0.040  0.000
 309 K   0.99201 0.00798 0.00002 ( 1)  0.035  0.000
 310 W   0.98664 0.01335 0.00001 ( 1)  0.040  0.000
 311 I   0.99328 0.00670 0.00002 ( 1)  0.033  0.000
 312 H   0.99307 0.00690 0.00003 ( 1)  0.034  0.000
 313 E   0.99193 0.00804 0.00002 ( 1)  0.035  0.000
 314 P   0.99162 0.00835 0.00003 ( 1)  0.035  0.000
 315 K   0.99201 0.00798 0.00002 ( 1)  0.035  0.000
 316 G   0.99247 0.00751 0.00002 ( 1)  0.034  0.000
 317 Y   0.99309 0.00690 0.00001 ( 1)  0.034  0.000
 318 H   0.98124 0.01871 0.00005 ( 1)  0.045  0.000
 319 A   0.99209 0.00789 0.00002 ( 1)  0.035  0.000
 320 N   0.99388 0.00610 0.00002 ( 1)  0.033  0.000
 321 F   0.99362 0.00637 0.00001 ( 1)  0.033  0.000
 322 C   0.98365 0.01628 0.00007 ( 1)  0.043  0.000
 323 L   0.98719 0.01265 0.00016 ( 1)  0.040  0.000
 324 G   0.98857 0.01139 0.00004 ( 1)  0.038  0.000
 325 P   0.99162 0.00835 0.00003 ( 1)  0.035  0.000
 326 C   0.99284 0.00715 0.00001 ( 1)  0.034  0.000
 327 P   0.99162 0.00835 0.00003 ( 1)  0.035  0.000
 328 Y   0.99105 0.00892 0.00003 ( 1)  0.036  0.000
 329 I   0.97714 0.02280 0.00006 ( 1)  0.049  0.000
 330 W   0.98664 0.01335 0.00001 ( 1)  0.040  0.000
 331 S   0.99392 0.00607 0.00001 ( 1)  0.033  0.000
 332 L   0.98475 0.01517 0.00008 ( 1)  0.042  0.000
 333 D   0.99372 0.00626 0.00002 ( 1)  0.033  0.000
 334 T   0.98192 0.01796 0.00012 ( 1)  0.045  0.000
 335 Q   0.98996 0.01001 0.00003 ( 1)  0.037  0.000
 336 Y   0.99309 0.00690 0.00001 ( 1)  0.034  0.000
 337 S   0.99392 0.00607 0.00001 ( 1)  0.033  0.000
 338 K   0.99201 0.00798 0.00002 ( 1)  0.035  0.000
 339 V   0.99160 0.00837 0.00003 ( 1)  0.035  0.000
 340 L   0.97960 0.02010 0.00030 ( 1)  0.049  0.000
 341 A   0.99209 0.00789 0.00002 ( 1)  0.035  0.000
 342 L   0.98869 0.01120 0.00011 ( 1)  0.039  0.000
 343 Y   0.99309 0.00690 0.00001 ( 1)  0.034  0.000
 344 N   0.99388 0.00610 0.00002 ( 1)  0.033  0.000
 345 Q   0.98441 0.01551 0.00008 ( 1)  0.042  0.000
 346 H   0.99058 0.00939 0.00003 ( 1)  0.036  0.000
 347 N   0.99388 0.00610 0.00002 ( 1)  0.033  0.000
 348 P   0.98978 0.01018 0.00004 ( 1)  0.037  0.000
 349 G   0.98854 0.01142 0.00004 ( 1)  0.038  0.000
 350 A   0.98352 0.01637 0.00011 ( 1)  0.044  0.000
 351 S   0.98844 0.01152 0.00004 ( 1)  0.038  0.000
 352 A   0.98660 0.01334 0.00006 ( 1)  0.040  0.000
 353 S   0.48405 0.49148 0.02447 ( 2)  0.709  0.024
 354 P   0.98978 0.01018 0.00004 ( 1)  0.037  0.000
 355 C   0.99284 0.00715 0.00001 ( 1)  0.034  0.000
 356 C   0.99284 0.00715 0.00001 ( 1)  0.034  0.000
 357 V   0.98984 0.01013 0.00003 ( 1)  0.037  0.000
 358 P   0.98978 0.01018 0.00004 ( 1)  0.037  0.000
 359 Q   0.98996 0.01001 0.00003 ( 1)  0.037  0.000
 360 A   0.98247 0.01731 0.00022 ( 1)  0.045  0.000
 361 L   0.98154 0.01833 0.00013 ( 1)  0.046  0.000
 362 E   0.99193 0.00804 0.00002 ( 1)  0.035  0.000
 363 P   0.98213 0.01773 0.00013 ( 1)  0.045  0.000
 364 L   0.98475 0.01517 0.00008 ( 1)  0.042  0.000
 365 P   0.99162 0.00835 0.00003 ( 1)  0.035  0.000
 366 I   0.99328 0.00670 0.00002 ( 1)  0.033  0.000
 367 V   0.99083 0.00909 0.00008 ( 1)  0.036  0.000
 368 Y   0.99309 0.00690 0.00001 ( 1)  0.034  0.000
 369 Y   0.99309 0.00690 0.00001 ( 1)  0.034  0.000
 370 V   0.98984 0.01013 0.00003 ( 1)  0.037  0.000
 371 G   0.98389 0.01601 0.00010 ( 1)  0.043  0.000
 372 R   0.99208 0.00789 0.00003 ( 1)  0.035  0.000
 373 K   0.99201 0.00798 0.00002 ( 1)  0.035  0.000
 374 P   0.99162 0.00835 0.00003 ( 1)  0.035  0.000
 375 K   0.99201 0.00798 0.00002 ( 1)  0.035  0.000
 376 V   0.98984 0.01013 0.00003 ( 1)  0.037  0.000
 377 E   0.99193 0.00804 0.00002 ( 1)  0.035  0.000
 378 Q   0.98996 0.01001 0.00003 ( 1)  0.037  0.000
 379 L   0.98154 0.01833 0.00013 ( 1)  0.046  0.000
 380 S   0.99187 0.00812 0.00001 ( 1)  0.035  0.000
 381 N   0.99388 0.00610 0.00002 ( 1)  0.033  0.000
 382 M   0.99383 0.00616 0.00001 ( 1)  0.033  0.000
 383 I   0.99139 0.00857 0.00004 ( 1)  0.035  0.000
 384 V   0.98984 0.01013 0.00003 ( 1)  0.037  0.000
 385 R   0.99208 0.00789 0.00003 ( 1)  0.035  0.000
 386 S   0.99187 0.00812 0.00001 ( 1)  0.035  0.000
 387 C   0.99284 0.00715 0.00001 ( 1)  0.034  0.000
 388 K   0.99201 0.00798 0.00002 ( 1)  0.035  0.000
 389 C   0.99284 0.00715 0.00001 ( 1)  0.034  0.000
 390 S   0.99392 0.00607 0.00001 ( 1)  0.033  0.000

Positively selected sites

	Prob(w>1)  mean w

   231 V      0.672         5.949


lnL = -2234.492056

Bayes Empirical Bayes (BEB) probabilities for 3 classes (class)& postmean_w
(amino acids refer to 1st sequence: Rat_TGFB1)

   1 M   0.99496 0.00403 0.00101 ( 1)  0.056 +-  0.095
   2 P   0.99133 0.00657 0.00210 ( 1)  0.061 +-  0.136
   3 P   0.99289 0.00544 0.00167 ( 1)  0.059 +-  0.123
   4 S   0.99062 0.00708 0.00229 ( 1)  0.062 +-  0.154
   5 G   0.99230 0.00606 0.00164 ( 1)  0.059 +-  0.119
   6 L   0.98674 0.00968 0.00357 ( 1)  0.067 +-  0.179
   7 R   0.99007 0.00750 0.00243 ( 1)  0.062 +-  0.144
   8 L   0.98443 0.01109 0.00448 ( 1)  0.071 +-  0.204
   9 L   0.98674 0.00968 0.00357 ( 1)  0.067 +-  0.179
  10 P   0.99133 0.00657 0.00210 ( 1)  0.061 +-  0.136
  11 L   0.98147 0.01271 0.00583 ( 1)  0.077 +-  0.252
  12 L   0.98674 0.00968 0.00357 ( 1)  0.067 +-  0.179
  13 L   0.98821 0.00876 0.00302 ( 1)  0.065 +-  0.170
  14 P   0.98428 0.01125 0.00447 ( 1)  0.071 +-  0.205
  15 L   0.99011 0.00722 0.00267 ( 1)  0.063 +-  0.167
  16 P   0.83651 0.11353 0.04996 ( 1)  0.271 +-  0.626
  17 W   0.98951 0.00850 0.00199 ( 1)  0.062 +-  0.126
  18 L   0.97690 0.01583 0.00727 ( 1)  0.083 +-  0.267
  19 L   0.97926 0.01431 0.00643 ( 1)  0.079 +-  0.250
  20 V   0.99147 0.00654 0.00199 ( 1)  0.060 +-  0.132
  21 L   0.98674 0.00968 0.00357 ( 1)  0.067 +-  0.179
  22 T   0.99207 0.00626 0.00167 ( 1)  0.059 +-  0.120
  23 P   0.98958 0.00801 0.00241 ( 1)  0.063 +-  0.143
  24 G   0.99176 0.00594 0.00230 ( 1)  0.061 +-  0.154
  25 R   0.98566 0.00954 0.00480 ( 1)  0.071 +-  0.211
  26 P   0.98428 0.01125 0.00447 ( 1)  0.071 +-  0.205
  27 A   0.99342 0.00513 0.00144 ( 1)  0.058 +-  0.114
  28 A   0.99195 0.00627 0.00178 ( 1)  0.060 +-  0.125
  29 G   0.97526 0.01757 0.00717 ( 1)  0.082 +-  0.237
  30 L   0.98821 0.00876 0.00302 ( 1)  0.065 +-  0.170
  31 S   0.99357 0.00525 0.00118 ( 1)  0.057 +-  0.102
  32 T   0.99357 0.00509 0.00135 ( 1)  0.058 +-  0.109
  33 C   0.99440 0.00464 0.00096 ( 1)  0.056 +-  0.092
  34 K   0.99344 0.00519 0.00137 ( 1)  0.058 +-  0.109
  35 T   0.98957 0.00815 0.00228 ( 1)  0.062 +-  0.137
  36 I   0.99443 0.00438 0.00118 ( 1)  0.057 +-  0.103
  37 D   0.99471 0.00412 0.00117 ( 1)  0.056 +-  0.103
  38 M   0.99496 0.00403 0.00101 ( 1)  0.056 +-  0.095
  39 E   0.99332 0.00523 0.00145 ( 1)  0.058 +-  0.113
  40 L   0.98674 0.00968 0.00357 ( 1)  0.067 +-  0.179
  41 V   0.99147 0.00654 0.00199 ( 1)  0.060 +-  0.132
  42 K   0.98813 0.00890 0.00297 ( 1)  0.065 +-  0.164
  43 R   0.99007 0.00750 0.00243 ( 1)  0.062 +-  0.144
  44 K   0.99344 0.00519 0.00137 ( 1)  0.058 +-  0.109
  45 R   0.99334 0.00515 0.00151 ( 1)  0.058 +-  0.116
  46 I   0.99443 0.00438 0.00118 ( 1)  0.057 +-  0.103
  47 E   0.98833 0.00873 0.00294 ( 1)  0.065 +-  0.163
  48 A   0.99342 0.00513 0.00144 ( 1)  0.058 +-  0.114
  49 I   0.99443 0.00438 0.00118 ( 1)  0.057 +-  0.103
  50 R   0.98594 0.01018 0.00388 ( 1)  0.069 +-  0.192
  51 G   0.99381 0.00489 0.00130 ( 1)  0.057 +-  0.108
  52 Q   0.99165 0.00646 0.00189 ( 1)  0.060 +-  0.129
  53 I   0.99443 0.00438 0.00118 ( 1)  0.057 +-  0.103
  54 L   0.98674 0.00968 0.00357 ( 1)  0.067 +-  0.179
  55 S   0.99357 0.00525 0.00118 ( 1)  0.057 +-  0.102
  56 K   0.98813 0.00890 0.00297 ( 1)  0.065 +-  0.164
  57 L   0.97926 0.01431 0.00643 ( 1)  0.079 +-  0.250
  58 R   0.98566 0.00954 0.00480 ( 1)  0.071 +-  0.211
  59 L   0.99192 0.00606 0.00202 ( 1)  0.060 +-  0.136
  60 A   0.99342 0.00513 0.00144 ( 1)  0.058 +-  0.114
  61 S   0.98859 0.00862 0.00279 ( 1)  0.064 +-  0.160
  62 P   0.99289 0.00544 0.00167 ( 1)  0.059 +-  0.123
  63 P   0.98939 0.00784 0.00276 ( 1)  0.064 +-  0.158
  64 S   0.99510 0.00397 0.00093 ( 1)  0.056 +-  0.092
  65 Q   0.99165 0.00646 0.00189 ( 1)  0.060 +-  0.129
  66 G   0.99230 0.00606 0.00164 ( 1)  0.059 +-  0.119
  67 E   0.99332 0.00523 0.00145 ( 1)  0.058 +-  0.113
  68 V   0.98436 0.01118 0.00446 ( 1)  0.071 +-  0.206
  69 P   0.99133 0.00657 0.00210 ( 1)  0.061 +-  0.136
  70 P   0.99227 0.00580 0.00193 ( 1)  0.060 +-  0.141
  71 G   0.99381 0.00489 0.00130 ( 1)  0.057 +-  0.108
  72 P   0.99133 0.00657 0.00210 ( 1)  0.061 +-  0.136
  73 L   0.98674 0.00968 0.00357 ( 1)  0.067 +-  0.179
  74 P   0.99289 0.00544 0.00167 ( 1)  0.059 +-  0.123
  75 E   0.99332 0.00523 0.00145 ( 1)  0.058 +-  0.113
  76 A   0.99183 0.00609 0.00208 ( 1)  0.061 +-  0.149
  77 V   0.99147 0.00654 0.00199 ( 1)  0.060 +-  0.132
  78 L   0.99192 0.00606 0.00202 ( 1)  0.060 +-  0.136
  79 A   0.98571 0.01041 0.00388 ( 1)  0.069 +-  0.190
  80 L   0.98345 0.01162 0.00493 ( 1)  0.073 +-  0.214
  81 Y   0.99446 0.00449 0.00105 ( 1)  0.056 +-  0.096
  82 N   0.99491 0.00401 0.00108 ( 1)  0.056 +-  0.099
  83 S   0.99510 0.00397 0.00093 ( 1)  0.056 +-  0.092
  84 T   0.99357 0.00509 0.00135 ( 1)  0.058 +-  0.109
  85 R   0.99334 0.00515 0.00151 ( 1)  0.058 +-  0.116
  86 D   0.99471 0.00412 0.00117 ( 1)  0.056 +-  0.103
  87 R   0.99007 0.00750 0.00243 ( 1)  0.062 +-  0.144
  88 V   0.99147 0.00654 0.00199 ( 1)  0.060 +-  0.132
  89 A   0.98567 0.01024 0.00409 ( 1)  0.070 +-  0.211
  90 G   0.99229 0.00564 0.00207 ( 1)  0.060 +-  0.145
  91 E   0.99332 0.00523 0.00145 ( 1)  0.058 +-  0.113
  92 S   0.99170 0.00663 0.00167 ( 1)  0.060 +-  0.119
  93 A   0.98339 0.01218 0.00444 ( 1)  0.071 +-  0.198
  94 D   0.86264 0.09667 0.04069 ( 1)  0.234 +-  0.578
  95 P   0.98939 0.00784 0.00276 ( 1)  0.064 +-  0.158
  96 E   0.99332 0.00523 0.00145 ( 1)  0.058 +-  0.113
  97 P   0.99252 0.00565 0.00183 ( 1)  0.059 +-  0.134
  98 E   0.99332 0.00523 0.00145 ( 1)  0.058 +-  0.113
  99 P   0.98958 0.00801 0.00241 ( 1)  0.063 +-  0.143
 100 E   0.99181 0.00625 0.00194 ( 1)  0.060 +-  0.135
 101 A   0.99183 0.00609 0.00208 ( 1)  0.061 +-  0.149
 102 D   0.99471 0.00412 0.00117 ( 1)  0.056 +-  0.103
 103 Y   0.99446 0.00449 0.00105 ( 1)  0.056 +-  0.096
 104 Y   0.99264 0.00577 0.00159 ( 1)  0.059 +-  0.120
 105 A   0.99142 0.00650 0.00208 ( 1)  0.061 +-  0.138
 106 K   0.98813 0.00890 0.00297 ( 1)  0.065 +-  0.164
 107 E   0.99085 0.00697 0.00218 ( 1)  0.061 +-  0.142
 108 V   0.99289 0.00545 0.00166 ( 1)  0.059 +-  0.122
 109 T   0.99357 0.00509 0.00135 ( 1)  0.058 +-  0.109
 110 R   0.99334 0.00515 0.00151 ( 1)  0.058 +-  0.116
 111 V   0.99147 0.00654 0.00199 ( 1)  0.060 +-  0.132
 112 L   0.97084 0.01960 0.00956 ( 1)  0.091 +-  0.292
 113 M   0.99496 0.00403 0.00101 ( 1)  0.056 +-  0.095
 114 V   0.99147 0.00654 0.00199 ( 1)  0.060 +-  0.132
 115 D   0.86264 0.09667 0.04069 ( 1)  0.234 +-  0.578
 116 R   0.09779 0.43988 0.46233 ( 3)  1.785 +-  1.572
 117 N   0.85162 0.10000 0.04838 ( 1)  0.259 +-  0.636
 118 N   0.99491 0.00401 0.00108 ( 1)  0.056 +-  0.099
 119 A   0.61500 0.21090 0.17410 ( 1)  0.720 +-  1.203
 120 I   0.99443 0.00438 0.00118 ( 1)  0.057 +-  0.103
 121 Y   0.97565 0.01751 0.00684 ( 1)  0.081 +-  0.227
 122 D   0.85870 0.08467 0.05664 ( 1)  0.289 +-  0.803
 123 K   0.98813 0.00890 0.00297 ( 1)  0.065 +-  0.164
 124 T   0.16390 0.48737 0.34872 ( 2)  1.424 +-  1.318
 125 K   0.98813 0.00890 0.00297 ( 1)  0.065 +-  0.164
 126 D   0.20110 0.44849 0.35042 ( 2)  1.451 +-  1.476
 127 I   0.78357 0.13784 0.07859 ( 1)  0.376 +-  0.823
 128 T   0.56190 0.21552 0.22257 ( 1)  0.918 +-  1.475
 129 H   0.99405 0.00454 0.00141 ( 1)  0.057 +-  0.114
 130 S   0.98859 0.00862 0.00279 ( 1)  0.064 +-  0.160
 131 I   0.98874 0.00904 0.00222 ( 1)  0.063 +-  0.132
 132 Y   0.97565 0.01751 0.00684 ( 1)  0.081 +-  0.227
 133 M   0.99496 0.00403 0.00101 ( 1)  0.056 +-  0.095
 134 F   0.99491 0.00415 0.00093 ( 1)  0.056 +-  0.092
 135 F   0.99491 0.00415 0.00093 ( 1)  0.056 +-  0.092
 136 N   0.98940 0.00792 0.00268 ( 1)  0.064 +-  0.158
 137 T   0.98789 0.00929 0.00282 ( 1)  0.065 +-  0.153
 138 S   0.97048 0.02029 0.00923 ( 1)  0.090 +-  0.272
 139 D   0.88960 0.07730 0.03310 ( 1)  0.201 +-  0.543
 140 I   0.70012 0.16713 0.13274 ( 1)  0.579 +-  1.136
 141 R   0.98601 0.01046 0.00352 ( 1)  0.067 +-  0.171
 142 E   0.98394 0.01222 0.00385 ( 1)  0.069 +-  0.174
 143 A   0.98457 0.01123 0.00421 ( 1)  0.070 +-  0.198
 144 V   0.98803 0.00907 0.00290 ( 1)  0.065 +-  0.158
 145 P   0.98494 0.01107 0.00399 ( 1)  0.069 +-  0.189
 146 E   0.98394 0.01222 0.00385 ( 1)  0.069 +-  0.174
 147 P   0.99289 0.00544 0.00167 ( 1)  0.059 +-  0.123
 148 P   0.07662 0.36677 0.55661 ( 3)  2.161 +-  1.894
 149 L   0.98348 0.01240 0.00412 ( 1)  0.070 +-  0.182
 150 L   0.98851 0.00813 0.00336 ( 1)  0.066 +-  0.191
 151 S   0.99357 0.00525 0.00118 ( 1)  0.057 +-  0.102
 152 R   0.98288 0.01153 0.00559 ( 1)  0.075 +-  0.248
 153 A   0.97574 0.01719 0.00707 ( 1)  0.082 +-  0.240
 154 E   0.99332 0.00523 0.00145 ( 1)  0.058 +-  0.113
 155 L   0.98674 0.00968 0.00357 ( 1)  0.067 +-  0.179
 156 R   0.98999 0.00776 0.00226 ( 1)  0.062 +-  0.138
 157 L   0.98525 0.01040 0.00435 ( 1)  0.071 +-  0.213
 158 Q   0.74786 0.16096 0.09119 ( 1)  0.424 +-  0.848
 159 R   0.98572 0.01061 0.00367 ( 1)  0.068 +-  0.181
 160 F   0.24339 0.36228 0.39434 ( 3)  1.637 +-  1.812
 161 K   0.99192 0.00621 0.00187 ( 1)  0.060 +-  0.132
 162 S   0.54286 0.23180 0.22533 ( 1)  0.889 +-  1.322
 163 T   0.00767 0.21103 0.78130 ( 3)  2.908 +-  2.130
 164 V   0.99147 0.00654 0.00199 ( 1)  0.060 +-  0.132
 165 E   0.99332 0.00523 0.00145 ( 1)  0.058 +-  0.113
 166 Q   0.98669 0.00988 0.00343 ( 1)  0.067 +-  0.176
 167 H   0.99241 0.00563 0.00196 ( 1)  0.060 +-  0.138
 168 V   0.98816 0.00876 0.00308 ( 1)  0.065 +-  0.169
 169 E   0.98833 0.00873 0.00294 ( 1)  0.065 +-  0.163
 170 L   0.99011 0.00722 0.00267 ( 1)  0.063 +-  0.167
 171 Y   0.99446 0.00449 0.00105 ( 1)  0.056 +-  0.096
 172 Q   0.99165 0.00646 0.00189 ( 1)  0.060 +-  0.129
 173 K   0.98346 0.01261 0.00393 ( 1)  0.070 +-  0.173
 174 Y   0.98645 0.01011 0.00344 ( 1)  0.067 +-  0.176
 175 S   0.99510 0.00397 0.00093 ( 1)  0.056 +-  0.092
 176 N   0.99491 0.00401 0.00108 ( 1)  0.056 +-  0.099
 177 N   0.98336 0.01265 0.00399 ( 1)  0.070 +-  0.175
 178 S   0.99357 0.00525 0.00118 ( 1)  0.057 +-  0.102
 179 W   0.98951 0.00850 0.00199 ( 1)  0.062 +-  0.126
 180 R   0.97676 0.01575 0.00748 ( 1)  0.083 +-  0.272
 181 Y   0.99446 0.00449 0.00105 ( 1)  0.056 +-  0.096
 182 L   0.98482 0.01078 0.00440 ( 1)  0.071 +-  0.206
 183 G   0.78483 0.13508 0.08009 ( 1)  0.384 +-  0.859
 184 N   0.99491 0.00401 0.00108 ( 1)  0.056 +-  0.099
 185 R   0.99007 0.00750 0.00243 ( 1)  0.062 +-  0.144
 186 L   0.98674 0.00968 0.00357 ( 1)  0.067 +-  0.179
 187 L   0.98674 0.00968 0.00357 ( 1)  0.067 +-  0.179
 188 T   0.82427 0.11788 0.05785 ( 1)  0.302 +-  0.711
 189 P   0.99289 0.00544 0.00167 ( 1)  0.059 +-  0.123
 190 T   0.67272 0.17734 0.14995 ( 1)  0.650 +-  1.234
 191 D   0.98948 0.00782 0.00270 ( 1)  0.064 +-  0.159
 192 T   0.75945 0.15524 0.08531 ( 1)  0.400 +-  0.808
 193 P   0.97871 0.01488 0.00641 ( 1)  0.079 +-  0.248
 194 E   0.99332 0.00523 0.00145 ( 1)  0.058 +-  0.113
 195 W   0.98951 0.00850 0.00199 ( 1)  0.062 +-  0.126
 196 L   0.98047 0.01359 0.00594 ( 1)  0.077 +-  0.240
 197 S   0.97292 0.01906 0.00802 ( 1)  0.085 +-  0.249
 198 F   0.97948 0.01528 0.00524 ( 1)  0.075 +-  0.198
 199 D   0.99244 0.00595 0.00161 ( 1)  0.059 +-  0.119
 200 V   0.99289 0.00545 0.00166 ( 1)  0.059 +-  0.122
 201 T   0.98563 0.01054 0.00383 ( 1)  0.069 +-  0.188
 202 G   0.97526 0.01757 0.00717 ( 1)  0.082 +-  0.237
 203 V   0.97541 0.01724 0.00735 ( 1)  0.083 +-  0.248
 204 V   0.98824 0.00851 0.00324 ( 1)  0.066 +-  0.181
 205 R   0.99007 0.00750 0.00243 ( 1)  0.062 +-  0.144
 206 Q   0.99165 0.00646 0.00189 ( 1)  0.060 +-  0.129
 207 W   0.98951 0.00850 0.00199 ( 1)  0.062 +-  0.126
 208 L   0.98501 0.01075 0.00425 ( 1)  0.070 +-  0.197
 209 N   0.91463 0.06375 0.02162 ( 1)  0.157 +-  0.421
 210 Q   0.50051 0.25921 0.24029 ( 1)  0.962 +-  1.374
 211 G   0.97526 0.01757 0.00717 ( 1)  0.082 +-  0.237
 212 D   0.78224 0.14044 0.07732 ( 1)  0.376 +-  0.823
 213 G   0.65976 0.20048 0.13976 ( 1)  0.590 +-  1.017
 214 I   0.98257 0.01254 0.00489 ( 1)  0.073 +-  0.206
 215 Q   0.82167 0.11640 0.06193 ( 1)  0.312 +-  0.732
 216 G   0.99381 0.00489 0.00130 ( 1)  0.057 +-  0.108
 217 F   0.97948 0.01528 0.00524 ( 1)  0.075 +-  0.198
 218 R   0.99154 0.00622 0.00224 ( 1)  0.061 +-  0.155
 219 F   0.84663 0.10860 0.04477 ( 1)  0.251 +-  0.577
 220 S   0.99219 0.00608 0.00173 ( 1)  0.059 +-  0.126
 221 A   0.98571 0.01041 0.00388 ( 1)  0.069 +-  0.190
 222 H   0.99405 0.00454 0.00141 ( 1)  0.057 +-  0.114
 223 C   0.99440 0.00464 0.00096 ( 1)  0.056 +-  0.092
 224 S   0.98462 0.01141 0.00397 ( 1)  0.069 +-  0.188
 225 C   0.97657 0.01708 0.00635 ( 1)  0.079 +-  0.216
 226 D   0.99471 0.00412 0.00117 ( 1)  0.056 +-  0.103
 227 S   0.99510 0.00397 0.00093 ( 1)  0.056 +-  0.092
 228 K   0.79092 0.13540 0.07367 ( 1)  0.359 +-  0.788
 229 D   0.98381 0.01227 0.00392 ( 1)  0.070 +-  0.176
 230 N   0.99225 0.00592 0.00183 ( 1)  0.060 +-  0.131
 231 V   0.00089 0.14656 0.85255 ( 3)  3.080 +-  2.123
 232 L   0.99011 0.00722 0.00267 ( 1)  0.063 +-  0.167
 233 H   0.85751 0.09980 0.04269 ( 1)  0.243 +-  0.596
 234 V   0.99147 0.00654 0.00199 ( 1)  0.060 +-  0.132
 235 E   0.81373 0.12001 0.06627 ( 1)  0.330 +-  0.770
 236 I   0.99443 0.00438 0.00118 ( 1)  0.057 +-  0.103
 237 N   0.99225 0.00592 0.00183 ( 1)  0.060 +-  0.131
 238 G   0.99230 0.00606 0.00164 ( 1)  0.059 +-  0.119
 239 I   0.83055 0.11437 0.05508 ( 1)  0.288 +-  0.670
 240 S   0.63694 0.20442 0.15865 ( 1)  0.662 +-  1.135
 241 P   0.81093 0.12091 0.06817 ( 1)  0.332 +-  0.762
 242 K   0.02577 0.40569 0.56854 ( 3)  2.162 +-  1.761
 243 R   0.98594 0.01018 0.00388 ( 1)  0.069 +-  0.192
 244 R   0.97527 0.01741 0.00732 ( 1)  0.082 +-  0.241
 245 G   0.97946 0.01508 0.00546 ( 1)  0.076 +-  0.204
 246 D   0.99471 0.00412 0.00117 ( 1)  0.056 +-  0.103
 247 L   0.98674 0.00968 0.00357 ( 1)  0.067 +-  0.179
 248 G   0.80504 0.12868 0.06627 ( 1)  0.329 +-  0.727
 249 T   0.99357 0.00509 0.00135 ( 1)  0.058 +-  0.109
 250 I   0.99144 0.00676 0.00180 ( 1)  0.060 +-  0.124
 251 H   0.98422 0.01182 0.00395 ( 1)  0.069 +-  0.180
 252 D   0.90829 0.06774 0.02397 ( 1)  0.166 +-  0.445
 253 M   0.99496 0.00403 0.00101 ( 1)  0.056 +-  0.095
 254 N   0.99491 0.00401 0.00108 ( 1)  0.056 +-  0.099
 255 R   0.98611 0.01014 0.00375 ( 1)  0.068 +-  0.182
 256 P   0.98958 0.00801 0.00241 ( 1)  0.063 +-  0.143
 257 F   0.99491 0.00415 0.00093 ( 1)  0.056 +-  0.092
 258 L   0.98674 0.00968 0.00357 ( 1)  0.067 +-  0.179
 259 L   0.98906 0.00831 0.00263 ( 1)  0.063 +-  0.151
 260 L   0.99192 0.00606 0.00202 ( 1)  0.060 +-  0.136
 261 M   0.99496 0.00403 0.00101 ( 1)  0.056 +-  0.095
 262 A   0.99342 0.00513 0.00144 ( 1)  0.058 +-  0.114
 263 T   0.99357 0.00509 0.00135 ( 1)  0.058 +-  0.109
 264 P   0.99197 0.00598 0.00205 ( 1)  0.061 +-  0.146
 265 L   0.98674 0.00968 0.00357 ( 1)  0.067 +-  0.179
 266 E   0.98833 0.00873 0.00294 ( 1)  0.065 +-  0.163
 267 R   0.99259 0.00591 0.00150 ( 1)  0.059 +-  0.113
 268 A   0.98994 0.00761 0.00245 ( 1)  0.063 +-  0.148
 269 Q   0.98903 0.00825 0.00272 ( 1)  0.064 +-  0.159
 270 H   0.99216 0.00608 0.00176 ( 1)  0.059 +-  0.125
 271 L   0.98674 0.00968 0.00357 ( 1)  0.067 +-  0.179
 272 H   0.85751 0.09980 0.04269 ( 1)  0.243 +-  0.596
 273 S   0.99510 0.00397 0.00093 ( 1)  0.056 +-  0.092
 274 S   0.99235 0.00607 0.00159 ( 1)  0.059 +-  0.122
 275 R   0.98593 0.00876 0.00531 ( 1)  0.074 +-  0.277
 276 H   0.99405 0.00454 0.00141 ( 1)  0.057 +-  0.114
 277 R   0.99038 0.00676 0.00286 ( 1)  0.063 +-  0.173
 278 R   0.97065 0.01839 0.01096 ( 1)  0.096 +-  0.346
 279 A   0.99342 0.00513 0.00144 ( 1)  0.058 +-  0.114
 280 L   0.98674 0.00968 0.00357 ( 1)  0.067 +-  0.179
 281 D   0.98948 0.00782 0.00270 ( 1)  0.064 +-  0.159
 282 T   0.99357 0.00509 0.00135 ( 1)  0.058 +-  0.109
 283 N   0.99491 0.00401 0.00108 ( 1)  0.056 +-  0.099
 284 Y   0.98040 0.01443 0.00517 ( 1)  0.074 +-  0.198
 285 C   0.99440 0.00464 0.00096 ( 1)  0.056 +-  0.092
 286 F   0.99491 0.00415 0.00093 ( 1)  0.056 +-  0.092
 287 S   0.99510 0.00397 0.00093 ( 1)  0.056 +-  0.092
 288 S   0.99357 0.00525 0.00118 ( 1)  0.057 +-  0.102
 289 T   0.98433 0.01138 0.00430 ( 1)  0.071 +-  0.200
 290 E   0.99332 0.00523 0.00145 ( 1)  0.058 +-  0.113
 291 K   0.99344 0.00519 0.00137 ( 1)  0.058 +-  0.109
 292 N   0.99491 0.00401 0.00108 ( 1)  0.056 +-  0.099
 293 C   0.99440 0.00464 0.00096 ( 1)  0.056 +-  0.092
 294 C   0.98632 0.01034 0.00335 ( 1)  0.067 +-  0.171
 295 V   0.98816 0.00876 0.00308 ( 1)  0.065 +-  0.169
 296 R   0.99007 0.00750 0.00243 ( 1)  0.062 +-  0.144
 297 Q   0.99165 0.00646 0.00189 ( 1)  0.060 +-  0.129
 298 L   0.98674 0.00968 0.00357 ( 1)  0.067 +-  0.179
 299 Y   0.99446 0.00449 0.00105 ( 1)  0.056 +-  0.096
 300 I   0.98071 0.01432 0.00497 ( 1)  0.074 +-  0.197
 301 D   0.99471 0.00412 0.00117 ( 1)  0.056 +-  0.103
 302 F   0.98774 0.00924 0.00302 ( 1)  0.065 +-  0.165
 303 R   0.96808 0.01658 0.01533 ( 1)  0.109 +-  0.421
 304 K   0.99344 0.00519 0.00137 ( 1)  0.058 +-  0.109
 305 D   0.99471 0.00412 0.00117 ( 1)  0.056 +-  0.103
 306 L   0.98851 0.00813 0.00336 ( 1)  0.066 +-  0.191
 307 G   0.98611 0.01019 0.00370 ( 1)  0.068 +-  0.186
 308 W   0.98951 0.00850 0.00199 ( 1)  0.062 +-  0.126
 309 K   0.99344 0.00519 0.00137 ( 1)  0.058 +-  0.109
 310 W   0.98951 0.00850 0.00199 ( 1)  0.062 +-  0.126
 311 I   0.99443 0.00438 0.00118 ( 1)  0.057 +-  0.103
 312 H   0.99405 0.00454 0.00141 ( 1)  0.057 +-  0.114
 313 E   0.99332 0.00523 0.00145 ( 1)  0.058 +-  0.113
 314 P   0.99289 0.00544 0.00167 ( 1)  0.059 +-  0.123
 315 K   0.99344 0.00519 0.00137 ( 1)  0.058 +-  0.109
 316 G   0.99381 0.00489 0.00130 ( 1)  0.057 +-  0.108
 317 Y   0.99446 0.00449 0.00105 ( 1)  0.056 +-  0.096
 318 H   0.98422 0.01182 0.00395 ( 1)  0.069 +-  0.180
 319 A   0.99342 0.00513 0.00144 ( 1)  0.058 +-  0.114
 320 N   0.99491 0.00401 0.00108 ( 1)  0.056 +-  0.099
 321 F   0.99491 0.00415 0.00093 ( 1)  0.056 +-  0.092
 322 C   0.98632 0.01034 0.00335 ( 1)  0.067 +-  0.171
 323 L   0.98851 0.00813 0.00336 ( 1)  0.066 +-  0.191
 324 G   0.99042 0.00732 0.00226 ( 1)  0.062 +-  0.142
 325 P   0.99289 0.00544 0.00167 ( 1)  0.059 +-  0.123
 326 C   0.99440 0.00464 0.00096 ( 1)  0.056 +-  0.092
 327 P   0.99289 0.00544 0.00167 ( 1)  0.059 +-  0.123
 328 Y   0.99264 0.00577 0.00159 ( 1)  0.059 +-  0.120
 329 I   0.98071 0.01432 0.00497 ( 1)  0.074 +-  0.197
 330 W   0.98951 0.00850 0.00199 ( 1)  0.062 +-  0.126
 331 S   0.99510 0.00397 0.00093 ( 1)  0.056 +-  0.092
 332 L   0.98674 0.00968 0.00357 ( 1)  0.067 +-  0.179
 333 D   0.99471 0.00412 0.00117 ( 1)  0.056 +-  0.103
 334 T   0.98433 0.01138 0.00430 ( 1)  0.071 +-  0.200
 335 Q   0.99165 0.00646 0.00189 ( 1)  0.060 +-  0.129
 336 Y   0.99446 0.00449 0.00105 ( 1)  0.056 +-  0.096
 337 S   0.99510 0.00397 0.00093 ( 1)  0.056 +-  0.092
 338 K   0.99344 0.00519 0.00137 ( 1)  0.058 +-  0.109
 339 V   0.99289 0.00545 0.00166 ( 1)  0.059 +-  0.122
 340 L   0.98147 0.01271 0.00583 ( 1)  0.077 +-  0.252
 341 A   0.99342 0.00513 0.00144 ( 1)  0.058 +-  0.114
 342 L   0.99011 0.00722 0.00267 ( 1)  0.063 +-  0.167
 343 Y   0.99446 0.00449 0.00105 ( 1)  0.056 +-  0.096
 344 N   0.99491 0.00401 0.00108 ( 1)  0.056 +-  0.099
 345 Q   0.98669 0.00988 0.00343 ( 1)  0.067 +-  0.176
 346 H   0.99216 0.00608 0.00176 ( 1)  0.059 +-  0.125
 347 N   0.99491 0.00401 0.00108 ( 1)  0.056 +-  0.099
 348 P   0.99133 0.00657 0.00210 ( 1)  0.061 +-  0.136
 349 G   0.99036 0.00735 0.00229 ( 1)  0.062 +-  0.143
 350 A   0.98571 0.01041 0.00388 ( 1)  0.069 +-  0.190
 351 S   0.99066 0.00737 0.00196 ( 1)  0.061 +-  0.134
 352 A   0.98867 0.00854 0.00279 ( 1)  0.064 +-  0.157
 353 S   0.59571 0.20150 0.20279 ( 1)  0.852 +-  1.444
 354 P   0.99133 0.00657 0.00210 ( 1)  0.061 +-  0.136
 355 C   0.99440 0.00464 0.00096 ( 1)  0.056 +-  0.092
 356 C   0.99440 0.00464 0.00096 ( 1)  0.056 +-  0.092
 357 V   0.99147 0.00654 0.00199 ( 1)  0.060 +-  0.132
 358 P   0.99133 0.00657 0.00210 ( 1)  0.061 +-  0.136
 359 Q   0.99165 0.00646 0.00189 ( 1)  0.060 +-  0.129
 360 A   0.98458 0.01098 0.00444 ( 1)  0.071 +-  0.219
 361 L   0.98345 0.01162 0.00493 ( 1)  0.073 +-  0.214
 362 E   0.99332 0.00523 0.00145 ( 1)  0.058 +-  0.113
 363 P   0.98428 0.01125 0.00447 ( 1)  0.071 +-  0.205
 364 L   0.98674 0.00968 0.00357 ( 1)  0.067 +-  0.179
 365 P   0.99289 0.00544 0.00167 ( 1)  0.059 +-  0.123
 366 I   0.99443 0.00438 0.00118 ( 1)  0.057 +-  0.103
 367 V   0.99202 0.00589 0.00209 ( 1)  0.061 +-  0.148
 368 Y   0.99446 0.00449 0.00105 ( 1)  0.056 +-  0.096
 369 Y   0.99446 0.00449 0.00105 ( 1)  0.056 +-  0.096
 370 V   0.99147 0.00654 0.00199 ( 1)  0.060 +-  0.132
 371 G   0.98611 0.01019 0.00370 ( 1)  0.068 +-  0.186
 372 R   0.99334 0.00515 0.00151 ( 1)  0.058 +-  0.116
 373 K   0.99344 0.00519 0.00137 ( 1)  0.058 +-  0.109
 374 P   0.99289 0.00544 0.00167 ( 1)  0.059 +-  0.123
 375 K   0.99344 0.00519 0.00137 ( 1)  0.058 +-  0.109
 376 V   0.99147 0.00654 0.00199 ( 1)  0.060 +-  0.132
 377 E   0.99332 0.00523 0.00145 ( 1)  0.058 +-  0.113
 378 Q   0.99165 0.00646 0.00189 ( 1)  0.060 +-  0.129
 379 L   0.98345 0.01162 0.00493 ( 1)  0.073 +-  0.214
 380 S   0.99357 0.00525 0.00118 ( 1)  0.057 +-  0.102
 381 N   0.99491 0.00401 0.00108 ( 1)  0.056 +-  0.099
 382 M   0.99496 0.00403 0.00101 ( 1)  0.056 +-  0.095
 383 I   0.99272 0.00557 0.00171 ( 1)  0.059 +-  0.126
 384 V   0.99147 0.00654 0.00199 ( 1)  0.060 +-  0.132
 385 R   0.99334 0.00515 0.00151 ( 1)  0.058 +-  0.116
 386 S   0.99357 0.00525 0.00118 ( 1)  0.057 +-  0.102
 387 C   0.99440 0.00464 0.00096 ( 1)  0.056 +-  0.092
 388 K   0.99344 0.00519 0.00137 ( 1)  0.058 +-  0.109
 389 C   0.99440 0.00464 0.00096 ( 1)  0.056 +-  0.092
 390 S   0.99510 0.00397 0.00093 ( 1)  0.056 +-  0.092

Positively selected sites

	Prob(w>1)  mean w

   148 P      0.557         2.161 +- 1.894
   163 T      0.781         2.908 +- 2.130
   231 V      0.853         3.080 +- 2.123
   242 K      0.569         2.162 +- 1.761


Model 3: discrete

dN/dS for site classes (K=3)

p:   0.39912  0.55322  0.04766
w:   0.00932  0.04519  1.41208

Naive Empirical Bayes (NEB) probabilities for 3 classes& postmean_w & P(w>1)
(amino acids refer to 1st sequence: Rat_TGFB1)

   1 M   0.44349 0.55357 0.00294 ( 2)  0.033  0.003
   2 P   0.43706 0.55735 0.00559 ( 2)  0.037  0.006
   3 P   0.44083 0.55472 0.00445 ( 2)  0.035  0.004
   4 S   0.43432 0.55986 0.00583 ( 2)  0.038  0.006
   5 G   0.43747 0.55776 0.00477 ( 2)  0.036  0.005
   6 L   0.43079 0.56016 0.00905 ( 2)  0.042  0.009
   7 R   0.43560 0.55783 0.00657 ( 2)  0.039  0.007
   8 L   0.42835 0.56075 0.01090 ( 2)  0.045  0.011
   9 L   0.43079 0.56016 0.00905 ( 2)  0.042  0.009
  10 P   0.43706 0.55735 0.00559 ( 2)  0.037  0.006
  11 L   0.42557 0.56155 0.01289 ( 2)  0.048  0.013
  12 L   0.43079 0.56016 0.00905 ( 2)  0.042  0.009
  13 L   0.43242 0.55977 0.00781 ( 2)  0.040  0.008
  14 P   0.42767 0.56142 0.01090 ( 2)  0.045  0.011
  15 L   0.43618 0.55746 0.00636 ( 2)  0.038  0.006
  16 P   0.11063 0.69157 0.19780 ( 2)  0.312  0.198
  17 W   0.43049 0.56282 0.00669 ( 2)  0.039  0.007
  18 L   0.42084 0.56235 0.01681 ( 2)  0.053  0.017
  19 L   0.42308 0.56202 0.01490 ( 2)  0.050  0.015
  20 V   0.43717 0.55740 0.00543 ( 2)  0.037  0.005
  21 L   0.43079 0.56016 0.00905 ( 2)  0.042  0.009
  22 T   0.43660 0.55851 0.00489 ( 2)  0.036  0.005
  23 P   0.43351 0.55967 0.00682 ( 2)  0.039  0.007
  24 G   0.43829 0.55654 0.00517 ( 2)  0.037  0.005
  25 R   0.43444 0.55541 0.01015 ( 2)  0.043  0.010
  26 P   0.42767 0.56142 0.01090 ( 2)  0.045  0.011
  27 A   0.44069 0.55530 0.00401 ( 2)  0.035  0.004
  28 A   0.43697 0.55800 0.00503 ( 2)  0.036  0.005
  29 G   0.41800 0.56334 0.01866 ( 2)  0.056  0.019
  30 L   0.43242 0.55977 0.00781 ( 2)  0.040  0.008
  31 S   0.43808 0.55820 0.00372 ( 2)  0.035  0.004
  32 T   0.44028 0.55586 0.00387 ( 2)  0.035  0.004
  33 C   0.43949 0.55738 0.00313 ( 2)  0.034  0.003
  34 K   0.44032 0.55570 0.00398 ( 2)  0.035  0.004
  35 T   0.43265 0.56057 0.00678 ( 2)  0.039  0.007
  36 I   0.44322 0.55347 0.00332 ( 2)  0.034  0.003
  37 D   0.44561 0.55121 0.00318 ( 2)  0.034  0.003
  38 M   0.44349 0.55357 0.00294 ( 2)  0.033  0.003
  39 E   0.44065 0.55525 0.00410 ( 2)  0.035  0.004
  40 L   0.43079 0.56016 0.00905 ( 2)  0.042  0.009
  41 V   0.43717 0.55740 0.00543 ( 2)  0.037  0.005
  42 K   0.43164 0.56047 0.00789 ( 2)  0.040  0.008
  43 R   0.43560 0.55783 0.00657 ( 2)  0.039  0.007
  44 K   0.44032 0.55570 0.00398 ( 2)  0.035  0.004
  45 R   0.44163 0.55426 0.00411 ( 2)  0.035  0.004
  46 I   0.44322 0.55347 0.00332 ( 2)  0.034  0.003
  47 E   0.43214 0.56011 0.00775 ( 2)  0.040  0.008
  48 A   0.44069 0.55530 0.00401 ( 2)  0.035  0.004
  49 I   0.44322 0.55347 0.00332 ( 2)  0.034  0.003
  50 R   0.43002 0.56037 0.00961 ( 2)  0.043  0.010
  51 G   0.44127 0.55502 0.00371 ( 2)  0.034  0.004
  52 Q   0.43675 0.55797 0.00528 ( 2)  0.037  0.005
  53 I   0.44322 0.55347 0.00332 ( 2)  0.034  0.003
  54 L   0.43079 0.56016 0.00905 ( 2)  0.042  0.009
  55 S   0.43808 0.55820 0.00372 ( 2)  0.035  0.004
  56 K   0.43164 0.56047 0.00789 ( 2)  0.040  0.008
  57 L   0.42308 0.56202 0.01490 ( 2)  0.050  0.015
  58 R   0.43444 0.55541 0.01015 ( 2)  0.043  0.010
  59 L   0.44022 0.55460 0.00518 ( 2)  0.036  0.005
  60 A   0.44069 0.55530 0.00401 ( 2)  0.035  0.004
  61 S   0.43206 0.56042 0.00752 ( 2)  0.040  0.008
  62 P   0.44083 0.55472 0.00445 ( 2)  0.035  0.004
  63 P   0.43437 0.55854 0.00709 ( 2)  0.039  0.007
  64 S   0.44328 0.55394 0.00279 ( 2)  0.033  0.003
  65 Q   0.43675 0.55797 0.00528 ( 2)  0.037  0.005
  66 G   0.43747 0.55776 0.00477 ( 2)  0.036  0.005
  67 E   0.44065 0.55525 0.00410 ( 2)  0.035  0.004
  68 V   0.42778 0.56142 0.01080 ( 2)  0.045  0.011
  69 P   0.43706 0.55735 0.00559 ( 2)  0.037  0.006
  70 P   0.43975 0.55543 0.00482 ( 2)  0.036  0.005
  71 G   0.44127 0.55502 0.00371 ( 2)  0.034  0.004
  72 P   0.43706 0.55735 0.00559 ( 2)  0.037  0.006
  73 L   0.43079 0.56016 0.00905 ( 2)  0.042  0.009
  74 P   0.44083 0.55472 0.00445 ( 2)  0.035  0.004
  75 E   0.44065 0.55525 0.00410 ( 2)  0.035  0.004
  76 A   0.43788 0.55710 0.00502 ( 2)  0.036  0.005
  77 V   0.43717 0.55740 0.00543 ( 2)  0.037  0.005
  78 L   0.44022 0.55460 0.00518 ( 2)  0.036  0.005
  79 A   0.42921 0.56101 0.00978 ( 2)  0.043  0.010
  80 L   0.42706 0.56139 0.01155 ( 2)  0.046  0.012
  81 Y   0.44128 0.55553 0.00319 ( 2)  0.034  0.003
  82 N   0.44533 0.55166 0.00301 ( 2)  0.033  0.003
  83 S   0.44328 0.55394 0.00279 ( 2)  0.033  0.003
  84 T   0.44028 0.55586 0.00387 ( 2)  0.035  0.004
  85 R   0.44163 0.55426 0.00411 ( 2)  0.035  0.004
  86 D   0.44561 0.55121 0.00318 ( 2)  0.034  0.003
  87 R   0.43560 0.55783 0.00657 ( 2)  0.039  0.007
  88 V   0.43717 0.55740 0.00543 ( 2)  0.037  0.005
  89 A   0.42942 0.56096 0.00962 ( 2)  0.043  0.010
  90 G   0.43898 0.55622 0.00480 ( 2)  0.036  0.005
  91 E   0.44065 0.55525 0.00410 ( 2)  0.035  0.004
  92 S   0.43566 0.55919 0.00515 ( 2)  0.037  0.005
  93 A   0.42629 0.56216 0.01155 ( 2)  0.046  0.012
  94 D   0.11658 0.71918 0.16424 ( 2)  0.265  0.164
  95 P   0.43437 0.55854 0.00709 ( 2)  0.039  0.007
  96 E   0.44065 0.55525 0.00410 ( 2)  0.035  0.004
  97 P   0.44021 0.55510 0.00470 ( 2)  0.036  0.005
  98 E   0.44065 0.55525 0.00410 ( 2)  0.035  0.004
  99 P   0.43351 0.55967 0.00682 ( 2)  0.039  0.007
 100 E   0.43811 0.55666 0.00522 ( 2)  0.037  0.005
 101 A   0.43788 0.55710 0.00502 ( 2)  0.036  0.005
 102 D   0.44561 0.55121 0.00318 ( 2)  0.034  0.003
 103 Y   0.44128 0.55553 0.00319 ( 2)  0.034  0.003
 104 Y   0.43826 0.55715 0.00459 ( 2)  0.036  0.005
 105 A   0.43748 0.55698 0.00555 ( 2)  0.037  0.006
 106 K   0.43164 0.56047 0.00789 ( 2)  0.040  0.008
 107 E   0.43646 0.55774 0.00580 ( 2)  0.037  0.006
 108 V   0.44091 0.55465 0.00444 ( 2)  0.035  0.004
 109 T   0.44028 0.55586 0.00387 ( 2)  0.035  0.004
 110 R   0.44163 0.55426 0.00411 ( 2)  0.035  0.004
 111 V   0.43717 0.55740 0.00543 ( 2)  0.037  0.005
 112 L   0.41563 0.56230 0.02207 ( 2)  0.060  0.022
 113 M   0.44349 0.55357 0.00294 ( 2)  0.033  0.003
 114 V   0.43717 0.55740 0.00543 ( 2)  0.037  0.005
 115 D   0.11658 0.71918 0.16424 ( 2)  0.265  0.164
 116 R   0.00198 0.05686 0.94116 ( 3)  1.332  0.941
 117 N   0.11463 0.70664 0.17872 ( 2)  0.285  0.179
 118 N   0.44533 0.55166 0.00301 ( 2)  0.033  0.003
 119 A   0.07202 0.47078 0.45720 ( 2)  0.668  0.457
 120 I   0.44322 0.55347 0.00332 ( 2)  0.034  0.003
 121 Y   0.41800 0.56359 0.01841 ( 2)  0.055  0.018
 122 D   0.11853 0.71654 0.16493 ( 2)  0.266  0.165
 123 K   0.43164 0.56047 0.00789 ( 2)  0.040  0.008
 124 T   0.00312 0.09557 0.90132 ( 3)  1.277  0.901
 125 K   0.43164 0.56047 0.00789 ( 2)  0.040  0.008
 126 D   0.00420 0.12626 0.86954 ( 3)  1.234  0.870
 127 I   0.10090 0.63699 0.26211 ( 2)  0.400  0.262
 128 T   0.06652 0.43590 0.49758 ( 3)  0.723  0.498
 129 H   0.44529 0.55102 0.00369 ( 2)  0.034  0.004
 130 S   0.43206 0.56042 0.00752 ( 2)  0.040  0.008
 131 I   0.42960 0.56312 0.00728 ( 2)  0.040  0.007
 132 Y   0.41800 0.56359 0.01841 ( 2)  0.055  0.018
 133 M   0.44349 0.55357 0.00294 ( 2)  0.033  0.003
 134 F   0.44175 0.55539 0.00287 ( 2)  0.033  0.003
 135 F   0.44175 0.55539 0.00287 ( 2)  0.033  0.003
 136 N   0.43426 0.55880 0.00694 ( 2)  0.039  0.007
 137 T   0.43020 0.56174 0.00807 ( 2)  0.041  0.008
 138 S   0.41462 0.56265 0.02273 ( 2)  0.061  0.023
 139 D   0.12313 0.74794 0.12892 ( 2)  0.217  0.129
 140 I   0.08771 0.56015 0.35214 ( 2)  0.523  0.352
 141 R   0.42897 0.56137 0.00965 ( 2)  0.043  0.010
 142 E   0.42500 0.56372 0.01127 ( 2)  0.045  0.011
 143 A   0.42744 0.56192 0.01064 ( 2)  0.044  0.011
 144 V   0.43106 0.56095 0.00799 ( 2)  0.041  0.008
 145 P   0.42839 0.56130 0.01031 ( 2)  0.044  0.010
 146 E   0.42500 0.56372 0.01127 ( 2)  0.045  0.011
 147 P   0.44083 0.55472 0.00445 ( 2)  0.035  0.004
 148 P   0.00162 0.05058 0.94779 ( 3)  1.341  0.948
 149 L   0.42504 0.56327 0.01169 ( 2)  0.046  0.012
 150 L   0.43447 0.55802 0.00752 ( 2)  0.040  0.008
 151 S   0.43808 0.55820 0.00372 ( 2)  0.035  0.004
 152 R   0.42744 0.56084 0.01172 ( 2)  0.046  0.012
 153 A   0.41845 0.56341 0.01815 ( 2)  0.055  0.018
 154 E   0.44065 0.55525 0.00410 ( 2)  0.035  0.004
 155 L   0.43079 0.56016 0.00905 ( 2)  0.042  0.009
 156 R   0.43406 0.55944 0.00650 ( 2)  0.039  0.007
 157 L   0.42945 0.56048 0.01007 ( 2)  0.044  0.010
 158 Q   0.09340 0.59705 0.30955 ( 2)  0.465  0.310
 159 R   0.42831 0.56192 0.00976 ( 2)  0.043  0.010
 160 F   0.01419 0.18034 0.80547 ( 3)  1.146  0.805
 161 K   0.43783 0.55706 0.00512 ( 2)  0.036  0.005
 162 S   0.06206 0.40905 0.52889 ( 3)  0.766  0.529
 163 T   0.00016 0.00620 0.99363 ( 3)  1.403  0.994
 164 V   0.43717 0.55740 0.00543 ( 2)  0.037  0.005
 165 E   0.44065 0.55525 0.00410 ( 2)  0.035  0.004
 166 Q   0.42973 0.56124 0.00903 ( 2)  0.042  0.009
 167 H   0.44193 0.55320 0.00487 ( 2)  0.036  0.005
 168 V   0.43269 0.55951 0.00780 ( 2)  0.040  0.008
 169 E   0.43214 0.56011 0.00775 ( 2)  0.040  0.008
 170 L   0.43618 0.55746 0.00636 ( 2)  0.038  0.006
 171 Y   0.44128 0.55553 0.00319 ( 2)  0.034  0.003
 172 Q   0.43675 0.55797 0.00528 ( 2)  0.037  0.005
 173 K   0.42438 0.56392 0.01170 ( 2)  0.046  0.012
 174 Y   0.42938 0.56142 0.00920 ( 2)  0.042  0.009
 175 S   0.44328 0.55394 0.00279 ( 2)  0.033  0.003
 176 N   0.44533 0.55166 0.00301 ( 2)  0.033  0.003
 177 N   0.42443 0.56380 0.01177 ( 2)  0.046  0.012
 178 S   0.43808 0.55820 0.00372 ( 2)  0.035  0.004
 179 W   0.43049 0.56282 0.00669 ( 2)  0.039  0.007
 180 R   0.42082 0.56237 0.01681 ( 2)  0.053  0.017
 181 Y   0.44128 0.55553 0.00319 ( 2)  0.034  0.003
 182 L   0.42932 0.56019 0.01049 ( 2)  0.044  0.010
 183 G   0.10164 0.63975 0.25862 ( 2)  0.395  0.259
 184 N   0.44533 0.55166 0.00301 ( 2)  0.033  0.003
 185 R   0.43560 0.55783 0.00657 ( 2)  0.039  0.007
 186 L   0.43079 0.56016 0.00905 ( 2)  0.042  0.009
 187 L   0.43079 0.56016 0.00905 ( 2)  0.042  0.009
 188 T   0.10873 0.68010 0.21117 ( 2)  0.330  0.211
 189 P   0.44083 0.55472 0.00445 ( 2)  0.035  0.004
 190 T   0.08347 0.53727 0.37926 ( 2)  0.561  0.379
 191 D   0.43471 0.55838 0.00690 ( 2)  0.039  0.007
 192 T   0.09550 0.60940 0.29510 ( 2)  0.445  0.295
 193 P   0.42199 0.56265 0.01537 ( 2)  0.051  0.015
 194 E   0.44065 0.55525 0.00410 ( 2)  0.035  0.004
 195 W   0.43049 0.56282 0.00669 ( 2)  0.039  0.007
 196 L   0.42383 0.56233 0.01384 ( 2)  0.049  0.014
 197 S   0.41607 0.56320 0.02073 ( 2)  0.059  0.021
 198 F   0.42065 0.56424 0.01510 ( 2)  0.051  0.015
 199 D   0.43843 0.55689 0.00468 ( 2)  0.036  0.005
 200 V   0.44091 0.55465 0.00444 ( 2)  0.035  0.004
 201 T   0.42881 0.56135 0.00984 ( 2)  0.043  0.010
 202 G   0.41800 0.56334 0.01866 ( 2)  0.056  0.019
 203 V   0.41856 0.56306 0.01838 ( 2)  0.055  0.018
 204 V   0.43301 0.55911 0.00788 ( 2)  0.040  0.008
 205 R   0.43560 0.55783 0.00657 ( 2)  0.039  0.007
 206 Q   0.43675 0.55797 0.00528 ( 2)  0.037  0.005
 207 W   0.43049 0.56282 0.00669 ( 2)  0.039  0.007
 208 L   0.42836 0.56129 0.01034 ( 2)  0.044  0.010
 209 N   0.12831 0.77499 0.09670 ( 2)  0.173  0.097
 210 Q   0.05462 0.37004 0.57534 ( 3)  0.830  0.575
 211 G   0.41800 0.56334 0.01866 ( 2)  0.056  0.019
 212 D   0.09991 0.63763 0.26245 ( 2)  0.400  0.262
 213 G   0.07819 0.50766 0.41415 ( 2)  0.608  0.414
 214 I   0.42651 0.56105 0.01243 ( 2)  0.047  0.012
 215 Q   0.10849 0.67683 0.21468 ( 2)  0.335  0.215
 216 G   0.44127 0.55502 0.00371 ( 2)  0.034  0.004
 217 F   0.42065 0.56424 0.01510 ( 2)  0.051  0.015
 218 R   0.43909 0.55551 0.00539 ( 2)  0.037  0.005
 219 F   0.11259 0.70134 0.18607 ( 2)  0.295  0.186
 220 S   0.43821 0.55703 0.00476 ( 2)  0.036  0.005
 221 A   0.42921 0.56101 0.00978 ( 2)  0.043  0.010
 222 H   0.44529 0.55102 0.00369 ( 2)  0.034  0.004
 223 C   0.43949 0.55738 0.00313 ( 2)  0.034  0.003
 224 S   0.42684 0.56252 0.01065 ( 2)  0.044  0.011
 225 C   0.41841 0.56394 0.01766 ( 2)  0.054  0.018
 226 D   0.44561 0.55121 0.00318 ( 2)  0.034  0.003
 227 S   0.44328 0.55394 0.00279 ( 2)  0.033  0.003
 228 K   0.10213 0.64380 0.25407 ( 2)  0.389  0.254
 229 D   0.42506 0.56357 0.01138 ( 2)  0.045  0.011
 230 N   0.43984 0.55537 0.00479 ( 2)  0.036  0.005
 231 V   0.00001 0.00086 0.99913 ( 3)  1.411  0.999
 232 L   0.43618 0.55746 0.00636 ( 2)  0.038  0.006
 233 H   0.11546 0.71379 0.17075 ( 2)  0.274  0.171
 234 V   0.43717 0.55740 0.00543 ( 2)  0.037  0.005
 235 E   0.10720 0.66875 0.22405 ( 2)  0.348  0.224
 236 I   0.44322 0.55347 0.00332 ( 2)  0.034  0.003
 237 N   0.43984 0.55537 0.00479 ( 2)  0.036  0.005
 238 G   0.43747 0.55776 0.00477 ( 2)  0.036  0.005
 239 I   0.10966 0.68568 0.20467 ( 2)  0.321  0.205
 240 S   0.07565 0.49177 0.43259 ( 2)  0.634  0.433
 241 P   0.10653 0.66421 0.22926 ( 2)  0.355  0.229
 242 K   0.00038 0.01489 0.98473 ( 3)  1.391  0.985
 243 R   0.43002 0.56037 0.00961 ( 2)  0.043  0.010
 244 R   0.41860 0.56282 0.01857 ( 2)  0.056  0.019
 245 G   0.42153 0.56339 0.01508 ( 2)  0.051  0.015
 246 D   0.44561 0.55121 0.00318 ( 2)  0.034  0.003
 247 L   0.43079 0.56016 0.00905 ( 2)  0.042  0.009
 248 G   0.10447 0.65800 0.23753 ( 2)  0.366  0.238
 249 T   0.44028 0.55586 0.00387 ( 2)  0.035  0.004
 250 I   0.43585 0.55877 0.00538 ( 2)  0.037  0.005
 251 H   0.42593 0.56305 0.01101 ( 2)  0.045  0.011
 252 D   0.12692 0.76807 0.10501 ( 2)  0.184  0.105
 253 M   0.44349 0.55357 0.00294 ( 2)  0.033  0.003
 254 N   0.44533 0.55166 0.00301 ( 2)  0.033  0.003
 255 R   0.43068 0.55982 0.00950 ( 2)  0.043  0.009
 256 P   0.43351 0.55967 0.00682 ( 2)  0.039  0.007
 257 F   0.44175 0.55539 0.00287 ( 2)  0.033  0.003
 258 L   0.43079 0.56016 0.00905 ( 2)  0.042  0.009
 259 L   0.43333 0.55943 0.00724 ( 2)  0.040  0.007
 260 L   0.44022 0.55460 0.00518 ( 2)  0.036  0.005
 261 M   0.44349 0.55357 0.00294 ( 2)  0.033  0.003
 262 A   0.44069 0.55530 0.00401 ( 2)  0.035  0.004
 263 T   0.44028 0.55586 0.00387 ( 2)  0.035  0.004
 264 P   0.43873 0.55627 0.00501 ( 2)  0.036  0.005
 265 L   0.43079 0.56016 0.00905 ( 2)  0.042  0.009
 266 E   0.43214 0.56011 0.00775 ( 2)  0.040  0.008
 267 R   0.43739 0.55809 0.00452 ( 2)  0.036  0.005
 268 A   0.43529 0.55824 0.00648 ( 2)  0.038  0.006
 269 Q   0.43315 0.55970 0.00715 ( 2)  0.039  0.007
 270 H   0.43864 0.55643 0.00493 ( 2)  0.036  0.005
 271 L   0.43079 0.56016 0.00905 ( 2)  0.042  0.009
 272 H   0.11546 0.71379 0.17075 ( 2)  0.274  0.171
 273 S   0.44328 0.55394 0.00279 ( 2)  0.033  0.003
 274 S   0.43640 0.55896 0.00464 ( 2)  0.036  0.005
 275 R   0.43467 0.55640 0.00892 ( 2)  0.042  0.009
 276 H   0.44529 0.55102 0.00369 ( 2)  0.034  0.004
 277 R   0.43743 0.55630 0.00627 ( 2)  0.038  0.006
 278 R   0.41746 0.56131 0.02123 ( 2)  0.059  0.021
 279 A   0.44069 0.55530 0.00401 ( 2)  0.035  0.004
 280 L   0.43079 0.56016 0.00905 ( 2)  0.042  0.009
 281 D   0.43471 0.55838 0.00690 ( 2)  0.039  0.007
 282 T   0.44028 0.55586 0.00387 ( 2)  0.035  0.004
 283 N   0.44533 0.55166 0.00301 ( 2)  0.033  0.003
 284 Y   0.42241 0.56305 0.01454 ( 2)  0.050  0.015
 285 C   0.43949 0.55738 0.00313 ( 2)  0.034  0.003
 286 F   0.44175 0.55539 0.00287 ( 2)  0.033  0.003
 287 S   0.44328 0.55394 0.00279 ( 2)  0.033  0.003
 288 S   0.43808 0.55820 0.00372 ( 2)  0.035  0.004
 289 T   0.42703 0.56214 0.01083 ( 2)  0.045  0.011
 290 E   0.44065 0.55525 0.00410 ( 2)  0.035  0.004
 291 K   0.44032 0.55570 0.00398 ( 2)  0.035  0.004
 292 N   0.44533 0.55166 0.00301 ( 2)  0.033  0.003
 293 C   0.43949 0.55738 0.00313 ( 2)  0.034  0.003
 294 C   0.42848 0.56222 0.00930 ( 2)  0.043  0.009
 295 V   0.43269 0.55951 0.00780 ( 2)  0.040  0.008
 296 R   0.43560 0.55783 0.00657 ( 2)  0.039  0.007
 297 Q   0.43675 0.55797 0.00528 ( 2)  0.037  0.005
 298 L   0.43079 0.56016 0.00905 ( 2)  0.042  0.009
 299 Y   0.44128 0.55553 0.00319 ( 2)  0.034  0.003
 300 I   0.42209 0.56392 0.01399 ( 2)  0.049  0.014
 301 D   0.44561 0.55121 0.00318 ( 2)  0.034  0.003
 302 F   0.43061 0.56121 0.00818 ( 2)  0.041  0.008
 303 R   0.42931 0.54781 0.02288 ( 2)  0.061  0.023
 304 K   0.44032 0.55570 0.00398 ( 2)  0.035  0.004
 305 D   0.44561 0.55121 0.00318 ( 2)  0.034  0.003
 306 L   0.43447 0.55802 0.00752 ( 2)  0.040  0.008
 307 G   0.42960 0.56095 0.00946 ( 2)  0.043  0.009
 308 W   0.43049 0.56282 0.00669 ( 2)  0.039  0.007
 309 K   0.44032 0.55570 0.00398 ( 2)  0.035  0.004
 310 W   0.43049 0.56282 0.00669 ( 2)  0.039  0.007
 311 I   0.44322 0.55347 0.00332 ( 2)  0.034  0.003
 312 H   0.44529 0.55102 0.00369 ( 2)  0.034  0.004
 313 E   0.44065 0.55525 0.00410 ( 2)  0.035  0.004
 314 P   0.44083 0.55472 0.00445 ( 2)  0.035  0.004
 315 K   0.44032 0.55570 0.00398 ( 2)  0.035  0.004
 316 G   0.44127 0.55502 0.00371 ( 2)  0.034  0.004
 317 Y   0.44128 0.55553 0.00319 ( 2)  0.034  0.003
 318 H   0.42593 0.56305 0.01101 ( 2)  0.045  0.011
 319 A   0.44069 0.55530 0.00401 ( 2)  0.035  0.004
 320 N   0.44533 0.55166 0.00301 ( 2)  0.033  0.003
 321 F   0.44175 0.55539 0.00287 ( 2)  0.033  0.003
 322 C   0.42848 0.56222 0.00930 ( 2)  0.043  0.009
 323 L   0.43447 0.55802 0.00752 ( 2)  0.040  0.008
 324 G   0.43484 0.55890 0.00625 ( 2)  0.038  0.006
 325 P   0.44083 0.55472 0.00445 ( 2)  0.035  0.004
 326 C   0.43949 0.55738 0.00313 ( 2)  0.034  0.003
 327 P   0.44083 0.55472 0.00445 ( 2)  0.035  0.004
 328 Y   0.43826 0.55715 0.00459 ( 2)  0.036  0.005
 329 I   0.42209 0.56392 0.01399 ( 2)  0.049  0.014
 330 W   0.43049 0.56282 0.00669 ( 2)  0.039  0.007
 331 S   0.44328 0.55394 0.00279 ( 2)  0.033  0.003
 332 L   0.43079 0.56016 0.00905 ( 2)  0.042  0.009
 333 D   0.44561 0.55121 0.00318 ( 2)  0.034  0.003
 334 T   0.42703 0.56214 0.01083 ( 2)  0.045  0.011
 335 Q   0.43675 0.55797 0.00528 ( 2)  0.037  0.005
 336 Y   0.44128 0.55553 0.00319 ( 2)  0.034  0.003
 337 S   0.44328 0.55394 0.00279 ( 2)  0.033  0.003
 338 K   0.44032 0.55570 0.00398 ( 2)  0.035  0.004
 339 V   0.44091 0.55465 0.00444 ( 2)  0.035  0.004
 340 L   0.42557 0.56155 0.01289 ( 2)  0.048  0.013
 341 A   0.44069 0.55530 0.00401 ( 2)  0.035  0.004
 342 L   0.43618 0.55746 0.00636 ( 2)  0.038  0.006
 343 Y   0.44128 0.55553 0.00319 ( 2)  0.034  0.003
 344 N   0.44533 0.55166 0.00301 ( 2)  0.033  0.003
 345 Q   0.42973 0.56124 0.00903 ( 2)  0.042  0.009
 346 H   0.43864 0.55643 0.00493 ( 2)  0.036  0.005
 347 N   0.44533 0.55166 0.00301 ( 2)  0.033  0.003
 348 P   0.43706 0.55735 0.00559 ( 2)  0.037  0.006
 349 G   0.43583 0.55803 0.00614 ( 2)  0.038  0.006
 350 A   0.42921 0.56101 0.00978 ( 2)  0.043  0.010
 351 S   0.43322 0.56095 0.00583 ( 2)  0.038  0.006
 352 A   0.43266 0.55995 0.00739 ( 2)  0.040  0.007
 353 S   0.07225 0.47055 0.45721 ( 2)  0.668  0.457
 354 P   0.43706 0.55735 0.00559 ( 2)  0.037  0.006
 355 C   0.43949 0.55738 0.00313 ( 2)  0.034  0.003
 356 C   0.43949 0.55738 0.00313 ( 2)  0.034  0.003
 357 V   0.43717 0.55740 0.00543 ( 2)  0.037  0.005
 358 P   0.43706 0.55735 0.00559 ( 2)  0.037  0.006
 359 Q   0.43675 0.55797 0.00528 ( 2)  0.037  0.005
 360 A   0.42794 0.56162 0.01044 ( 2)  0.044  0.010
 361 L   0.42706 0.56139 0.01155 ( 2)  0.046  0.012
 362 E   0.44065 0.55525 0.00410 ( 2)  0.035  0.004
 363 P   0.42767 0.56142 0.01090 ( 2)  0.045  0.011
 364 L   0.43079 0.56016 0.00905 ( 2)  0.042  0.009
 365 P   0.44083 0.55472 0.00445 ( 2)  0.035  0.004
 366 I   0.44322 0.55347 0.00332 ( 2)  0.034  0.003
 367 V   0.43885 0.55618 0.00497 ( 2)  0.036  0.005
 368 Y   0.44128 0.55553 0.00319 ( 2)  0.034  0.003
 369 Y   0.44128 0.55553 0.00319 ( 2)  0.034  0.003
 370 V   0.43717 0.55740 0.00543 ( 2)  0.037  0.005
 371 G   0.42960 0.56095 0.00946 ( 2)  0.043  0.009
 372 R   0.44163 0.55426 0.00411 ( 2)  0.035  0.004
 373 K   0.44032 0.55570 0.00398 ( 2)  0.035  0.004
 374 P   0.44083 0.55472 0.00445 ( 2)  0.035  0.004
 375 K   0.44032 0.55570 0.00398 ( 2)  0.035  0.004
 376 V   0.43717 0.55740 0.00543 ( 2)  0.037  0.005
 377 E   0.44065 0.55525 0.00410 ( 2)  0.035  0.004
 378 Q   0.43675 0.55797 0.00528 ( 2)  0.037  0.005
 379 L   0.42706 0.56139 0.01155 ( 2)  0.046  0.012
 380 S   0.43808 0.55820 0.00372 ( 2)  0.035  0.004
 381 N   0.44533 0.55166 0.00301 ( 2)  0.033  0.003
 382 M   0.44349 0.55357 0.00294 ( 2)  0.033  0.003
 383 I   0.44003 0.55538 0.00459 ( 2)  0.036  0.005
 384 V   0.43717 0.55740 0.00543 ( 2)  0.037  0.005
 385 R   0.44163 0.55426 0.00411 ( 2)  0.035  0.004
 386 S   0.43808 0.55820 0.00372 ( 2)  0.035  0.004
 387 C   0.43949 0.55738 0.00313 ( 2)  0.034  0.003
 388 K   0.44032 0.55570 0.00398 ( 2)  0.035  0.004
 389 C   0.43949 0.55738 0.00313 ( 2)  0.034  0.003
 390 S   0.44328 0.55394 0.00279 ( 2)  0.033  0.003

Positively selected sites

	Prob(w>1)  mean w

   116 R      0.941         1.332
   124 T      0.901         1.277
   126 D      0.870         1.234
   148 P      0.948         1.341
   160 F      0.805         1.146
   162 S      0.529         0.766
   163 T      0.994**       1.403
   210 Q      0.575         0.830
   231 V      0.999**       1.411
   242 K      0.985*        1.391


lnL = -2234.735780
