# Supplementary material for: JCoDA: a tool for detecting evolutionary selection
Source: BMC Bioinformatics. 2010 May 27;11:284. doi: 10.1186/1471-2105-11-284 (PMC2887424; doi:10.1186/1471-2105-11-284)
Supplement: Additional file 6 — Zipped archive that contains all JCoDA source code and executable jar files. [file 1471-2105-11-284-S6.ZIP › JCoDA/paml/advanced_options/sample_input.txt]

 3 1170 
Rat_TGFB1    ATGCCGCCCT CGGGGCTGCG GCTGCTGCCG CTTCTGCTCC CACTCCCGTG
             GCTTCTAGTG CTGACGCCCG GGAGGCCAGC CGCGGGACTC TCCACCTGCA
             AGACCATCGA CATGGAGCTG GTGAAACGGA AGCGCATCGA AGCCATCCGT
             GGCCAGATCC TGTCCAAACT AAGGCTCGCC AGTCCCCCGA GCCAGGGGGA
             GGTACCGCCG GGCCCGCTGC CCGAGGCGGT GCTCGCTTTG TACAACAGCA
             CCCGCGACCG GGTGGCAGGC GAGAGCGCTG ACCCGGAGCC CGAGCCCGAG
             GCGGACTACT ACGCCAAAGA AGTCACCCGC GTGCTAATGG TGGACCGCAA
             CAACGCAATC TATGACAAAA CCAAAGACAT CACACACAGT ATATATATGT
             TCTTCAATAC GTCAGACATT CGGGAAGCAG TGCCAGAACC CCCATTGCTG
             TCCCGTGCAG AGCTGCGCCT GCAGAGATTC AAGTCAACTG TGGAGCAACA
             CGTAGAACTC TACCAGAAAT ATAGCAACAA TTCCTGGCGT TACCTTGGTA
             ACCGGCTGCT GACCCCCACT GATACGCCTG AGTGGCTGTC TTTTGACGTC
             ACTGGAGTTG TCCGGCAGTG GCTGAACCAA GGAGACGGAA TACAGGGCTT
             TCGCTTCAGT GCTCACTGCT CTTGTGACAG CAAAGATAAT GTACTCCACG
             TGGAAATCAA TGGGATCAGT CCCAAACGTC GAGGTGACCT GGGCACCATC
             CATGACATGA ACCGACCCTT CCTGCTCCTC ATGGCCACCC CCCTGGAAAG
             GGCTCAACAC CTGCACAGCT CCAGGCACCG GAGAGCCCTG GATACCAACT
             ACTGCTTCAG CTCCACAGAG AAGAACTGCT GTGTACGGCA GCTGTACATT
             GACTTTAGGA AGGACCTGGG TTGGAAGTGG ATCCACGAGC CCAAGGGCTA
             CCATGCCAAC TTCTGTCTGG GGCCCTGCCC CTACATTTGG AGCCTGGACA
             CACAGTACAG CAAGGTCCTT GCCCTCTACA ACCAACACAA CCCGGGTGCT
             TCCGCATCAC CGTGCTGCGT GCCGCAGGCT TTGGAGCCAC TGCCCATCGT
             CTACTACGTG GGTCGCAAGC CCAAGGTGGA GCAGTTGTCC AACATGATCG
             TGCGCTCCTG CAAGTGCAGC

Mu_TGFB1     ATGCCGCCCT CGGGGCTGCG GCTACTGCCG CTTCTGCTCC CACTCCCGTG
             GCTTCTAGTG CTGACGCCCG GGAGGCCAGC CGCGGGACTC TCCACCTGCA
             AGACCATCGA CATGGAGCTG GTGAAACGGA AGCGCATCGA AGCCATCCGT
             GGCCAGATCC TGTCCAAACT AAGGCTCGCC AGTCCCCCAA GCCAGGGGGA
             GGTACCGCCC GGCCCGCTGC CCGAGGCGGT GCTCGCTTTG TACAACAGCA
             CCCGCGACCG GGTGGCAGGC GAGAGCGCCG ACCCAGAGCC GGAGCCCGAA
             GCGGACTACT ATGCTAAAGA GGTCACCCGC GTGCTAATGG TGGACCGCAA
             CAACGCCATC TATGAGAAAA CCAAAGACAT CTCACACAGT ATATATATGT
             TCTTCAATAC GTCAGACATT CGGGAAGCAG TGCCCGAACC CCCATTGCTG
             TCCCGTGCAG AGCTGCGCTT GCAGAGATTA AAATCAAGTG TGGAGCAACA
             TGTGGAACTC TACCAGAAAT ATAGCAACAA TTCCTGGCGT TACCTTGGTA
             ACCGGCTGCT GACCCCCACT GATACGCCTG AGTGGCTGTC TTTTGACGTC
             ACTGGAGTTG TACGGCAGTG GCTGAACCAA GGAGACGGAA TACAGGGCTT
             TCGATTCAGC GCTCACTGCT CTTGTGACAG CAAAGATAAC AAACTCCACG
             TGGAAATCAA CGGGATCAGC CCCAAACGTC GGGGCGACCT GGGCACCATC
             CATGACATGA ACCGGCCCTT CCTGCTCCTC ATGGCCACCC CCCTGGAAAG
             GGCCCAGCAC CTGCACAGCT CACGGCACCG GAGAGCCCTG GATACCAACT
             ATTGCTTCAG CTCCACAGAG AAGAACTGCT GTGTGCGGCA GCTGTACATT
             GACTTTAGGA AGGACCTGGG TTGGAAGTGG ATCCACGAGC CCAAGGGCTA
             CCATGCCAAC TTCTGTCTGG GACCCTGCCC CTATATTTGG AGCCTGGACA
             CACAGTACAG CAAGGTCCTT GCCCTCTACA ACCAACACAA CCCGGGCGCT
             TCGGCGTCAC CGTGCTGCGT GCCGCAGGCT TTGGAGCCAC TGCCCATCGT
             CTACTACGTG GGTCGCAAGC CCAAGGTGGA GCAGTTGTCC AACATGATTG
             TGCGCTCCTG CAAGTGCAGC

Hs_TGFB1     ATGCCGCCCT CCGGGCTGCG GCTGCTGCCG CTGCTGCTAC CGCTGCTGTG
             GCTACTGGTG CTGACGCCTG GCCGGCCGGC CGCGGGACTA TCCACCTGCA
             AGACTATCGA CATGGAGCTG GTGAAGCGGA AGCGCATCGA GGCCATCCGC
             GGCCAGATCC TGTCCAAGCT GCGGCTCGCC AGCCCCCCGA GCCAGGGGGA
             GGTGCCGCCC GGCCCGCTGC CCGAGGCCGT GCTCGCCCTG TACAACAGCA
             CCCGCGACCG GGTGGCCGGG GAGAGTGCAG AACCGGAGCC CGAGCCTGAG
             GCCGACTACT ACGCCAAGGA GGTCACCCGC GTGCTAATGG TGGAAACCCA
             CAACGAAATC TATGACAAGT TCAAGCAGAG TACACACAGC ATATATATGT
             TCTTCAACAC ATCAGAGCTC CGAGAAGCGG TACCTGAACC CGTGTTGCTC
             TCCCGGGCAG AGCTGCGTCT GCTGAGGCTC AAGTTAAAAG TGGAGCAGCA
             CGTGGAGCTG TACCAGAAAT ACAGCAACAA TTCCTGGCGA TACCTCAGCA
             ACCGGCTGCT GGCACCCAGC GACTCGCCAG AGTGGTTATC TTTTGATGTC
             ACCGGAGTTG TGCGGCAGTG GTTGAGCCGT GGAGGGGAAA TTGAGGGCTT
             TCGCCTTAGC GCCCACTGCT CCTGTGACAG CAGGGATAAC ACACTGCAAG
             TGGACATCAA CGGGTTCACT ACCGGCCGCC GAGGTGACCT GGCCACCATT
             CATGGCATGA ACCGGCCTTT CCTGCTTCTC ATGGCCACCC CGCTGGAGAG
             GGCCCAGCAT CTGCAAAGCT CCCGGCACCG CCGAGCCCTG GACACCAACT
             ATTGCTTCAG CTCCACGGAG AAGAACTGCT GCGTGCGGCA GCTGTACATT
             GACTTCCGCA AGGACCTCGG CTGGAAGTGG ATCCACGAGC CCAAGGGCTA
             CCATGCCAAC TTCTGCCTCG GGCCCTGCCC CTACATTTGG AGCCTGGACA
             CGCAGTACAG CAAGGTCCTG GCCCTGTACA ACCAGCATAA CCCGGGCGCC
             TCGGCGGCGC CGTGCTGCGT GCCGCAGGCG CTGGAGCCGC TGCCCATCGT
             GTACTACGTG GGCCGCAAGC CCAAGGTGGA GCAGCTGTCC AACATGATCG
             TGCGCTCCTG CAAGTGCAGC
