# Supplementary material for: JCoDA: a tool for detecting evolutionary selection
Source: BMC Bioinformatics. 2010 May 27;11:284. doi: 10.1186/1471-2105-11-284 (PMC2887424; doi:10.1186/1471-2105-11-284)
Supplement: Additional file 6 — Zipped archive that contains all JCoDA source code and executable jar files. [file 1471-2105-11-284-S6.ZIP › JCoDA/paml/advanced_options/sample_input_fog2.txt]

6 1053  
FBXA_115__   ---------- ---------- -------atg gccgaaaaat tggaggatgc
             gttgaaggcg attgagatct ccggacctcc atcactgtcc gatatgccaa
             tggatgtaat gcatgtgatt gtggaccatt tggatgcaat ggatcgattg
             attcttcgct atgtaaaccg aaaaatgcgg aatttcgttg ataacaagaa
             gccaaacttt aagaatattg aagtcaaagc tgaagatgag tcctac----
             -----aaact tgtgctggac caa---aaat ctacgattgt ttataat---
             ---tcaaatg gttctggttg cattgcaaaa tatgatgagc gttgggtgct
             gaaaatcaac aaagacgagc tggctgtaat gtttgatgat gttgcagtat
             ggatgaagta tcctaaactt cgactggacg aattcaaatt gtccgcaggg
             tgggac---t acatgatgac cataaacctt ctcaaagaga ttaaagatgt
             agaagatatg tttcaagcca aaaaagttat cctggatgtt tttgagttct
             gtcgtgatgc cttctctatc ctatctcact ttgaacctgg aattcttgaa
             gaaattggaa ttttctgttc tgatgtttat gga------- --agtataca
             caagctgttc acattggagc aatggaaaca ggctaaatca gtcactttaa
             agtgcattga gggcattgat attcccattg aacacttgtt ccatttgtct
             cgtttcgaca tcaccttgtc ggaagtatca gtttctgatg ctcgtaaaat
             tagagatgtt ctcatgaaat cggcacaatt cgaatgtgga gagatttgtc
             tgctg----- -------ttc gattcagatt tacgaattga agcggacgtt
             gtgagagttt tcaacccaaa ctttgttgat gaatatgtct cccgtcctct
             ccaattcaaa gtcgagcaat ttctcgtcat a------atc cataaa---a
             catctctgcg aatcaagaaa attgaaaacc cccat----- ----------
             ---

FBXA_113__   ---------- ---------- -------atg gctgaaaaat tggac-----
             -ttggaagcg aaaaagattt ccgaaggccc aactctatcc gatatgccga
             ttggagtgat tcatgaaatt gtggacaact tggaaggaat gaaacgatta
             gttctccgta aagtttgccg aaaattgcga gatttcatgg acaacaaaga
             tccgggaatc agaaagattt ctgtggaagt atctgaagag ccc-------
             -----ccgca ttgcttggac attgatgatt gttgcatttc ctatgat---
             ---atcagtg gggatggttg tactgttcaa gcctttggcg ggtcgaataa
             atatatcgag aaggttccat tgattgggat tctggatgat ttggctgtga
             ttctgaagaa tccgaaactt cgattaaatc ttttggaagt atcggcattc
             gaagag---c agagggcaat tttgaaggct tttggagaaa tttcc-----
             ----agcatg cttcatacta aacgaataac gctagagggt tttgaaccgt
             gt---gattt catctctatg ctttcgtact tcaaacctgg aattctcggg
             gaaattaaca ttgagaactt gtccaatttc acagatacca ctcaagtttg
             cgacttgttt gagctggaac aatggaagca agcgaaatcg atttcaatca
             tttcgaagaa acattttaat tttccaattg aacacctctt ccatctctct
             cgttttcaag tcaactggat gagattgtcg gttgatgatg ctattaagat
             cagagatgtt atcatgaaat cctctcattt tgaatctgga atgatattgg
             cagaatat-- ---------- ---------- --gaaattga gccagaagtt
             gtgagagttt tcgatccaaa ctacaatgaa gctggcaatt ttgatctcgt
             caaatgcgaa atcgagaaat ttctagttaa a------atc tatggg---a
             aaagtttgat aatcaaaaag attgat---- ---------- ----------
             ---

FTR_1_____   ---------- ---------- -------atg gctaaaaatt tggcggatga
             gttggattcg atgaaaatct ccggtcctcc atcgctgttt gaaatgccaa
             cggaaatggt ttataaaatt gcggggaaag tggatccatt cagcagattg
             acagtccgca aagtgtgccg aaatttgcga aatgtcatcg atgacactga
             tcctggcttc aaaaaagttg aggtggatct cggtggatac gctggatccc
             atcgtctttg cctgactagc tccatttgca gctacatttc ttattctcca
             aattcaaata atcctggttg cactgtcgaa agaaactcgc agagg---aa
             atctattgaa aagactcaat tgaacgcgat tctggatgat ttggcagtaa
             ttgtgaagaa tccaaaactt cgattggata attttgttat cgtctcttca
             tgtggaaatt caaaagaatt tgtggagtgg cttagagaga tcacccaatc
             aggaagtctg ctccacacaa aaagaatcag ggtcattgat tgccctgga-
             -----gatct gctcggtgtc ctttctcact gcaagcctgg atttcttgaa
             gccatcgaat tttactgttt taactct--- gga------- --aaaatcga
             tgaaattacc aatttggaac agtggaaacg tgctaaatcg attaatattg
             acagccgtag atgcgatgat attcccattg agcacttctt ccatttttct
             cgttttacca tcagaatggg aaaactatca gttcctgatg caattaaaat
             tagagatgat ctgatgaaat ccgctcactt cgaatacgga ataatcgata
             tctatgat-- ---------- ---------- --gaactgac tccagaagct
             gcacgagttt tcaatccgaa tttcattgct cacaatcgc- --gatggtat
             tgagaacaaa atcgagcagt ttcttctcac a--------- atttatagaa
             aacgtttgga aatcaagaag atcgat---- ---------- ----------
             ---

FBXA_116__   atggaagcga accagatcaa cgagaaaatg gccaaaaaac tgacagatga
             gttgaaggct attgagatct ctggacctcc atcactcttc gatatgccaa
             tgtgtgtaat gcatacaatt gtggacaatt tggatgcaat cgatcgattg
             attcttcgct atgtaaaccg aaaattgcgg aatttcgttg ataacaagaa
             gccaattttc aagaatgtta aagtatattc tgtcgtgggt ggctat----
             -----aatct tgtactaggt catgataaat ctacaatatt ttatgat---
             ---tcaaaag gttctggttg cattgcaaga tgtgatggtc gcaggatgcg
             gaaaatcaac aaaagctcgt tggctgcact gtttggtgat ctcgaagtat
             ggatgaaaaa tccgcaactt caactggata agttcagctt gtacgcagtg
             tgtgac---g atgaactgac cacaaacctt ctcaaaaaga ttacaaatgt
             agaatatatg tttcatgcca aaagtattta cctgagcgtt gcgaagttca
             gt---aatgt catctctatc ctttctcact ttaaaccagg atttcttgaa
             gaaattgttt ttttctgtca ttctggtcat gaa------- --agtataca
             tgaactcttt cttctagaac aatggaaaca agttaaatca gtctttatta
             agtggttccc attcgatgat ttcccctttg agcacttggt ccatgtgtct
             tgtttcgaac tcaacttgcc cagaatatca gtctctgttg cgattataat
             tagagacgtt ctcatgaaaa ccgctcaatt cgaatatgga aagattcgtc
             tgtacgattt aaacaatatg gatgaccctc cagatattga agcggacgtt
             gtgagagttt tcaacccaaa ctttgttgat gaatatgtca cccgtcctct
             ccaattcaaa gtcgagcaat ttctcgtcac a------atc cataaa---a
             gatctctgcg aatcaagaaa attgaaaacc cccgt----- ----------
             ---

FOG_2_____   ---------- ---------- -------atg agtgaaaatt tgacggatga
             gttggatttg atgaaaatct ccggtcctcc atcattctct gacatgccaa
             tggagacggt ttataaaatt gtgggaaaag tggatccata cagcagattg
             gcagtccgca aagtgtgccg aaatttgcga aatgtcatcg atgacactga
             tcctggcttc aagtatgtta aggtggatct gtccagatac gcctct----
             --cgtctttg gttgaccaat atcggacgcg gcgcaatttg ttattctcga
             aattcaaatg atcctggttg cactgtccga agaacttcgc agagt---aa
             atctatcgaa aagactcaat tggatgcgat tctggatgat ttggcagtaa
             ttgtgaagaa tccaaaactt cgattggata attttgttat cgtctcttca
             catgaagctt caaagcaatt tgtggaatgg attagagata ttgctcaatc
             aggaattctg ctgcacacaa aaaaaataaa attggacatt tttcccctca
             aa---gatgt gttcggtgtc ctttctcact gcaagcctgg atttcttgaa
             gacatcgaat tttactgtta tgactccgct gga------- --aaaatgga
             tgaaattatc aatttggaac aatggaaacg cgctaaatcg attaatattg
             agggacgtgt atgcgaagat attcccattg agcacttctt ccatttttct
             cgtatcacca tcaaattgag aaaactatca gtttctgatg caattaaaat
             aagagatgac ctaatgaagt cagctcattt tgaatatgca tacatcaaga
             ttatagaa-- ---------- ---------- --ggagtcga cccagacgtt
             ttgagagcta tcaatccaaa ttaccatcca tatgatgctc tcgatccttt
             tgaacacgga aattatacat ttcgtatctc aagtgacagt ctgtttgatt
             cagctctaaa aatcgagaag gtttcaatta cagaagacga cctggccctt
             ttg

FBXA_114__   ---------- ---------- -------atg gcagaaaaac tggcggacga
             gttgaaggcg attgagatat ccgaagctcc accgctatcc gattggccag
             tggatgtgat tcatatgatt gtgggcaaat tggatcttat caatcgcttt
             gtccttcgaa aagtctgtcg aaagttgcgt gatttcattg acaaaaagga
             tccgggaatc aaagaaattt acgtggatat caatgcattt gca-------
             -----tcatc ttcgatgctc gttgattgta aaaccatttc ctatact---
             ---gaccgtg atgagggatg caccgttaaa ttatataatc gctcggaaaa
             gtatatcgag aagacggctt tgaatgctat gaaggatgat ttggcggtga
             tcatgaagaa tccgaagctt cgattggaca agttcagtgt ctccgcatat
             ggaaat---t ctaaaaaagt tgtggagtgg cttgaagagt atcacaactc
             acagaatatt tataaaacga aacgaataaa aatggaatat ctcgagtcta
             gt---gatgt catctctatg ctttcgtact tcaaacctag agttctcgaa
             gaaattggca ttcggtgctt ggccaatttc acaaatattt ccgaagtttc
             caacttattt gagctggaac agtggaagaa ggcaaaatca cttacgatga
             gttcgatgga acatttcaac ttccccattg aacacctctt tcatttttca
             aaattcactg tcttctggac gaaatgttca gttgatgatg caattaaatt
             cagagatatt atcatgaaat cgcctcattt caaggcagga ttaatcttgg
             ctgatgac-- ---------- ---------- --gaaatcga gccggaagtt
             gtgaggcttt tcgatccaag ctacatcgga aacgataata tcgatatgca
             tgaatttatt atcgatggat tcaatgtgca a------atc ctgggctgtg
             ctcaattatt aatcgagaag att------- ---------- ----------
             ---
