# Supplementary material for: JCoDA: a tool for detecting evolutionary selection
Source: BMC Bioinformatics. 2010 May 27;11:284. doi: 10.1186/1471-2105-11-284 (PMC2887424; doi:10.1186/1471-2105-11-284)
Supplement: Additional file 6 — Zipped archive that contains all JCoDA source code and executable jar files. [file 1471-2105-11-284-S6.ZIP › JCoDA/paml/advanced_options/sample_tree_file_fog2.ph]

(
(
FBXA_115__:0.09369,
FBXA_116__:0.11071)
:0.11108,
(
FBXA_113__:0.15444,
FBXA_114__:0.16591)
:0.05207,
(
FTR_1_____:0.09685,
FOG_2_____:0.10721)
:0.10655);
