# Supplementary material for: JCoDA: a tool for detecting evolutionary selection
Source: BMC Bioinformatics. 2010 May 27;11:284. doi: 10.1186/1471-2105-11-284 (PMC2887424; doi:10.1186/1471-2105-11-284)
Supplement: Additional file 6 — Zipped archive that contains all JCoDA source code and executable jar files. [file 1471-2105-11-284-S6.ZIP › JCoDA/paml/advanced_options/sites_method_output.txt]

seed used = 735206597
CODONML (in paml version 4.1, August 2008)  sample_input.txt
Model: One dN/dS ratio for branches
Codon frequencies: F3x4
Site-class models: 
ns =   3  ls = 390

Codon usage in sequences
--------------------------------------------------------------------------
Phe TTT  3  3  2 | Ser TCT  2  2  1 | Tyr TAT  3  6  3 | Cys TGT  3  3  1
    TTC  7  6  8 |     TCC  9  7 10 |     TAC 13 10 13 |     TGC  9  9 11
Leu TTA  0  1  2 |     TCA  3  5  1 | *** TAA  0  0  0 | *** TGA  0  0  0
    TTG  4  5  2 |     TCG  1  2  2 |     TAG  0  0  0 | Trp TGG  7  7  7
--------------------------------------------------------------------------
Leu CTT  4  4  2 | Pro CCT  1  1  4 | His CAT  2  3  4 | Arg CGT  4  4  2
    CTC 10 10  9 |     CCC 16 17 12 |     CAC  9  8  6 |     CGC  8  7 10
    CTA  3  4  4 |     CCA  5  6  1 | Gln CAA  4  3  2 |     CGA  2  1  4
    CTG 25 23 33 |     CCG 11  9 13 |     CAG 10 11 12 |     CGG  8 11 11
--------------------------------------------------------------------------
Ile ATT  3  4  4 | Thr ACT  3  2  2 | Asn AAT  4  2  1 | Ser AGT  4  3  2
    ATC 12 11  9 |     ACC  9  9  9 |     AAC 13 15 14 |     AGC 10 12 15
    ATA  2  2  1 |     ACA  3  2  3 | Lys AAA  8 10  2 | Arg AGA  2  2  0
Met ATG  7  7  7 |     ACG  3  3  3 |     AAG 11 10 16 |     AGG  5  4  3
--------------------------------------------------------------------------
Val GTT  1  1  1 | Ala GCT  6  5  0 | Asp GAT  3  3  2 | Gly GGT  5  3  1
    GTC  5  4  3 |     GCC  8 10 16 |     GAC 16 15 12 |     GGC  6  8 10
    GTA  4  2  1 |     GCA  5  3  3 | Glu GAA  7  7  6 |     GGA  4  5  3
    GTG 13 15 18 |     GCG  3  4  5 |     GAG 14 15 20 |     GGG  5  4  6
--------------------------------------------------------------------------

Codon position x base (3x4) table for each sequence.

#1: Rat_TGFB1      
position  1:    T:0.16410    C:0.31282    A:0.25385    G:0.26923
position  2:    T:0.26410    C:0.22564    A:0.30000    G:0.21026
position  3:    T:0.13077    C:0.41026    A:0.13333    G:0.32564
Average         T:0.18632    C:0.31624    A:0.22906    G:0.26838

#2: Mu_TGFB1       
position  1:    T:0.16923    C:0.31282    A:0.25128    G:0.26667
position  2:    T:0.26154    C:0.22308    A:0.30256    G:0.21282
position  3:    T:0.12564    C:0.40513    A:0.13590    G:0.33333
Average         T:0.18547    C:0.31368    A:0.22991    G:0.27094

#3: Hs_TGFB1       
position  1:    T:0.16154    C:0.33077    A:0.23333    G:0.27436
position  2:    T:0.27179    C:0.21795    A:0.28974    G:0.22051
position  3:    T:0.08205    C:0.42821    A:0.08462    G:0.40513
Average         T:0.17179    C:0.32564    A:0.20256    G:0.30000

Sums of codon usage counts
------------------------------------------------------------------------------
Phe F TTT       8 | Ser S TCT       5 | Tyr Y TAT      12 | Cys C TGT       7
      TTC      21 |       TCC      26 |       TAC      36 |       TGC      29
Leu L TTA       3 |       TCA       9 | *** * TAA       0 | *** * TGA       0
      TTG      11 |       TCG       5 |       TAG       0 | Trp W TGG      21
------------------------------------------------------------------------------
Leu L CTT      10 | Pro P CCT       6 | His H CAT       9 | Arg R CGT      10
      CTC      29 |       CCC      45 |       CAC      23 |       CGC      25
      CTA      11 |       CCA      12 | Gln Q CAA       9 |       CGA       7
      CTG      81 |       CCG      33 |       CAG      33 |       CGG      30
------------------------------------------------------------------------------
Ile I ATT      11 | Thr T ACT       7 | Asn N AAT       7 | Ser S AGT       9
      ATC      32 |       ACC      27 |       AAC      42 |       AGC      37
      ATA       5 |       ACA       8 | Lys K AAA      20 | Arg R AGA       4
Met M ATG      21 |       ACG       9 |       AAG      37 |       AGG      12
------------------------------------------------------------------------------
Val V GTT       3 | Ala A GCT      11 | Asp D GAT       8 | Gly G GGT       9
      GTC      12 |       GCC      34 |       GAC      43 |       GGC      24
      GTA       7 |       GCA      11 | Glu E GAA      20 |       GGA      12
      GTG      46 |       GCG      12 |       GAG      49 |       GGG      15
------------------------------------------------------------------------------


Codon position x base (3x4) table, overall

position  1:    T:0.16496    C:0.31880    A:0.24615    G:0.27009
position  2:    T:0.26581    C:0.22222    A:0.29744    G:0.21453
position  3:    T:0.11282    C:0.41453    A:0.11795    G:0.35470
Average         T:0.18120    C:0.31852    A:0.22051    G:0.27977

Model 2: PositiveSelection (3 categories)


TREE #  1:  (1, 2, 3);   MP score: 171
lnL(ntime:  3  np:  8):  -2234.492056     +0.000000
   4..1     4..2     4..3  
 0.040404 0.087159 0.721261 3.486230 0.941098 0.055003 0.026703 8.367600

Note: Branch length is defined as number of nucleotide substitutions per codon (not per neucleotide site).

tree length =   0.84882

(1: 0.040404, 2: 0.087159, 3: 0.721261);

(Rat_TGFB1: 0.040404, Mu_TGFB1: 0.087159, Hs_TGFB1: 0.721261);

Detailed output identifying parameters

kappa (ts/tv) =  3.48623


dN/dS for site classes (K=3)

p:   0.94110  0.05500  0.00390
w:   0.02670  1.00000  8.36760

dN & dS for each branch

 branch           t        N        S    dN/dS       dN       dS   N*dN   S*dS

   4..1       0.040    922.9    247.1   0.1128   0.0051   0.0449    4.7   11.1
   4..2       0.087    922.9    247.1   0.1128   0.0109   0.0968   10.1   23.9
   4..3       0.721    922.9    247.1   0.1128   0.0903   0.8009   83.3  197.9


Naive Empirical Bayes (NEB) analysis
Positively selected sites (*: P>95%; **: P>99%)
(amino acids refer to 1st sequence: Rat_TGFB1)

            Pr(w>1)     post mean +- SE for w

   231 V      0.672         5.949


Bayes Empirical Bayes (BEB) analysis (Yang, Wong & Nielsen 2005. Mol. Biol. Evol. 22:1107-1118)
Positively selected sites (*: P>95%; **: P>99%)
(amino acids refer to 1st sequence: Rat_TGFB1)

            Pr(w>1)     post mean +- SE for w

   148 P      0.557         2.161 +- 1.894
   163 T      0.781         2.908 +- 2.130
   231 V      0.853         3.080 +- 2.123
   242 K      0.569         2.162 +- 1.761


The grid (see ternary graph for p0-p1)

w0:   0.050  0.150  0.250  0.350  0.450  0.550  0.650  0.750  0.850  0.950
w2:   1.500  2.500  3.500  4.500  5.500  6.500  7.500  8.500  9.500 10.500


Posterior on the grid

w0:   1.000  0.000  0.000  0.000  0.000  0.000  0.000  0.000  0.000  0.000
w2:   0.332  0.261  0.153  0.089  0.055  0.037  0.026  0.019  0.015  0.012

Posterior for p0-p1 (see the ternary graph)

 0.000
 0.000 0.000 0.000
 0.000 0.000 0.000 0.000 0.000
 0.000 0.000 0.000 0.000 0.000 0.000 0.000
 0.000 0.000 0.000 0.000 0.000 0.000 0.000 0.000 0.000
 0.000 0.000 0.000 0.000 0.000 0.000 0.000 0.000 0.000 0.000 0.000
 0.000 0.000 0.000 0.000 0.000 0.000 0.000 0.000 0.000 0.000 0.000 0.000 0.000
 0.000 0.000 0.000 0.000 0.000 0.000 0.000 0.000 0.000 0.000 0.000 0.000 0.000 0.000 0.000
 0.000 0.000 0.000 0.000 0.000 0.000 0.000 0.000 0.000 0.000 0.000 0.000 0.000 0.000 0.000 0.000 0.000
 0.000 0.000 0.000 0.000 0.000 0.000 0.000 0.000 0.000 0.000 0.000 0.000 0.000 0.000 0.000 0.000 0.000 0.000 1.000

sum of density on p0-p1 =   1.000000

Time used:  0:21


Model 3: discrete (3 categories)


TREE #  1:  (1, 2, 3);   MP score: 171
lnL(ntime:  3  np:  9):  -2234.735780     +0.000000
   4..1     4..2     4..3  
 0.042287 0.080554 0.689243 3.501431 0.399123 0.553217 0.009315 0.045185 1.412084

Note: Branch length is defined as number of nucleotide substitutions per codon (not per neucleotide site).

tree length =   0.81208

(1: 0.042287, 2: 0.080554, 3: 0.689243);

(Rat_TGFB1: 0.042287, Mu_TGFB1: 0.080554, Hs_TGFB1: 0.689243);

Detailed output identifying parameters

kappa (ts/tv) =  3.50143


dN/dS for site classes (K=3)

p:   0.39912  0.55322  0.04766
w:   0.00932  0.04519  1.41208

dN & dS for each branch

 branch           t        N        S    dN/dS       dN       dS   N*dN   S*dS

   4..1       0.042    922.8    247.2   0.0960   0.0047   0.0491    4.4   12.1
   4..2       0.081    922.8    247.2   0.0960   0.0090   0.0935    8.3   23.1
   4..3       0.689    922.8    247.2   0.0960   0.0769   0.8004   70.9  197.9


Naive Empirical Bayes (NEB) analysis
Positively selected sites (*: P>95%; **: P>99%)
(amino acids refer to 1st sequence: Rat_TGFB1)

            Pr(w>1)     post mean +- SE for w

   116 R      0.941         1.332
   124 T      0.901         1.277
   126 D      0.870         1.234
   148 P      0.948         1.341
   160 F      0.805         1.146
   162 S      0.529         0.766
   163 T      0.994**       1.403
   210 Q      0.575         0.830
   231 V      0.999**       1.411
   242 K      0.985*        1.391


Time used:  0:32

Time used:  0:32
