# Supplementary material for: JCoDA: a tool for detecting evolutionary selection
Source: BMC Bioinformatics. 2010 May 27;11:284. doi: 10.1186/1471-2105-11-284 (PMC2887424; doi:10.1186/1471-2105-11-284)
Supplement: Additional file 6 — Zipped archive that contains all JCoDA source code and executable jar files. [file 1471-2105-11-284-S6.ZIP › JCoDA/paml/sites_method/sites_method_input.txt]

 2 1428
Ce_gld-1  atgccgtcgtgcaccactccaacttacggtgtttcgacccaactagaaag
            ccaaagctctgaatcgccatctcgttcgtccgttatgacgccaacgtctc
            tggatggagacaatagtccacggaagagattccccatcatcgacaatgtt
            cca---gcggatcgttggccgtcaactcggcgagacggatggagctctgt
            tagagcgccaccaccagctcgtctgacgctatcgacgaacaacagacaca
            tcatgtccccgatttcgagcgcttacagtcaaacacctaattcgcttttg
            tcgccagccatgttcaatccaaagagcagaagtatcttttccccgactct
            tcctgcaactccaatgagttatggaaaatcatcgatggacaagagcctgt
            tctctccaacagctacagaaccaatcgaggttgaggcaactgtcgagtac
            ttggctgatctggttaaagagaagaaacatcttacgctctttcctcatat
            gttcagcaatgttgaacgtttgttggatgatgaaatcggtcgtgtccgcg
            tggctttgttccaaactgagtttccgagagttgagcttcctgagcctgct
            ggagacatgatttcgatcactgagaagatttatgttccaaagaacgaata
            cccagactataacttcgtcggtagaattctcggcccacgtgggatgaccg
            ccaagcagcttgagcaggacactggatgcaagattatggtccgaggaaag
            ggatcaatgcgggacaagtcaaaggaaagtgctcaccgtggaaaggccaa
            ttgggagcatctcgaagacgatctgcacgttcttgtgcaatgcgaagaca
            ctgagaatcgtgttcacatcaaattgcaagcagcactcgaacaggtcaag
            aagttgctcattccggctcccgagggaactgacgagctgaagagaaaaca
            acttatggaacttgcaatcatcaacggtacgtatcgtccaatgaagtcgc
            caaacccagctcgtgtgatgactgcagttcctctgctctctccaactcca
            ctacgtagttcaggtccagttttgatgtcgccaactcctggatcaggact
            cccgtcaacgacatttggaggatcgatcttgagccccactctcactgcat
            ccaaccttctcggatctaacgtcttcgattactcgcttctgagcccgagc
            atgtttgattcattcagctctcttcaacttgcaagtgatttgacgttccc
            gaagtacccaacaaccacttcgtttgtcaactcattccctggtcttttca
            cttctgcatcttcttttgccaatcaaacaaac------------------
            ---------------accaatgtgtccccg---agtggagcaagtccctc
            ggcttcttcagtcaacaacacctctttc

Cbn_gld-  atgccgtcctgcaccacccccacctacggtgtaccggcccaactcgacag
            ccaaagctcagaatcgccgtctcgctcgtcgattctgaccccaacatcac
            tcgacggagacaacagcccgagaaagcgattcccgatggactcgtcgatt
            ccactctcggatcgctgggccgcaccacgacgggatggatggagctccgt
            tcgtgcaccaccaccagctcgtctctcgctccacaccaaccacagaaacg
            tcatgtcgccaatatcgagcgcctacagtcaaacacccaactcgctgctc
            tcgccggccatgttcaatccgaagagccgaaacctcttctcgccaaccct
            cccggccactccattgagctacggaaagtcgtcgactgagaagagcttat
            tctcaccaaccactacagagccagtcgaggttgaggctaccgttgagtat
            ttggccgatcttgtcaaggagaagaagcatcttacgctgttcccacacat
            gttcaacaacgtcgaacgtctcctggatgatgaaatcggtcgtgttcgtg
            tagcactcttccaaactgaattcccacgtgtcgaccttccagagccaaat
            ggcgacatggtctccatcactgagaagatctatgttccaaagaacgacta
            tccagattacaacttcgttggtcgtattcttggaccacgtggaatgactg
            ccaagcagctcgaacaagacacaggatgcaagatcatggttcgtggaaag
            ggatcaatgcgcgacaagtcaaaggaaagcgctcatcgcgggaaggccaa
            ctgggagcatctcgaggatgacttgcacgttctggttcaatgtgaagaca
            ccgagaatcgtgtacacgtgaagcttcaagctgctcttgagcaggtcaag
            aagttgctcgttccagctccagaaggaactgacgaattgaagagaaagca
            actaatggagcttgctatcatcaacggtacctaccgtccaatgaagtcac
            caaacccagctcgtctgatgactgctgttccacttctctctccaacaccg
            atgcgcagtccaggaccaatgctcatgtcgccaactgga------accgt
            tccaacaacaacattcggaggatctattttgagtccaactctcggatcat
            caggacttttgggaggaaacgtcttcgactattcgcttctcagtccaagc
            atgttcgactcgttcagcgctctccagttgggcagtgacttgacattccc
            gaagtatccaaccaccacttccttcgtcaactcgttcccaggactcttct
            cgtcatcgtcgtcttccagcaacagccaaaatgctgctcaaaacgccagc
            caaccaggaaacttgtcgccaatctctccaacaagcggagattctccatc
            ggtctcgtcggtccacaatacctccttc
