# Supplementary material for: JCoDA: a tool for detecting evolutionary selection
Source: BMC Bioinformatics. 2010 May 27;11:284. doi: 10.1186/1471-2105-11-284 (PMC2887424; doi:10.1186/1471-2105-11-284)
Supplement: Additional file 6 — Zipped archive that contains all JCoDA source code and executable jar files. [file 1471-2105-11-284-S6.ZIP › JCoDA/paml/sites_method/sites_method_output.txt]

seed used = 757105705
CODONML (in paml version 4.1, August 2008)  sites_method_input.txt
Model: One dN/dS ratio for branches
Codon frequencies: F3x4
Site-class models: 
ns =   2  ls = 461

Codon usage in sequences
--------------------------------------------------------------
Phe TTT  7  0 | Ser TCT 13  6 | Tyr TAT  4  5 | Cys TGT  0  1
    TTC 12 18 |     TCC  5  6 |     TAC  6  5 |     TGC  3  2
Leu TTA  0  1 |     TCA  9  9 | *** TAA  0  0 | *** TGA  0  0
    TTG 10  9 |     TCG 16 25 |     TAG  0  0 | Trp TGG  3  3
--------------------------------------------------------------
Leu CTT 13 10 | Pro CCT  8  0 | His CAT  3  3 | Arg CGT 11 12
    CTC  9 18 |     CCC  4  2 |     CAC  4  6 |     CGC  1  5
    CTA  3  1 |     CCA 24 36 | Gln CAA  9  9 |     CGA  2  3
    CTG  8  6 |     CCG 10 10 |     CAG  3  3 |     CGG  3  1
--------------------------------------------------------------
Ile ATT  6  4 | Thr ACT 18 11 | Asn AAT  9  5 | Ser AGT  9  5
    ATC 11  7 |     ACC  6 14 |     AAC 12 15 |     AGC 11 14
    ATA  0  1 |     ACA  6  9 | Lys AAA  5  0 | Arg AGA  7  3
Met ATG 16 16 |     ACG  8  1 |     AAG 17 22 |     AGG  0  0
--------------------------------------------------------------
Val GTT 13 12 | Ala GCT 10 10 | Asp GAT  9  8 | Gly GGT  6  4
    GTC  8 11 |     GCC  4  8 |     GAC 11 15 |     GGC  1  2
    GTA  0  3 |     GCA 10  3 | Glu GAA 11  9 |     GGA 14 19
    GTG  4  1 |     GCG  2  0 |     GAG 13 13 |     GGG  1  1
--------------------------------------------------------------

Codon position x base (3x4) table for each sequence.

#1: Ce_gld-1       
position  1:    T:0.19089    C:0.24946    A:0.30586    G:0.25380
position  2:    T:0.26030    C:0.33189    A:0.25163    G:0.15618
position  3:    T:0.30152    C:0.23427    A:0.21692    G:0.24729
Average         T:0.25090    C:0.27187    A:0.25813    G:0.21909

#2: Cbn_gld-       
position  1:    T:0.19523    C:0.27115    A:0.27549    G:0.25813
position  2:    T:0.25597    C:0.32538    A:0.25597    G:0.16269
position  3:    T:0.20824    C:0.32104    A:0.22993    G:0.24078
Average         T:0.21981    C:0.30586    A:0.25380    G:0.22054

Sums of codon usage counts
------------------------------------------------------------------------------
Phe F TTT       7 | Ser S TCT      19 | Tyr Y TAT       9 | Cys C TGT       1
      TTC      30 |       TCC      11 |       TAC      11 |       TGC       5
Leu L TTA       1 |       TCA      18 | *** * TAA       0 | *** * TGA       0
      TTG      19 |       TCG      41 |       TAG       0 | Trp W TGG       6
------------------------------------------------------------------------------
Leu L CTT      23 | Pro P CCT       8 | His H CAT       6 | Arg R CGT      23
      CTC      27 |       CCC       6 |       CAC      10 |       CGC       6
      CTA       4 |       CCA      60 | Gln Q CAA      18 |       CGA       5
      CTG      14 |       CCG      20 |       CAG       6 |       CGG       4
------------------------------------------------------------------------------
Ile I ATT      10 | Thr T ACT      29 | Asn N AAT      14 | Ser S AGT      14
      ATC      18 |       ACC      20 |       AAC      27 |       AGC      25
      ATA       1 |       ACA      15 | Lys K AAA       5 | Arg R AGA      10
Met M ATG      32 |       ACG       9 |       AAG      39 |       AGG       0
------------------------------------------------------------------------------
Val V GTT      25 | Ala A GCT      20 | Asp D GAT      17 | Gly G GGT      10
      GTC      19 |       GCC      12 |       GAC      26 |       GGC       3
      GTA       3 |       GCA      13 | Glu E GAA      20 |       GGA      33
      GTG       5 |       GCG       2 |       GAG      26 |       GGG       2
------------------------------------------------------------------------------


Codon position x base (3x4) table, overall

position  1:    T:0.19306    C:0.26030    A:0.29067    G:0.25597
position  2:    T:0.25813    C:0.32863    A:0.25380    G:0.15944
position  3:    T:0.25488    C:0.27766    A:0.22343    G:0.24403
Average         T:0.23536    C:0.28886    A:0.25597    G:0.21981

Model 0: one-ratio
