# Supplementary material for: JCoDA: a tool for detecting evolutionary selection
Source: BMC Bioinformatics. 2010 May 27;11:284. doi: 10.1186/1471-2105-11-284 (PMC2887424; doi:10.1186/1471-2105-11-284)
Supplement: Additional file 6 — Zipped archive that contains all JCoDA source code and executable jar files. [file 1471-2105-11-284-S6.ZIP › JCoDA/paml/sliding_window_dnds/paml_input.txt]

 2 1464
tempseq1  atgccgtcgtgtaccacgccaacattcggggcatct---caattagagat
            cggatcgggtgattcgccgagtcgtgagtctgtcatgactccgacttctt
            tagatgacgacacg---ccacggaagaagttcccgactcttgagactgga
            ------------gaccggtggccg---atgtatcggcgagacggatggag
            ctctttgcgggcgccacctccagctcgcctctcgctgtccactaaccaca
            agaactttatgtctccgatttcgagtgcatacagtcaaacgccaaattcg
            cttctgtcaccagccatgttcaac---aagcaccgaagcatcttctcgcc
            aactctcccatctactccgatgagctatggaaaagtttctttggacagca
            agagcaatctgttctcgcctgcaccgaccgaaccagtggaagttgaagct
            actgttgagtatttggcagaccttgtgaaggaaaagaagcatctgactct
            ttttcctcacatgtttaacaatgttgagcgtctacttgatgacgaaattg
            ggcgcgtcagagtggcacttttccaaacggagtttccacgagtagaactc
            ccggaaccagctggtgacatgatgtcgatcactgaaaagatctatgtgcc
            caagaacgagttccccgattataacttcgttggtagaattttgggtccac
            gtggaatgacggcgaagcaacttgaacaagatactggatgtaagatcatg
            gttcgtgggaagggatcaatgcgggacaagtccaaggaaagttcccaccg
            tggaaaagcaaactgggagcatctcgaggacgacttgcatgttctggttc
            aatgcgaagacaccgaaaaccgtgttcacatcaaactccaagctgctctc
            gagcaggtgaagaagttgctcattccggctccggaaggaactgatgagct
            caaaagaaaacaactcatggaactcgctataataaatgggacctaccgtc
            cgatgaagtcaccaaatccagctcgtgtcatgactgcggttcctcttctc
            tcaccaactccactgcgcagttcgggttcggttctcatgtctccgactca
            tggtaacactggtttaccagctacgactttgggaggaagcattctc----
            -----------agcccaactctcact---tcaaacccgctgattggatcg
            aatgtatttgactactcctcttttatcaatcaaggaatgtttgattcgtt
            caattctctccagctcagt---gacttgactttcccgaagtatcctacca
            caacttccttcgtcaattcgtttccgtcgctgttcagttccgtggcttct
            tcagcagcttcgcagaacatgacctgttct--------------------
            -------------ccatccagtggcgatagc---tcgacagcgtccaaca
            acaacacctcattc

tempseq2  atgccgtcgtgcaccactccaaccttcggtgtcacgtcgcaactcgaaac
            ccagaacgcggagtctccgtcacgttcctcgattctgacgcctacgtcgt
            tggaagatgagaccagccctcgaaagagatttccgctgattgagacgaat
            atcagcgcttcggatcgttggccgccagctcctcggcgagatggatggag
            ttcggttcgcgcaccgccaccagcacgtctctcccttcacaccaaccaca
            gaagcatgctttcgccaatatccagcgcgtacagtcagacaccgaactcg
            cttctctcaccgacgatgtttcatccgaagactcgaagcatcttctcacc
            aactctcccctctacaccgatgagctacggaaagtcgtcgatggacaaga
            gt------ctattctctccaaccaccaccgagccagtagaggcggaagcg
            actgtcgagtatttggctgagcttgtcaaggagaagaagcatctgacact
            gttcccacacatgttcgtcaacgtcgagcgtcttttggatgatgaaatcg
            gacgtgttcgtgtggcgttgttccagaccgagtttccacgtgtcgacttg
            ccagagcctgctggggacatggtttcaattaccgagaagatctatgtgcc
            aaagaatgactatccagactacaacttcgtcggaagaatccttggaccac
            gtggaatgacagccaagcagctcgaacaagacactggatgcaagataatg
            gttcgcggaaagggatcgatgcgtgataagtcgaaggaaagcgctcatcg
            tggaaaagccaactgggaacacctcgaggacgacctgcacgttcttgttc
            aatgcgaggacaccgagaatcgtgtgcacctcaagttgcaggctgctttg
            gagcaggtcaagaagttgctcgttccagctccagaaggaactgacgagtt
            gaagagaaagcaactcatggagcttgctatcatcaatggaacgtatcgtc
            cgatgaaatctccgaatccagctcgcatgatgactgccgtcccactgctc
            tctccgactccaattcgcagcccaggaccggtcatgctgtccccaacagg
            a------actggagtgccgaccagcactttcggaggttccatcttgttct
            cctcttttcagagcccgactcttgctggatccaatggaatgctcggctcc
            aacatcttcgattacaac---ctgctgagcccaagcatgttcgactcgtt
            cagttctctgcagttggccagcgacttggcattcccgaagtatccaacga
            ccacctcgttcgtcaactcgttccccggactcttcacatctgcctcgtcg
            acc---aacagccagaacaccaccatcaacaacactcagaat--------
            ----------atgtcgccgattccaagtagtcaatcggcttcttccgtca
            acaacacctctttc
