# Supplementary material for: JCoDA: a tool for detecting evolutionary selection
Source: BMC Bioinformatics. 2010 May 27;11:284. doi: 10.1186/1471-2105-11-284 (PMC2887424; doi:10.1186/1471-2105-11-284)
Supplement: Additional file 6 — Zipped archive that contains all JCoDA source code and executable jar files. [file 1471-2105-11-284-S6.ZIP › JCoDA/paml/sliding_window_dnds/paml_output.txt]

YN00  paml_input.txt

ns =   2	ls = 455

Codon position x base (3x4) table for each sequence.

tempseq1            
position  1:    T:0.20000    C:0.25275    A:0.29231    G:0.25495
position  2:    T:0.26593    C:0.31648    A:0.26813    G:0.14945
position  3:    T:0.29011    C:0.23077    A:0.19780    G:0.28132

tempseq2            
position  1:    T:0.18462    C:0.25934    A:0.30330    G:0.25275
position  2:    T:0.26374    C:0.32747    A:0.25714    G:0.15165
position  3:    T:0.21978    C:0.30110    A:0.17363    G:0.30549

Average
position  1:    T:0.19231    C:0.25604    A:0.29780    G:0.25385
position  2:    T:0.26484    C:0.32198    A:0.26264    G:0.15055
position  3:    T:0.25495    C:0.26593    A:0.18571    G:0.29341

Codon usage for each species
--------------------------------------------------------------
Phe TTT  8  3 | Ser TCT 11  9 | Tyr TAT  6  5 | Cys TGT  3  0
    TTC 13 16 |     TCC  8  8 |     TAC  3  4 |     TGC  1  3
Leu TTA  3  0 |     TCA  7  4 | *** TAA  0  0 | *** TGA  0  0
    TTG  8 12 |     TCG 17 17 |     TAG  0  0 | Trp TGG  3  3
--------------------------------------------------------------
Leu CTT  8  9 | Pro CCT  5  4 | His CAT  4  3 | Arg CGT  8 12
    CTC 16 12 |     CCC  2  2 |     CAC  5  6 |     CGC  3  4
    CTA  1  1 |     CCA 19 23 | Gln CAA  9  4 |     CGA  3  3
    CTG  8 10 |     CCG 16 16 |     CAG  3  8 |     CGG  5  1
--------------------------------------------------------------
Ile ATT  6  5 | Thr ACT 21 11 | Asn AAT  8  6 | Ser AGT  8  6
    ATC  7  9 |     ACC  7 18 |     AAC 13 14 |     AGC  7 11
    ATA  2  2 |     ACA  3  6 | Lys AAA  5  2 | Arg AGA  3  4
Met ATG 18 17 |     ACG  6  7 |     AAG 19 20 |     AGG  0  0
--------------------------------------------------------------
Val GTT 11  7 | Ala GCT 11 11 | Asp GAT  8  7 | Gly GGT  6  2
    GTC  4 12 |     GCC  1  5 |     GAC 14 12 |     GGC  1  1
    GTA  2  1 |     GCA  6  3 | Glu GAA 14  8 |     GGA 13 18
    GTG  6  4 |     GCG  4  5 |     GAG 11 18 |     GGG  4  1
--------------------------------------------------------------


Sums
--------------------------------------------------
Phe TTT 11 | Ser TCT 20 | Tyr TAT 11 | Cys TGT  3
    TTC 29 |     TCC 16 |     TAC  7 |     TGC  4
Leu TTA  3 |     TCA 11 | *** TAA  0 | *** TGA  0
    TTG 20 |     TCG 34 |     TAG  0 | Trp TGG  6
--------------------------------------------------
Leu CTT 17 | Pro CCT  9 | His CAT  7 | Arg CGT 20
    CTC 28 |     CCC  4 |     CAC 11 |     CGC  7
    CTA  2 |     CCA 42 | Gln CAA 13 |     CGA  6
    CTG 18 |     CCG 32 |     CAG 11 |     CGG  6
--------------------------------------------------
Ile ATT 11 | Thr ACT 32 | Asn AAT 14 | Ser AGT 14
    ATC 16 |     ACC 25 |     AAC 27 |     AGC 18
    ATA  4 |     ACA  9 | Lys AAA  7 | Arg AGA  7
Met ATG 35 |     ACG 13 |     AAG 39 |     AGG  0
--------------------------------------------------
Val GTT 18 | Ala GCT 22 | Asp GAT 15 | Gly GGT  8
    GTC 16 |     GCC  6 |     GAC 26 |     GGC  2
    GTA  3 |     GCA  9 | Glu GAA 22 |     GGA 31
    GTG 10 |     GCG  9 |     GAG 29 |     GGG  5
--------------------------------------------------


(A) Nei-Gojobori (1986) method

Nei M, Gojobori T (1986) Simple methods for estimating the numbers of synonymous and nonsynonymous nucleotide substitutions. Mol. Biol. Evol. 3:418-426

Nei & Gojobori 1986. dN/dS (dN, dS)

tempseq1       
tempseq2        0.0616(0.1452 2.3572)


(B) Yang & Nielsen (2000) method

Yang Z, Nielsen R (2000) Estimating synonymous and nonsynonymous substitution rates under realistic evolutionary models. Mol. Biol. Evol. 17:32-43

(equal weighting of pathways)

seq. seq.     S       N        t   kappa   omega     dN +- SE    dS +- SE

   2    1   364.3  1000.7   1.6157  1.7605  0.0932 0.1498 +- 0.0132  1.6063 +- 0.2110


(C) LWL85, LPB93 & LWLm methods

Li W.-H., C.-I. Wu, Luo (1985) A new method for estimating synonymous and nonsynonymous rates of nucleotide substitutions considering the relative likelihood of nucleotide and codon changes. Mol. Biol. Evol. 2: 150-174.
Li W-H (1993) Unbiased estimation of the rates of synonymous and nonsynonymous substitution. J. Mol. Evol. 36:96-99
Pamilo P, Bianchi NO (1993) Evolution of the Zfx and Zfy genes - rates and interdependence between the genes. Mol. Biol. Evol. 10:271-281
Yang Z (2006) Computational Molecular Evolution. Oxford University Press, Oxford, England

2 (tempseq2) vs. 1 (tempseq1)

L(i):      899.5     220.5     245.0  sum=   1365.0
Ns(i):   49.5000   77.5000   54.0000  sum= 181.0000
Nv(i):   60.5000   31.0000  104.5000  sum= 196.0000
A(i):     0.0615    0.8449    0.5306
B(i):     0.0722    0.1651    0.9589
LWL85:  dS =  1.7307 dN =  0.1497 w = 0.0865 S =  318.5 N = 1046.5
LWL85m: dS =  1.7037 dN =  0.1504 w = 0.0883 S =  323.5 N = 1041.5 (rho = 0.356)
LPB93:  dS =  1.6384 dN =  0.1520 w = 0.0928
