# Supplementary material for: JCoDA: a tool for detecting evolutionary selection
Source: BMC Bioinformatics. 2010 May 27;11:284. doi: 10.1186/1471-2105-11-284 (PMC2887424; doi:10.1186/1471-2105-11-284)
Supplement: Additional file 6 — Zipped archive that contains all JCoDA source code and executable jar files. [file 1471-2105-11-284-S6.ZIP › JCoDA/paml/sliding_window_dnds/rst]

 NG   0.062 0.1452 2.3572  YN:   1.6157  1.7605  0.0932 0.1498 +- 0.0132  1.6063 +- 0.2110
