# Supplementary material for: JCoDA: a tool for detecting evolutionary selection
Source: BMC Bioinformatics. 2010 May 27;11:284. doi: 10.1186/1471-2105-11-284 (PMC2887424; doi:10.1186/1471-2105-11-284)
Supplement: Additional file 6 — Zipped archive that contains all JCoDA source code and executable jar files. [file 1471-2105-11-284-S6.ZIP › JCoDA/paml/sliding_window_dnds/yn00.ctl]

      seqfile = paml_input.txt * sequence data file name
      outfile = paml_output.txt           * main result file
      noisy = 0   * 0,1,2,3,9: how much rubbish on the screen
      verbose = 0  * 1: detailed output (list sequences), 0: concise output

        icode = 0  * 0:universal code; 1:mammalian mt; 2-10:see below

    weighting = 0  * weighting pathways between codons (0/1)?
   commonf3x4 = 0  * use one set of codon freqs for all pairs (0/1)? 
*       ndata = 1


* Genetic codes: 0:universal, 1:mammalian mt., 2:yeast mt., 3:mold mt.,
* 4: invertebrate mt., 5: ciliate nuclear, 6: echinoderm mt., 
* 7: euplotid mt., 8: alternative yeast nu. 9: ascidian mt., 
* 10: blepharisma nu.
* These codes correspond to transl_table 1 to 11 of GENEBANK.
