# Supplementary material for: JCoDA: a tool for detecting evolutionary selection
Source: BMC Bioinformatics. 2010 May 27;11:284. doi: 10.1186/1471-2105-11-284 (PMC2887424; doi:10.1186/1471-2105-11-284)
Supplement: Additional file 6 — Zipped archive that contains all JCoDA source code and executable jar files. [file 1471-2105-11-284-S6.ZIP › JCoDA/PGIGenFiles/Protein/MLT/outfile1]

    5   488
Ce_gld-1   MMPPSSSTPG GVVVSSQESS PRSSSSSVTP PDDGGNNNPP PRFPIIDDDN ----VPPPDD
Cja_gld-   MMPPSSSTPG GAAASSQEII PRSSSSSVTP PDDDDTTTPP PKFPTLEEET --------DD
Cre_gld-   MMPPSSSTPG GVVVTTQETT PRSSSSSITP PEEDDTTTPP PRFPLIEEET IIIISAAADD
Cbr_gld-   MMPPSSSTPG GVVVSSQENN PRSSSSSITP PDDDDTTTPP PSFQILEEES VVVVSAAADD
Cbn_gld-   MMPPSSSTPG GVVVPPQDSS PRSSSSSITP PDDGGNNNPP PRFP-MDDDS IIIIPLLLDD

           WP-TTRDGWW WWSSRRPPPA ARLLLSSSNN HHMMSSPPIS SSSYYYYSTT PNSLLSSPAA
           WP-YYRDGWW WWSSRRPPPA ARLLLSSSHH NNMMSSPPIS SSSYYYYSTT PNSLLSSPAA
           WPPPPRDGWW WWSSRRPPPA ARLLLHHHHH SSLLSSPPIS SSSYYYYSTT PNSLLSSPTT
           WP-PPRDGWW WWSSRRPPPA ARLLLHHHQQ NNMMSSPPIS SSSYYYYSTT PNSLLSSPTT
           WA-PPRDGWW WWSSRRPPPA ARLLLHHHHH NNMMSSPPIS SSSYYYYSTT PNSLLSSPAA

           NKSSSIIFFS PTLLTTMYYG GSMMKK-FSP EEVEYYADVV KLLFPFNRRR RRLLDDGRRR
           NKHHHIIFFS PTLLTTMYYG GSLLSSSFSP EEVEYYADVV KLLFPFNRRR RRLLDDGRRR
           HKTTTIIFFS PTLLTTMYYG GSMMKK-FSP EEVEYYAEVV KLLFPFNRRR RRLLDDGRRR
           HKSSSIIFFS PTLLTTLYYG GSMMKK-FSP EEVEYYADVV KLLFPFNRRR RRLLDDGRRR
           NKSSSLLFFS PTLLTTLYYG GSTTKK-FSP EEVEYYADVV KLLFPFNRRR RRLLDDGRRR

           VAAALQTEEF PRRELPPPAA GDMISSIIII KKKYYVPPNF GGGGIIIGPP RGTTTTQEQD
           VAAALQTEEF PRRELPPPAA GDMMSSIIII KKKYYVPPNF GGGGIIIGPP RGTTTTQEQD
           VAAALQTEEF PRRDLPPPAA GDMVSSIIII KKKYYVPPNF GGGGIIIGPP RGTTTTQEQD
           VAAALQTEEF PRRDLPPPAA GDMVSSIIII KKKYYVPPNF GGGGIIIGPP RGTTTTQEQD
           VAAALQTEEF PRRDLPPPNN GDMVSSIIII KKKYYVPPNF GGGGIIIGPP RGTTTTQEQD

           DKIMVKKSSM DSSSEESSSA HHRRGAAAHL EDLLLLVVCE EDTENRVHIL LLAAEQVKKL
           DKIMVKKSSM DSSSEESSSS HHRRGAAAHL EDLLLLVVCE EDTENRVHIL LLAAEQVKKL
           DKIMVKKSSM DSSSEESSSA HHRRGAAAHL EDLLLLVVCE EDTENRVHLL LLAAEQVKKL
           DKIMVKKSSM DAAAEESSSA HHRRGAAAHL EDLLLLVVCE EDTENRVHLL LLAAEQVKKL
           DKIMVKKSSM DSSSEESSSA HHRRGAAAHL EDLLLLVVCE EDTENRVHVL LLAAEQVKKL

           LIIIAPEERR QLLMMEELII IINGGTYRMM KKPNPPPPPA AARVAVVLLP PTTPPPPLLR
           LIIIAPEERR QLLMMEELII IINGGTYRMM KKPNPPPPPA AARVAVVLLP PTTPPPPLLR
           LVVVAPEERR QLLMMEELII IINGGTYRMM KKPNPPPPPA AARMAVVLLP PTTPPPPIIR
           LVVVAPEERR QLLMMEELII IINGGTYRMM KKPNPPPPPA AARMAVVLLA ATTPPPPLLR
           LVVVAPEERR QLLMMEELII IINGGTYRMM KKPNPPPPPA AARLAVVLLP PTTPPPPMMR

           RSSGGPLLLS PTTTGG--SG LLPPTTFFGS IIL----SPP PTT-NNLGSN NVDYSLLLLL
           RSSGGSLLLS PTTTGGNNTG LLPPTTLLGS IIL----SPP PTT-PPLGSN NVDYSFFFII
           RSPGGPMMMS PTTT----TG VVPPSTFFGS IILFFSQSPP PTAGGGMGSN NIDYNLLLLL
           RSPGGPPPPS PTTT----PG VVPPSSFFGS IIL----SPP PTAGGGIGNN NIDYSLLLLL
           RSPGGPLLLS PTTT----GT VVPPTTFFGS IIL----SPP PTG-GGLGGN NVDYSLLLLL

           SSPMFSSSSS LSLLYTTTSF VVNSGLLTAA SSSFAQTTTS --------PP SAAAAASSSV
           NNQMFSSSNS L-LLYTTTSF VVNSSLLSVV AAASASQQMS -------PSS SDDTTTASSN
           SSPMFSSSSS LSLLYTTTSF VVNSGLLTAA SSST-SQQTN TTQ----SPP ISSAAASSSV
           TTPMFSSSSS LSLLYTTTSF VVNSGLLTSS SSSN-TPPVT TTT----QSS GDDAAASSSV
           SSPMFSSSSA LSLLYTTTSF VVNSGLLSSS SSSSSSQQAN SSQGNNLPTT SDDVVVSSSV

           NNNNSSFF
           NNNNSSFF
           NNNNSSFF
           NNNNSSFF
           HHNNSSFF

    5   488
Ce_gld-1   MPCPPTGGVV STQEQSSSSS PPPRSSSSVT PPTTSSSSGD NSPKFIIDDD N---PPAAAD
Cja_gld-   MPCPPTGGAA S-QEGSSGGG PPPREEESVT PPTTSSSSDD T-PKFTLEEE T--------D
Cre_gld-   MPCPPTGGVV TSQEQNNAAA PPPRSSSSIT PPTTSSSSDE TSPKFLIEEE TIIIAASSSD
Cbr_gld-   MPCPPTGGVV SAQEPSSVVV PPPRSSSSIT PPTTSSSSDE TSPKFILEEE SVVVAA---D
Cbn_gld-   MPCPPTGGVV PAQDQSSSSS PPPRSSSSIT PPTTSSSSGD NSPKF-MDDD SIIILLSSSD

           RRW---SSRR RRGWVRRPPR LTTTLLTNRR RISSISSAYY SQPNSSLSSA MFFNKRRSII
           RRW---MMRR RRGWLRRPPR LSSSLLTHKK KFSSISSAYY SQPNSSLSSA MFFNKRRSII
           RRWPPPAARR RRGWVRRPPR LSSSLLTHRR RMSSISSAYY SQPNSSLSST MFFHKRRSII
           RRW---AARR RRGWVRRPPR LSSSLLPQRR RLSSISSAYY SQPNSSLSST MFFHKRRSII
           RRW---AARR RRGWVRRPPR LSSSLLTHRR RVSSISSAYY SQPNSSLSSA MFFNKRRNLL

           IFFLPTPPGG KSSSMMFPPA TEEPPIIEEE EEVVVVEEVE EYYYLDDLLV VKKHHLTLLP
           IFFLPTPPGG KVVSLLFPPP TEEPPVVEEE EEVVVVEEVE EYYYLDDLLV VKKHHLTLLP
           IFFLPTPPGG KSSSMMFPPT TEEPPVVEEE EEAAAAEEVE EYYYLEELLV VKKHHLTLLP
           IFFLPTPPGG KSSSMMFPPI TEEPPVVEEE EEVVVVEEVE EYYYLDDLLV VKKHHLTLLP
           LFFLPTPPGG KSSSTTFPPT TEEPPVVEEE EEVVVVEEVE EYYYLDDLLV VKKHHLTLLP

           PHFFNNVERL LDDDEIRVVV ALLFQTPRRR VEELLPGMST TTTKIIYKKK NNNEEEYPDD
           PHFFNNVERL LDDDEIRVVV ALLFQTPRRR VEELLPGMST TTTKIIYKKK NNNEEEFPDD
           PHFFNNVERL LDDDEIRVVV ALLFQTPRRR VDDLLPGMST TTTKIIYKKK NNNDDDYPDD
           PHFFNNVERL LDDDEIRVVV ALLFQTPRRR VDDLLPGMST TTTKIIYKKK NNNEEEFPDD
           PHFFNNVERL LDDDEIRVVV ALLFQTPRRR VDDLLPGMST TTTKIIYKKK NNNDDDYPDD

           DYYNNRRGGR MTKKQLLEEQ TTIVGGGSMD EAHANWWEHE EDDDDDHLLV DDDTEEHHHI
           DYYNNRRGGR MTKKQLLEEQ TTIVGGGSMD ESHANWWEHE EDDDDDHLLV DDDTEEHHHI
           DYYNNRRGGR MTKKQLLEEQ TTIVGGGSMD EAHANWWEHE EDDDDDHLLV DDDTEEHHHL
           DYYNNRRGGR MTKKQLLEEQ TTIVGGGSMD EAHANWWEHE EDDDDDHLLV DDDTEEHHHL
           DYYNNRRGGR MTKKQLLEEQ TTIVGGGSMD EAHANWWEHE EDDDDDHLLV DDDTEEHHHV

           IQQQQQQLPA AGTDELLKRR KLEEELLLLI NGYYYRPPMP PPPPRRRVVV MTTAAAVVPL
           IQQQQQQLPA AGTDELLKRR KLEEELLLLI NGYYYRPPMP PPPPRRRVVV MTTAAAVVPL
           LQQQQQQLPA AGTDELLKRR KLEEELLLLI NGYYYRPPMP PPPPRRRMMM MTTAAAVVPL
           LQQQQQQLPA AGTDELLKRR KLEEELLLLI NGYYYRPPMP PPPPRRRMMM MTTAAAVVPL
           VQQQQQQLPA AGTDELLKRR KLEEELLLLI NGYYYRPPMP PPPPRRRLLL MTTAAAVVPL

           SSPPPTLLRS SSGPPVMSST GGGLPPPPPS TFFGSSS--- ----SPTTTT TAANNLLSFY
           SSPPPTLLRS SSGSSVMSST GGGLPPPPPA TLLGSSS--- ----SPTTTT TSSPPLISFY
           SSPPPTIIRS PPGPPVLSST -GGVPPPPPT TFFGSSSFFS SSSFSPTTTA ASSGGMLSFY
           SSAAATLLRS PPGPPVMSST -GGVPPPPPI SFFGSSS--- ----SPTTTA ASSGGILNFY
           SSPPPTMMRS PPGPPMMSST -TTVPPPPPT TFFGSSS--- ----SPTTTG GSSGGLLGFY

           --LLLLLLSP SSSSSSSSLA SLLFYTSSVN NSPPGGGGFF ASFQQTT--- -----SASSP
           SSFFFFIINQ GGGSSNNSLS -LLFYTSSVN NSPPSSSSFF VASSSMM--- ---PPSDSS-
           --LLLLLLSP SSSSSSSSLA SLLFYTSSVN NSPPGGGGFF ASTSSTTTNN N-MSSISSSQ
           --LLLLLLTP SSSSSSSSLA SLLFYTSSVN NSPPGGGGFF SSNTTVVTQQ Q-AQQGDSSP
           --LLLLLLSP SSSSSSSALG SLLFYTSSVN NSPPGGGGFF SSSSSAASPP PPSPPSDSSP

           PAAASVNF
           -TTTSNNF
           QAAASVNF
           PAAASVNF
           PVVVSVHF

    5   488
Ce_gld-1   MMMPSCTPPT YGVQLESQQS SSSMSLDNSP RRKRFFFPII INN---ADRR WSWWWSVVPP
Cja_gld-   MMMPSCTPPT FGAQLEIGGS EESMSLDT-P RRKKFFFPTT TTT----DRR WMWWWSLLPP
Cre_gld-   MMMPSCTPPT FGVQLETQQN SSSLSLETSP RRKRFFFPLL LTTIIISDRR WAWWWSVVPP
Cbr_gld-   MMMPSCTPPT FGVQHENPPS SSSLSLDTSP RRKSFFFQII ISSVVV-DRR WAWWWSVVPP
Cbn_gld-   MMMPSCTPPT YGVQLDSQQS SSSLSLDNSP RRKRFFFP-- -SSIIISDRR WAWWWSVVPP

           PPRRLLLTST NHISIISSAS STPSLLSPPP FFNNPKKSSS RSIFFSTTTY KMDDD-LFSS
           PPRRLLLSST HNFSIISSAS STPSLLSPPP FFNN-KKHHH RSIFFSTTTY KLDDDSLFSS
           PPRRLLLSHT HSMSIISSAS STPSLLSPPP FFHHPKKTTT RSIFFSTTTY KMDDD-LFSS
           PPRRLLLSHP QNLSIISSAS STPSLLSPPP FFHHPKKSSS RSIFFSTTTY KMDDD-LFSS
           PPRRLLLSHT HNVSIISSAS STPSLLSPPP FFNNPKKSSS RNLFFSTTTY KTEEE-LFSS

           PTAPPPEVEE AAATEYLAAD LKKLMFVVRL LLDEEIIRVR RVVLFEEFPE EELPEEEPGG
           PAPPPPEVEE AAATEYLAAD LKKLMFVVRL LLDEEIIRVR RVVLFEEFPE EELPEEEPGG
           PTTPPPEAEE AAATEYLAAE LKKLMFVVRL LLDEEIIRVR RVVLFEEFPD DDLPEEEPGG
           PTIPPPEVEE AAATEYLAAD LKKLMFVVRL LLDEEIIRVR RVVLFEEFPD DDLPEEEPGG
           PTTPPPEVEE AAATEYLAAD LKKLMFVVRL LLDEEIIRVR RVVLFEEFPD DDLPEEEPGG

           DIIISTEEKY PKKNNEEEDF VRRGPPRRGM TTAKKEQDDT CKKMVRRRGG GSSDKKKKSS
           DMMMSTEEKY PKKNNEEEDF VRRGPPRRGM TTAKKEQDDT CKKMVRRRGG GSSDKKKKSS
           DVVVSTEEKY PKKNNDDDDF VRRGPPRRGM TTAKKEQDDT CKKMVRRRGG GSSDKKKKSS
           DVVVSTEEKY PKKNNEEEDF VRRGPPRRGM TTAKKEQDDT CKKMVRRRGG GSSDKKKKSS
           DVVVSTEEKY PKKNNDDDDF VRRGPPRRGM TTAKKEQDDT CKKMVRRRGG GSSDKKKKSS

           SAARRGKNNW WHHLLLEDDD DDLHVVLVQC CDEEHHLLLL QQQQQAAAAL EEEEEEQQVK
           SSSRRGKNNW WHHLLLEDDD DDLHVVLVQC CDEEHHLLLL QQQQQAAAAL EEEEEEQQVK
           SAARRGKNNW WHHLLLEDDD DDLHVVLVQC CDEEHHLLLL QQQQQAAAAL EEEEEEQQVK
           SAARRGKNNW WHHLLLEDDD DDLHVVLVQC CDEEHHLLLL QQQQQAAAAL EEEEEEQQVK
           SAARRGKNNW WHHLLLEDDD DDLHVVLVQC CDEEHHLLLL QQQQQAAAAL EEEEEEQQVK

           KLPPAAAPEE GGEELRKQQL MMEEELLAAI IITPPSPPNP PARVAVVPTT TTLRRSPPVL
           KLPPAAAPEE GGEELRKQQL MMEEELLAAI IITPPSPPNP PARVAVVPTT TTLRRSSSVL
           KLPPAAAPEE GGEELRKQQL MMEEELLAAI IITPPSPPNP PARMAVVPTT TTIRRPPPVM
           KLPPAAAPEE GGEELRKQQL MMEEELLAAI IITPPSPPNP PARMAVVPTT TTLRRPPPVP
           KLPPAAAPEE GGEELRKQQL MMEEELLAAI IITPPSPPNP PARLAVVPTT TTMRRPPPML

           MSSPPPPTTG -SSSLLPTGG SL-------T TT-ASNNLLL GSNNVVVVFD DS-LLSSMDD
           MSSPPPPTTG NTTTLLPTGG SL-------T TT-SNPPLII GSNNVVVVFD DSSFINGMDD
           LSSPPPPTT- -TTTVVPTGG SLFSSFFFQT TTGSNGGMLL GSNNIIIIFD DN-LLSSMDD
           MSSPPPPTT- -PPPVVPSSG SL-------T TTGSSGGILL GNNNIIIIFD DS-LLTSMDD
           MSSPPPPTT- -GGGVVPTGG SL-------T TT-SSGGLLL GGNNVVVVFD DS-LLSSMDD

           SSSFFSSSLL ADLTTPKYYY PTTTTSFNSF PGLLFTSSAS NVV------- -------PSG
           SSSFFNNSLL SDLTTPKYYY PTTTTSFNSF PSLLFSSSVA ACC------- ------PSSG
           SSSFFSSSLL ADLAAPKYYY PTTTTSFNSF PGLLFTSSAS NIITQQN--- ----MMSPIP
           SSSFFSSSLL ADLTTPNYYY PTTTTSFNSF PGLLFTSSSS VSSTTTQ--- ----AAQSGG
           SSSFFSSALL GDLTTPKYYY PTTTTSFNSF PGLLFSSSSS NQQSQQPGNL SIIISSPTSG

           PASSNNTS
           -TAANNTS
           QASSNNTS
           PASSNNTS
           PVSSHHTS

    5   488
Ce_gld-1   PSTTTPTGGG VSQQEEQQQS SEESSSSSSV VVVMLLDDGG DNPPIIIDDN ---PADDRR-
Cja_gld-   PSTTTPTGGG ASQQEEGGGG GDDSSSSEEV VVVMLLDDDD DTPPLLLEET G----DDRR-
Cre_gld-   PSTTTPTGGG VTQQEEQQQA AEESSSSSSI IIILLLEEDD ETPPIIIEET NIIASDDRRP
Cbr_gld-   PSTTTPTGGG VSQQEEPPPV VDDSSSSSSI IIILLLDDDD ETPQLLLEES SVVA-DDRR-
Cbn_gld-   PSTTTPTGGG VPQQDDQQQS SEESSSSSSI IIILLLDDGG DNPPMMMDDS SIILSDDRR-

           STTTRRRRDV AAPRLLLTSS TNNNNNHHHI SSYSSTPNNL LSSPAAAMMF NKKKRRSSPP
           MYYYRRRRDL AAPRLLLSSS TNHHHHNNNI SSYSSTPNNL LSSPAAAMMF NKKKRRSSPP
           APPPRRRRDV AAPRLLLSHH TNHHHHSSSI SSYSSTPNNL LSSPTTTMMF HKKKRRSSPP
           APPPRRRRDV AAPRLLLSHH P-QQQQNNNI SSYSSTPNNL LSSPTTTMMF HKKKRRSSPP
           APPPRRRRDV AAPRLLLSHH TNHHHHNNNI SSYSSTPNNL LSSPAAAMMF NKKKRRNNPP

           MSSYYYKSKS SS--LFSPAT TEPIEVTEEY ALVVVKEEKK HHHLLTTLFH MFFFFSSNNN
           MSSYYYKSSK KKSNLFSPPT TEPVEVTEEY ALVVVKEEKK HHHLLTTLFH MFFFFNNNNN
           MSSYYYKSKS SS--LFSPTT TEPVEATEEY ALVVVKEEKK HHHLLTTLFH MFFFFVVNNN
           LSSYYYKSKS SS--LFSPIT TEPVEVTEEY ALVVVKEEKK HHHLLTTLFH MFFFFNNNNN
           LSSYYYKSKS SS--LFSPTT TEPVEVTEEY ALVVVKEEKK HHHLLTTLFH MFFFFNNNNN

           VEERRLLDIV RRRVVVAAQT ERRRVVEELE EMMIIITEEK IYVVEEPPYY YFGRRIGGTA
           VEERRLLDIV RRRVVVAAQT ERRRVVEELE EMMMMITEEK IYVVEEPPYY YFGRRIGGTA
           VEERRLLDIV RRRVVVAAQT ERRRVVDDLE EMMVVITEEK IYVVDDPPYY YFGRRIGGTA
           VEERRLLDIV RRRVVVAAQT ERRRVVDDLE EMMVVITEEK IYVVEEPPYY YFGRRIGGTA
           VEERRLLDIV RRRVVVAAQT ERRRVVDDLE EMMVVITEEK IYVVDDPPYY YFGRRIGGTA

           KKKKLLQDTG CMMGKKGSDD KKKKSKEARG GANNLLHVVV VQDTTERRVK LLQAAAEEEQ
           KKKKLLQDTG CMMGKKGSDD KKKKSKESRG GANNLLHVVV VQDTTERRVK LLQAAAEEEQ
           KKKKLLQDTG CMMGKKGSDD KKKKSKEARG GANNLLHVVV VQDTTERRVK LLQAAAEEEQ
           KKKKLLQDTG CMMGKKGSDD KKKKAKEARG GANNLLHVVV VQDTTERRVK LLQAAAEEEQ
           KKKKLLQDTG CMMGKKGSDD KKKKSKEARG GANNLLHVVV VQDTTERRVK LLQAAAEEEQ

           VKKKLLIIPA PGGTDDKRLA IGGYYMPPNN PTTTAVPLLL STTTLLLRSS GMMPPPTP-S
           VKKKLLIIPA PGGTDDKRLA IGGYYMPPNN PTTTAVPLLL STTTLLLRSS GMMPPPTHNT
           VKKKLLVVPA PGGTDDKRLA IGGYYMPPNN PTTTAVPLLL STTTIIIRSP GLLPPPTG-T
           VKKKLLVVPA PGGTDDKRLA IGGYYMPPNN PTTTAVPLLL STTTLLLRSP GMMPPPT--P
           VKKKLLVVPA PGGTDDKRLA IGGYYMPPNN PTTTAVPLLL STTTMMMRSP GMMPPPT--G

           GGLLLPSSTF FSSI------ -SSPPTTLTT T--LLLLLSS NNVVFDYSLL SSMMSSFSSS
           GGLLLPAATL LSSI------ -SSPPTTLTT T--LLLLISS NNVVFDYSFI GGMMSSFNNS
           GGVVVPTTSF FSSIFSSSSQ QSSPPTTLAA AGGMMMMLSS NNIIFDYNLL SSMMSSFSSS
           GGVVVPIISF FSSI------ -SSPPTTIAA AGGIIIILNN NNIIFDYSLL SSMMSSFSSS
           TTVVVPTTTF FSSI------ -SSPPTTLGG G--LLLLLGG NNVVFDYSLL SSMMSSFSSA

           SSLLQQAATK PPTTTSFVNS FFFFSSSSSS SFNNQQTVS- ---------- PGAAAPPPAA
           SSLLQQSSTK PPTTTSFVNS FFFFSAAASS SSAASSMCS- ---------- SGDDD---TT
           SSLLQQAAAK PPTTTSFVNS FFFFSSSSSS STNNSSTINN NN------MM PPSSSQQQAA
           SSLLQQAATN PPTTTSFVNS FFFFSSSSSS SNVVTTVSTS QQ------AA SGDDDPPPAA
           AALLQQGGTK PPTTTSFVNS FFFFSSSSSS SSNNSSAQNA PPGLLSPISS TGDDDPPPVV

           SSNNNTSF
           ASNNNTSF
           SSNNNTSF
           SSNNNTSF
           SSHNNTSF

    5   488
Ce_gld-1   PPPSCCCTTP PTTVVSTSSE SSPPSSSRST PSLLDGDKRI IDN-VVPPPW WSTRRGGWWS
Cja_gld-   PPPSCCCTTP PTTAAS-IGD SSPPSSSRET PSLLDDDKKT LETG-----W WMYRRGGWWS
Cre_gld-   PPPSCCCTTP PTTVVTSTAE SSPPSSSRST PSLLEDEKRL IETNSSAAAW WAPRRGGWWS
Cbr_gld-   PPPSCCCTTP PTTVVSANVD SSPPSSSRST PSLLDDEKSI LESSSSAAAW WAPRRGGWWS
Cbn_gld-   PPPSCCCTTP PTTVVPASSE SSPPSSSRST PSLLDGDKR- MDSSPPLLLW WAPRRGGWWS

           SVVAAATTTL SSSSNNHMMS SPSSASPNNS SLLSFKRSSI FSTTPTMKKM MMDKKS--LS
           SLLAAASSSL SSSSHHNMMS SPSSASPNNS SLLSFKRSSI FSTTPTMKKL LLDSSKSNLS
           SVVAAASSSL HHHHHHSLLS SPSSASPNNS SLLSFKRSSI FSTTPTMKKM MMDKKS--LS
           SVVAAASSSL HHHHQQNMMS SPSSASPNNS SLLSFKRSSI FSTTPTLKKM MMDKKS--LS
           SVVAAASSSL HHHHHHNMMS SPSSASPNNS SLLSFKRNNL FSTTPTLKKT TTEKKS--LS

           PTEEPIEEEE EVEEADDLLV VKKEEKKHHH LFFFPHHHFF SSSNVVVVER RDEEIGRAAA
           PTEEPVEEEE EVEEADDLLV VKKEEKKHHH LFFFPHHHFF NNNNVVVVER RDEEIGRAAA
           PTEEPVEEEE EVEEAEELLV VKKEEKKHHH LFFFPHHHFF VVVNVVVVER RDEEIGRAAA
           PTEEPVEEEE EVEEADDLLV VKKEEKKHHH LFFFPHHHFF NNNNVVVVER RDEEIGRAAA
           PTEEPVEEEE EVEEADDLLV VKKEEKKHHH LFFFPHHHFF NNNNVVVVER RDEEIGRAAA

           AAAFFQQTTF FPREPPPAAG DMSITEIIIY VPKKNNEEEP DDYYFFVIIG RRGTTKQQLE
           AAAFFQQTTF FPREPPPAAG DMSITEIIIY VPKKNNEEEP DDYYFFVIIG RRGTTKQQLE
           AAAFFQQTTF FPRDPPPAAG DMSITEIIIY VPKKNNDDDP DDYYFFVIIG RRGTTKQQLE
           AAAFFQQTTF FPRDPPPAAG DMSITEIIIY VPKKNNEEEP DDYYFFVIIG RRGTTKQQLE
           AAAFFQQTTF FPRDPPPNNG DMSITEIIIY VPKKNNDDDP DDYYFFVIIG RRGTTKQQLE

           ETGCKKRRRG GGGGSMRRDD DDKSSSSKES RRAANNHLED DDHVVVLVQQ CCERRVVIIK
           ETGCKKRRRG GGGGSMRRDD DDKSSSSKES RRAANNHLED DDHVVVLVQQ CCERRVVIIK
           ETGCKKRRRG GGGGSMRRDD DDKSSSSKES RRAANNHLED DDHVVVLVQQ CCERRVVLLK
           ETGCKKRRRG GGGGSMRRDD DDKAAAAKES RRAANNHLED DDHVVVLVQQ CCERRVVLLK
           ETGCKKRRRG GGGGSMRRDD DDKSSSSKES RRAANNHLED DDHVVVLVQQ CCERRVVVVK

           KLEEKKLLLI IPPPEEGDDL KRKKKKQLME ENTTYRPMKK KSPPAARVTT TPLLSPPPSS
           KLEEKKLLLI IPPPEEGDDL KRKKKKQLME ENTTYRPMKK KSPPAARVTT TPLLSPPPSS
           KLEEKKLLLV VPPPEEGDDL KRKKKKQLME ENTTYRPMKK KSPPAARMTT TPLLSPPPSS
           KLEEKKLLLV VPPPEEGDDL KRKKKKQLME ENTTYRPMKK KSPPAARMTT TPLLSAAPSS
           KLEEKKLLLV VPPPEEGDDL KRKKKKQLME ENTTYRPMKK KSPPAARLTT TPLLSPPPSS

           SSSSGGPPPV VMSPGGGLPP SSSTTTFFFS SSSII---L- ---AAASSNS NVVFDDS-LS
           SSSSGGSSSV VMSPGGGLPP AAATTTLLLS SSSII---L- ---SSSNNPS NVVFDDSSFN
           PPPPGGPPPV VLSP--GVPP TTTSTTFFFS SSSIISSSLG GGGSSSNNGS NIIFDDN-LS
           PPPPGGPPPV VMSP--GVPP IIISSSFFFS SSSII---IG GGGSSSSSGN NIIFDDS-LT
           PPPPGGPPPM MMSP--TVPP TTTTTTFFFS SSSII---L- ---SSSSSGG NVVFDDS-LS

           SPSFDSSLQL AASSLTTPPK KYYTTSFFFF FPPGFSAASA NQTTTNNV-- --------SA
           NQGFDSNLQL SS--LTTPPK KYYTTSFFFF FPPSFSVVSA ASQQMTTC-- --------SD
           SPSFDSSLQL AASSLAAPPK KYYTTSFFFF FPPGFSAAS- NSQQTTTINN NN------IS
           TPSFDSSLQL AASSLTTPPN NYYTTSFFFF FPPGFSSSS- VTPPVNNSSS QQ------GD
           SPSFDSSLQL GGSSLTTPPK KYYTTSFFFF FPPGFSSSSS NSQQAAAQAA PPGGGNLLSD

           ASVVNNNS
           DSNNNNNS
           SSVVNNNS
           DSVVNNNS
           DSVVHHNS
