# Supplementary material for: JCoDA: a tool for detecting evolutionary selection
Source: BMC Bioinformatics. 2010 May 27;11:284. doi: 10.1186/1471-2105-11-284 (PMC2887424; doi:10.1186/1471-2105-11-284)
Supplement: Additional file 6 — Zipped archive that contains all JCoDA source code and executable jar files. [file 1471-2105-11-284-S6.ZIP › JCoDA/PGIGenFiles/Protein/MLT/outfile2]

Amino acid sequence Maximum Likelihood method, version 3.68

Data set # 1:
Jones-Taylor-Thornton model of amino acid change


  +------Cja_gld-  
  |  
  |  +----Cbn_gld-  
  1--3  
  |  |  +---Cre_gld-  
  |  +--2  
  |     +----Cbr_gld-  
  |  
  +--Ce_gld-1  


remember: this is an unrooted tree!

Ln Likelihood = -2567.74512

 Between        And            Length      Approx. Confidence Limits
 -------        ---            ------      ------- ---------- ------

     1          Ce_gld-1          0.04460     (  0.02167,     0.06753) **
     1          Cja_gld-          0.11893     (  0.08504,     0.15283) **
     1             3              0.04177     (  0.02014,     0.06340) **
     3          Cbn_gld-          0.08922     (  0.05976,     0.11868) **
     3             2              0.03229     (  0.01104,     0.05357) **
     2          Cre_gld-          0.06085     (  0.03689,     0.08480) **
     2          Cbr_gld-          0.07867     (  0.05199,     0.10536) **

     *  = significantly positive, P < 0.05
     ** = significantly positive, P < 0.01


Data set # 2:
Jones-Taylor-Thornton model of amino acid change


        +---Cre_gld-  
     +--2  
  +--1  +---Cbr_gld-  
  |  |  
  |  +----Cbn_gld-  
  |  
  3--------Cja_gld-  
  |  
  +--Ce_gld-1  


remember: this is an unrooted tree!

Ln Likelihood = -2558.44965

 Between        And            Length      Approx. Confidence Limits
 -------        ---            ------      ------- ---------- ------

     3          Ce_gld-1          0.04837     (  0.02497,     0.07178) **
     3             1              0.03750     (  0.01495,     0.06005) **
     1             2              0.03380     (  0.01223,     0.05537) **
     2          Cre_gld-          0.06352     (  0.03882,     0.08822) **
     2          Cbr_gld-          0.06662     (  0.04138,     0.09185) **
     1          Cbn_gld-          0.08730     (  0.05797,     0.11662) **
     3          Cja_gld-          0.14913     (  0.11094,     0.18731) **

     *  = significantly positive, P < 0.05
     ** = significantly positive, P < 0.01


Data set # 3:
Jones-Taylor-Thornton model of amino acid change


  +-------Cja_gld-  
  |  
  |     +---Cbr_gld-  
  |  +--3  
  2--1  +---Cre_gld-  
  |  |  
  |  +---Cbn_gld-  
  |  
  +Ce_gld-1  


remember: this is an unrooted tree!

Ln Likelihood = -2446.57322

 Between        And            Length      Approx. Confidence Limits
 -------        ---            ------      ------- ---------- ------

     2          Ce_gld-1          0.02373     (  0.00525,     0.04220) **
     2          Cja_gld-          0.12885     (  0.09350,     0.16422) **
     2             1              0.03875     (  0.01749,     0.06002) **
     1             3              0.02123     (  0.00449,     0.03798) **
     3          Cbr_gld-          0.07243     (  0.04596,     0.09890) **
     3          Cre_gld-          0.07578     (  0.04868,     0.10287) **
     1          Cbn_gld-          0.06457     (  0.03952,     0.08962) **

     *  = significantly positive, P < 0.05
     ** = significantly positive, P < 0.01


Data set # 4:
Jones-Taylor-Thornton model of amino acid change


  +------Cja_gld-  
  |  
  |      +----Cbr_gld-  
  |   +--3  
  1---2  +---Cre_gld-  
  |   |  
  |   +---Cbn_gld-  
  |  
  +---Ce_gld-1  


remember: this is an unrooted tree!

Ln Likelihood = -2707.46846

 Between        And            Length      Approx. Confidence Limits
 -------        ---            ------      ------- ---------- ------

     1          Ce_gld-1          0.06197     (  0.03587,     0.08808) **
     1          Cja_gld-          0.12327     (  0.08826,     0.15828) **
     1             2              0.05862     (  0.03308,     0.08415) **
     2             3              0.03460     (  0.01327,     0.05594) **
     3          Cbr_gld-          0.08919     (  0.06003,     0.11836) **
     3          Cre_gld-          0.08088     (  0.05275,     0.10901) **
     2          Cbn_gld-          0.08305     (  0.05476,     0.11134) **

     *  = significantly positive, P < 0.05
     ** = significantly positive, P < 0.01


Data set # 5:
Jones-Taylor-Thornton model of amino acid change


        +----Cbr_gld-  
     +--2  
  +--1  +---Cre_gld-  
  |  |  
  |  +----Cbn_gld-  
  |  
  3------Cja_gld-  
  |  
  +---Ce_gld-1  


remember: this is an unrooted tree!

Ln Likelihood = -2590.31216

 Between        And            Length      Approx. Confidence Limits
 -------        ---            ------      ------- ---------- ------

     3          Ce_gld-1          0.06375     (  0.03821,     0.08930) **
     3             1              0.04868     (  0.02444,     0.07290) **
     1             2              0.01784     (  0.00141,     0.03425) **
     2          Cbr_gld-          0.07906     (  0.05186,     0.10626) **
     2          Cre_gld-          0.06863     (  0.04296,     0.09429) **
     1          Cbn_gld-          0.08641     (  0.05755,     0.11527) **
     3          Cja_gld-          0.11011     (  0.07784,     0.14237) **

     *  = significantly positive, P < 0.05
     ** = significantly positive, P < 0.01
