# Supplementary material for: JCoDA: a tool for detecting evolutionary selection
Source: BMC Bioinformatics. 2010 May 27;11:284. doi: 10.1186/1471-2105-11-284 (PMC2887424; doi:10.1186/1471-2105-11-284)
Supplement: Additional file 6 — Zipped archive that contains all JCoDA source code and executable jar files. [file 1471-2105-11-284-S6.ZIP › JCoDA/PGIGenFiles/Protein/MLT/outfile3]

Consensus tree program, version 3.68

Species in order: 

  1. Cja gld-
  2. Cbn gld-
  3. Cre gld-
  4. Cbr gld-
  5. Ce gld-1


Sets included in the consensus tree

Set (species in order)     How many times out of    5.00

..**.                       5.00
.***.                       5.00


Sets NOT included in consensus tree: NONE


Extended majority rule consensus tree

CONSENSUS TREE:
the numbers on the branches indicate the number
of times the partition of the species into the two sets
which are separated by that branch occurred
among the trees, out of   5.00 trees

                +-------------Cbn gld-
         +-5.00-|
         |      |      +------Cre gld-
  +------|      +-5.00-|
  |      |             +------Cbr gld-
  |      |
  |      +--------------------Ce gld-1
  |
  +---------------------------Cja gld-


  remember: this is an unrooted tree!
