# Supplementary material for: JCoDA: a tool for detecting evolutionary selection
Source: BMC Bioinformatics. 2010 May 27;11:284. doi: 10.1186/1471-2105-11-284 (PMC2887424; doi:10.1186/1471-2105-11-284)
Supplement: Additional file 6 — Zipped archive that contains all JCoDA source code and executable jar files. [file 1471-2105-11-284-S6.ZIP › JCoDA/PGIGenFiles/Protein/MLT/outtree2]

(Cja_gld-:0.11893,(Cbn_gld-:0.08922,(Cre_gld-:0.06085,
Cbr_gld-:0.07867):0.03229):0.04177,Ce_gld-1:0.04460);
(((Cre_gld-:0.06352,Cbr_gld-:0.06662):0.03380,
Cbn_gld-:0.08730):0.03750,Cja_gld-:0.14913,Ce_gld-1:0.04837);
(Cja_gld-:0.12885,((Cbr_gld-:0.07243,Cre_gld-:0.07578):0.02123,
Cbn_gld-:0.06457):0.03875,Ce_gld-1:0.02373);
(Cja_gld-:0.12327,((Cbr_gld-:0.08919,Cre_gld-:0.08088):0.03460,
Cbn_gld-:0.08305):0.05862,Ce_gld-1:0.06197);
(((Cbr_gld-:0.07906,Cre_gld-:0.06863):0.01784,
Cbn_gld-:0.08641):0.04868,Cja_gld-:0.11011,Ce_gld-1:0.06375);
