# Supplementary material for: JCoDA: a tool for detecting evolutionary selection
Source: BMC Bioinformatics. 2010 May 27;11:284. doi: 10.1186/1471-2105-11-284 (PMC2887424; doi:10.1186/1471-2105-11-284)
Supplement: Additional file 6 — Zipped archive that contains all JCoDA source code and executable jar files. [file 1471-2105-11-284-S6.ZIP › JCoDA/PGIGenFiles/Protein/MLT/outtree3]

(((Cbn_gld-:5.00,(Cre_gld-:5.00,Cbr_gld-:5.00):5.00):5.00,Ce_gld-1:5.00):5.00,
Cja_gld-:5.00);
