# Supplementary material for: JCoDA: a tool for detecting evolutionary selection
Source: BMC Bioinformatics. 2010 May 27;11:284. doi: 10.1186/1471-2105-11-284 (PMC2887424; doi:10.1186/1471-2105-11-284)
Supplement: Additional file 6 — Zipped archive that contains all JCoDA source code and executable jar files. [file 1471-2105-11-284-S6.ZIP › JCoDA/sample data/fbf_FASTA_cDNA.txt]

>Ce_fbf-1 H12I13.4 (fbf-1 spliced coding region) 1845 bp
ATGGACCAATCAAAAATGCGCTATACAAATCAGTTCAGAAAAACTCCGCAAAAGCCCACA
TCTACAGAGGTTGGAAATCATCATACTCCCGCACATTCGCCGATGGCGCAGCATGAGACA
TCAATGTGGAACTTCAACTCTCTCAACCCGTATTTCTCAATGCTCAATATGAACGATGGG
ATGAATTATGCTCGCCATCAACAGAATCACATTGTTACATCGCGGCCACCAACCCCGCTA
ACTGATTTGATGAGCCTCCGGAGTTTTCAGAGCTTTCCCAATGTGTTCATGCCGGTCTCG
CGTAGCCGAACTTCATCATTCATTCAGTCTGATACGGATTCCTCGCGTCTCGAGCCGGAC
GATTTTTCACAAAATGTCCGATATTGCTCTACCGAGATTGATCGTAACAATAGTTCTTCG
AAAAATGACCATTTGAAATATTCGAGACCCGCTCTATCGAGGAACTCTAGATCATTCACA
AGATCAAACAATGTGCTGCCAACCTGGTCCTTGGATTCCAATGGTGAAATGCGTTCAAGA
TTGTCGCTCTCTGAAGTTTTGGATAGTGGCGATTTGATGAAGTTTGCCGTTGACAAAACT
GGGTGCCAGTTCCTCGAAAAGGCCGTGAAGGGCAGCCTGACATCTTATCAGAAGTTCCAA
TTGTTTGAACAAGTTATTGGGAGAAAAGATGATTTCCTTAAATTGAGCACGAACATCTTT
GGAAATTATTTCGTACAAGAAATCATTGGAATGTCATTGACAACTTATGATGACGACAAC
ATAAAGCGACAAGAAAAGTTGAAGAACTTCATCAGTTCCCAAATGACAGATATGTGCTTG
GACAAATTTGCGTGTCGTGTTATCCAATCCAGTCTCCAGAACATGGATTTATCCCTTGCG
TGTAAACTTGTTCAAGCTCTACCTCGTGATGCTCGTCTTATCGCAATCTGTGTTGATCAA
AATGCCAATCACGTCATTCAGAAAGTCGTAGCTGTCATCCCACTGAAGAATTGGGAGTTT
ATCGTGGATTTTGTTGCAACCCCAGAGCACCTCCGTCAGATTTGTTTTGATAAGTATGGG
TGCCGTGTTGTGCAAACTATAATCGAAAAACTCACTGCTGATTCAATAAACGTTGATTTA
ACTTCCGCTGCTCAACATCTTCGTGAACGAGCACTCCAACGCCTCATGACTTCTGTGACT
AATCGGTGCCAAGAATTAGCTACGAACGAGTATGCCAATTACATAATACAGCATATTGTA
TCCAATGATGATCTGGCCGTATATCGGGAATGTATCATAGAGAAATGCCTCATGCGCAAT
CTTCTTTCGTTATCCCAGGAAAAGTTTGCGTCTCATGTTGTAGAGAAAGCATTCCTACAT
GCACCAATGGAACTTCTTGCTGAAATGATGGACGAGATTTTCGACGGATACATGCCACAC
CCGGGCACTGGAAAAGATGCTCTCGATATCATGATGTTCCATCAATTCGGAAACTACGTC
GTTCAATGCATGCTGACTATTTGCTGTGATGCTGTGTCTGGAAGACGACAAACGAAAGAA
GGGAGCTATGACCATGCAAACTCATTCCAAGTTTGGCTCAAAAAGTTGCACTCGAGAGTT
ACGAAAGAAAGGCATCGCTTGTCAAGGTTCTCATCCGGCAAAAAGATGATCGAGACGCTT
GCCCATCTCCGTTCAACTCATCCGATTTATGGACTCCAATCTTCGGGACATGAATCATTC
AAGACGGATTGCTTCAGTACTGCTTCCGAACACGATGGTCTAGAGTTGGAGAAGAATGGA
ATCGAGGAAGGTAACCTGAGGCTCATGCGAACTTTCTCACCATAA
>Ce_fbf-2 1899 bp
ATGGACCAATCAAAGATGCGCAGAACGAATCAGTTCAGAAAAACTTCCCAGAAGCCTCCT
TCTACAGGGATTGACAGTTATCCGACTCCCGCACAATCACCAATGGCGCAGCATGAGACA
CCTATGTGGGACTTCAACTCTCTCAACCCGTATTTCTCAATGCTCAATATGAACGATGGG
ATTAATTATGCTCGCCATCAACAGAATCACATTGTTACATCGCGGCCACCAACCCCGCTA
ACTGATTTGATGAGCCTTCGGAGTTTTCAGAGCTTTCCCAATGTGTTCATGCCGGTCTCG
CGTAGCCGAACTTCATCATTCATTCAGTCTGATACGGATTCCTCGCGTCTCGAGTCGGAT
GATTTTTCACAAAATGTCCGATGTTTCTCTGCGGATATTGATCGTAGCAAGAGCTATGGT
TCTTCAAAACACTACCATTTGAAATATTCGAGACCCGCTCTGTCGAGGAACTCTAGATCA
TTCACAAGATCAAACAATGTGCTGCCAACCTGGTCCTTGGATTCCAATGGTGAAATGCGT
TCAAGATTGTCGCTCTCTGAAGTTTTGGATAGTGGCGATTTAATGAAGTTTGCCGTTGAC
AAAACTGGGTGCCAGTTCCTAGAAAAGGCAGTGAAGGGCAGCCTGACATCTTATCAGAAG
TTCCAATTGTTTGAACAAGTTATTGGGAGAAAAGATGATTTCCTTAAATTGAGCACGAAC
ATCTTTGGAAATTATTTGGTACAAAGCGTTATTGGAATTTCATTGGCAACTAATGATGAC
GGATACACAAAGCGACAAGAAAAGTTGAAGAACTTCATCAGTTCCCAAATGACAGATATG
TGCTTGGACAAATTTGCGTGTCGTGTTATCCAATCCAGTCTCCAGAACATGGATTTATCC
CTTGCGTGTAAACTTGTTCAAGCTCTACCTCGTGATGCTCGTCTTATCGCAATCTGTGTT
GATCAAAATGCCAATCACGTCATTCAGAAAGTCGTAGCAGTCATCCCACTGAAGAATTGG
GAGTTTATTGTGGATTTCGTTGCCACCCCAGAGCACCTCCGTCAGATTTGTTCTGATAAG
TATGGGTGCCGTGTTGTGCAAACTATTATCGAAAAGCTCACTGCTGATTCAATGAACGTT
GATTTAACTTCCGCTGCTCAAAATCTTCGTGAACGAGCGCTCCAACGACTCATGACTTCT
GTGACTAATCGGTGCCAAGAATTAGCTACGAACGAGTATGCCAATTACATAATACAGCAT
ATTGTATCCAATGATGATCTGGCCGTTTATCGGGAATGTATCATAGAGAAATGCCTCATG
CGCAACCTTCTTTCGTTGTCCCAGGAAAAGTTTGCTTCTCATGTTGTTGAGAAAGCATTC
CTACATGCACCATTGGAACTTCTTGCCGAAATGATGGACGAGATTTTCGACGGATACATT
CCACATCCGGACACGGGAAAAGATGCCCTCGATATCATGATGTTCCATCAATTCGGAAAC
TACGTCGTTCAATGCATGCTGACTATTTGCTGTGATGCTGTGTCTGGAAGACGGCAAACG
AAAGAAGGAGGCTATGACCATGCAATCTCATTCCAGGATTGGCTGAAAAAGTTGCACTCG
AGAGTTACGAAAGAAAGGCATCGCTTGTCAAGGTTCTCATCCGGCAAAAAGATGATCGAG
ACGCTTGCCAATCTCCGTTCAACTCATCCGATTTATGAACTCCAATCTTCGGGACACGAT
TCATTCAAGACGGATTACTTCAGTACTGCTTCCGAGCACGATGGTCCGGAGTTGGAGAAG
AATGGGATCGAGGAAGGAAGCCTGATGCTAGAGCCACGGAGCAATAAGTCTTCAGTCTCT
GTCAAATTTTCTTCTTCCGGTAGTCACGGCGATGATTAA
>Cbr_fbfa CBN01481 1935 bp
ATGGATCAATCGAATATTCACAACGCAAGTCGGTTTAGAAAAACTCCGCGGAAGCCTGGA
GGCACTGCAGTTGAGAGCCGTCTATCTCCTTCGCCGTCGCCATCATCGTTTCCGTACTCA
TCAATCTGGGATTTCAACTGTCTCAATCCGTACTTTTCAATGCTTAACGTGAATGATGGG
CAATCCACTTATCAGAAACCACAATCACTTCTCTACTCATCAACACCAACGACTCCGCTC
AGCGATTTGATGAGTCTCCATAGTGCTCCCAGCTATTCTAACGCGTTTGTGCCACTTTCG
CGCAGCAGAACTTCTTCATTCTTGCCGTCGGACACGGATTCCTCTCGTCGAGGCTCTGAT
GATTACCAACCAACTACTCGCTCATTCAGTTCTGCTGCTGTTGATCGTCCCATTGATTAC
AGCAAACAAAACTATTCCAAAGACGGAAGAGCGAAAGCCACTCGATCTGCATCCGCGATG
AGCTCCAAAAGCACTCTCAAAAATCAATCTCAACTTCCAACTTGGGCTCTGGACTCACAT
GGAAATATTCGCTCTAAGTTGCAGCTGTCGAAGCTTCTCGATAGCGGTGAATTGGGAAAG
TTTATCATGGATAAGAATGGGTGCCAATATCTTCAAGACGCAGTCAAGAGACCTATGTCT
GCCTATCAAAGATATCAACTTTTTGAGCAAATCTTAGGGAAAAGAGAGGACTTCATCAAA
TATAGCACGAACATTTTTGGGAACTTCTTGGTCCAACAAGTCATCGAAATGGCCATGAAA
AGTCGTGATGATGACTACATTAGGCGTCAAGAAAAACTAAAGAATTTCCTTGGAGCTCAA
ATGACGGATATGTGCCTAGACAAATCTGCTTGTCGCGTTGTGCAGTTTGTTCTCGAAAAC
CTAGATTTGCCTCAGGCATGTTGCCTCGTTCAAGCTCTCCCACGTGATGCACGTCTTATT
GCAATTTGTTTGGACCAAAACGCAAATCATGTCATTCAAAAAGTCGTAGCTGTGATTCCA
CTTCAAAAATGGGAGTTCATTGTTGACTTCGTTGCCCTACCAGATCATCTCCGACAAATT
TGCTCTGACAAGTATGGTTGCCGTGTAGTCCAGACTATGATTGAAAAGCTTACTGCTGAT
TCGATCAGTGGAGACTTGACTCTCGTTGCACAAAATCTTCGTGAGCGTGCACTTCAGCGT
CTAATGACATCCGTCACATCCCGTTGCCAAGAATTAGCAACCAATGAATATGCAAACTAC
ATCATACAGCATATTGTTTCCAACGATGACCTGGCCGTCTACCGAGAGTGCATCATCGAG
AAATGTCTCATGCGCAATTTATTATCTCTGTCACAGGAGAAGTTCGCCTCTCACGTTGTC
GAGAAGGCATTTCTTCATGCTCCACTCGATTTACTCGCTGAGATGATGGATGAAATTTTC
GACGGTTACGTCCCACATCCGGATACTGGAAAGGACGCTCTCGACATTATGATGTTCCAC
CAGTTTGGGAACTATGTTGTGCAATGCATGTTAACAATTTGCTGTGAAGCTGTGGCCGGA
AAACGTGGAACAAAAGAAGGAAGCTATGATCATCTGAGTGCTTTCCACATTTGGTTGAAA
AAGCTACAAACTCGAGTAACAAAAGAGAGACATCGTCTGACAAGATTCTCTTCTGGAAAG
AAGATGATTGAAACACTAGACAATCTTCGTATTACTCACCCTTACCTTGGTTTCCAACAA
ACTGGCAATCCAGCTTTTTCATTTGATGACTTTGCCTCAGCATCTGAAGATGAGGATTAC
GACAAGAATGAAGTTATAGAGAGCAATTTGATGCTTCAAGCCCGCAGTGAAAAGTCTACT
GGATCTATCAAGATCTCTTCATCCGATAGCCATGTCCACGACGGAGACGATGAAGCTGAA
GTCTTCTCGTCATGA
>Cja_fbf CJA06848 1935 bp
ATGGATCAGTCGAAAACGCGAGGAGTGAATAGATTCAGAAAGAGTCCACGAAAACCCGGC
GGAATTTCTATTGAAACTCGGTCATCGCCTTTGCCGACTCCTGGTAATTTTCTAACCATG
CCAACGATATGGGATTTCAACGGTCTCAGTCCGCAGTTTTCCATGCTTAGTATGAAAGAT
ATGCCGTCAAACTATCAGTCTTCTCCATCCTTTTTATATGGCTCGTCGCCAACTGCTCCT
ATCGATCTTATGAGTTTGAAGAGCTTTTCTAATCATGCAAGTTCTTTCGTGCCGCTTTCT
CGCAGCAGAACATCTTCGTTTTTACCGTCTGATGCAACTAGCGATTCGTCTCGGCGCGGC
TCGGACGACTACATTCTTCCGGCAACTCGCTCGTTCAGTTCCGCAGCTGTTGAGCGTCCC
GTGAAAAACAACGATTTCAACGGATACTGCTGGTCACATGATGGAAAACCTAGGCTTTCG
AGATCTGCCTCATCGATGAGTTCCGCAAACACGAAACCGTTGCTTAAAGCTACACAGACT
CTTCTGCCGAATTGGGCGCTCGACACCAATGGTCATTTGCGTGCTAGAATGCAATTGGCC
AAAGTTTTGGACAGCGGAGATCTTGGGAAGTTTGCGGTCGACAAAAATGGCTGCCAGTAC
CTTCAAGAAGCCGTCAAAAAGAATCTGACTGCATATCAAAAGTATCAAATATTTGATCAA
GTTATTGGAAGAAAAGAGGATTTCATTAAGTACAGCACCAACATTTTCGGGAACTTTTTA
GTTCAACAGGTGATTGAACTCTCGATGCAGTACCATGACGAGGATTTCATAAAGAGACAA
GAGAAACTCAAAGATTTTATCGGTTCCCATATGACCGAGCTATGTCTTGACAAATCGGCG
TGTCGGGTCGTGCAATTTGCACTCGAAAACATCGATCTACCACTTTCCTGTGCTCTCGTT
CAATGCCTTCCACGAGACGCCCGACTTATAGCGATATGCGTTGATCAAAACGCCAATCAC
GTCATTCAAAAAGTCGTCGCTGTTATTCCACTTCAAAAGTGGGAATTCATAGTAGATTTC
GTCGCCCATCCAGAGCATCTCCGGCAGATTTGCTCCGACAAGTACGGATGTCGTGTCGTT
CAGACAATAATTGAGAAGCTGACTACGGACTCGAGGAATGGAGATCTCACTGTTGTTGCT
CAGACTCTGCGCGAACGTGCGCTTCAACGTCTGATGCACTCGGTGACTAGTCGATGCCAG
GAATTGGCGACGAACGAGTACGCCAACTACATCATACAGCACATTGTCTCCAACGATGAT
CTTGCCGTTTACCGGGAGGTTATAATCGAGAAGTGTCTCATGCGCAATCTGTTGTCCCTT
TCCCAGGAGAAATTCGCATCGCATGTCGTTGAAAAGGCTTTTCTAAAAGCGCCCCTGGAT
CTGCTCGCCGAGATGATGGACGAGATATTCGACGGCTACGTCCCGCATCCGGATACCGGA
AAAGACGCGTTGGACATTATGATGTTTCATCAATTTGGCAACTATGTCGTTCAATGCATG
CTGACCATTTGCTGTGAGGCAGTGTCCGGACGGCGTGAGACTAAAGAAGGCAGTTACGAT
CATATGAATTCGTTCCACGATTGGCTCAAAAAGTTGCAGAATCGAATCAGCAAAGAGCGG
CATCGGCTGTCCAGGTTTTCCTCCGGCAAGAAGATGATTGAGACTCTGGCGAATCTCCGC
CTCACTCATCCTTTCTTTGGTCTTCACCCCACCGGACTGCCATCGTTCCAGTTCGAGTGC
TTCAGCACCGCTTCCGAAGATGAGGACGCTGAGAAAAGCGAGATCGAAGAGAGCCGAATG
ATGCTCGCGCCACGTGGCTCTCCGGGAAGCCACGCCCACGACGGGGATGACGAGGCCGGA
ACGTACTCACCGTGA
>Cre_fbf CRE13610 1785 bp
ATGGATCGTGACACATTTTCAAACAGCCGACGCGCCAGACACTTCGGGAGATCCACTCAG
AATTTCTCATCATCCATCAATCAACCAGGCTATGGAAGATCAGATAACTACAATCACCGC
AAAAATTTGCGCGAGGCCTACCTGAATGAGAGTAATAGTGCCGACTTTCACAACGTGTCC
AGCTTCTTCGGTAGCCCAAAATCCAACATAAACATCCAAAGAAAGACACCGGACGCCATG
ATACACCCATTTTTCGATGAATCTTCGTCGGATCTCTCGTTCCGCCTGTCTGGTCTCGGT
ATCGATGAGAACAATAACAGAAGAATGGGAACGTCGACGTCGAGCGGTCAAACCGAGTCG
AAATACTTGAAAGTCAACCGTTTGCCAAGTCTTCCCACGTGGGCACTCGATGAGAATCGC
GAGATTCGATCGGATCTCACGCTGAGAAAAGTGGTCGATGAGGGATTGGTTTTGATGTTT
TCGATGGATAAATCAGGATGCCACTTCCTCCAAAGCAACTACTACGGCGAGAACACTCAA
AACGTGGAGCCGTACATTCGTGATCGAGTTTCTCGTGAAGTTCTTGGAAACAAGGAGGTC
TTTCTCACTATATGCAAGAATATATTCGGAAATTTCTTTCTTCAACGTGTCATTGAGTTC
TCGAACCACGAGGAGCAGGAGATTATCATGAGATACATTGTCAGCGATATCTCCGCGTTG
TGTTTGGATAAGAGCGCCTGTCGTGTCGTGCAGACTGCGTTGGAGACTCTCGACCCAATC
TACGGGGACGCTATCGTCGCCGCGATTCCACGCAAGAACCGTCTCATGGCGATATGCACT
GATCAAAACGCCAATCATGTCATCCAGAAGATCATAAAGAAGATGGCACTGCCAAGATGG
GAGTTTCTGATCACTTATCTGTGCAAAACAGAGCATGATAACTTGTTGGATATCTGCCAA
GACAAATACGGATGTCGTGTTGTTCAGACTATTGTTGAAGTGCTCGCAGATGATACTGAC
AAGTGTAACATCGAAGAGAAAGCCCGTTGTCTCCGTCGCCTCATGAGCAAAATCCTGATG
AAGTGTCAAAAACTCGCGTCCAACGAGTTCGCCAACTACGTCATCCAACACATCATCGAG
ACGCCCGGCGTGCTCTCTCCATACCGAAATGCCATCATCGAGACGTGTCTTTTACGTAGT
CTTCTCTCGATGTCACAAGAGAAATACGCGTCTCACGTCATTGAGCGAGCATTCGTCTAC
GCGCCACTCCCACATATCGCCGAGATGATGGAGGAGATTTTCGATGGATATGTTCCGCAT
CCAGAAACCGGGAAGGACGCTCTCGACATTTTGATATTCCATCAATTCGGCAACTACGTC
GTCCAACGTATCCTTCACATCTGTGTCGACTGTGTCATTGGGGATCGTCCAACACTCGTG
GACGGTGTGGATTACTTCGAGAAGTTCAAGAGTTGGCTGAGCAAGCTCTATGTGAAAGCG
AGAAAGGATAGAACTCGTTTGACGAGATTCTCTTCCGGCAAGAAGATCATCGATCTCCTC
GAGAAGGTGGAGTCGACCTTCCACTTCAACCCCGGCTACGATCGCCTTCCATCACCATAC
TCGCCAACTCACGACGTGCTCGCCGCTCTCTGTCCATCATCGTTCTTTTCACCACCGGGA
ACTTCAAGCGTCGACTGGCCATCACGTACCACTTCGCTCTCGTCGGAACATCCAATCGAT
GGATTTGAGTACACCTTCCCGAACAACTACCATCAAAAGTTCTAA
>Cbn_fbf CBN01481 1935 bp
ATGGATCAATCGAATATTCACAACGCAAGTCGGTTTAGAAAAACTCCGCGGAAGCCTGGA
GGCACTGCAGTTGAGAGCCGTCTATCTCCTTCGCCGTCGCCATCATCGTTTCCGTACTCA
TCAATCTGGGATTTCAACTGTCTCAATCCGTACTTTTCAATGCTTAACGTGAATGATGGG
CAATCCACTTATCAGAAACCACAATCACTTCTCTACTCATCAACACCAACGACTCCGCTC
AGCGATTTGATGAGTCTCCATAGTGCTCCCAGCTATTCTAACGCGTTTGTGCCACTTTCG
CGCAGCAGAACTTCTTCATTCTTGCCGTCGGACACGGATTCCTCTCGTCGAGGCTCTGAT
GATTACCAACCAACTACTCGCTCATTCAGTTCTGCTGCTGTTGATCGTCCCATTGATTAC
AGCAAACAAAACTATTCCAAAGACGGAAGAGCGAAAGCCACTCGATCTGCATCCGCGATG
AGCTCCAAAAGCACTCTCAAAAATCAATCTCAACTTCCAACTTGGGCTCTGGACTCACAT
GGAAATATTCGCTCTAAGTTGCAGCTGTCGAAGCTTCTCGATAGCGGTGAATTGGGAAAG
TTTATCATGGATAAGAATGGGTGCCAATATCTTCAAGACGCAGTCAAGAGACCTATGTCT
GCCTATCAAAGATATCAACTTTTTGAGCAAATCTTAGGGAAAAGAGAGGACTTCATCAAA
TATAGCACGAACATTTTTGGGAACTTCTTGGTCCAACAAGTCATCGAAATGGCCATGAAA
AGTCGTGATGATGACTACATTAGGCGTCAAGAAAAACTAAAGAATTTCCTTGGAGCTCAA
ATGACGGATATGTGCCTAGACAAATCTGCTTGTCGCGTTGTGCAGTTTGTTCTCGAAAAC
CTAGATTTGCCTCAGGCATGTTGCCTCGTTCAAGCTCTCCCACGTGATGCACGTCTTATT
GCAATTTGTTTGGACCAAAACGCAAATCATGTCATTCAAAAAGTCGTAGCTGTGATTCCA
CTTCAAAAATGGGAGTTCATTGTTGACTTCGTTGCCCTACCAGATCATCTCCGACAAATT
TGCTCTGACAAGTATGGTTGCCGTGTAGTCCAGACTATGATTGAAAAGCTTACTGCTGAT
TCGATCAGTGGAGACTTGACTCTCGTTGCACAAAATCTTCGTGAGCGTGCACTTCAGCGT
CTAATGACATCCGTCACATCCCGTTGCCAAGAATTAGCAACCAATGAATATGCAAACTAC
ATCATACAGCATATTGTTTCCAACGATGACCTGGCCGTCTACCGAGAGTGCATCATCGAG
AAATGTCTCATGCGCAATTTATTATCTCTGTCACAGGAGAAGTTCGCCTCTCACGTTGTC
GAGAAGGCATTTCTTCATGCTCCACTCGATTTACTCGCTGAGATGATGGATGAAATTTTC
GACGGTTACGTCCCACATCCGGATACTGGAAAGGACGCTCTCGACATTATGATGTTCCAC
CAGTTTGGGAACTATGTTGTGCAATGCATGTTAACAATTTGCTGTGAAGCTGTGGCCGGA
AAACGTGGAACAAAAGAAGGAAGCTATGATCATCTGAGTGCTTTCCACATTTGGTTGAAA
AAGCTACAAACTCGAGTAACAAAAGAGAGACATCGTCTGACAAGATTCTCTTCTGGAAAG
AAGATGATTGAAACACTAGACAATCTTCGTATTACTCACCCTTACCTTGGTTTCCAACAA
ACTGGCAATCCAGCTTTTTCATTTGATGACTTTGCCTCAGCATCTGAAGATGAGGATTAC
GACAAGAATGAAGTTATAGAGAGCAATTTGATGCTTCAAGCCCGCAGTGAAAAGTCTACT
GGATCTATCAAGATCTCTTCATCCGATAGCCATGTCCACGACGGAGACGATGAAGCTGAA
GTCTTCTCGTCATGA
>Cbr_fbfb CBG13460 (CBG13460 spliced coding region) 1782 bp
ATGGACCGCGGCTCATTCTCGAACAGCCGAAGAGCCAGACACTTTGGCAGATCCAATCAG
AATAGCCAATCTTCGTCGTCCGGGCACCAGAATCATCGCGGGAACTTGCGTGAAACCTAC
TTGAGCGAGAGTCATAGTGCTGATTTCTACGGAACTCCTCGCAGCTTTCTCGGAAGTCCA
GTTCCATTTATGAGCAGTCCGTTGTCTCTTCGAGCTCGCGACTCCCCAGTTTCTCTGATG
CCACCATATTTCGATGATTCCAACTCCTCGAACGTCTCTCTTCAGCTCGCCGGTCTTCAT
TTGGACGAGAATAACAATTCTAGAAAAAAGAGAACGGCGTCGTCGTCTGGAGGACGTAGT
GAGACGAATTCCACTCAAACTCGCCGTCTTCTAAGTCTCCCGGCGTGGGCGCTCGATGAA
AATCGCGATATTAAAAGCGATTTGACGCTGGAGAAGGTTCTCGATGAGGGATTGATTCTG
GCGTTTGCAATGGACAAAGCTGGTTGCCATTTCCTCCAAAGCAACTACTACGGCGAGAAC
ACTCAGGAAATCGACGCGGAGATCCGAAATCGAATGAATCGAGAGGTTTTGGGAAACAAG
GGCGTCTTCTTGACGATTTGCAAGAATAGCTTCGGGAACTTCTTCATGCAACGTGTCATC
GAACACTCGACGCCGGCTGAGCAAGAAGCCATCAAGAAGTACATCGTCAGCGATATCAGC
GCGTTGTGTCTCGATAAAAGCGCATGTCGTGTTGTGCAGACTGCGTTGGAGATTTCAAGT
CCTGAACCCCCAAAAATTGACACTCGAAACTCGAAAAACCACGCTTCAACTCTTCAGATC
CTCGAGCCCCGTTTCGGAGACGCCATCGTCGCATCGATACCACCAAAGAACTGCCTAATG
GCCATCTGCACGGATCGAAACGCGAATCATGTCATGCAGAAGATCATCAAGAAGTTCGCA
CCGAAGAAATGGGAGTTTTTGGTCACCTATCTGGTGAAATACGAGCAAGAGAACCTTCTG
TACATCTGTCGAGACAAATACGGGTGTCGTGTGGTGCAGACGATTGTGGAGGTTCTTTCT
GAGGAGACTCCTAATCAGGCTGAAGCCGAGGAAAAATCCCGCGTGCTCCGCCGTCTGATG
ACCAAAATTCTGGCGAAATGCACCAGTCTGACGCACAACGAATTCGCCAACTACATCATT
CAACACATCATCGAATCGCCTGGCATCCTTGACAACTACCGTAACACCATCATTGAGCAA
TGCCTTCTTCGGAACCTTCTCTCGATGTCACAGGAGAAATACGCGTCTCATGTCATCGAA
AGAGCATTCGTCTATGCTCCATTATCGCTGATGGCCGAGATGATGGATGAGATCTTTGAT
GGATATGTTCCGCATCCAGACACCGGAAAGGACGCTCTCGACATTCTGATATTCCACCAA
TTCGGCAACTACGTCGTTCAACGCATGCTCCAGACTTGCGTCGACGCGGTCACCGGGCAA
CGTGAAACCCGTCTGGATGGTGTCAACTACGCGAAGAAGTTCGAGAATTGGCTCAACAAG
CTCTATGTGAGAATCAGAAAGGAGAAGAGCCGTTTGACAAGATTCTCGTCGGGAAAGAAG
ATGTTGGACATCCTCTCCAGCATGGAAGACACGTATCAATTCATGCCACCGTACGACGAC
TCTTCGCCGTCTACAAGACAATCCTCACGTCGATCGTCGATTTCTTCAGAATCTCCACAT
TTCGAATTCGACGTCAACAACTCCAATTATCACGTCTTCTAG
