# Supplementary material for: JCoDA: a tool for detecting evolutionary selection
Source: BMC Bioinformatics. 2010 May 27;11:284. doi: 10.1186/1471-2105-11-284 (PMC2887424; doi:10.1186/1471-2105-11-284)
Supplement: Additional file 6 — Zipped archive that contains all JCoDA source code and executable jar files. [file 1471-2105-11-284-S6.ZIP › JCoDA/sample data/fem1_FASTA_cDNA.txt]

>Ce_fem-1 F35D6.1a (fem-1 spliced coding region) 1971 bp
ATGACACCAAATGGACATCATTTTCGAACAGTAATTTATAATGCTGCGGCGGTTGGAAAT
TTGCAGAGAATTAAAGTTTTCACAATAAATTCAAGAAACGATCGACAATGGATAATTGAT
TGCTTCAATTCTGATCAAGACGGACGATATCCACTTGTGATTGCTGCAAGAAATGGACAC
GCAAATGTCGTCGAATATTTGCTAGAAATTGGAGCCGATCCATCTGTTCGTGGTGTTGTG
GAATTTGACAACGAAAACATTCAAGGAACACCTCCTTTGTGGGCTGCCTCCGCTGCTGGA
CACATTGAAATCGTAAAGCTCTTGATCGAAAAGGCAAATGCAGATGTAAATCAAGCAACT
AACACAAGAAGTACTCCATTAAGAGGTGCATGTTACGATGGACACTTGGATATTGTGAAA
TATTTACTCGAAAAAGGTGCAGATCCACATATACCGAATCGTCATGGTCATACGTGCCTG
ATGATTGCATCCTACAGAAATAAAGTTGGAATTGTGGAAGAGCTCCTAAAAACCGGAATC
GATGTGAACAAGAAAACCGAGAGAGGAAATACGGCTCTTCATGACGCTGCAGAAAGTGGA
AATGTGGAAGTTGTGAAAATTCTTCTGAAACACGGATCGGTCCTCATGAAAGACATACAA
GGAGTTGATCCATTGATGGGTGCAGCACTTTCCGGTTTTCTGGATGTTCTGAATGTTCTT
GCTGATCAAATGCCATCTGGAATTCATAAAAGAGATGCGTTGAAGCTGTTGGGAAGTACG
CTACTTGATAAGAAAATGGATGCAATGTCGGCGATGAATTGTTGGAAACAATCAATGGAA
GTTCCACTTCATGCAGATGATCTTCGATTGGTGCGTGAAATGGAGACATTCTTCGAGCCC
CAAGAAGTGTACGAATATCAACGTGAAGCTCAGAATATTGCACAAGTAGAGCTTCTCGAT
GGAAATATCGAAGCTCAGAGAATGCAGGCATTGGTGATTCGAGAGCGAATACTCGGCGGA
GCACACACAGATGTTCACTATTATCTCCGATTTCGTGGAGCTGTATATTGTGATATGGGA
CAGATGAATCGGTGTTATGATCTATGGAAACATGCTCTGGAATTGCAGCAAAAACACTTT
GCCCCGCTCTACTATGGTACAATAACCACTCTTCAATCGTTCCATGAGACTTTCTCAATG
TCACTCAATGATTTTGTGAACAATCATCACGCAAACCGTAACCTTCGTGTCAGGTCATCA
TGGGTCAAATACGTATTCAATGGAGTTTGTTTGGAGCTGGAACGTGCTGCTGCGTGGACC
GGTGCTCCACTATTAGAGGATACGGAATGCTGTGGAAAAGAGAGATGTCAGCATGCGACT
GAAGAATCTGAATACAAGAAACTTGTATATGTAGCTGTGCATCTTGTGAATGTACTCGAA
CGACTATCTCTTCCTTCTGCACATATCGATGATTCCGATGAGGAAAAAGAGCCGAAAGCC
GACGTTCGAAGACTGATGATCGTGTGCCATGAATTACATATTCCACTTCTACATCATACA
CTTGAAGAGAGGATTCCTGATAGTAACAGTGCAGAGTTGGGACTTCCCAAAGCTGCAGTT
TTGGAACAACTTCTAGAACTTGACCTAGATGTGAATGCCACTGATAAGAATAACGACACT
CCAATGCACATTCTGCTTCGAGCCAGAGAGTTTAGGAAAAGCTTGGTTCGAGCACTGCTC
GTACGTGGCACATGGCTGTTCGCAAGGAATCGGCACGGAGATGTGGTGTTGAATGTGATG
AAACGTATGAAAGCGTTGAATCACGCCAACTTTGATGATCTACCACTAGGACGTCACATA
ACTTTAGCTGGATTGGTTGCCAACGCAATGAGGGTGAAATATCCGAAGAAGTTTGTTGGA
GTCGAAGAGCAAATGCCTTTGGAGCTCCGCAGATTTTATTTAGCTCATTAG
>Cre_fem-1 CRE12419 (CRE12419 spliced coding region) 1965 bp
ATGGATCCCGTTGGATTCCGATCAGTTATTTACAATGCCTGTGAAACGGGACAACTGCAA
AGAATTCGGATTTTTATGGCGAACAAAGTAGACGATAAGAACTGGATTCACGAAGTTCTC
AATTCCAGTGGACTCGAACGATATCCGATTGTGATAGCGGCGAGAAACGGTCACGTTGCT
GTAGTTGAGTATCTGTTGACTGTGGGCGCTGATCCATCGGTTCGAGGAACCGTCGAATTT
GACAATGACCAGATACTTGGAACACCTCCTCTCTGGGCTGCTTCTGCCGCCGGTCACCTT
GCAATAGTAAAACTTCTAGTGGAAACGGGAAAAGCTGATGTAAATCAAGCGACAAACACT
CAAAGTACTCCATTGAGAGGTGCATGTTACGACGGACATTTAGACATCGTGAAATATCTC
CTCGAAAAGGGTGCAGACCCCCACATTCCAAATCGACACGGTCATACATGTCTCATGATA
TCAGCTTATCGTAACAAAGTCGAAGTTGTGAGAGAGCTTCTAAAAAACGATATAGATGTG
AACTGTCAAACCGAAAGAGGTAATACGGCTCTTCACGACGCCGCTGAAAGTGGAAACGTC
GAAGTTGTGAAAATTCTTTTGAGCCACGGAGCAATATTGAAAAAAGATCATCAAGGAGTT
GATCCATTGATGGGATCAGCACTCTCAGGCTATCCTGAAGTTCTGAACCTTCTTGCTGAT
GAAGCTTCATCTTCAATCCCTCGAAGAGATGCGTTGAAACTTCTTGGAAGTACATACCTT
GATAAGAAAATGGATGCAATGTCAGCGATGGCCTGTTGGAGACAAGCGATTGAAGTTCCA
TTGCATTCCGACGAAATGAAATTTGTTCACGAACTGGAGACGTTCTTCGAACCGCTTGCA
GTATACGAATATCAGGAAGAAGCTCAAACTATGAACCAAATCGAATTACTCGATGGAAAC
ATAGAAGCTCAAAGAATGCAGTCCCTTGTGATTCGAGAGCGAATTCTTGGAGGAGCCCAC
ACCGATGTTCACTACTACCTCCGATTCCGCGGAGCGGTTTATTGTGATATGGGACAAATG
AACCGATGTTATGAACTGTGGAAACATGCGCTGAAATTACAGCAAAGTCACTTTGCGCCT
CTTTACTTCGGTACAGTAACCACTCTTCAATCGTTCCAAGAGACTTTCTCAATGACTCTC
AACGACTACGTGAACAATCATCATGCGAATATCAACCTTCGAGTCAAATCCACCTGGGTG
AAATACGTTTTCGATCAAGTCTGTGAGGAAATGGAACGAGCTGCTGAATGGAAAGGAGCT
GCACTTCTTGAAGATACCGAATGCTGTGGAAAAGACAAGTGTCAGCATTCTACGGTAACA
TCGGAATTCAAGAAGCTGGTCGTAATCGCTGTACACTTGATGAATGTCCTCGAACGTATC
TCACTCCCTTCTGCACGTGGCGATGAAGTTGGTGACGACAAAGCACTGTCGTTGAATATC
CCAAGGCTTGTCAAAGTATGCAGAAAGCTTCGTGTTCCGCTTCTGCACTATGCTCTCGAA
GAGAAGACACCCGATCAAAATACTTCTGATTTGGGACTACCAAAAGCAGCAGTTCTTGAG
CAACTTCTTGAACATGATTTGGATGTGAACGCTGCTGATGATGAGATGAATACTCCAATG
CATTTGGTTCTTGGAGCCAATGAATTCCGGAAAAGTTTAGTCAGAGCTCTTCTGAATTAC
GGCACCTGGATATTCGCTCGAAACAAGAAGGGACAAGTTGTTTACGCAATGATGCATGAG
TTGGCAAGTACTGAGTCGATCAGTTTCGATGATATGCGTCTCGGCCGTCATGTAACTCTC
CTCGGATTGGCTTCCAACGCAATGAGAGTTCGATACGATGGAATGTTTGATGGTGTTGAG
AAGGATTTCCCACTGGAATTACGCAGATTTTATTTAGCACATTAG
>Cbr_fem-1 CBG19924 (Cbr-fem-1 spliced coding region) 1983 bp
ATGGAAGCGCAGGCTAGCCAGTTCCGTTCTGTCGTTTACAATGCGGCATCAGCTGGACAG
CTGCCTCGAGTAAAAATTTTCACATCAAACAGAATACATGATGCAGAATGGATTTGTGAG
TGCTTGAATCACAATGAGAACGATCGATACCCCCTAGTTGCTGCTTCAAGGCACGGGCAC
ACAGATGTTGTGGAGTATTTGCTAGACATTGGTGCCGATCCATCTGTTCGTGGAACTGTG
GAATTCGACAATGACAATATTCAAGGAACACCTCCTTTGTGGGCTGCCGCTGCCGCGGGA
CACCTAGATATTGTAAAACTTCTGGTGGAGAAAGGACATGCCGATGTGAATCAAGCCACA
AATACGCAAAGTACACCGTTAAGAGGAGCCTGTTATGATGGTCATTTGGAGATTGTGCAA
TACCTACTCGAGAAAGGCGCCGATCCACACATTCCAAATCGACACGGACACACTTGCCTT
ATGATCGCAGCGTATAGAAATAAGATCTCCGTTGTCCGTCAACTTCTCGCCACCGGAATC
GACGTCAATTGCCAGACAGAACGTGGCAATTCAGCTCTCCACGATGCTGCTGAATCCGGA
AACGTCGATGTCGTGAATATTCTTCTGGATCATGGAGCAGTCATGATGAAGGATATCCAA
GGAGTTGATCCTCTGATGGGCGCTGCACTATCCGGATTTCGAGACGTTCTCTATGTACTT
GCCGATAAGATGTCTTCTGCGATTCACAAGAGAGATGCCTTGAAGCTTCTTGGATCCACG
TATCTGGATAAGAAAATGGACGCAATGACGGCAATGGAGTGTTGGAGACATGCGATGGAT
GTTCAGTTGCATTCAGATGAGATTCGGGCGATTCGAGAGTTGGAGACGTTCTTTGAGCCG
AAAGAAGTCTATGAATATCAACGGGAAGCTCATAATAGCTATCAGATAGAGCAGTTGGAT
GGTAATATTGAAGCACAGAGAATGCAGGCTCTCGTAATTCGAGAACGTATTCTTGGTGGC
GCCCATACCGATGTTCACTACTATCTGCGATTCCGTGGAGCGGTTTATTGCGATATGGGA
CAAATGAGCAGGTGTTATGAGCTGTGGAAGCATGCGTTGGAGTTGCAACAAGAACACTTC
GCTCCCCTGTACTTTGGTACCATAACCACCCTCCAATCGTTCCAAGAGACCTTCTCAATG
TCCCTCAACGATTATCAAATCAACCATCAAGCCAATTTCAATCTACGTGTGAAGTTCTCC
TGGGTTGAATATGTCTTCGATCGATTATGTTATGAAATGGAACGAGCTGCTGATTGGACA
GGACCACCGCTTCTAGAAGATACCGAATGTTGTGGAAAAGATAAATGCACACATGCTACA
GTAGACTCAGAGTACAAGAAGCTAGTTGTTGTAGCTGTTCATCTGATGAATGTCTTCGAA
CGAATTCAACTTCCATCGGTTCGTGGGGACGACACCGAAGAGGAAAAGTATACGAAGCTG
GACCTGGCAAGATTCGTGAAAGTGTGCAAAAAGCTTCGTGTTCCGGTTCTTCACTATGCC
CTTGAGGAGAAGGCTCCGGATCATAACTCGGATCTCACACTACCAAAGGCAGCAGTTCTT
CAACAGCTCCTGGAGCAGGGACTCGATGTGAATGCTCCGTTTGAAGGTGGAGACATCCCG
ATGCATTTGACACTTCGAGCCAAGGAATTTAGAAAAAGTTTGATTTCGTTACTGCTGGAT
CATGGAACATGGTTGTTTGCAAGGAATGAGAAAGGAGAAATTGTCTACGAGATGATGAAG
GCGTTGGAGAGAGAAGAAGATAATGATAGGAGATTCGTCACTTTTGCGGATTTGAGACTC
GGCCGCCGTATAACACTCGCCGGATTGGTTGCCAACGCGATGAGAACGAAGTATTCCGAA
ATTTTTGATGGAGTTGAGAGAGATTTTTCATTGGAACTCAGAAGATTTTATTTGCAACAT
TAG
>Cbn_fem-1 CBN06908 1572 bp
ATGGAGGAGGAAGTGCCGCCTCCTTCATCTTTAAGCGATGGGAAACAGTTTCGTTCCGTT
ATTTACAACGCTGCGGCCAGTGGAAATGTACGCAGAATACGAATCGAGGTTGTCAAATTA
CTTCTTAAAGCGGGTATCGATCCAAACGACAAGACCGAAAGAGGAAATACAGCTCTTCAC
GATGCAGCCGAAAGTGGAAACGTGGAAATTATTAAAATTCTCTTAGAAAGTGGTGGAGTA
GTGATGAAAGACAAACTAGGAGTTGATCCACTATTAGGAGCTGCTCTGTCCGGATACAAA
GATGTCGTGAATTTGCTTGCCGATCAAATGCCATCAGCGATTCATCGAAGAGATGCATTG
AAACTTTTAGGATGTACCTATCTGGATAAAAAAATGGATGCGATAAGTGCGATGCAGTGT
TGGAAGGAAGCTATGGGAGTGCCGTTGAAAACAGAAGAACTTCGATTAATTCGAGAAATG
GAAACTTTCGCCACTCCCAAAGAAGTTTACGAAATGCATACAGAAGCACAAACTATGCAT
CACATTGAGCAAATGGAAGGGAATATTGAAGCACAGAGAATGCAGGCGCTGATAATTCGA
GAACGAATCCTTGGCGGATCACATTCAGATGTTCACTATTACCTTCGATTCCGCGGAGCA
GTCTATTGCGATATGGGACAAATGAACAGATGTTATGAGTTGTGGAAACATGCATTGCAG
TTGCAACAAGACCACTTTGCTCCACTCTACTACGGAACTATCACTACTCTTCAATCATTC
CAAGACACTTTCGCAATGTCACTCAACGAATTTGTCAATAATCACCATGCCAATCCGGAT
CTCCGTGTCAAAGCGTCTTGGGTCAAATACATTTTCAATCAAGTATGCGTAGAGTTGGAA
CGTGCGTTCAGTTGGCCTCCACAACGACTTCTAGAAGACACAGAATGCTGTGGAAGTGAG
CGGTGCCAACATTCGACAATCAAATCAGAATACAAGAAACTAGTGATTGTTGCGGTGCAC
CTTATCAATATTCTTGAGCGGCTCACTCTCCCATCTGCACAGATTCCTGATTCTGAGGAA
GAGAAGAAGCCGAAAGCGGATATCGCACGATTTGTGGTGGTATGTAGGAAGCTTCACATT
CCGATTCTTCATCATGCTCTTGAGGAGAAGGCTGTCGATCAGAACGGAACTGAATTTGAA
CTTCCAAAAGTAGCAGTTCTCAATCAACTTCTCTCCTATGATTTAGATGTTAATGAACCA
GATGAGAATGGAGATACTCCACTACATTTTGTTCTGAGAGCCACACGATTCCGAAGAAGT
TTGGCTAGATCTCTGCTTCTCTGTGGTGCATGGATTCACGCACGAAACAACAGTGGAGAA
GTGATTTTTGAAACGATGGAAACGTTGAGAAAGAATAATTCGGAGATAAACTTTAATCAA
GTTCATCCAGAACGCTACATGACTCTAGCTGGATTGTGTTGTAATGCGATGAGAGTCAAG
TACAAGGATCAGTTTGTCGGAGTGGAGAAGGATTTCCCATTGGAACTTATCAGATTTTAT
TTGGCTCACTGA
>Cja_fem-1 CJA21114 852 bp
ATGGGTTTGAACGGCTATCATTTCCGCTCCGTCATCTACAATGCGGCGGAACAAGGCAAT
TTGAAACGAATTCAGAAATATCCACTGGTCATCGCAGCGCGAAATGGTCATGAAAAGACT
GTCGAGTATTTGCTCCAAATCGGCGCGGATCCATCAGTTCGTGGATGCGTCGAGTTTGAT
AATGATAATATCAAAGGCACGCCTCCCCTGTGGGCCGCATCAGCCGCCGGGCATCTTGGG
ATAGTAAAATTGCTCGTCGAGCAAGCCAACGCCGACGTAAATCAGGCGACGAACACGCAG
AGTACACCACTTCGAGGCGCTTGTTATGATGGGCATTTGGATATTGTAAAATATCTTCTG
GAACACGGCGCGGATCCACACCTACCGAATCGTCACGGTCACACGTGTCTAATGATTGCG
TCCTACAGAAATAAGGTAGGAATTGTGGAAGAGCTATTATCGTTTGGAGTCGATGTGAAC
AAACAGACTGAACGAGGAAATTCCGCGCTCCACGATGCGGCGGAAAGTGGAAATATAGAA
GTGGTCAATCTCCTCTTCGAGCACGGCGCCAAAATGGTCAAAGATTTGCACGGTGTGGAC
CCGTTGATTTGTGCGGCGCAGAGCGGGTGTCCGGAGGTGCTCGAAGTGCTGAAACAACAC
GAGCCGAGCGCAATCCGCCGTCGAGACGCTTTAAAACTGATTGGTGCAACTTTTATGGAC
AAGAAAATGGATGCGATGGCGGCGATGGACTATTGGCGACAGGCGATGGATGTGGAGCTC
AGCGAGGATGATCAGAAAATTGTTAGTGTGTTTTTAAAAGTATTCATGGTTTATAAAAAC
GGTTTTTTTTAA
>Ppa_fem-1 PPA20416 726 bp
ATGCGTGCGAACCTCGCACTTCCTGTCACGACACCACCATTACGATATCTGGTTGAGAAG
GGAGCCGATATGGAATTGGCGAACCGTCACGGGCATACACCTCTCATGATCGGTGCATTC
AGAAAGAAGTCTCAAGTTGTGGAATATCTTCTGTCCAAAGGAGCTTCGCCGCTCAAATCA
TCTTATAAGGGCAATACAGCTCTGCACGATGCAGCTGAATCTGATTGTATTGTCGTTTGT
AAGCTATTGATTGAGGCCGGTGCTTCTCTTGTCGAAGATGACTGTGGATTGTGCCCACTA
ATGGGAGCTGCTGTGATGGCCAATATGGCAGTATTTCCCTTCCTAGTTGCCCATTCCGTC
TCCAAGCGGAGGATTAAAGACGCTTATCGATTACTCGGATGCACTCTCGTTGATAAGAAG
ATGGATTTGGAAGGGGCAGTGAAAATGTGGAATTCTGCCATTGATATTCAACTGAATGAT
GAAGAGATGGAAATGGAGAGAACAAGAAGGATGGACGGAGCTAGCCATCATGTATTTAAG
GCATTTCCTGAAGTTATCACGAAGGACCAGTTGGAGTTGATAAAAGATGATCCCGATAAG
ATTAGAATGCAGGCACTGGTAGTTCGAGAAAGAATTCTGGGTGGGGCTCACTCGGATGTT
CATTATTTCCTTCGATTAAGAGGAGCCGTGTACTGTGATATGGGAGATGTAAGAGCTACC
GATTAA
