# Supplementary material for: JCoDA: a tool for detecting evolutionary selection
Source: BMC Bioinformatics. 2010 May 27;11:284. doi: 10.1186/1471-2105-11-284 (PMC2887424; doi:10.1186/1471-2105-11-284)
Supplement: Additional file 6 — Zipped archive that contains all JCoDA source code and executable jar files. [file 1471-2105-11-284-S6.ZIP › JCoDA/sample data/fem2_FASTA_cDNA.txt]

>Ce_fem-2 T19C3.8 (fem-2 spliced coding region) 1350 bp
ATGGAAAAAGTAAACGAGGAGCGGGATGCGGTTTTCGAGGATCACATCGGCGATCGCCGT
CGAAGTGTCCGGTCACTTCTGGAGGAGGCATTTGCAGATGAAATGGAGAAAACTAGCTAT
GACGTCGAGGTTGCCGACACTCCACAACCGCATATTCCAATACGTTTCCGTCATCCACCA
ATCGCCGGACCAGTTCATGATGTTTTCGGAGACGCGATTCACGACATTTTCCAGAAAATG
ATGAAAAGAGGCCAGGCGGTCGACTTTTGTCACTGGGTGTCTCACTTGATCGCCACAGAA
ATTGACGAGAAATTCAGTGAAGTTGCGTTCAGAGATGTTCAGTATAATCCTGATATTTAT
GTTACCGATAGTACCACAGAAGCCAAAAAGCTATTCAACGACAAAATTTGGCCGGCGATC
GACAAGATTCTCCAGCAAAACGCCGAAACGTGCCCGATTCTGTCTGAAAAGTGGTCTGGA
ATCCACGTGTCGGGCGATCAACTGAAAGGGCAACGTCACAAGCAAGAAGATCGGTTTTTG
GCGTATCCTAATGGGCAATATATGGATCGTGGAGAGGATCCAATTTCGGTGTTAGCGGTG
TTCGATGGTCACGGTGGTCACGAGTGCTCTCAGTACGCAGCCGGGCACCTTTGGGAGACA
TGGTTGGAGGTTCGAAAATCGCGAGATCCTTCAGATAGCCTCGAAGATCAGCTTCGCAAG
TCGCTGGAGCTTCTCGACGAACGAATGACTGTCAGAAGTGTGAAAGAGTGTTGGAAGGGT
GGAAGTACAGCTGTCTGCTGTGCAATCGACATGGATCAGAAGCTTATGGCGCTGGCGTGG
CTCGGTGACTCACCCGGATACGTCATGTCGAACATTGAATTCCGTCAGTTGACACGTGGA
CACTCGCCATCCGATGAACGGGAAGCTCGGCGTGTTGAGGAAGCTGGCGGCCAGCTTTTT
GTGATTGGAGGCGAATTGCGGGTGAACGGAGTTCTAAATCTCACCCGAGCACTCGGAGAT
GTTCCTGGACGGCCGATGATCTCTAATGAACCGGAAACGTGTCAGGTGCCTATTGAAAGC
TCGGATTATCTGGTGCTCCTGGCTTGTGATGGAATTTCTGATGTTTTCAACGAGCGTGAC
CTGTACCAGTTGGTGGAGGCATTTGCGAATGATTATCCTGTTGAAGACTACGCGGAGCTC
TCCCGTTTCATCTGTACAAAAGCGATTGAGGCTGGAAGTGCCGACAACGTGTCTGTTGTG
ATTGGCTTTTTGCGTCCACCGCAGGATGTGTGGAAGCTTATGAAACATGAATCAGACGAT
GAAGATTCCGATGTCACTGATGAGGAATAA
>Cre_fem-2 CRE25665 1572 bp
ATGCCAACTTTTTTCACCGTTTTCGAAGTGTCTTCTGTTCTCGCAACGTTCATTATTTTC
TCTCGATTTTTTCAATTTTTGTTTCAAAAATATGTTGAATTACAGATGTCCGACCCACCG
GTCGAAAAAACAAGTCCAGAGAAGACAGAGGGCTCTTCATCCGGCAGTTTTCGCGTTCCA
TTCGAATCCGACAAGCTTGGTGACCCGGATTTCAAGCCATGCGTTGCACAAATCACAATG
GAGAGAAACGCAGTGTTCGAGGACAACTTCCTCGATCGGAGACAGAGTGCTCGCGCAGTA
ATCGAGTATTGCTTTGAGGACGAAATGCAAAACTTGGTTGAAGGGCGACCTGCTGTTTCA
GAAGAACCAGTTGTTCCCATACGATTCCGACGCCCACCACCGTCCGGACCTGCTCACGAC
GTCTTTGGCGACGCCATGAACGAAATTTTCCAGAAATTAATGATGAAAGGTCAATGCGCA
GACTTCTGCCACTGGATGGCTTATTGGCTAACAAAGGAACAAGATGATGCGAATGATGGA
TTTTTTGGCAATATTCGCTATAATCCAGATGTCTATGTCACGGAAGGCACAACAGAAGCC
AAAAAGGCGTTCGTCGACAGCATGTGGCCGACTGCTCAGCGAATTCTTCTGAAATCCGTC
CGGAACAGCACGATTTTACGCACAAAGTGGACTGGAATCCACGTGTCAGCGGATCAGTTG
AAGGGGCAACGCCCGAAGCAAGAAGATAGATTCGTAGCTTATCCGAATAGTCAGTATATG
AATCGGACGCAGGATCCCGTCGCCCTTCTCGGTGTGTTCGATGGTCATGGCGGACACGAG
TGCTCACAATACGCGGCCTCTCACTTCTGGGAGGCATGGCTGGAGACTCGACAAACTAGC
GACGGTGATGAGCTCCAGAATCAGCTGAAGAAGTCACTTGAGTTGTTGGATCAACGATTG
ACAGTCAGAAGTGTGAAGGAATACTGGAAGGGTGGCACGACGGCGACGTGTTGCGCTATC
GATAAGGAGAACAAAACGATGGCGTTCGCGTGGTTGGGCGATTCACCAGGATACGTCATG
AACAACATGGAATTCCGCAAAGTGACACGCGAGCACTCGCCGTCCGATCCAGAAGAAGCG
CGTCGAGTCGAAGAAGCCGGCGGACAACTATTCGTGATCGGTGGCGAGTTGCGAGTCAAC
GGAGTGCTCAACCTGACGCGTGCTCTCGGCGACGTTCCCGGACGACCGATGATATCGAAT
GAGCCGGAGATATGCGAGAGACCGATTGAGCAAGGCGACTATATGGTGTTTTTGGCGTGT
GATGGTGTATCGGACGTGTTGAACACTGCCGATTTATACAATTTGGTTGGCGAGTTTGTC
AGAACATTTCCTGTTGAAGACTACTCGGAAATGGCTCGCTGGTTTTGTCACAAATCGATC
ACCGCTGGAAGTGCCGACAACGTGACAGTCGTCATTGGATTCCTTCGTCCACCACAAGAC
ATCTGGAATCTCATGAGTCGTAGCTCGGATGATGAGTCTGATGAAGAAGAAGAGGATGAG
GACGACGATTGA
>Cbn_fem-2 CBN01236 1461 bp
ATGTCTGATTCATCAAATCATCCATCGAGCTCTTCAGTGCATGCAGATGATGGATTCGAG
CCCCCAACATCTCCGGAAGACTTGGATTCCAACAACAAAAAACCGTCTTTGGAACAAATC
AAACAGGAAAGAGAAGCGTTGTTTACGGATCTATTCGCTGATCGTCGACGAAGCGCTCGT
TCTGTGATCGAAGAAGCTTTCCAAAACGAACTCATGAGTGCTGAACCAGTCGCGCCAAAC
GTGCCGAATCCACATTCAATTCCCATTCGTTTCCGTCATCAACCAGTTGCTGGACCTGCC
CATGATGTTTTTGGAGACGCGGTGCATTCTATTTTTCAAAGAATAATGTCCAGAGGAGTG
AACGCGGATTACTGTCATTGGATGTCATATTGGATCGCGTTGGGAATCGACAAAAAAACA
AATATGAACTATCATAAGAAACCGTTTTGCAAAGATACTTATGCAACTGAAGGCTCCTTA
GAAGCGAAACAAACATTTACTGATAAAATCAGGTCAGCTGTTGAGGAAATTATCTGGAAA
TCTGCGGAATATTGTGATATTCTCAGTGAGAAGTGGACAGGAATTCATGTGTCGGCCGAT
CAACTGAAAGGACAAAGAAATAAGCAAGAAGATCGTTTTGTGGCTTATCCGAACGGACAA
TACATGAATCGTGGACAGAGTGACATCTCACTTCTTGCGGTGTTCGATGGACATGGCGGA
CACGAGTGCTCTCAATATGCAGCTGCTCATTTCTGGGAAGCATGGTCCCAAGTTCAACAT
CATCATTCAGAAAGTATGAAACTTGATGAACTCCTTGAAAAGGCTCTAGAAACATTGGAC
GAAAGAATGACAGTCAGAAGTATTCGAGAATCCTGGAAAGGTGGAACCACTGCTGTCTGC
TGTGCTGTTGATTTGAACGCGAATCAAATCGCATTTGCCTGGCTTGGAGATTCACCAGGT
TACATCATGTCAAACTTGGAGTTCCGCAAATTCACAACTGAACACTCCCCGTCTGACCCG
GAGGAATGTCGACGAGTCGAAGAAGTCGGTGGCCAGATTTTTGTGATCGGTGGTGAGCTC
CGTGTCAATGGAGTGCTCAACCTGACGCGAGCACTAGGAGACGTACCTGGAAGACCAATG
ATATCCAACAAACCGGATACCTTGCTGAAGACGATCGAACCTGCGGATTATCTAGTTTTG
TTGGCCTGTGACGGGATTTCTGACGTTTTCAACACTAGTGATTTGTACAATTTGGTTCAG
GCTTTTGTCAATGAATACGACGTAGAAGATTATCACGAACTTGCACGCTACATTTGCAAT
CAAGCGGTCTCAGCTGGAAGTGCTGACAATGTGACAGTAGTTATAGGTTTTCTCCGTCCA
CCAGAAGACGTTTGGCGTGTAATGAAAACAGATTCGGATGATGAAGAGAGCGAGCTCGAG
GAAGAAGATGACAATGAATAG
>Cbr_fem-2 CBG15267 (spliced + UTR - 1509) 1509 bp
ATGTCCGGCCCACCACCACCCAAAACTAACGAGAAATCATCACAACCGGTCACCGGACGA
TCACAAGAGCCTACGCGTAAAGGTCAACTTGGACCCAATTACTTGCGTATAATTGAAGAG
GACGAAGAATATGGGCATGCTCTTTTGGAGCCAAGTGAGGAGCAGATCAAATTCGAAAGA
GAAGCACTTTTTGAGGATCTCCACTTGGACCGTCAACGAAGTGCCCGTTCATTCATTGAA
GAGACTTTCGAGGAGGAGATGCTTGGACCCCAAAATGGCATTCCACCCACTACAGAATCT
CCACAGTCATACATTCCCATCCGATACCGTAATCCACCAGCAGCTGCACCGGTTCATGAC
GTTTTCGGAGATGCTGTACATGCAATTTTTCAAAAGTTGATGACTCGAGGTCCACCTGTC
GAGTACTGTCACTGGATGTCCTATTGGATTGCCAAGCAGATTGATAAGGATAGTCCAGTG
AAGTATCATGAGTGTCGTTTTACTCCTGACCAATACGTGACGGAGAATACTGCAGAAGCC
AAGAAGACTTACATGGACAATATGTGGAAGGCAGCAGAAAAGAATTTATGGATGTACACC
TACAACTCTCCACTCCTTCGCACAAAATGGACTGGAATTCACGTGTCTGCTGAACAAATA
AAAGGACAACGTCACAAACAGGAGGATCGATTTGTCGCCTATCCGAATAGCTTGTACATG
GATACGTCTCGTTCGGACCATATTGCTCTTTTGGGTGTTTTCGATGGTCATGGAGGCCAC
GAGTGCTCCCAATACGCTGCTGGGCATATGTGGGAGACGTGGATTGAGACACGAGCCTCG
CACTTCGAGGAGCCACTTGAGAAGCAACTGAAGACTTCGTTGGATCTTCTGGATGAGCGT
ATGACTGTAAGAAGTACGAAGGAATGCTGGAAGGGAGGTACCACGGCTGTCTGTTGTGCA
ATTGATATGAATAAGAAGGAGTTGGCATTTGCTTGGTTGGGAGATTCACCAGGCTACATT
ATGGATAATCTGGAAGTTCGCAAAGTGACACGCGATCACTCTCCATCAGATCCCGAAGAA
GGTCGTCGCGTCGAAGAGGCTGGTGGTCAACTGTTTGTGATTGGTGGAGAGCTTCGAGTG
AATGGTGTGCTCAATCTGACACGTGCACTAGGAGATGTCCCTGGCCGACCGATGATCTCG
AATCAAGCGGAAACGTGTCAGCGAGATATTGAAGTAGGCGACTATCTGGTAATTCTTGCT
TGCGATGGAATATCGGATGTCTTCAACACAAGTGATTTGTACAATTTAGTGCAGGCCTAT
GTCAATGAAAATCCTGTAGAAGAATATAACGACTTGGCTCATTACATCTGCCACGAAGCG
ATTGCTCATGGAAGTACGGACAATGTGACAGTCGTCATTGGATTCCTCCGTCCACCACAA
GATCTCTGGCGCATGATGAAAATCGACGAAGAGTCAGACGAAGAAGAAGACGAGGTTGAT
GATGAATAG
>Cja_fem-2 CJA01214 1416 bp
ATGAAAAAAGCGGCCGAGGAGTCGGTCGAGCCGCCCGTCAGAGTTCCAGGAGCAGCAGCC
GGCGGCGCCGGTGCTCCGCCACCAGTCACAGTCCGTTATCGTGCTCCCACGTTCAATCCG
CCGGCTCACGACATTTTTGGCGACGCCGTGCACAACATTTTTCAGAAATTGATGGCCAGA
GGTCAACCCGCAGATTTCTGCCACTGGATGGCCTACGTGATAGCCGCCGAAATTGATCGT
AAATCGCGCCCCAAATTCCAACCAGTCCGATTCCATCCCGACATTTACAATTGCGAAGGC
ACAGACGCTGCGAAAAAGGCGTTCCTCGACGGACACTGGCCAGCCGTCGATCGGATTCTC
ATGAAAAACGCCGTCGAGGCGCCATTGCTGCTCGACAAATGGTCTGGAATCCACGTGTCG
GCCGAGCAAATGAGAGGACAGCGACACAAACAAGAGGACAGATTTGTCGCCTACCCGAGT
GCAAAGTATATGGATCGGTCCGAGCAGCCAAACAGCAGCCAAATAGCAGCCAAACAGCCG
CCAAATAGCATTCAAATAGCCCCGCCAAATAGCCGCCAAATAGCAGACAAAAAGCCGCCA
AATAGCAGCCAAACAGCCGACCCCGTAGCCCTCCTGGCAGTTTTCGACGGTCACGGAGGC
CACGAATGCTCACAATACGCAGCCGGTCATCTGTGGGAAGAGTGGCTAAGAGCCCGAGGA
ACATTTGACGAATACCTGGAACAGTCACTAACATCAGCCCTATCATCTCTAGACGAACGA
ATGACGGTTAGAAGTGAAAAAGAGCACTGGAAAGGCGGCACCACGGCGGTCTGTTGTGCA
ATTTCCATGGAACACAGGCAAATGGCTTTCGCCTGGCTTGGTGACTCTCCAGGCTACATA
ATGAACAACCTGGAATTCCGTAAAATCACACGCGACCACTCTCCGCATGACAATGAAGAG
GCGCGTCGCGTCGAAGAGGCGGGCGGTCAACTCTTTGTAATTGGCGGTGAACTTCGTGTC
AACGGAGTGCTCAACCTGACTCGAGCCCTCGGAGACGTCCAGGGCCGTCCAATGATCTCG
AATCAACCGGAATCTGCCAAAATCGACATGGAGGTCAACGATTATTTGGTTCTGTTGGCG
TGCGATGGAGTGTCGGATGTGTTTGATGTTCGAGCGTTGTACGAGCTTGTCGAGGCGTAC
TGCAATGAGTATCCGGTGGAAGAATACTCTTCCCTAGCCGGCTACATTTGCTCGCAAGCC
ATCGACGAGGGAAGCTGCGATAACGTGACAGTAGTCATTGGATTCCTCCGCCCACCCGTG
GAAGTTTGGCGAATGATGAAGCGGGCGGATTCTGATGAGTCTGACGATGACGACGATGAC
GTGGAAAAAGAGTTGGCCCTAGATGTGGTCAACTGA
