# Supplementary material for: JCoDA: a tool for detecting evolutionary selection
Source: BMC Bioinformatics. 2010 May 27;11:284. doi: 10.1186/1471-2105-11-284 (PMC2887424; doi:10.1186/1471-2105-11-284)
Supplement: Additional file 6 — Zipped archive that contains all JCoDA source code and executable jar files. [file 1471-2105-11-284-S6.ZIP › JCoDA/sample data/fem3_FASTA_cDNA.txt]

>Ce_fem-3 C01F6.4 (fem-3 spliced coding region) 1167 bp
ATGGAGGTGGATCCGGGTTCAGATGATGTAGAAGCTGACAGAGAAACGAGAGCTCAGAAA
CTAAAATTAAAAAGAAATGTCAAATTCCGTGCACAAATGAGAAGATTCGACGAGTACTGT
GGAGTGACTAATTTAACAGTAGATGATCTCAATTGGCCTTTAATATCTGGAATTCCTTTA
CAAAGACAACGATTGACAGGAGCTACGTATTATGATGATAGTCTTCTCGATCAAAATCCT
TGGGATGAATTTTCAATTGATCGATTTCTTGAAATTACTTCAATTCAATTAATAACAGCC
GGTGCTGGATATGAAAGGAATGATGAAATTACTCGATTCGTTTTTCAAAGAACAATGAAG
ACAATTGTAACTTATTGCAATTTTATGTATGATTTGGCAAGGCGGAACGGGAAAGTTCAA
ATAACTCGATTCGAGTTGCAAGATTTGATTCATCGCGATGAATTTCGGTTTTACATGTAT
TTTCGACAATTTTTACCCAATCCGGATCCGAATTGTACGGCCTTTTCCAATCACTACACG
TCTCTTCTTCATACACTCTATTTCAATATTCCGGGAATGCCACAGTTTTGGAACAATTCC
CAAATGTATAATTACGCTGCTACCCGTGGTCAACGCCTTGTTCAAAATATCGCCGCTTTT
TATCCACCCGAATATTTTTGGAACGAAGATGAATCCAAGTATCATACTACGTTTGTGGTT
CCACGTGGCACAGAGTTCTCAAAGTTTTATGCTCGAAGATTTCATGAAGCACTTGGAATG
CCACCACTGGAAAATGAGATTATTACGGTTTTGGATTGGCTTGCGAAGCTCTGCATTTTG
GAAATTGTATATCACACAACGATTTGGTGCGACATAACTGGATTTGGAGGGCTTCCACGT
ATTGAGCACTATCGTTTAGCCATGGAGAATGTTGAAGACATCATATTCGACTTGGCAATT
GATGATTTCTCAATTTCCCGTCTACAGTTACAAATTTCGCCGTTTGAAATCTCTCGCTAC
TCACCTCTAGATGTATCTGGTTATTATGAAACAATTAAAAGAAAAAAAGATATTGAAGAA
TATCAAAATCGTTTCTATGAAGTTCATTATTCTGATGATGTTCGGATTATGAATGTTTAT
GCTACTGATTGCTCCAGGAAACGATGA
>Cbr_fem-3 CBG21774 (spliced + UTR - 1230) 1230 bp
ATGGTACCGGATGATGTGGAACCGATGGAAGTGGATGATGATGGAGCACTAATTGTAGAT
TTGAATGAAACTGTAGAGGAAGATGAAGAGACAAAAAAGGAGAAAAAACGAAGAAAGCGG
TTTCGTGAGAAATTGAAACGATTCGATCATTATTCCCAGTTCAGTGGCATCTCTATAGCA
CAAATCGATTGGCCTCTAATACAAGGGCGCTCCCTGCAGAGGTCCCCCTTGACAGGACAG
TCTTTTAATGCAGACGAAAACATTTTCCGAATCGACGAATGGCCACGAGAGACGTTTCTC
CAAATCACATCAACCCTCACATTCTGTGCTGGTGCCGCCCTTTTGAGCAACGAAAAAATC
ACACTTTTCGTGTTTCAAAGAACAATGAAAACTCTGGTGGCGTACTGTAATTTCATGTAT
CATCGTGCCATAACACATAATCGGCGACAAATCAATCGAATAGACGTTCACGAACTGATC
TCCAGGAATCCGTTGAGGTTTCACATGTTTCTTCAGAAATTTCTGCCCCACCCCGACATC
AATCGAACGCATTTCAATAACGAATTCCTCTACTACTTTCACAATCTCTACTTCCAAGAT
GAAACGTGTCGACTACTGTATCACGATGTCGCTCGATACTCCCCAATCATAAACCAACAA
GGAACCCGAATGTCCCTTCAACACCAAATTTATTATCCAGATGTCATGAGGAATCCGGCT
TTTGATGCACTTTGGTTCACTAGTTTCATCAATCCCTCTGGCTACAGTTTCTCTCGTTTT
CACGCTTATCGATTTCATGAGGCATTGGGAATGCCGCCGTTGGAATCCGAGCTGATTATT
GTGCTGGATTGGCTGGCGAAATTGATCATTTGTGATATCGGCTATAAAGTTTTGGCATGG
CGAGACGCGCGAGGATTCCAGGGTTTGCCGGATTTGTTGAGTTTTCAGATGGCCATGTTG
GAAGAGGGCGATCCCCTATTCGATTTGGACATTGACTACACAGCTCCACCAACTCGTCTA
TTCTCGGAACCCACCCGGTTCCAAACCTACCCAAAATTCCAACCACGTCGACGAATAGAT
TTTCCTTCAAGATTCGACGGTTTCTACAAAAAACGACGGCTCGAGCGAGGCCTTGAGGAG
ATCCAAGAATCATTTATTATGAATCATTTTCCCACGAAACCCCTACGAACCGTTTACGTC
TATACGCATCCTGAAGAACGCCGACGATAA
>Cbn_fem-3 CBN04303 1296 bp
ATGGTAGATGATGTTTGGGAGCAACTGCAGCCGCCATCACCTGAACCAATGTATCCAATG
TATGAGCAACCACCACCGGAACCGATGGAAGTGGATGAGCATCCGGATCCACGAGTGGAA
CGAAGACGGCAGAAGATGATACGACAAAGGGAAATTTTCCGAGACAAAATGGAGCGATTC
GACTACTACTCGGAGATTAGCCGGCTAAGACCGCTGGATTGTCATTGGCCATTGATTGCC
GGGATTATTCCGAAGAAAAAATGGCTTTGTGGATATGCATATGGACATAGATGGGCAGGG
CCACAGGAGCATGACAACAATCAACCGCCAGCGAACTTTAGGAATAGAAGATTCTTAGAA
ATCACATATTCACTTCTCTACGCCGCTGGAGCCGGACCATATTGTTCTGACGAAATTATT
TTGTTCGTTTTCGAGCGAACAATGAAAATCATAGTTGAATATTGCAATTTTATGTACGAT
TTGGCGATAAGTAGGAACAAAAAGTCGATCACTTCTGAAGAGATCGAGGATCTGATATCA
AGGTGTAAGATGCGGCAGTTCATGTATTATAAAAATTTTTACCCGGCATGGTATCCACGA
GACGAGTATGAATTCAGGAGTCGATTCATGAGACGGATCCATGAAGCGTATCATGACGAT
CCAAATATGCGGGATATCTACTATTCCGAAGAGATTTTCGCTGTTATGCAACAAAGAATA
GCACGAATATGGCCATTGTCGATGTACTTCTTGAATTATCCATTGGCAATGTTTGGACTA
GATCAGTTACACTATCATATGGCGTATAACGCTGATGAGTATGGAAGGCTGTCAATGTAC
ACGGCGAATCGATTTCATGAGGCTATCGGCTCACCGCCGTTGGAGACTGATCTCATTACG
GTGTTGAATTGGTTGGCGAAGCTTGTTGTTAATGAGATTGTATACCGAGCAGTAATCCTG
TGGCAAGATACTCTCGGTCTTGGAGGACCTCCGCTTTTTCATTGTTATCTTGCATCCATG
CGTAACGACAGGCTTGCTAATGGAACAGATGATATCCTGTTCAACCTAGACTTCAACATT
GTTCACTCTGCCCTACCCATAGATCATCCCGAATTCGAAATCCGTTCGCGACCCCTACAC
CCGGATGTCCAAGGCTACTACATCCGAAAGAAGATGCTGGAAGCGATTGAAGAGTATCGA
GATAGTTTCTATGAACGGCACTGTCGAGCCGGGTGCCCAGACATGTATCAGAATAATAAG
AGCATTTTTGAAGTGAAAGAATCTAGGAAACGGTGA
>Cre_fem-3 CRE14070 1332 bp
ATGGGCGCAATGAAAATGACTTGCGACGATTTTCGAGCAGAAGATGAGCAACCGATTGAG
GTCGATGAACGACGTCGGAGGCTGAAGAGAAAAGCGAATGATGATGATGATGATGAAACA
GTTAGAGAAAGAATAGATGATGCAGAATCTTCAATGGAGGTCTTCGAAGCAGAATATCCA
CCGATATTAGATCCATTGCAAGATCAAAGAGAAGCAAAGTATTTCCGGGAAAGAATGCAG
AGATTTGACTTGTATAGCAGAACCACTGGACTATCTGTGGATGACATTGATTGGCCGTTA
ATACGAGGAAGGTCATTACAGAAAGGAAGAGTCGCTGGAATTTCATTTGTTTATGATGAC
ACACGCTATCCCATCAATAGATTCAGTGATACTTGGCTTCTGTGTGTCACGAAACAAAAA
TTATTCAGTTTCGGAGCGGGGTGTGTTGAAGATCTCAATATTACATCGTTCGTTCTCCGG
AGGACAATGAAAGTTCTTTCGACGTACTGTAACTGGTTGTTTGAAGCAGCAAAACGGAAT
AACCGACGTCATATAACTCATAAGGAAATTCAAGAACTAATAAATCGAGATGGGTTTCGA
TTTCATCAATATCTTCAAAAGTTTCTGATCGGCAGAGGAATGGAATACACTGAATACAAC
AACAGGTTTTTTAAATATCTTCATGAAGAATATAACAAAAATCCGGGCGGTCTGGAAACC
ATCTATTCCAATCAAGATTTTATTGCCAAAGAAACTGCCCAAGCTAATTATATCTATGAT
ACTGTACGTGCAAAGTATGGAGGATTTGAAGAGCTTCCACTCTTCAGACATGCACTGAAA
ATTTCATTCACCCAACCAGGAGAGCATTATTTCTCGAGATTTTATGCGAAACGCTTTCAT
GAAGCACTCGGTTGCCCGCCGCTTGATTCAGAAATTATCATGATTTTGGATTGGTTTGGA
GTACTTATTATGAATCAGATAGTGTACAAAACTATACGATGGCATGAAGAAGAATATAAT
GATGGATCATTTCCAGTTCTTGATAGTTACCACAAGGCACTTGCCGATGAAAGTAAGTGT
CCCAAAGCCTGTCTGATCTCAATATCATTATTTCCAGATGATCCCCTATTTGACTTGGAC
ATTGACTATGGTACAAACCCTCCTCCTGTGAATACAGCATACCAAAAAGTTCGAAGAACT
CCTCGGGATCCTACGCCTTTCTACAGACTGATGGAATTCGAGGAATACAAATCTTGTTTG
GTGAAGATGCACTTCAATTTCAGTGAACTAACCGGGGAGTGGTTACGAAAAATCTGTGCC
AGAGGTCGATAA
