# Supplementary material for: JCoDA: a tool for detecting evolutionary selection
Source: BMC Bioinformatics. 2010 May 27;11:284. doi: 10.1186/1471-2105-11-284 (PMC2887424; doi:10.1186/1471-2105-11-284)
Supplement: Additional file 6 — Zipped archive that contains all JCoDA source code and executable jar files. [file 1471-2105-11-284-S6.ZIP › JCoDA/sample data/fog1_FASTA_cDNA.txt]

>Ce_fog-1 Y54E10A.4b (fog-1 spliced coding region) 1860 bp
ATGTTTCCCAGTGGTCACAATGAAAAATGGACTCGTGGTTACCAGCGGGAGAATTCTCTG
TTACATCACGACGACGAGTTCAGATCGTTCCAGCGTCGCACAGACTGCCCACAACATTTT
TACCAGCAAACGAATGGGTATGAGCACTCTCTGTTTGGTGAAAAGGCCGGATTCCACGAA
GCTTCTGCACAAAACCTGCTTATGCATCTTGCATCACAGATTTCTCCGATGGAATTCGCT
AAACTCCAACTCGAGCTCTTGGCTAGCCAAAATAAGCAGCGTCCGCATCGTGGTGCAGGT
TTCGGCTCGTACCTCATGAGCCCGCCGGCAACAGTGTCAAGCTCTCGGAGCACAGTGCTC
TGTTGCAACCCGGCTCCACCATACGCCAGTCACTGCCAATCACCGGCTGCTTCTGATGAT
TTCGGCCATCACTTTGGCTCGTTCGACTCGATGTCCGCCTACAATTTCCACAACAACAAC
CAGCAGCAAAGACGTGAAGCACACGTTTCTAGAGATGGAAAGAGCTTCGATCAAGGCAAC
ATCTACACCGCCGAAGATGTGCACACGGTTGTCAAGAACCATCGGAACGAGAACAATCAA
CGAGTCGTCTCCAACAAAGTATTCGTTGGTGGAATCTCGCATATGATGAATCGGAAGATC
ATTAACAAATTCTTCGGTCAATTTGGAACGGTTTTCGTCGATTGGCCAGTGAAGCAGAAG
CCGAATTCTCGCGGAAAATCGATCGCCATTGGATCCTACTCGTACTTGTTCCTTGTCTAT
TCGGATGAGCAGTCAGTGATCAAACTGATGTCTGCATGCCATCGAAATTCACAAAACGAC
TTCTTCGTTTCAGTGCCAGGATTTAGAGATATGATTCAAATCCGTCCCTGGTTCATCTAC
AACGGTTTCTACATCTTGGAAAAAGCCCGTCACAACCGTATCATCGATATTCACCGGACC
GTCTTTCTTGGAGGACTCCCGAGAATTGTAACAGCCGAGGAAATAGCTCAAATGTTCTCA
GAGTTCGGAGTTGTTCTTCTCGTCACAATCGATATTGATCAAGACTACGGATACCCGAAA
GGAGCGGCTCGAGTGACTTTCGAACGGGATTCTGCGTTTAATAGGGCACTGGAGAAGAAA
TTCCTGAAATTCGACAATATCGATTCGAGCAAGACGATGATAGAGATCAAGCCATACGTG
ATGGAAGATGTTGGATGTGATGAGTGTGGAGGTTTATGGTTCAATCCATTCCTAAGCATC
TACGATCATTTAAAATGTGCAAAAGACGATCATCAAAAGGAACAGAAAATGGCTGAAATT
AAGAATTTCAATATGTGGTCATCCAGAAGCCCATTCTCACTAAATTCTGGTGATGGACAC
GATGATTTGATCACGAAAATGGATGCCGGATTCAAGAAGAATTGCAATTTGGCGTGCACC
TACTCAAACCGGGAAAACGAGAAAAATGAGACTGAAATGGGAGCTCGGAAATTCTTGGAA
ATGGTCAAATCGTTCGGATTGGAGAAGGAAAAGACTGTGACTGTGAACGGAAACGAATAT
CCAATTGGACCAGATCTATGGGATAAATTCCTTCCTGCTCCGAAATATGATGTGGGAACT
GAACCGGTCCGAATGAATCCAGAAGCCAAACTCCAACAGTTCCTACGCATGAAACGTACC
AACGTCTACAGCAACAAGAGCGCATACTGCAAAGAGGCTCCGTGTCGCCAGTACTACTGT
CCATCGTGCTCCAACAAACTCCATTCGGGACCCAATCAGCACACCCTCTTACCAGCCGGA
AAACCAGAACGTCGTCCGAGAAAGGACAAAAATATGTACCTTGTTAATATGGGAAAGTAG
>Cbn_fog-1 1962 bp
ATGTTTCCTGGTGATCAAAACGCAATATGGAAGCAAGAATTGGCAATAAACCAATCATCC
TCTCATATGAATTATCACACATTCGACTCAGATTTCTATCCACTTACCTATCAAAGAACC
CCTTGCCCACAACACTTTCCGAATAGAAATCAGTTTGACTTTTTGCCAGCAGGCTATGAA
GATAGAAGACCAGATATTCATCCGTACAATCCCAGAAGCTGTCAATCCAGTAGCTCGAGT
CATTATTCAAATGAGCTCTCTTCCATGGACTTGACCGATTTCCAGATTTATCAACTTTTG
AATAATAAGAGAATCGCGGCGGAGGAACTCGTCAGACAACATCAGGGAATCATCGGAAAC
GGGTTCGGAGGGCTTTGCAGTCCACCGCCTACTTTTTCTAGTTCAAGAAGCTCTTTGTTC
AGCGTCAACTCTGTCCCAGCATTCGTTCCACATTGTTCATCTCCAGTGCACACTGACGAA
TTCAACCATCCATTTGTATTTGACACGAAGTTCGATTTCAATCATCAGATGAGATGTGAA
TCCGCCAATGGGTATTTTATGAAGAAAGAAGCCTATAGCTACCCGGAGGAGAAGATCTAC
ACTGCCGAAGACGTGCACACTGTCGTTAAAAATAATCGAGACTTGACGAAGCAGCGAATC
GTTTCGAATAAGATATTCGTCGGTGGAATTTCCCACTCAATGAATCGAGAGCTTATTAAT
ACGTTCTTCGGGCAGTTTGGAACGGTGTTTGTTGATTGGCCAGTCAAGAAGAAGGGGAAT
ACCCGCGGCAAGTACACCACCATCCAATCCTATTCCTATCTCTTCCTGGTGTATTCTGAA
GAAGAGTCAGTTTTCAAACTGATGAATGCTTGTACTCATTCCGGAAGTGAATTCTTTGTA
ACCGTTCCAGGATGCAAAGAATCTCAAATTCAAATCCGTCCATGGTTCGTGAAGAACGCC
TTTTACATCCATCACAAAACAATCAACGAGCGTATTGTCGATGTTCACCGCACTGTCTTC
GTTGGTGGACTTCCGCGAATTGTGACCGCCGACGAGATTGCTCAAATGTTCTCGGAATTC
GGAAGGGTTCTCATTGTCACTATTGATATGGATCAAGATTATGCGTATCCGAAAGGAGCG
GCACGAGTTACTTTTGAAAGGGATTCTTCGTTTAATCGAGCTCTGGAGAAGAAATATCTC
AAGTTTGAGAATATTGATTCGAGTAAAACGATAATTGAAATCAAGCCGTATGTAATGGAA
GATATCGGTTGTGATCAGTGTGGAGGTCTCTGGTACAACCCGATTCTGGATATCTATGAC
CAGTTGAAAATCTACGAAAAGAAATACCAACAGCAGAAGAAAAAGATGAAAGAGATTCCG
AGATTCGACATGTGGTCGTCTCACCATCCATTCTCCCCGAGCAACAACATAAACCGAAAA
CCGTTTGATGATGATTCAGAAGACCTCATCTCCAAACTTGACGCCAAATTCGAGCGGAAT
CTCGAACTTTCTAGATCCAGATCTGCCAGTGAACAAGCTCAGGAAGAGAAAGAGAATGAG
AAGAATGATCTTCGAAGCGGTGCAGAGAGGTTTCTGGAGGTGGCAAGGTCGTTCGGTTTG
GATAAACCAAACACCGTGGAAATCGATGGAGTCGAGTATAATATTGGACCGGAGCTCTGG
CATAGATTCGTTCCGCCACCGAGTTTCGAAATGATAGATGAGCCTGTCCAAATGGATCTG
CAGCAGAAGGTCGAGTCGTTCCTCCGTTTGGAACGTGACAACATCTACAGTAACAAGAGC
TCGTACTGCAAAGAGAGACAATGCCGTCAATACTATTGCCCATCGTGTTCCAATAAACTT
CACTCCGGACGCAATCAACACTCAATTCTTCCGGCCGGAAAACCAGAACGTCGTCCGAGA
AAAGACAAGAATATGTATCTCATTAATGGGCCTAATGCCTAA
>Cre_fog-1 CRE09094 1794 bp
ATGATTCCAACTCACCACTATGACAAAGGGAAACGCGATTGGACAATCAGTCAGTCAGTT
CATCATCCGCATCACTATCCCTCTAATCAAGAGTCTCAATCTTCATTTCCAGTGTATTCT
CAACCAAAACATCATTGTCCAATCCATTCAGTATCACCATTTGGAAGCTTGAATAGATTC
GATTTCCTGTCATCATTTTCCGATGAAAAAAATGCATTCTCCTCTGAACTATACGATGAC
GAGAGAAGCCGTTTTTCCACCGAATCTTCTTCTCAAGTCGACAACGCACGACTTCTGTTT
GAGAATTTCGTTTTGTCAGGATACGGGGCTGATTTCGATGGTCTTCTCAGTCCACCAGCT
ACAATTTCGAGCACTCAGACAACACTTTTCGGTCGTAACTCTGCTCCTCCATACGAAACT
CGATACCCTCCATCACCATCTTCATCGGTATTCTCGGATCGTCCACGTGGATTGTTTGAT
ACCAACTTCAATTTCAATCAATTTCCAAACCGAGAATATTCGTCGGCAAACGGGCACTAT
CGGAAATGCGAGCCGATGTACACAGCTGAGGACGTTCACAGTGTAGTCAAGAATCGTCGA
ACCGGGAATGAGCCACGACTTGTCTCGAATAAAGTCTTCGTGGGTGGTATATCTCATTCT
ACCAATCGCAAGAATATCAACACCTTTTTCGGACAATTCGGAACAGTTTTTGTCGATTGG
CCGGTTAAACATAAGAACAATGGCCGTGGTGAGTCTGTGCTCTCCTCCTATTCGTATCTG
TTCTTGGTTTATTCCGACGAACAGTCAGTCATCAATCTGATGAATGCATGCAAGAATGCT
GGAAATGACTTCTTCGTTTCAGTTCCAGGATGTGAAGAGCTGATTCAAATCCGTCCGTGG
TTCATCAAAAATGCGTTCTACATTGTGCCAAAAGCAGAGAATACTCGTTGTATTGATGTT
CATCGTACCGTTTTTGTAGGGGGACTTCCAAGAATTGTAACTGCCGAAGAGATTGCTATG
TTGTTTGAGGAATTTGGAAAAGTTCTTCTTGTGACAATTGACATTGATCAGGATTATGCA
TATCCGAAGGGTGCAGCAAGAGTTGTTTTCGAAAGAGATACTGCATTCAACAGAGCTCTG
GAGAAAAAGTTTCTCAAATTTGAGAATATCGATTCAAGCAAGACGATTGTCGAGATCAAA
CCATACGTGGTTGAAGATGTTGGGTGTGATCAATGTGGAGGTCTCTGGTTCAATCCATTT
ATTGATGTCTATGATCAATTGAGTAGTTCAATAAAAGACAAGAAGCAACAAGAAGATCTC
CTCTCGAAAATCGATGCATGCCACCAGAAGTCTGAAATTCCAACTGAGCATAATGTATGC
CATGAGAAGGAAAATGAAGAGAATGATGTGGTAGCAGGGGCACAGAAGTTCCTTGCAATG
ACAAAATCATTCGGTTTGGATAAGCAGAAAACTGTGACCATTGACGGAGTCGAATATCCC
ATCGGACCAGCTCTCTGGTCTCGATTCTTGCCACCACCGAGTTTCGAAGTTGAGAACGAT
TCGGTCCAAATGAGCACCGATCAAAAAGTGAGATCATTCCTTCGAATGAAACGTGCCAAT
GTCTACAGTAACAAAAGTTCCTACTGCCAAGATCGCCCTTGTCGTCAATATTACTGCCCA
TCATGCTCCAATAAACTCCATTCTGGACCAAATCAACACAATCTGACTCCTGCTGGAAGA
CCAGAACGTCGTCCAAGAAAGGACAAAGATATGTATCTGGTCACTCCCAGATGA
>Cbr_fog-1 CBG14960 (spliced + UTR - 2040) 2040 bp
ATGATTCCTACCAGCCAACAGGAGAAAATGAGACGGAATTTGCCAATGAAGTTCTCTAAT
ATGAGACAAAACTCGCCTGACCATGATTTCAAGCCATTCTTCGATGAGTATTTTTATCCA
CACTCGCGGAATGTTTGTCCAAAGCATGCATCGATGCATCGTCCTCAAGAATATGGCGAT
CTCAACTTTGCTCAAGCTACTCCATTCCAAAACGAACTCAGCGAATCGACTGGACTTCAG
AACTTTGGTCATGGTAGAGCTTTTGTTCCGGGCATCCCCGGCTTCAGCTCATCCGAGTTC
TCTTCTCTCGACATGGCAAAACTGCAGCTTCAGTACCTAATGATGATAAACAGCCAAGCA
AGTAATGGTCTTGACAGTATGATAAGTCCACCGTCAACTATTTCAAGCCCACTGAACACT
TCACATCCGTTCAATACTATTGCTCAATCTCTAACTAACGGGAACTATGCAGAGCACTGT
GATGCTCCAGAGCCGAATTACAGTCCATCTCCGACAGACGATTTCAAGGGTCTTGGGTCG
AACTTCAACTTCAACGTTTCTTCAAGAATTAACTCAGCGAATGGATACTACAAAAACGGT
AAGCCTCGGTTCAAAAATTCGTGTGAATACAAAAATCTGGGATTTCAAGATGGTTATGAA
AGAGGAGCGATGTACACAGCTGAGGATGTCCACGTTGTTGTCAAGAACCATCGGGATGGC
AACAAGCAGCGAGTGGTATCAAACAAAGTGTTTGTTGGTGGTATATCCCATTCCATGAAT
CGTGAAACCATCAACACTTTTTTCGGAAAGTTCGGTACCGTATTCGTTGATTGGCCTGTC
AAACAAAAATGCAATGCCCGCGGAAAGCCTGTTCCAATGACATCATACTCCTACCTATTT
CTTGTTTATTCGGAAGAACAATCAGTCATTAAACTCATGAAAGAATGCCAACAATCAGGA
AATGACTTCTTTGTTGTTGTTCCAGGATGTCAAGAAGCTGTAGGGAATTTTGAAACTCAT
TCGTTTTATTCACCGAAATTTCAGATTCAAATCCGTCCGTGGTTCATCAAAAATGCGTTC
TACATTTCGAACAAAGCGAGAAACAGTCCTTGCATTGATATTCATCGTACTGTATTCGTT
GGCGGACTTCCAAGAATTGTGACAGCTGAAGAGATTGCTCAAATATTCTCGGAGTTTGGA
AAGGTTCTTCTGGTCACTATTGACATTGACCAAGACTACGCGTATCCAAAAGGTGCTGCC
AGAGTAACATTCGAACGAGACTCATCGTTCAGTAGAGCACTGGAACGGAAATATCTTAAG
TTTAAGAATATTGATTCAAGCAAGACTCTGATCGAAATTAAGCCATACGTTATGGAAGAT
GTTGGATGTGATCAGTGCGGTGGGCTTTGGTTCAATCCATTTCTCGATGTTTACGATCAG
TTGAAGAGTTGCAAATCAAAGCAAAACCAACAAGATGATACAAGTATCAACTCGTGTGCA
TCAAAAAAGAAAGCTGTGGATTCTGAATCACAATTTTTGGACCCAGAAGATCTTTTCTCG
AAAATCGATGCCGGCTATCAAAGAAGTTTGAATTCTTCAAAAAACTCCACAAGCCAAGAT
GTCCTCCATGATTTTGGTTCCGAAAACGAAGTTGAAACCGGTGCTCGCAAGTTTCTTGCC
ATGACGAAATCATTTGGTTTGGATCAAGAACAAACTGTAAATGTTCTTGGAAAAGAATAC
AATATTGGACCCAGTCTCTGGTATCAGTTCCTGCCGCTTCCGAGTTTTGAGTGTGGAAAT
GAATCGGTTCAGATGAGTCCTGAACAGAAGATTGAATCATTTCTCCGAATGAAGCGTACC
AATGTCTACAGTAATAAGAGCTCATACTGTAAAGAAAGACCATGTCGGCAATACTATTGT
CCATCTTGTTCCAACAAACACCATTCTGGACCAGACCAACATATTCTCCTACCAGCTGGG
AAACCGGAACGTCGTCCAAGAAAGGACAAAAATATGTACCTCGTCAGTCTTAGCAACTGA
