# Supplementary material for: JCoDA: a tool for detecting evolutionary selection
Source: BMC Bioinformatics. 2010 May 27;11:284. doi: 10.1186/1471-2105-11-284 (PMC2887424; doi:10.1186/1471-2105-11-284)
Supplement: Additional file 6 — Zipped archive that contains all JCoDA source code and executable jar files. [file 1471-2105-11-284-S6.ZIP › JCoDA/sample data/fog2_FASTA_cDNA.txt]

>fog-2 Y113G7B.5b (fog-2 spliced coding region)
atgagtgaaaatttgacggatgagttggatttgatgaaaatctccggtcctccatcattctctgacatgccaatggagac
ggtttataaaattgtgggaaaagtggatccatacagcagattggcagtccgcaaagtgtgccgaaatttgcgaaatgtca
tcgatgacactgatcctggcttcaagtatgttaaggtggatctgtccagatacgcctctcgtctttggttgaccaatatc
ggacgcggcgcaatttgttattctcgaaattcaaatgatcctggttgcactgtccgaagaacttcgcagagtaaatctat
cgaaaagactcaattggatgcgattctggatgatttggcagtaattgtgaagaatccaaaacttcgattggataattttg
ttatcgtctcttcacatgaagcttcaaagcaatttgtggaatggattagagatattgctcaatcaggaattctgctgcac
acaaaaaaaataaaattggacatttttcccctcaaagatgtgttcggtgtcctttctcactgcaagcctggatttcttga
agacatcgaattttactgttatgactccgctggaaaaatggatgaaattatcaatttggaacaatggaaacgcgctaaat
cgattaatattgagggacgtgtatgcgaagatattcccattgagcacttcttccatttttctcgtatcaccatcaaattg
agaaaactatcagtttctgatgcaattaaaataagagatgacctaatgaagtcagctcattttgaatatgcatacatcaa
gattatagaaggagtcgacccagacgttttgagagctatcaatccaaattaccatccatatgatgctctcgatccttttg
aacacggaaattatacatttcgtatctcaagtgacagtctgtttgattcagctctaaaaatcgagaaggtttcaattaca
gaagacgacctggcccttttgtga
>ftr-1 Y113G7B.4 (ftr-1 spliced coding region)
atggctaaaaatttggcggatgagttggattcgatgaaaatctccggtcctccatcgctgtttgaaatgccaacggaaat
ggtttataaaattgcggggaaagtggatccattcagcagattgacagtccgcaaagtgtgccgaaatttgcgaaatgtca
tcgatgacactgatcctggcttcaaaaaagttgaggtggatctcggtggatacgctggatcccatcgtctttgcctgact
agctccatttgcagctacatttcttattctccaaattcaaataatcctggttgcactgtcgaaagaaactcgcagaggaa
atctattgaaaagactcaattgaacgcgattctggatgatttggcagtaattgtgaagaatccaaaacttcgattggata
attttgttatcgtctcttcatgtggaaattcaaaagaatttgtggagtggcttagagagatcacccaatcaggaagtctg
ctccacacaaaaagaatcagggtcattgattgccctggagatctgctcggtgtcctttctcactgcaagcctggatttct
tgaagccatcgaattttactgttttaactctggaaaaatcgatgaaattaccaatttggaacagtggaaacgtgctaaat
cgattaatattgacagccgtagatgcgatgatattcccattgagcacttcttccatttttctcgttttaccatcagaatg
ggaaaactatcagttcctgatgcaattaaaattagagatgatctgatgaaatccgctcacttcgaatacggaataatcga
tatctatgatgaactgactccagaagctgcacgagttttcaatccgaatttcattgctcacaatcgcgatggtattgaga
acaaaatcgagcagtttcttctcacaatttatagaaaacgtttggaaatcaagaagatcgattaa
>fbxa-114 Y113G7B.7 (spliced + UTR - 945)
ATGGCAGAAA AACTGGCGGA CGAGTTGAAG GCGATTGAGA TATCCGAAGC TCCACCGCTA TCCGATTGGC CAGTGGATGT 
GATTCATATG ATTGTGGGCA AATTGGATCT TATCAATCGC TTTGTCCTTC GAAAAGTCTG TCGAAAGTTG CGTGATTTCA 
TTGACAAAAA GGATCCGGGA ATCAAAGAAA TTTACGTGGA TATCAATGCA TTTGCATCAT CTTCGATGCT CGTTGATTGT 
AAAACCATTT CCTATACTGA CCGTGATGAG GGATGCACCG TTAAATTATA TAATCGCTCG GAAAAGTATA TCGAGAAGAC 
GGCTTTGAAT GCTATGAAGG ATGATTTGGC GGTGATCATG AAGAATCCGA AGCTTCGATT GGACAAGTTC AGTGTCTCCG 
CATATGGAAA TTCTAAAAAA GTTGTGGAGT GGCTTGAAGA GTATCACAAC TCACAGAATA TTTATAAAAC GAAACGAATA 
AAAATGGAAT ATCTCGAGTC TAGTGATGTC ATCTCTATGC TTTCGTACTT CAAACCTAGA GTTCTCGAAG AAATTGGCAT 
TCGGTGCTTG GCCAATTTCA CAAATATTTC CGAAGTTTCC AACTTATTTG AGCTGGAACA GTGGAAGAAG GCAAAATCAC 
TTACGATGAG TTCGATGGAA CATTTCAACT TCCCCATTGA ACACCTCTTT CATTTTTCAA AATTCACTGT CTTCTGGACG 
AAATGTTCAG TTGATGATGC AATTAAATTC AGAGATATTA TCATGAAATC GCCTCATTTC AAGGCAGGAT TAATCTTGGC 
TGATGACGAA ATCGAGCCGG AAGTTGTGAG GCTTTTCGAT CCAAGCTACA TCGGAAACGA TAATATCGAT ATGCATGAAT 
TTATTATCGA TGGATTCAAT GTGCAAATCC TGGGCTGTGC TCAATTATTA ATCGAGAAGA TTTGA
>fbxa-115 Y113G7B.3 (spliced + UTR - 960)
ATGGCCGAAA AATTGGAGGA TGCGTTGAAG GCGATTGAGA TCTCCGGACC TCCATCACTG TCCGATATGC CAATGGATGT 
AATGCATGTG ATTGTGGACC ATTTGGATGC AATGGATCGA TTGATTCTTC GCTATGTAAA CCGAAAAATG CGGAATTTCG 
TTGATAACAA GAAGCCAAAC TTTAAGAATA TTGAAGTCAA AGCTGAAGAT GAGTCCTACA AACTTGTGCT GGACCAAAAA 
TCTACGATTG TTTATAATTC AAATGGTTCT GGTTGCATTG CAAAATATGA TGAGCGTTGG GTGCTGAAAA TCAACAAAGA 
CGAGCTGGCT GTAATGTTTG ATGATGTTGC AGTATGGATG AAGTATCCTA AACTTCGACT GGACGAATTC AAATTGTCCG 
CAGGGTGGGA CTACATGATG ACCATAAACC TTCTCAAAGA GATTAAAGAT GTAGAAGATA TGTTTCAAGC CAAAAAAGTT 
ATCCTGGATG TTTTTGAGTT CTGTCGTGAT GCCTTCTCTA TCCTATCTCA CTTTGAACCT GGAATTCTTG AAGAAATTGG 
AATTTTCTGT TCTGATGTTT ATGGAAGTAT ACACAAGCTG TTCACATTGG AGCAATGGAA ACAGGCTAAA TCAGTCACTT 
TAAAGTGCAT TGAGGGCATT GATATTCCCA TTGAACACTT GTTCCATTTG TCTCGTTTCG ACATCACCTT GTCGGAAGTA 
TCAGTTTCTG ATGCTCGTAA AATTAGAGAT GTTCTCATGA AATCGGCACA ATTCGAATGT GGAGAGATTT GTCTGCTGTT 
CGATTCAGAT TTACGAATTG AAGCGGACGT TGTGAGAGTT TTCAACCCAA ACTTTGTTGA TGAATATGTC TCCCGTCCTC 
TCCAATTCAA AGTCGAGCAA TTTCTCGTCA TAATCCATAA AACATCTCTG CGAATCAAGA AAATTGAAAA CCCCCATTAA
>fbxa-113 Y113G7B.6 (spliced + UTR - 930)
ATGGCTGAAA AATTGGACTT GGAAGCGAAA AAGATTTCCG AAGGCCCAAC TCTATCCGAT ATGCCGATTG GAGTGATTCA 
TGAAATTGTG GACAACTTGG AAGGAATGAA ACGATTAGTT CTCCGTAAAG TTTGCCGAAA ATTGCGAGAT TTCATGGACA 
ACAAAGATCC GGGAATCAGA AAGATTTCTG TGGAAGTATC TGAAGAGCCC CCGCATTGCT TGGACATTGA TGATTGTTGC 
ATTTCCTATG ATATCAGTGG GGATGGTTGT ACTGTTCAAG CCTTTGGCGG GTCGAATAAA TATATCGAGA AGGTTCCATT 
GATTGGGATT CTGGATGATT TGGCTGTGAT TCTGAAGAAT CCGAAACTTC GATTAAATCT TTTGGAAGTA TCGGCATTCG 
AAGAGCAGAG GGCAATTTTG AAGGCTTTTG GAGAAATTTC CAGCATGCTT CATACTAAAC GAATAACGCT AGAGGGTTTT 
GAACCGTGTG ATTTCATCTC TATGCTTTCG TACTTCAAAC CTGGAATTCT CGGGGAAATT AACATTGAGA ACTTGTCCAA 
TTTCACAGAT ACCACTCAAG TTTGCGACTT GTTTGAGCTG GAACAATGGA AGCAAGCGAA ATCGATTTCA ATCATTTCGA 
AGAAACATTT TAATTTTCCA ATTGAACACC TCTTCCATCT CTCTCGTTTT CAAGTCAACT GGATGAGATT GTCGGTTGAT 
GATGCTATTA AGATCAGAGA TGTTATCATG AAATCCTCTC ATTTTGAATC TGGAATGATA TTGGCAGAAT ATGAAATTGA 
GCCAGAAGTT GTGAGAGTTT TCGATCCAAA CTACAATGAA GCTGGCAATT TTGATCTCGT CAAATGCGAA ATCGAGAAAT 
TTCTAGTTAA AATCTATGGG AAAAGTTTGA TAATCAAAAA GATTGATTAA
>fbxa-116 Y113G7B.1b (spliced + UTR - 999)
ATGGAAGCGA ACCAGATCAA CGAGAAAATG GCCAAAAAAC TGACAGATGA GTTGAAGGCT ATTGAGATCT CTGGACCTCC 
ATCACTCTTC GATATGCCAA TGTGTGTAAT GCATACAATT GTGGACAATT TGGATGCAAT CGATCGATTG ATTCTTCGCT 
ATGTAAACCG AAAATTGCGG AATTTCGTTG ATAACAAGAA GCCAATTTTC AAGAATGTTA AAGTATATTC TGTCGTGGGT 
GGCTATAATC TTGTACTAGG TCATGATAAA TCTACAATAT TTTATGATTC AAAAGGTTCT GGTTGCATTG CAAGATGTGA 
TGGTCGCAGG ATGCGGAAAA TCAACAAAAG CTCGTTGGCT GCACTGTTTG GTGATCTCGA AGTATGGATG AAAAATCCGC 
AACTTCAACT GGATAAGTTC AGCTTGTACG CAGTGTGTGA CGATGAACTG ACCACAAACC TTCTCAAAAA GATTACAAAT 
GTAGAATATA TGTTTCATGC CAAAAGTATT TACCTGAGCG TTGCGAAGTT CAGTAATGTC ATCTCTATCC TTTCTCACTT 
TAAACCAGGA TTTCTTGAAG AAATTGTTTT TTTCTGTCAT TCTGGTCATG AAAGTATACA TGAACTCTTT CTTCTAGAAC 
AATGGAAACA AGTTAAATCA GTCTTTATTA AGTGGTTCCC ATTCGATGAT TTCCCCTTTG AGCACTTGGT CCATGTGTCT 
TGTTTCGAAC TCAACTTGCC CAGAATATCA GTCTCTGTTG CGATTATAAT TAGAGACGTT CTCATGAAAA CCGCTCAATT 
CGAATATGGA AAGATTCGTC TGTACGATTT AAACAATATG GATGACCCTC CAGATATTGA AGCGGACGTT GTGAGAGTTT 
TCAACCCAAA CTTTGTTGAT GAATATGTCA CCCGTCCTCT CCAATTCAAA GTCGAGCAAT TTCTCGTCAC AATCCATAAA 
AGATCTCTGC GAATCAAGAA AATTGAAAAC CCCCGTTAA
>fbxa-107 Y37H2A.4 (spliced + UTR - 954)
ATGGCCGATA ATTTGGATGA AAAAATGAAA TCGTTGAAAA TCTCCAAAGC TCCGTCGATG TCGAATTTGC CATTGGACGC 
CGTTCATAAA GTTGTGGAAA AAGTAGAACC AATCGATCGG CTTTCTCTTC GAAAAGTCTG CCGCAACTTT CGTGCAATCG 
TCGATGACAA GGATCCGGGA TTCAAGAGTC TTTGGCTTGA TTTATTTGAT AATACGTTTC AATTTGAGCT GTTTGATGCG 
AAAAGTAATG CCATACAACA CGATTTCAAT GGTCGAACTT GCACAGTTCA ATTCAATGAT CGAGAAAAAC GTTGTTTCAC 
AAGAAATGCG TTGAAAATGG CGTTGAATGA CGTTTCAGTA TTGATTAAGA ATCCAAAGTT TCAATTGGAA CGTTTTATTT 
TCTCTACAAT CTATGAAGAC ACTGAAGACG TGGAAACAGC GATGAACTGG TTTAAATCAA TTTCCGATTC TGGAAACTTG 
TGGAAAGTCG GAAAAATCAT ATTGAGAACT AGTGATTGTA ATATTCCGCG AATTCTGTCC AGTTTCCAGC CAGCAGTCCT 
CAGAAGTATT ACAATTCCGT ACCATCTGAA TTTGAGCACC CTGGTTGAAA TCTTCAAATT GGAGCAATGG AAAATGGCAA 
AATCAGCTTC GATTAAATCA TGCCAACGTT CGCGTTTCCC CTTCGAAAAT CTCGTTCATC TTTCAAAGTT CAGATTACAG 
CTGGGTCATT TTACGGTCGC TGATGCTATT AAAATCCGCG ATGTTCTCCT GAAATCGGCC AATTTTAACA GCGGAACTAT 
CATTGTGTTT GACCCTTCCA TAATAGATAT TCTGCGTGTT TTCGATCCAA ACTATAACGT CATGGAGGAT AAAGGTTTCT 
ATAACGATGG AGAAGGAGCC AAATTCCTCA TCACACACAA TGATCATGAA ATGACAATCA AACGAATTCT ATAA
>fbxa-120 C33E10.2 (spliced + UTR - 918)
ATGACGGACA AATTGGCGAG TGTGTCAATT GAGAATTCCA ACGATCGGAC GCTTATAGAG TTGCCAACCG AAATGCTCAC 
TGAGATTATC AAGAGAGTCA ATCCAATCAA TCGACTTGCT CTTCGTAAAG TCTGTCGGAT TTTGCGAAAG ATTGTTGATG 
AAAATCCAGG AGTCGAGTCT GTCACCTCGG CAGTCGACGA TTTATCTCTC ACTACGCGGA ATTTAACCGG AAACTTTTGC 
GTTACGTACG GAATTCAAGG TTCCGGTTGT TTGATTTCTA GTGATTACTG CTGCACGAAA TATATCGAAA AGCCCCGCTT 
GATGATGAAG CTTGACGATT TAACCGTAAT TTTGAAGAAT CCACGGCAAC GATTGGATGA TCTCAACATT TTTGGTGGTT 
CAGATTCGGT CGCAGTTGCA ACGTGGTTCA GAGATACTTT CAATCCAGAA AATATGCTTC ATACCAAAAA GGTTTTTTTG 
GGAAACTTGG AATTCAATGA TGTTATCACT ATCATTTCAA CTTTGAAACC CGGATTCCTT CAAAAAATTG ACTATGCCAG 
TTTGTTGCAA CATGAACGTT CGCATGAAGT TTTCGAGCTT GAACAATGGA AACAGGCGAA AGAGGTTATC AGTCCAATGT 
CATCATTTCG TAGCTTCCCC ATTGAGAACA TGTTCCATCT GTCTCGTTTT TGGCTTGGCT TTCCAGGATT ATCAATTTCT 
GATGCAATTA AAATCAGAGA TATTCTCTTG AAATCCGCTC ACTTCAAAAA TGGAATAATT GATTTGAAAG ATGAGATGAC 
ACCAGAAGTT GCGCGAGTTT TTAATCCAAA CTTCTCTGCT CACAATATCA ATGGAATTAA GAACAAAATC GATCGCTTTC 
TTGTCATAAT TTATGAAAGA CGTTTGGCAA TCAATTAA
