# Supplementary material for: JCoDA: a tool for detecting evolutionary selection
Source: BMC Bioinformatics. 2010 May 27;11:284. doi: 10.1186/1471-2105-11-284 (PMC2887424; doi:10.1186/1471-2105-11-284)
Supplement: Additional file 6 — Zipped archive that contains all JCoDA source code and executable jar files. [file 1471-2105-11-284-S6.ZIP › JCoDA/sample data/fog3_FASTA_cDNA.txt]

>Ce_fog-3 C03C11.2 (fog-3 spliced coding region) 792 bp
ATGTATACCGAAGTCCGCGAGCTCGTCAATTTTGTGTGCAGATACTTATTTGGACATATT
CCAAGAAGACCGGTCGGCATATTTGGCGCTGAACTTGGAAACTACCTCGTCTCACATTTC
TCGTCTACCTGGGATGTTCATCATCCGAAAAATGGTGAGATGAAGCGAATGATTAACACA
ACCACTTCTTTATGCTTTGCAAGTTCTGCCGAAGAAGCTGGAGTCCCTCCGAGTGATGTT
CTGCGTCTACTTCCAACAAACATGATCATTTTTGCCAATCCGGGCCACGTCTTCGTTCGT
TTATCGGAGAACGGAATCGAAACACCGATTTGGATTGGAGATGTGAACTGCGATGAGAAC
TACCAATCAGTCCCCGAGTACGTGGTCAGAACCGCTGCAATCCGCGCGGAGCCTTGCTCG
AATCTTGGAGCAGCTGGGAAATCGGTTCTTGTTGGAAAAAAGCCGCTTCTCACCAACGAC
AAAGCTGCTCTCGAAATGGTCAACACAATGTATTCTCCATTGGCGCGAGAGAAATGTGAT
GATATCAACGCAAATCTCTCTCATCTTCGGGAGATGTATCCATTCCGCTTCGTCTACAAG
CCGTCATCTGCTCAAACCTTCAGTGGCGTTGAGTTCTCACAGACTCGTTTCGGATCTAGC
AAATCTCGTCCGGATCTTCAGACAATGGATGTCATCAAGTACCTCAGCTCTCAGCAAGTT
TCGTCTTCGTCTTCGCCAAGCTTCACCTATTCAAGCATCAACGACCAAATGAGATATTCT
CCCCGTTTTTAA
>Cbn_fog-3 CBN15749 771 bp
ATGTACACAGAAGTTCGTGAGCTCGTCAATTTCGTCTGCAGATACTTGTTTGGAAGGATT
CCAAGAAGACCGACTGGAATATTTGCTGCTGAACTCGGTAACTTTCTCGTTGCCCAGTTC
TCTTCCTCGTGGAACATCAGTAACCCTCAACATGGTGAAGCGGAAAGAATGATATTCATG
AACTATGGATCAGAAGGATCTTCGAAGTGCTTCGCAAGTTGTGCTCACGAAGCAGGGCTC
AATCCAGATGAAGTTCTATCTCTCTTCCCAAGTCATGTTCGGATTTTCGCGAATCCAGGA
CACGTCTACTTGCGAGCTATGGACGGTGGAATGAATCTCCCCATCTGGAAAGGAGAACTT
AATTCTGATGAGACGTATCAATCGATGCCAGAACATATTGTGAGATCCGCTTCTTCCTGT
GCTGAAACCGTTTCAAATCTTGGTGCTGCTGGAAAACCAGTCATGTTCGGAAAGAAAGCT
TTCCCCTGCAACGATCCAGCTGTCAACGAACTGGTGAACACTATGTTCGTACCATTGGGA
CTTGAAAGAAATGATCAAATTAACTCAAACTTATCTCATATTCAAGAGAAGTTCCCCTTC
GTGTTCTCATTCAAGCCGTCATCATCTCAAACTTACACTGGAGTTGAATTTTCACAGACA
AGATTCGGATCGAGCAAATCTCGTCCGGATTTGCAAACTATGCTCAACATCAAGCAACTC
AGCTCTCAACATGCCACCTCCAGTCCAAGCTTCTCCAGCTCTCCGGCCTAA
>Cre_fog-3 CRE29557 795 bp
ATGTACACCGAGGTCCGTGAAGTCGTCAATTTCGTGTGCAGATATCTATTCGGACGGATT
CCACGGAGACCTACTGGTATTTTTGCTTCGGAGCTAGCGAATTCTCTCGTCTGCCAATTC
TCGTCCTCATGGGACATTAATAATCCAGATAATGGCCAAATGGAACGTGTGGTTTACATA
AATTGTAGAAACGAAGGCTCATCCAAATGCTTCGGGAGTTGTGCACAGGAAGCTGGACTC
AGACGCGAGGAAGTTCTCGGACACTTGCCAATTAACGTATGCGTCTACGCTAGCCCCGGA
AAAGTCTTCTTCCGTGGTTCTTTGGACGGGATCGAGGTCCCAATATGGAATGGAGAAGTG
AATGCTGATGACACTTATCAGCCGGTGGCGGAGTACATTGTGAGATCTGCTTCCGGAAGA
GCTGAGTCCGTCTCAAACCTCGGAGCTGCTCAGAAACCAGTCTTGATCGGAATGAAACCT
TTACCGACCAATGACCCGGCCATTCACGAACTGGTCAACAACATGTACATCCCACTTGGA
CTCGAGAAATGCGATGAGGACTTTTCGAACCTTTCTCATATGCAAGAGAGATACCCATAC
TTGTTCGCCTTCAAACCATCATCGGCTCAAACCTACACAGGACTCGAATTCGCTCAAACT
CGCTTCGGATCGAGCAAGTCTCGTCCAGATCTGCAAACAATGCTCAATATCAAGCAACTC
TCCTCTCAACACGCCACCTCTTCAACCAATTTCTCGGCTCCAATGAAGGAGCAAATGATT
TATTCGCACTATTAA
>Cja_fog-3 807 bp
ATGTACACCGAAGTGAAGGAAGTGGTGAATTTCGTTTGCCGTTACATGTTTGGACGGGTG
CCAAGAAGAGCGACTGGAATATTCGGCGCAGAACTCGGCAATTTTCTCGTCTCGCAATTC
GCATCGTCCTGGGATACCCGCAATCCACAAAGTGGCGAAAACGAGCGTGTAATTTCGATC
AATTGCACGGAGGGCTCTTCGAAATGCTTCGAGAGCAGTGCCATGGAATCTGGTCTCCCA
TTGGAAGAGGTGCTCGCCCATTTGCCAGCTCGAATTCGCATCCACACCAATCCAGGAGAT
GTTCAGATGTTGATCGTTGATAACGGCGTCAAAATTCCTATCTGGTCTGGAGATGTGAAT
GCTGATGACAACTACCAGCCAATTCCGGCGTACATCGTGACGGCCGCCTCGTCTCGCGCC
AATCCGTACACAAACCTTGGAGCTGCTGGCCAGCCGGTACTCTTTGGCAAAAAACCACTT
CCCACCAATGATTTGGCCGTTCTCGAATTGGTAAATGGAATTTACGTTCCGCTTGGACGT
GAGGAATCCGATGAGCTCAACTCGAATTTGTGCCACCTTCAAGAGATGTTTCCGTACCGG
TTCGTCTTTAAACCAACTTCTGCCCAAACTTTCACGGGCCTTGAATTTTCACAAACTAGA
TTTGGATCTAGCAAAGCTCGCCCGGACCTTCAAACAATGGTGAACATCAAACAGTTGAGT
TCAGCGGCTACCGGCTCTTCGAGCTCCTCGTCGCCTACTTTTGAGCAGAACCGTTCTGGA
TCCAATTACAATTATTTTAATTATTAA
>Cbg_fog-3 CBG12385 (spliced + UTR - 786) 786 bp
ATGTACACAGAAGTAAAGGAGCTCGTCAATTTTGTATGCCGATACATGTTTGGAAGAGTT
CCGCGAAGAGCAACCGGAATTTTCGCGGCTGAGCTTGGAAACTGCCTCGTTGCGCAGTTC
TCCTCCTCTTGGGATATCAAGAATCCTAGAAATGGTCAAATGGAGAGAATGATTTTCATC
AAGTGTGGAGCAGACGGATCTTCGAAATGCTTCGAAGGTTGTGCTGCCGAATCGGGGCTT
CGAGCCGACGAAGTTCTTGAAAACATGCCAACTCAGCTGCGCATCTTTGCCAATCCAGGA
CTTCTCTTCTATCGTGCTACCGAGAATGGAGTCGATGTTCCAATCTGGAAAGGAGACGTG
AATACTGATTCACACTATCAGCCAATTCCAGAACACATCGTGAGAATTGCTTCTCGCAAA
GCTGACTCCTGCAGCAACCTCGGTGGAGCAGGAAAACCAGTTCTGTTGAATAAAAAGTTT
CCAATCGACGACTTGGCTGTGCTCGAACTGGTCAACAACATGTACATTCCACTCGCGTTG
GAGAAGTGCGATGAGATCAACTCGAACCTCTCCCACATCCGCGAGAAGTACCCATTTCTG
TTCACGTTCAAGCCAACATCCGCTCAGACATACTCTGGAATTGAGTTCTCGCAGACGCGC
TTTGGATCGAGCAAGTCTCGTCAAGATCTGCAGACCATGGTGGGCATCAAACAGCTCGTC
AACTCAAATCAGAACAATTCCTATTCTGATCAAATCATTGATACGCCCATCTATTCCAAT
TACTGA
