# Supplementary material for: JCoDA: a tool for detecting evolutionary selection
Source: BMC Bioinformatics. 2010 May 27;11:284. doi: 10.1186/1471-2105-11-284 (PMC2887424; doi:10.1186/1471-2105-11-284)
Supplement: Additional file 6 — Zipped archive that contains all JCoDA source code and executable jar files. [file 1471-2105-11-284-S6.ZIP › JCoDA/sample data/fox1_FASTA_cDNA.txt]

>Ce_fox-1 T07D1.4.1 (fox-1 spliced coding region) 1248 bp
ATGCAAGCCCTGTACCAACTGTCTGCCACAGGGGCTCAACAACAGAATCAACAAATTCCG
ATTGGATTGAGCAACTCATTGCTCTATCAGCAATTGGCGGCACATCAGCAAATTGCTGCT
CAACAGCATCAGCAACAGCTCGCTGTCTCTGCAGCTCATCAAACACAAAACAATATAATG
CTTGCTACCAGCGCTCCATCATTGATTAATCATATGGAGAACTCGACGGACGGTAAAGTC
AAGGACGATCCGAACAGTGATTACGATTTGCAACTCTCGATTCAGCAACAATTGGCGGCG
GCAGCGCAAGCTGCTCAGATGGGACAAACGCAGATTGGTCCACAAATTGTGGGACAACAA
GGGCAGCCGGTAGTCGCCACAACGGCCGGTTCGACGAATGGCTCGGCGGCCGTCACACAG
CCCGATCCCAGCACTAGCTCCGGACCCGATGGACCAAAAAGACTTCACGTATCGAATATC
CCATTCAGATTCAGAGACCCAGACCTCAAAACGATGTTTGAGAAATTTGGTGTGGTTTCC
GACGTAGAAATTATTTTCAATGAGCGAGGATCAAAGGGGTTTGGATTTGTGACAATGGAG
AGACCGCAGGATGCTGAGAGAGCTAGACAAGAGCTTCATGGATCAATGATTGAAGGACGG
AAAATTGAAGTCAACTGCGCTACAGCTCGTGTTCACTCGAAGAAAGTTAAACCAACTGGA
GGAATCCTGGACCAAATGAACCCACTGATGGCCCAATCAGCTCTTGCCGCACAGGCTCAG
ATGAACAGAGCCCTATTGCTCCGTAGTCCATTGGTAGCACAATCTCTTCTTGGTCGCGGA
GCCGCTTTAATCCCCGGAATGCAACAGCCCGCGTTCCAATTGCAAGCGGCTTTGGCTGGC
AATCCGCTGGCACAACTTCAAGGTCAACCTTTGCTGTTCAACGCTGCAGCCCTTCAAACG
AACGCACTCCAACAGTCGGCGTTTGGAATGGATCCGGCCGCCGTTCAAGCTGCTCTGCTT
GCCAATGAGCAAGCTCGGTTTCAACTCGCTGCTGCCGCTGCTCAAGGTAACGAGTACATT
ATGTACCATCAAGCCAAACAACAAGAATTACCAGGACGGATCCCATCATCTGGAAATGCC
TCGGCGTTTGGCGAACAATACCTTAGCAACGCGTTGGCCACCGCCTCACTCCCCTCATAT
CAAATGAACCCGGCGCTTAGAACGTTAAATCGATTTACTCCGTATTGA
>Cre_fox-1 CRE07377 1263 bp
ATGCAAACTCTGTATCAACTATCTGCCTCAGGAGCAGCTCAACAAAATCAGCAAATTCCG
ATTGGACTGGGTAATTCACTGTTGTATCAACAATTGGCAGCCCAACAACAGATTGCCGTT
CAACAGCATCAACAGCAACTCGCAGTTTCAGCAGCACACCAATCTCAAAACAACATCATG
CTGGCAACTAGTGCCCCATCGCTGATCAATCACATTGAGAATCCAACAGAATCGAAAGTC
AAGGACGATCCAAACAGCGACTACGATTTGCAAATTTCGATTCAACAGCATATGGCAGCT
GCTGCACAGGCAGCACAATTGGGTCCCCAAATGGGACAACCGCAGATCGGTCCACAGATT
GTGGGACAACAAGGGCAACAGGTTGCAGTCACGACCGCCGGGCCAACGAATGGCACATCG
GCCGTCACACAGCCCGATCCCAGCACTAGCTCTGGACCCGATGGACCGAAAAGATTACAC
GTCTCGAATATCCCATTCAGATTCAGAGATCCAGATCTTAAAACTATGTTTGAAAAGTTC
GGCGTTGTTTCTGACGTAGAAATTATTTTCAATGAACGTGGTTCAAAGGGATTCGGATTT
GTAACAATGGAAAGACCTCAAGATGCTGAGAGAGCACGTCAAGAACTTCATGGTTCGATG
ATCGAAGGTAGAAAGATTGAAGTGAACTGTGCCACAGCTCGTGTACACTCAAAGAAAGTA
AAACCAGCAGGAGGAATTCTGGATACTATGAATCCTCTGATGGCTCAGTCCGCAATGGCT
GCACAGGCTCAAATGAACAGAGCTTTTCTTCTGAGGAGCCCACTTGTTGCTCAATCTCTG
CTTGGAAGAGGCGCTGGTCTTATCTCTGGAATTCAGCAACCAAATGCCTTCCAACTACAA
GCTGCTCTCGCGGCCAATCCATTGGCACAACTTCAAGGGCAACCTTTACTATTCAATGCG
GCTGCTCTTCAGTCCAGTGCGTTGCAACAATCTGCATTTGGAATGGATCAAGCAACGGTT
CAAGCTGCTCTTCTGGCCAATGAGCAAGCTCGGTTACAATTTGCTGCCGCCGCTGCTCAA
GGTAACGAGTACCTAATGTACCACCAAGCCAAACAACAAGAATTACCAGGACGGATTCCT
TCAGCTGGAAATGCGTCTGCATTTGGAGAACAGTATTTAGGAAATGCATTATCAGCTGCT
TCATTATCTTCATATCAAATTAACCCTGCATTGAGAACACTGAACCGTTTTACACCCTAT
TAA
>Cbn_fox-1 CBN11651 1260 bp
ATGCAAGCGTTGTACCAACTTTCCGCCACTCAGGCTAATCAACAAAATCAGCAGCTTCCT
ATCGGATTGGGAAACTCATTGTTATACCAGCAACTGGCAGCTCAACAGCAAATTGCAGCA
CAGCAACAACTCGCCGTTTCAGCAGCACATCAATCACAAAACAATATCATGTTGGCAACC
AGTGCACCGTCGCTGATCAACCACATGGAGAATTCGACTGAAACTAAAGTGAAGGACGAT
CCAAACAGCGACTACGATTTGCAACTATCGATTCAGCAGCACATGGCTGCACAAGCCCAG
GCAGCTCAATTGGGTTCCCAAATGGGACAGCCACAGATTGGACCACAGATTGTAGGGCAA
CAAGGGCAACCGGTGGCTGTAACCACTGCCGGTCCAACGAATGGCACTGCTGCCGTCACA
CAGCCCGATCCCAGCACTAGCTCGGGACCAGAAGGACCAAAAAGATTACACGTCTCGAAC
ATCCCATTCAGATTCAGAGATCCAGATCTTAAAACTATGTTTGAGAAATATGGAGTTGTT
TCTGACGTAGAAATCATTTTTAATGAACGTGGATCAAAGGGGTTTGGATTCGTGACAATG
GAACGGCCACAAGATGCTGAAAGAGCTCGACAGGAACTGCACGGATCTATGATTGAAGGC
AGAAAAATTGAGGTTAACTGTGCTACAGCTCGTGTCCACTCTAAGAAAGTCAAGCCAGCT
GGAGGAGGTATCCTTGACCCAATGAACCCATTAGTTGCCCAATCTGCTTTGGCTGCCCAT
GCCCAGATGAACAGAGCTCTTCTTCTTCGAAGCCCATTAGTTGCTCAATCTCTTCTCGGA
AGAGGAGCTGGTTTGATCCCAGGAATTCAACAGCCAGCGGCAGCCTTCCAACTTCAAGCT
GCCCTCGCTGCTAATCCATTGGCTCAACTTCAAGGACAACCACTGCTCTTTAATGCTGCA
GCCCTTCAAACAAATGCTCTTCAACAATCTGCGTTTGGAATGGATCAAGCTACCGTTCAG
GCTGCTCTTCTGGCAAATGAACAAGCTCGATTACAACTTGCCGCTGCTGCTGCTCAAGGT
AACGAGTACCTAATGTACCATCAGGCAAAACAACAAGAATTACCAGGACGGATTCCATCG
GCTGGAAATGCTGCTGGATTTGGAGAACAATACCTCGGAAACGCTCTTTCAGCTGCTTCA
TTGCAATCATATCAAATTAACCCTGCACTCAGAACGTTGAATCGTTTCACTCCATATTAG
>Cbr_fox-1 CBG02108 (spliced + UTR - 1302) 1302 bp
ATGCAAGCACTGTACCAAATATCGGCCAACGGCGGCGGCGGCGCGGGACAACAAAATCAG
CAGATCCCAATTGGCCTTGGGAATTCGTTGCTCTACCAACAATTGGCTGCACAACAACAG
ATTGCCGCTCAACACCAACAGCAGCTAGCGGTTTCAGCAGCTCATCAATCACAAAACAAC
ATAATGCTTGCTACTAGCGCTCCATCGGCGCTAATCAACCATATGGAGAATCCGACGGAA
GCCAAAGTCAAGGACGATCCGAACGCTGACTACGATTTGCAACTTTCGATTCAGCAGCAT
ATGGCTGCTGCTGCTCATGCTGCTCAGGCCGCGCAAGCGGCTCAAATGGCTCCACAAATG
GGCCAAACACAAATTGGCCCACAAATCGTTGGACAACCTGGACAACCGGTGGTAGCCGCG
GTCACCACTGCCGCCGGCACCACGAACGGCACATCGGCAGTCACACAGCCCGATCCCAGC
ACTAGCTCTGGACCAGATGGACCGAAAAGATTGCACGTCTCGAATATCCCATTCAGATTC
AGGGATCCGGATCTTAAGACAATGTTCGAGAAGTTCGGAGCGGTTTCTGATGTAGAAATT
ATTTTCAATGAGCGTGGCTCAAAGGGATTTGGGTTTGTCACTATGGAAAGACCTCAAGAC
GCGGAAAGAGCACGTCAGGAACTTCATGGATCGATGATTGAGGGTAGAAAGATTGAAGTT
AATTGTGCCACTGCTAGAGTTCATTCTAAGAAAGTGAAGCCAACTGGAGGAATCCTAGAC
CAAATGAACCCACTTATGGCCCAATCTGCTCTAGCTGCTCAGGCCCAAATGAACAGAGCT
TTGCTATTAAGATCCCCTCTCGTTGCTCAGTCCCTACTTGGAAGAGGAGCAGGATTGATC
CCTGGAATTCAACAACCAGCTGCCGCATTCCAACTTCAAGCTGCTCTAGCAGCAAATCCA
TTGGCTCAGCTACAAGGTCAACCGCTTCTTTTCAATGCCGCCGCTCTCCAATCCAATGCA
CTACAACAGTCAGCCTTTGGAATGGATCAAGCCGCCGTTCAAGCTGCTCTCTTAGCCAAT
GAGCAAGCTCGGTTACTGGCTGCTGCCGCCGCTGCTCAAGGTAACGAGTACCTAATGTAC
CATCAAGCCAAACAACAAGAATTGTCAGGACGGATTCCATCGTCTGGAAATGGGACCGCG
TTTGGAGAGCAATATCTGGGAAATGCGCTGTCCGCTGGCTCACTTCCTTCATATCAGATC
AATCCGTCGCTGAGAACTTTGAATCGTTTCACACCATATTGA
>Cja_fox-1 CJA09998 1275 bp
ATGCAAGCCATCTACCAACTCACCGCCAACGGCGCAGGACAGCATAACCAGCAAATTCCC
ATCGGTTTGAGCAATACTCTGCTCTATCAGCAATTGGCGGCACAACAACAGATGGCCGTC
CAACAACATCAGCAGCAACTAGCCGTTTCCGCAGCAGCCCACCAAAACCAAAACAACATC
ATGCTCGCGACATCGGCTCCATCATTGATCAACCACATTGAGAATTCGGCTGAAAACAAA
GTCAAGGACGATCCGAACGGTGATTACGACTTGCAAATCTCCATTCAGCAGCAATTGGCA
GCCGCCGCAGCGGCTCAGGCCGTTCAAATTGGTCAGAATCAGATGGGACAACCGCAGATT
GGGCCACAAATTGTGGCTCAGGGACAAACGGCGGCTGCCACGGCCGCCGGTCCTACAAAT
GGCACTGTGGCCGTCACTCAGCCCGATCCCAGCACTAGCTCTGGACCGGAAGCACCAAAA
AGACTTCATGTCTCAAACATTCCGTTCAGATTCAGAGATCCGGATCTTAAGACCATGTTT
GAAAAATTTGGTCCAGTTTCTGACGTAGAGATTATTTTCAACGAGCGTGGATCAAAGGGC
TTCGGATTTGTGACTATGGAACGACCAGCTGATGCTGAAAGAGCCAGACAAGAACTTCAT
GGTTCAATGATTGAAGGACGGAAGATTGAGGTCAACTGCGCCACAGCACGTGTTCACTCG
AAGAAGGTCAAGCCAGCTGGAGGAATTCTTGACCCAATGAATCCACTGATGGCTCAATCC
GCCCTCGCCCAAGCACAGATCAACAGAGCCCTTCTGCTCCGAAGCCCACTTGTCGCACAG
TCACTTTTGGGAAGAGGAGCCACGTTGATTCCAGGAATTCAACAACCTGCAGCAGCATTC
CAACTTCAAGCTGCTTTGGCTGCCAACCCATTGGCTCAATTGCAAGGTCAACCGCTTCTT
TTCAATGCTGCTGCTCTTCAAAGCGGAGCCCTCCAGCAGTCTGCATTTGGAATGGATCAG
GCGGCCATGCAAGCGGCTGCTTTGATTGCCAATGAGCAGGCTAGGCTTCAACTCGCCGCG
GCTGCTGCTCAAGGTAATGAGTACTTCATGTACCATCAGGCCAAACAACAAGAATTACCA
GGACGGATTCCATCATCTGGAAACCCGGCAGCTTTTGGAGAGCAATACCTTGGAAATGCA
CTTTCAGCAGCATCTCTTCCTTCGTATCAGATTAATCCTGCATTGAGAACTTTGAATAGA
TTCACTCCGTACTAA
