# Supplementary material for: JCoDA: a tool for detecting evolutionary selection
Source: BMC Bioinformatics. 2010 May 27;11:284. doi: 10.1186/1471-2105-11-284 (PMC2887424; doi:10.1186/1471-2105-11-284)
Supplement: Additional file 6 — Zipped archive that contains all JCoDA source code and executable jar files. [file 1471-2105-11-284-S6.ZIP › JCoDA/sample data/gld-1 CDS.txt]

>Ce_gld-1 T23G11.3 (gld-1 spliced coding region) 1392 bp
ATGCCGTCGTGCACCACTCCAACTTACGGTGTTTCGACCCAACTAGAAAGCCAAAGCTCT
GAATCGCCATCTCGTTCGTCCGTTATGACGCCAACGTCTCTGGATGGAGACAATAGTCCA
CGGAAGAGATTCCCCATCATCGACAATGTTCCAGCGGATCGTTGGCCGTCAACTCGGCGA
GACGGATGGAGCTCTGTTAGAGCGCCACCACCAGCTCGTCTGACGCTATCGACGAACAAC
AGACACATCATGTCCCCGATTTCGAGCGCTTACAGTCAAACACCTAATTCGCTTTTGTCG
CCAGCCATGTTCAATCCAAAGAGCAGAAGTATCTTTTCCCCGACTCTTCCTGCAACTCCA
ATGAGTTATGGAAAATCATCGATGGACAAGAGCCTGTTCTCTCCAACAGCTACAGAACCA
ATCGAGGTTGAGGCAACTGTCGAGTACTTGGCTGATCTGGTTAAAGAGAAGAAACATCTT
ACGCTCTTTCCTCATATGTTCAGCAATGTTGAACGTTTGTTGGATGATGAAATCGGTCGT
GTCCGCGTGGCTTTGTTCCAAACTGAGTTTCCGAGAGTTGAGCTTCCTGAGCCTGCTGGA
GACATGATTTCGATCACTGAGAAGATTTATGTTCCAAAGAACGAATACCCAGACTATAAC
TTCGTCGGTAGAATTCTCGGCCCACGTGGGATGACCGCCAAGCAGCTTGAGCAGGACACT
GGATGCAAGATTATGGTCCGAGGAAAGGGATCAATGCGGGACAAGTCAAAGGAAAGTGCT
CACCGTGGAAAGGCCAATTGGGAGCATCTCGAAGACGATCTGCACGTTCTTGTGCAATGC
GAAGACACTGAGAATCGTGTTCACATCAAATTGCAAGCAGCACTCGAACAGGTCAAGAAG
TTGCTCATTCCGGCTCCCGAGGGAACTGACGAGCTGAAGAGAAAACAACTTATGGAACTT
GCAATCATCAACGGTACGTATCGTCCAATGAAGTCGCCAAACCCAGCTCGTGTGATGACT
GCAGTTCCTCTGCTCTCTCCAACTCCACTACGTAGTTCAGGTCCAGTTTTGATGTCGCCA
ACTCCTGGATCAGGACTCCCGTCAACGACATTTGGAGGATCGATCTTGAGCCCCACTCTC
ACTGCATCCAACCTTCTCGGATCTAACGTCTTCGATTACTCGCTTCTGAGCCCGAGCATG
TTTGATTCATTCAGCTCTCTTCAACTTGCAAGTGATTTGACGTTCCCGAAGTACCCAACA
ACCACTTCGTTTGTCAACTCATTCCCTGGTCTTTTCACTTCTGCATCTTCTTTTGCCAAT
CAAACAAACACCAATGTGTCCCCGAGTGGAGCAAGTCCCTCGGCTTCTTCAGTCAACAAC
ACCTCTTTCTAA
>Cbn_gld-1 CBN03806 1425 bp
ATGCCGTCCTGCACCACCCCCACCTACGGTGTACCGGCCCAACTCGACAGCCAAAGCTCA
GAATCGCCGTCTCGCTCGTCGATTCTGACCCCAACATCACTCGACGGAGACAACAGCCCG
AGAAAGCGATTCCCGATGGACTCGTCGATTCCACTCTCGGATCGCTGGGCCGCACCACGA
CGGGATGGATGGAGCTCCGTTCGTGCACCACCACCAGCTCGTCTCTCGCTCCACACCAAC
CACAGAAACGTCATGTCGCCAATATCGAGCGCCTACAGTCAAACACCCAACTCGCTGCTC
TCGCCGGCCATGTTCAATCCGAAGAGCCGAAACCTCTTCTCGCCAACCCTCCCGGCCACT
CCATTGAGCTACGGAAAGTCGTCGACTGAGAAGAGCTTATTCTCACCAACCACTACAGAG
CCAGTCGAGGTTGAGGCTACCGTTGAGTATTTGGCCGATCTTGTCAAGGAGAAGAAGCAT
CTTACGCTGTTCCCACACATGTTCAACAACGTCGAACGTCTCCTGGATGATGAAATCGGT
CGTGTTCGTGTAGCACTCTTCCAAACTGAATTCCCACGTGTCGACCTTCCAGAGCCAAAT
GGCGACATGGTCTCCATCACTGAGAAGATCTATGTTCCAAAGAACGACTATCCAGATTAC
AACTTCGTTGGTCGTATTCTTGGACCACGTGGAATGACTGCCAAGCAGCTCGAACAAGAC
ACAGGATGCAAGATCATGGTTCGTGGAAAGGGATCAATGCGCGACAAGTCAAAGGAAAGC
GCTCATCGCGGGAAGGCCAACTGGGAGCATCTCGAGGATGACTTGCACGTTCTGGTTCAA
TGTGAAGACACCGAGAATCGTGTACACGTGAAGCTTCAAGCTGCTCTTGAGCAGGTCAAG
AAGTTGCTCGTTCCAGCTCCAGAAGGAACTGACGAATTGAAGAGAAAGCAACTAATGGAG
CTTGCTATCATCAACGGTACCTACCGTCCAATGAAGTCACCAAACCCAGCTCGTCTGATG
ACTGCTGTTCCACTTCTCTCTCCAACACCGATGCGCAGTCCAGGACCAATGCTCATGTCG
CCAACTGGAACCGTTCCAACAACAACATTCGGAGGATCTATTTTGAGTCCAACTCTCGGA
TCATCAGGACTTTTGGGAGGAAACGTCTTCGACTATTCGCTTCTCAGTCCAAGCATGTTC
GACTCGTTCAGCGCTCTCCAGTTGGGCAGTGACTTGACATTCCCGAAGTATCCAACCACC
ACTTCCTTCGTCAACTCGTTCCCAGGACTCTTCTCGTCATCGTCGTCTTCCAGCAACAGC
CAAAATGCTGCTCAAAACGCCAGCCAACCAGGAAACTTGTCGCCAATCTCTCCAACAAGC
GGAGATTCTCCATCGGTCTCGTCGGTCCACAATACCTCCTTCTAA
>Cre_gld-1 CRE20425 1431 bp
ATGCCGTCGTGCACCACTCCAACCTTCGGTGTCACGTCGCAACTCGAAACCCAGAACGCG
GAGTCTCCGTCACGTTCCTCGATTCTGACGCCTACGTCGTTGGAAGATGAGACCAGCCCT
CGAAAGAGATTTCCGCTGATTGAGACGAATATCAGCGCTTCGGATCGTTGGCCGCCAGCT
CCTCGGCGAGATGGATGGAGTTCGGTTCGCGCACCGCCACCAGCACGTCTCTCCCTTCAC
ACCAACCACAGAAGCATGCTTTCGCCAATATCCAGCGCGTACAGTCAGACACCGAACTCG
CTTCTCTCACCGACGATGTTTCATCCGAAGACTCGAAGCATCTTCTCACCAACTCTCCCC
TCTACACCGATGAGCTACGGAAAGTCGTCGATGGACAAGAGTCTATTCTCTCCAACCACC
ACCGAGCCAGTAGAGGCGGAAGCGACTGTCGAGTATTTGGCTGAGCTTGTCAAGGAGAAG
AAGCATCTGACACTGTTCCCACACATGTTCGTCAACGTCGAGCGTCTTTTGGATGATGAA
ATCGGACGTGTTCGTGTGGCGTTGTTCCAGACCGAGTTTCCACGTGTCGACTTGCCAGAG
CCTGCTGGGGACATGGTTTCAATTACCGAGAAGATCTATGTGCCAAAGAATGACTATCCA
GACTACAACTTCGTCGGAAGAATCCTTGGACCACGTGGAATGACAGCCAAGCAGCTCGAA
CAAGACACTGGATGCAAGATAATGGTTCGCGGAAAGGGATCGATGCGTGATAAGTCGAAG
GAAAGCGCTCATCGTGGAAAAGCCAACTGGGAACACCTCGAGGACGACCTGCACGTTCTT
GTTCAATGCGAGGACACCGAGAATCGTGTGCACCTCAAGTTGCAGGCTGCTTTGGAGCAG
GTCAAGAAGTTGCTCGTTCCAGCTCCAGAAGGAACTGACGAGTTGAAGAGAAAGCAACTC
ATGGAGCTTGCTATCATCAATGGAACGTATCGTCCGATGAAATCTCCGAATCCAGCTCGC
ATGATGACTGCCGTCCCACTGCTCTCTCCGACTCCAATTCGCAGCCCAGGACCGGTCATG
CTGTCCCCAACAGGAACTGGAGTGCCGACCAGCACTTTCGGAGGTTCCATCTTGTTCTCC
TCTTTTCAGAGCCCGACTCTTGCTGGATCCAATGGAATGCTCGGCTCCAACATCTTCGAT
TACAACCTGCTGAGCCCAAGCATGTTCGACTCGTTCAGTTCTCTGCAGTTGGCCAGCGAC
TTGGCATTCCCGAAGTATCCAACGACCACCTCGTTCGTCAACTCGTTCCCCGGACTCTTC
ACATCTGCCTCGTCGACCAACAGCCAGAACACCACCATCAACAACACTCAGAATATGTCG
CCGATTCCAAGTAGTCAATCGGCTTCTTCCGTCAACAACACCTCTTTCTAA
>Cbr_gld-1 CBG00303 (spliced + UTR - 1404) 1404 bp
ATGCCGTCGTGCACCACCCCAACCTTCGGTGTGTCGGCACAGCATGAGAACCCAAGCGTC
GATTCACCATCTCGTTCGTCGATCCTCACCCCAACATCACTCGACGATGAGACCAGTCCA
CGGAAGAGTTTCCAGATTCTCGAGTCCAGTGTGAGCGCGGATCGTTGGCCAGCGCCACGG
CGAGATGGCTGGAGCTCAGTGCGAGCACCACCACCAGCTCGTCTCTCCCTCCATCCTCAG
AGAAACTTGATGTCGCCGATTTCAAGTGCTTACAGCCAGACGCCGAATTCGCTTCTCTCC
CCGACCATGTTCCATCCAAAATCGCGGAGCATCTTTTCGCCAACGCTTCCGGCGACTCCC
CTGAGTTATGGGAAGTCTTCAATGGACAAGAGCCTCTTCTCGCCAACGATCACCGAACCA
GTTGAGGTTGAAGCCACCGTCGAGTATCTCGCCGATCTTGTCAAAGAGAAGAAACATCTT
ACACTCTTCCCACACATGTTCAACAACGTCGAACGTCTTCTGGATGATGAGATAGGACGA
GTTCGTGTCGCTTTGTTTCAAACTGAGTTCCCACGTGTCGATCTTCCTGAGCCAGCTGGG
GACATGGTCTCCATAACGGAAAAGATTTACGTTCCAAAGAACGAGTTCCCAGATTACAAC
TTCGTCGGCAGAATACTTGGACCACGTGGAATGACTGCTAAGCAACTCGAACAAGACACC
GGATGCAAGATCATGGTCCGCGGAAAGGGGTCGATGAGAGATAAGGCCAAGGAAAGTGCC
CATCGTGGGAAAGCCAATTGGGAGCATCTCGAAGACGATCTGCACGTGTTGGTGCAATGC
GAGGACACCGAGAATCGTGTGCACCTCAAGCTGCAAGCCGCACTTGAGCAAGTCAAGAAG
TTGCTAGTTCCAGCTCCAGAAGGAACTGACGAGTTGAAGAGAAAGCAGCTCATGGAGCTC
GCCATCATCAATGGAACCTATCGTCCAATGAAATCTCCAAATCCAGCTCGCATGATGACT
GCTGTCCCACTTCTCTCGGCTACTCCACTGCGCAGCCCAGGCCCAGTTCCAATGTCACCA
ACCCCAGGAGTCCCAATTAGCAGCTTCTCAGGATCCATTTTGAGCCCGACAATCGCTGGA
TCAAGTGGAATTCTCGGAAACAACATCTTCGACTACTCCCTGTTGACACCGAGCATGTTC
GACTCGTTTAGCTCCCTCCAACTGGCTAGTGACCTGACGTTCCCGAACTATCCAACAACC
ACTTCGTTTGTCAATTCGTTCCCGGGACTCTTCACCTCTTCTTCATCGAACGTGACACCA
TCAGTCAACAGTACAAGCACCACTCAAGCTCAATCAGGAGGAGACAGTCCATCGGCTTCT
TCGGTCAACAACACCTCTTTCTAG
>Cja_gld-1 CJA18586 1386 bp
ATGCCGTCGTGTACCACGCCAACATTCGGGGCATCTCAATTAGAGATCGGATCGGGTGAT
TCGCCGAGTCGTGAGTCTGTCATGACTCCGACTTCTTTAGATGACGACACGCCACGGAAG
AAGTTCCCGACTCTTGAGACTGGAGACCGGTGGCCGATGTATCGGCGAGACGGATGGAGC
TCTTTGCGGGCGCCACCTCCAGCTCGCCTCTCGCTGTCCACTAACCACAAGAACTTTATG
TCTCCGATTTCGAGTGCATACAGTCAAACGCCAAATTCGCTTCTGTCACCAGCCATGTTC
AACAAGCACCGAAGCATCTTCTCGCCAACTCTCCCATCTACTCCGATGAGCTATGGAAAA
GTTTCTTTGGACAGCAAGAGCAATCTGTTCTCGCCTGCACCGACCGAACCAGTGGAAGTT
GAAGCTACTGTTGAGTATTTGGCAGACCTTGTGAAGGAAAAGAAGCATCTGACTCTTTTT
CCTCACATGTTTAACAATGTTGAGCGTCTACTTGATGACGAAATTGGGCGCGTCAGAGTG
GCACTTTTCCAAACGGAGTTTCCACGAGTAGAACTCCCGGAACCAGCTGGTGACATGATG
TCGATCACTGAAAAGATCTATGTGCCCAAGAACGAGTTCCCCGATTATAACTTCGTTGGT
AGAATTTTGGGTCCACGTGGAATGACGGCGAAGCAACTTGAACAAGATACTGGATGTAAG
ATCATGGTTCGTGGGAAGGGATCAATGCGGGACAAGTCCAAGGAAAGTTCCCACCGTGGA
AAAGCAAACTGGGAGCATCTCGAGGACGACTTGCATGTTCTGGTTCAATGCGAAGACACC
GAAAACCGTGTTCACATCAAACTCCAAGCTGCTCTCGAGCAGGTGAAGAAGTTGCTCATT
CCGGCTCCGGAAGGAACTGATGAGCTCAAAAGAAAACAACTCATGGAACTCGCTATAATA
AATGGGACCTACCGTCCGATGAAGTCACCAAATCCAGCTCGTGTCATGACTGCGGTTCCT
CTTCTCTCACCAACTCCACTGCGCAGTTCGGGTTCGGTTCTCATGTCTCCGACTCATGGT
AACACTGGTTTACCAGCTACGACTTTGGGAGGAAGCATTCTCAGCCCAACTCTCACTTCA
AACCCGCTGATTGGATCGAATGTATTTGACTACTCCTCTTTTATCAATCAAGGAATGTTT
GATTCGTTCAATTCTCTCCAGCTCAGTGACTTGACTTTCCCGAAGTATCCTACCACAACT
TCCTTCGTCAATTCGTTTCCGTCGCTGTTCAGTTCCGTGGCTTCTTCAGCAGCTTCGCAG
AACATGACCTGTTCTCCATCCAGTGGCGATAGCTCGACAGCGTCCAACAACAACACCTCA
TTCTAA
