# Supplementary material for: JCoDA: a tool for detecting evolutionary selection
Source: BMC Bioinformatics. 2010 May 27;11:284. doi: 10.1186/1471-2105-11-284 (PMC2887424; doi:10.1186/1471-2105-11-284)
Supplement: Additional file 6 — Zipped archive that contains all JCoDA source code and executable jar files. [file 1471-2105-11-284-S6.ZIP › JCoDA/sample data/GLD-1 CSV.csv]

Model 1: NearlyNeutral
dN/dS for site classes (K=2)
p: 0.89244 0.10756
w: 0.04035 1.00000
Naive Empirical Bayes (NEB) probabilities for 2 classes& postmean_w
(amino acids refer to 1st sequence: Ce_gld-1)
site	a.a	dN/dS
1	M	0.040
2	P	0.041
3	S	0.041
4	C	0.042
5	T	0.041
6	T	0.041
7	P	0.042
8	T	0.041
9	Y	0.372
10	G	0.042
11	V	0.066
12	S	0.547
13	Q	0.041
14	L	0.097
15	E	0.057
16	S	0.911
17	Q	0.972
18	S	0.950
19	S	0.999
20	E	0.321
21	S	0.042
22	P	0.041
23	S	0.561
24	R	0.042
25	S	0.584
26	S	0.041
27	V	0.063
28	M	0.056
29	T	0.041
30	P	0.042
31	T	0.041
32	S	0.042
33	L	0.044
34	D	0.050
35	G	0.877
36	D	0.053
37	N	0.524
38	P	0.042
39	R	0.044
40	K	0.041
41	R	0.551
42	F	0.041
43	P	0.063
44	I	0.923
45	D	0.234
46	N	0.978
47	D	0.041
48	R	0.042
49	W	0.043
50	P	0.067
51	S	0.964
52	T	0.970
53	R	0.043
54	R	0.047
55	D	0.041
56	G	0.044
57	W	0.043
58	S	0.041
59	S	0.041
60	V	0.081
61	R	0.045
62	A	0.041
63	P	0.042
64	P	0.042
65	P	0.042
66	A	0.041
67	R	0.042
68	L	0.041
69	T	0.073
70	L	0.042
71	S	0.530
72	T	0.061
73	N	0.245
74	R	0.079
75	H	0.248
76	I	0.997
77	M	0.045
78	S	0.041
79	P	0.041
80	I	0.041
81	S	0.042
82	S	0.041
83	A	0.041
84	Y	0.041
85	S	0.041
86	Q	0.041
87	T	0.042
88	P	0.041
89	N	0.041
90	S	0.041
91	L	0.041
92	L	0.042
93	S	0.042
94	P	0.041
95	A	0.078
96	M	0.040
97	F	0.041
98	N	0.058
99	K	0.041
100	S	0.999
101	R	0.046
102	S	0.050
103	I	0.049
104	F	0.041
105	S	0.042
106	P	0.042
107	T	0.041
108	L	0.041
109	P	0.041
110	A	0.542
111	T	0.041
112	P	0.041
113	M	0.138
114	S	0.041
115	Y	0.042
116	G	0.044
117	K	0.041
118	S	0.586
119	S	0.042
120	M	0.181
121	D	0.046
122	K	0.197
123	S	0.228
124	L	0.043
125	F	0.041
126	S	0.042
127	P	0.042
128	T	0.061
129	A	0.946
130	T	0.041
131	E	0.041
132	P	0.042
133	I	0.067
134	E	0.041
135	V	0.064
136	E	0.041
137	A	0.041
138	T	0.041
139	V	0.041
140	E	0.041
141	Y	0.042
142	L	0.043
143	A	0.041
144	D	0.049
145	L	0.041
146	V	0.041
147	K	0.041
148	E	0.041
149	K	0.041
150	K	0.041
151	H	0.041
152	L	0.042
153	T	0.041
154	L	0.041
155	F	0.041
156	P	0.042
157	H	0.041
158	M	0.040
159	F	0.041
160	S	0.918
161	N	0.041
162	V	0.041
163	E	0.041
164	R	0.042
165	L	0.043
166	L	0.043
167	D	0.041
168	D	0.041
169	E	0.041
170	I	0.041
171	G	0.043
172	R	0.042
173	V	0.041
174	R	0.045
175	V	0.041
176	A	0.041
177	L	0.046
178	F	0.041
179	Q	0.041
180	T	0.041
181	E	0.041
182	F	0.041
183	P	0.042
184	R	0.044
185	V	0.041
186	E	0.058
187	L	0.042
188	P	0.042
189	E	0.041
190	P	0.042
191	A	0.447
192	G	0.042
193	D	0.041
194	M	0.040
195	I	0.294
196	S	0.041
197	I	0.041
198	T	0.041
199	E	0.041
200	K	0.041
201	I	0.041
202	Y	0.042
203	V	0.041
204	P	0.042
205	K	0.041
206	N	0.041
207	E	0.288
208	Y	0.477
209	P	0.042
210	D	0.041
211	Y	0.041
212	N	0.041
213	F	0.041
214	V	0.041
215	G	0.042
216	R	0.045
217	I	0.041
218	L	0.042
219	G	0.043
220	P	0.042
221	R	0.042
222	G	0.044
223	M	0.040
224	T	0.041
225	A	0.041
226	K	0.041
227	Q	0.041
228	L	0.041
229	E	0.041
230	Q	0.041
231	D	0.041
232	T	0.041
233	G	0.044
234	C	0.042
235	K	0.041
236	I	0.041
237	M	0.040
238	V	0.041
239	R	0.042
240	G	0.044
241	K	0.041
242	G	0.044
243	S	0.043
244	M	0.040
245	R	0.044
246	D	0.041
247	K	0.041
248	S	0.094
249	K	0.041
250	E	0.041
251	S	0.041
252	A	0.065
253	H	0.041
254	R	0.042
255	G	0.043
256	K	0.041
257	A	0.041
258	N	0.041
259	W	0.043
260	E	0.041
261	H	0.041
262	L	0.041
263	E	0.041
264	D	0.041
265	D	0.041
266	L	0.042
267	H	0.041
268	V	0.041
269	L	0.042
270	V	0.041
271	Q	0.041
272	C	0.042
273	E	0.041
274	D	0.041
275	T	0.041
276	E	0.041
277	N	0.041
278	R	0.042
279	V	0.041
280	H	0.041
281	I	0.466
282	K	0.041
283	L	0.044
284	Q	0.041
285	A	0.041
286	A	0.041
287	L	0.042
288	E	0.041
289	Q	0.041
290	V	0.041
291	K	0.041
292	K	0.041
293	L	0.042
294	L	0.041
295	I	0.068
296	P	0.042
297	A	0.041
298	P	0.042
299	E	0.041
300	G	0.044
301	T	0.041
302	D	0.041
303	E	0.041
304	L	0.043
305	K	0.041
306	R	0.042
307	K	0.041
308	Q	0.041
309	L	0.041
310	M	0.040
311	E	0.041
312	L	0.041
313	A	0.041
314	I	0.041
315	I	0.041
316	N	0.041
317	G	0.043
318	T	0.041
319	Y	0.042
320	R	0.042
321	P	0.042
322	M	0.040
323	K	0.041
324	S	0.042
325	P	0.042
326	N	0.041
327	P	0.042
328	A	0.041
329	R	0.042
330	V	0.271
331	M	0.040
332	T	0.041
333	A	0.041
334	V	0.041
335	P	0.042
336	L	0.042
337	L	0.041
338	S	0.041
339	P	0.081
340	T	0.041
341	P	0.042
342	L	0.809
343	R	0.041
344	S	0.041
345	S	0.118
346	G	0.043
347	P	0.078
348	V	0.075
349	L	0.675
350	M	0.042
351	S	0.042
352	P	0.042
353	T	0.041
354	S	1.000
355	G	0.718
356	L	0.149
357	P	0.042
358	S	0.964
359	T	0.077
360	T	0.072
361	F	0.051
362	G	0.777
363	G	0.044
364	S	0.495
365	I	0.041
366	L	0.044
367	S	0.041
368	P	0.041
369	T	0.041
370	L	0.060
371	T	0.620
372	A	0.127
373	S	1.000
374	N	1.000
375	L	0.481
376	L	0.092
377	G	0.044
378	S	0.999
379	N	0.041
380	V	0.070
381	F	0.041
382	D	0.041
383	Y	0.041
384	S	0.470
385	L	0.069
386	L	0.109
387	S	0.418
388	P	0.078
389	S	0.064
390	M	0.040
391	F	0.041
392	D	0.041
393	S	0.042
394	F	0.041
395	S	0.051
396	S	0.067
397	L	0.041
398	Q	0.041
399	L	0.043
400	A	0.963
401	D	0.041
402	L	0.042
403	T	0.069
404	F	0.041
405	P	0.041
406	K	0.047
407	Y	0.042
408	P	0.042
409	T	0.041
410	T	0.041
411	T	0.041
412	S	0.041
413	F	0.041
414	V	0.041
415	N	0.041
416	S	0.042
417	F	0.041
418	P	0.041
419	G	0.770
420	L	0.041
421	F	0.041
422	T	0.505
423	S	0.041
424	A	0.968
425	S	0.082
426	S	0.041
427	F	0.984
428	N	0.999
429	Q	1.000
430	T	0.978
431	N	0.322
432	T	0.998
433	N	0.971
434	V	1.000
435	S	0.973
436	P	0.973
437	S	0.539
438	G	0.724
439	A	0.971
440	S	0.367
441	S	0.041
442	A	0.413
443	S	0.073
444	S	0.042
445	V	0.329
446	N	0.046
447	N	0.041
448	T	0.041
449	S	0.041
450	F	0.041
Positively selected sites
Prob(w>1) mean w
lnL = -4820.989148
Model 2: Positive Selection
dN/dS for site classes (K=3)
p: 0.89276 0.10361 0.00362
w: 0.04094 1.00000209.34561
Naive Empirical Bayes (NEB) probabilities for 3 classes& postmean_w & P(w>1)
(amino acids refer to 1st sequence: Ce_gld-1)
site	a.a	dN/dS	dev
1	M	0.041	0.000
2	P	0.042	0.000
3	S	0.042	0.000
4	C	0.042	0.000
5	T	0.042	0.000
6	T	0.042	0.000
7	P	0.043	0.000
8	T	0.042	0.000
9	Y	0.374	0.000
10	G	0.042	0.000
11	V	0.073	0.000
12	S	0.587	0.000
13	Q	0.042	0.000
14	L	0.116	0.000
15	E	0.058	0.000
16	S	0.949	0.000
17	Q	1.050	0.000
18	S	0.998	0.000
19	S	16.212	0.073
20	E	0.328	0.000
21	S	0.042	0.000
22	P	0.042	0.000
23	S	0.584	0.000
24	R	0.043	0.000
25	S	0.617	0.000
26	S	0.042	0.000
27	V	0.065	0.000
28	M	0.058	0.000
29	T	0.042	0.000
30	P	0.042	0.000
31	T	0.042	0.000
32	S	0.043	0.000
33	L	0.046	0.000
34	D	0.051	0.000
35	G	1.033	0.001
36	D	0.054	0.000
37	N	0.848	0.002
38	P	0.042	0.000
39	R	0.044	0.000
40	K	0.041	0.000
41	R	0.566	0.000
42	F	0.041	0.000
43	P	0.067	0.000
44	I	2.201	0.006
45	D	0.240	0.000
46	N	8.901	0.038
47	D	0.041	0.000
48	R	0.043	0.000
49	W	0.044	0.000
50	P	0.079	0.000
51	S	2.016	0.005
52	T	2.030	0.005
53	R	0.043	0.000
54	R	0.047	0.000
55	D	0.041	0.000
56	G	0.044	0.000
57	W	0.044	0.000
58	S	0.041	0.000
59	S	0.042	0.000
60	V	0.084	0.000
61	R	0.046	0.000
62	A	0.042	0.000
63	P	0.043	0.000
64	P	0.043	0.000
65	P	0.043	0.000
66	A	0.042	0.000
67	R	0.043	0.000
68	L	0.042	0.000
69	T	0.077	0.000
70	L	0.042	0.000
71	S	1.157	0.003
72	T	0.078	0.000
73	N	0.259	0.000
74	R	0.080	0.000
75	H	0.263	0.000
76	I	2.891	0.009
77	M	0.046	0.000
78	S	0.042	0.000
79	P	0.042	0.000
80	I	0.041	0.000
81	S	0.042	0.000
82	S	0.041	0.000
83	A	0.042	0.000
84	Y	0.042	0.000
85	S	0.041	0.000
86	Q	0.042	0.000
87	T	0.042	0.000
88	P	0.042	0.000
89	N	0.041	0.000
90	S	0.042	0.000
91	L	0.042	0.000
92	L	0.043	0.000
93	S	0.043	0.000
94	P	0.042	0.000
95	A	0.089	0.000
96	M	0.041	0.000
97	F	0.041	0.000
98	N	0.059	0.000
99	K	0.041	0.000
100	S	6.382	0.026
101	R	0.047	0.000
102	S	0.050	0.000
103	I	0.050	0.000
104	F	0.041	0.000
105	S	0.042	0.000
106	P	0.042	0.000
107	T	0.042	0.000
108	L	0.042	0.000
109	P	0.042	0.000
110	A	1.799	0.006
111	T	0.042	0.000
112	P	0.042	0.000
113	M	0.145	0.000
114	S	0.041	0.000
115	Y	0.042	0.000
116	G	0.044	0.000
117	K	0.041	0.000
118	S	0.696	0.001
119	S	0.042	0.000
120	M	0.212	0.000
121	D	0.047	0.000
122	K	0.200	0.000
123	S	0.230	0.000
124	L	0.044	0.000
125	F	0.041	0.000
126	S	0.042	0.000
127	P	0.043	0.000
128	T	0.067	0.000
129	A	2.137	0.006
130	T	0.042	0.000
131	E	0.042	0.000
132	P	0.043	0.000
133	I	0.077	0.000
134	E	0.041	0.000
135	V	0.066	0.000
136	E	0.042	0.000
137	A	0.042	0.000
138	T	0.042	0.000
139	V	0.042	0.000
140	E	0.041	0.000
141	Y	0.042	0.000
142	L	0.044	0.000
143	A	0.042	0.000
144	D	0.050	0.000
145	L	0.042	0.000
146	V	0.042	0.000
147	K	0.041	0.000
148	E	0.041	0.000
149	K	0.041	0.000
150	K	0.041	0.000
151	H	0.041	0.000
152	L	0.042	0.000
153	T	0.042	0.000
154	L	0.042	0.000
155	F	0.041	0.000
156	P	0.042	0.000
157	H	0.041	0.000
158	M	0.041	0.000
159	F	0.041	0.000
160	S	1.142	0.001
161	N	0.041	0.000
162	V	0.042	0.000
163	E	0.042	0.000
164	R	0.043	0.000
165	L	0.044	0.000
166	L	0.044	0.000
167	D	0.041	0.000
168	D	0.041	0.000
169	E	0.042	0.000
170	I	0.041	0.000
171	G	0.043	0.000
172	R	0.043	0.000
173	V	0.042	0.000
174	R	0.046	0.000
175	V	0.042	0.000
176	A	0.042	0.000
177	L	0.047	0.000
178	F	0.041	0.000
179	Q	0.042	0.000
180	T	0.042	0.000
181	E	0.041	0.000
182	F	0.041	0.000
183	P	0.042	0.000
184	R	0.045	0.000
185	V	0.042	0.000
186	E	0.059	0.000
187	L	0.043	0.000
188	P	0.042	0.000
189	E	0.041	0.000
190	P	0.042	0.000
191	A	0.498	0.000
192	G	0.043	0.000
193	D	0.041	0.000
194	M	0.041	0.000
195	I	0.348	0.000
196	S	0.042	0.000
197	I	0.041	0.000
198	T	0.042	0.000
199	E	0.041	0.000
200	K	0.041	0.000
201	I	0.041	0.000
202	Y	0.042	0.000
203	V	0.042	0.000
204	P	0.042	0.000
205	K	0.041	0.000
206	N	0.041	0.000
207	E	0.299	0.000
208	Y	0.506	0.000
209	P	0.042	0.000
210	D	0.041	0.000
211	Y	0.042	0.000
212	N	0.041	0.000
213	F	0.041	0.000
214	V	0.042	0.000
215	G	0.043	0.000
216	R	0.045	0.000
217	I	0.041	0.000
218	L	0.043	0.000
219	G	0.044	0.000
220	P	0.043	0.000
221	R	0.043	0.000
222	G	0.044	0.000
223	M	0.041	0.000
224	T	0.042	0.000
225	A	0.042	0.000
226	K	0.041	0.000
227	Q	0.042	0.000
228	L	0.042	0.000
229	E	0.042	0.000
230	Q	0.042	0.000
231	D	0.041	0.000
232	T	0.042	0.000
233	G	0.045	0.000
234	C	0.042	0.000
235	K	0.041	0.000
236	I	0.041	0.000
237	M	0.041	0.000
238	V	0.042	0.000
239	R	0.043	0.000
240	G	0.044	0.000
241	K	0.041	0.000
242	G	0.044	0.000
243	S	0.043	0.000
244	M	0.041	0.000
245	R	0.045	0.000
246	D	0.041	0.000
247	K	0.041	0.000
248	S	0.101	0.000
249	K	0.041	0.000
250	E	0.042	0.000
251	S	0.041	0.000
252	A	0.068	0.000
253	H	0.041	0.000
254	R	0.043	0.000
255	G	0.044	0.000
256	K	0.042	0.000
257	A	0.042	0.000
258	N	0.041	0.000
259	W	0.044	0.000
260	E	0.041	0.000
261	H	0.041	0.000
262	L	0.042	0.000
263	E	0.042	0.000
264	D	0.041	0.000
265	D	0.041	0.000
266	L	0.043	0.000
267	H	0.041	0.000
268	V	0.042	0.000
269	L	0.043	0.000
270	V	0.042	0.000
271	Q	0.042	0.000
272	C	0.042	0.000
273	E	0.042	0.000
274	D	0.041	0.000
275	T	0.042	0.000
276	E	0.041	0.000
277	N	0.041	0.000
278	R	0.043	0.000
279	V	0.042	0.000
280	H	0.041	0.000
281	I	0.665	0.001
282	K	0.041	0.000
283	L	0.045	0.000
284	Q	0.042	0.000
285	A	0.042	0.000
286	A	0.042	0.000
287	L	0.043	0.000
288	E	0.041	0.000
289	Q	0.042	0.000
290	V	0.042	0.000
291	K	0.041	0.000
292	K	0.041	0.000
293	L	0.043	0.000
294	L	0.042	0.000
295	I	0.069	0.000
296	P	0.042	0.000
297	A	0.042	0.000
298	P	0.042	0.000
299	E	0.042	0.000
300	G	0.045	0.000
301	T	0.042	0.000
302	D	0.041	0.000
303	E	0.041	0.000
304	L	0.043	0.000
305	K	0.041	0.000
306	R	0.043	0.000
307	K	0.041	0.000
308	Q	0.042	0.000
309	L	0.042	0.000
310	M	0.041	0.000
311	E	0.041	0.000
312	L	0.042	0.000
313	A	0.042	0.000
314	I	0.041	0.000
315	I	0.041	0.000
316	N	0.041	0.000
317	G	0.043	0.000
318	T	0.042	0.000
319	Y	0.042	0.000
320	R	0.043	0.000
321	P	0.042	0.000
322	M	0.041	0.000
323	K	0.041	0.000
324	S	0.043	0.000
325	P	0.043	0.000
326	N	0.041	0.000
327	P	0.043	0.000
328	A	0.042	0.000
329	R	0.042	0.000
330	V	0.301	0.000
331	M	0.041	0.000
332	T	0.042	0.000
333	A	0.042	0.000
334	V	0.042	0.000
335	P	0.042	0.000
336	L	0.042	0.000
337	L	0.042	0.000
338	S	0.042	0.000
339	P	0.089	0.000
340	T	0.042	0.000
341	P	0.043	0.000
342	L	1.720	0.004
343	R	0.042	0.000
344	S	0.041	0.000
345	S	0.118	0.000
346	G	0.043	0.000
347	P	0.079	0.000
348	V	0.083	0.000
349	L	5.589	0.024
350	M	0.043	0.000
351	S	0.042	0.000
352	P	0.043	0.000
353	T	0.042	0.000
354	S	14.762	0.066
355	G	0.749	0.000
356	L	0.261	0.001
357	P	0.042	0.000
358	S	3.647	0.013
359	T	0.097	0.000
360	T	0.094	0.000
361	F	0.052	0.000
362	G	0.773	0.000
363	G	0.044	0.000
364	S	0.619	0.001
365	I	0.041	0.000
366	L	0.044	0.000
367	S	0.041	0.000
368	P	0.042	0.000
369	T	0.042	0.000
370	L	0.062	0.000
371	T	1.191	0.003
372	A	0.128	0.000
373	S	28.948	0.134
374	N	1.107	0.001
375	L	0.657	0.001
376	L	0.111	0.000
377	G	0.044	0.000
378	S	57.474	0.271
379	N	0.041	0.000
380	V	0.072	0.000
381	F	0.041	0.000
382	D	0.041	0.000
383	Y	0.042	0.000
384	S	1.158	0.003
385	L	0.070	0.000
386	L	0.128	0.000
387	S	0.536	0.001
388	P	0.081	0.000
389	S	0.065	0.000
390	M	0.041	0.000
391	F	0.041	0.000
392	D	0.041	0.000
393	S	0.042	0.000
394	F	0.041	0.000
395	S	0.052	0.000
396	S	0.069	0.000
397	L	0.042	0.000
398	Q	0.042	0.000
399	L	0.044	0.000
400	A	3.297	0.011
401	D	0.041	0.000
402	L	0.043	0.000
403	T	0.078	0.000
404	F	0.041	0.000
405	P	0.042	0.000
406	K	0.048	0.000
407	Y	0.042	0.000
408	P	0.043	0.000
409	T	0.042	0.000
410	T	0.042	0.000
411	T	0.042	0.000
412	S	0.042	0.000
413	F	0.041	0.000
414	V	0.042	0.000
415	N	0.041	0.000
416	S	0.042	0.000
417	F	0.041	0.000
418	P	0.042	0.000
419	G	0.771	0.000
420	L	0.042	0.000
421	F	0.041	0.000
422	T	1.418	0.004
423	S	0.042	0.000
424	A	4.745	0.018
425	S	0.085	0.000
426	S	0.042	0.000
427	F	5.175	0.020
428	N	5.134	0.020
429	Q	23.122	0.106
430	T	2.478	0.007
431	N	0.949	0.003
432	T	3.284	0.011
433	N	4.260	0.016
434	V	138.821	0.662
435	S	4.123	0.015
436	P	2.212	0.006
437	S	0.769	0.001
438	G	0.727	0.000
439	A	5.657	0.022
440	S	0.375	0.000
441	S	0.042	0.000
442	A	0.525	0.001
443	S	0.075	0.000
444	S	0.042	0.000
445	V	0.330	0.000
446	N	0.047	0.000
447	N	0.041	0.000
448	T	0.042	0.000
449	S	0.042	0.000
450	F	0.041	0.000
Positively selected sites
Prob(w>1) mean w
434	V	0.662	138.821
lnL = -4820.580245
Bayes Empirical Bayes (BEB) probabilities for 3 classes (class)& postmean_w
(amino acids refer to 1st sequence: Ce_gld-1)
site	a.a	dN/dS	+-
1	M	0.050	0.005
2	P	0.050	0.021
3	S	0.051	0.024
4	C	0.051	0.027
5	T	0.050	0.018
6	T	0.050	0.020
7	P	0.051	0.030
8	T	0.050	0.020
9	Y	0.211	0.387
10	G	0.051	0.028
11	V	0.062	0.118
12	S	0.358	0.539
13	Q	0.051	0.024
14	L	0.079	0.193
15	E	0.058	0.089
16	S	0.819	0.559
17	Q	1.058	0.493
18	S	0.944	0.512
19	S	1.806	1.940
20	E	0.175	0.344
21	S	0.051	0.027
22	P	0.051	0.024
23	S	0.353	0.505
24	R	0.051	0.029
25	S	0.377	0.522
26	S	0.051	0.023
27	V	0.060	0.108
28	M	0.058	0.093
29	T	0.050	0.021
30	P	0.051	0.028
31	T	0.051	0.024
32	S	0.051	0.031
33	L	0.052	0.056
34	D	0.054	0.067
35	G	0.866	0.646
36	D	0.056	0.076
37	N	0.370	0.657
38	P	0.051	0.028
39	R	0.052	0.043
40	K	0.050	0.012
41	R	0.345	0.499
42	F	0.050	0.012
43	P	0.061	0.116
44	I	0.956	0.925
45	D	0.130	0.282
46	N	1.585	1.774
47	D	0.050	0.013
48	R	0.051	0.031
49	W	0.051	0.037
50	P	0.063	0.135
51	S	1.116	0.906
52	T	1.148	0.929
53	R	0.051	0.035
54	R	0.054	0.061
55	D	0.050	0.013
56	G	0.052	0.043
57	W	0.051	0.037
58	S	0.050	0.013
59	S	0.051	0.025
60	V	0.069	0.145
61	R	0.052	0.052
62	A	0.051	0.025
63	P	0.051	0.030
64	P	0.051	0.030
65	P	0.051	0.032
66	A	0.050	0.022
67	R	0.051	0.029
68	L	0.050	0.020
69	T	0.065	0.133
70	L	0.051	0.026
71	S	0.381	0.701
72	T	0.061	0.129
73	N	0.141	0.307
74	R	0.068	0.134
75	H	0.146	0.325
76	I	1.344	1.139
77	M	0.052	0.051
78	S	0.051	0.023
79	P	0.051	0.025
80	I	0.050	0.017
81	S	0.051	0.026
82	S	0.050	0.015
83	A	0.050	0.021
84	Y	0.050	0.022
85	S	0.050	0.016
86	Q	0.050	0.022
87	T	0.051	0.026
88	P	0.050	0.022
89	N	0.050	0.012
90	S	0.051	0.024
91	L	0.051	0.024
92	L	0.051	0.032
93	S	0.051	0.030
94	P	0.051	0.024
95	A	0.069	0.162
96	M	0.050	0.005
97	F	0.050	0.012
98	N	0.058	0.096
99	K	0.050	0.013
100	S	1.548	1.541
101	R	0.053	0.059
102	S	0.054	0.064
103	I	0.054	0.066
104	F	0.050	0.014
105	S	0.051	0.026
106	P	0.051	0.029
107	T	0.050	0.021
108	L	0.050	0.021
109	P	0.050	0.023
110	A	0.396	0.779
111	T	0.050	0.023
112	P	0.051	0.026
113	M	0.092	0.217
114	S	0.050	0.015
115	Y	0.051	0.025
116	G	0.052	0.043
117	K	0.050	0.015
118	S	0.383	0.548
119	S	0.051	0.026
120	M	0.111	0.267
121	D	0.053	0.051
122	K	0.113	0.248
123	S	0.125	0.269
124	L	0.052	0.042
125	F	0.050	0.012
126	S	0.051	0.027
127	P	0.051	0.030
128	T	0.060	0.112
129	A	1.062	0.961
130	T	0.050	0.023
131	E	0.050	0.019
132	P	0.051	0.032
133	I	0.063	0.128
134	E	0.050	0.015
135	V	0.061	0.109
136	E	0.050	0.019
137	A	0.050	0.022
138	T	0.050	0.020
139	V	0.050	0.019
140	E	0.050	0.013
141	Y	0.051	0.027
142	L	0.052	0.043
143	A	0.050	0.020
144	D	0.054	0.065
145	L	0.051	0.025
146	V	0.050	0.019
147	K	0.050	0.016
148	E	0.050	0.015
149	K	0.050	0.012
150	K	0.050	0.016
151	H	0.050	0.014
152	L	0.051	0.026
153	T	0.051	0.024
154	L	0.051	0.025
155	F	0.050	0.013
156	P	0.051	0.028
157	H	0.050	0.012
158	M	0.050	0.005
159	F	0.050	0.013
160	S	0.924	0.739
161	N	0.050	0.011
162	V	0.050	0.019
163	E	0.050	0.020
164	R	0.051	0.030
165	L	0.051	0.039
166	L	0.052	0.044
167	D	0.050	0.013
168	D	0.050	0.013
169	E	0.050	0.020
170	I	0.050	0.014
171	G	0.051	0.034
172	R	0.051	0.031
173	V	0.050	0.020
174	R	0.053	0.052
175	V	0.050	0.020
176	A	0.051	0.024
177	L	0.053	0.063
178	F	0.050	0.012
179	Q	0.051	0.024
180	T	0.050	0.021
181	E	0.050	0.014
182	F	0.050	0.015
183	P	0.051	0.029
184	R	0.052	0.046
185	V	0.050	0.019
186	E	0.058	0.090
187	L	0.051	0.038
188	P	0.051	0.026
189	E	0.050	0.015
190	P	0.051	0.028
191	A	0.292	0.531
192	G	0.051	0.029
193	D	0.050	0.010
194	M	0.050	0.005
195	I	0.166	0.355
196	S	0.051	0.024
197	I	0.050	0.014
198	T	0.050	0.021
199	E	0.050	0.016
200	K	0.050	0.012
201	I	0.050	0.013
202	Y	0.051	0.027
203	V	0.050	0.021
204	P	0.051	0.029
205	K	0.050	0.012
206	N	0.050	0.010
207	E	0.158	0.325
208	Y	0.282	0.456
209	P	0.051	0.029
210	D	0.050	0.013
211	Y	0.051	0.024
212	N	0.050	0.010
213	F	0.050	0.012
214	V	0.050	0.019
215	G	0.051	0.029
216	R	0.052	0.050
217	I	0.050	0.015
218	L	0.051	0.036
219	G	0.051	0.037
220	P	0.051	0.032
221	R	0.051	0.030
222	G	0.052	0.043
223	M	0.050	0.005
224	T	0.050	0.022
225	A	0.050	0.018
226	K	0.050	0.012
227	Q	0.050	0.020
228	L	0.050	0.020
229	E	0.050	0.020
230	Q	0.051	0.024
231	D	0.050	0.011
232	T	0.050	0.022
233	G	0.052	0.045
234	C	0.051	0.027
235	K	0.050	0.012
236	I	0.050	0.014
237	M	0.050	0.005
238	V	0.050	0.020
239	R	0.051	0.030
240	G	0.052	0.042
241	K	0.050	0.012
242	G	0.052	0.043
243	S	0.051	0.036
244	M	0.050	0.005
245	R	0.052	0.047
246	D	0.050	0.012
247	K	0.050	0.012
248	S	0.076	0.172
249	K	0.050	0.012
250	E	0.050	0.020
251	S	0.050	0.016
252	A	0.062	0.114
253	H	0.050	0.014
254	R	0.051	0.029
255	G	0.051	0.038
256	K	0.050	0.017
257	A	0.050	0.018
258	N	0.050	0.012
259	W	0.051	0.037
260	E	0.050	0.014
261	H	0.050	0.014
262	L	0.050	0.019
263	E	0.050	0.017
264	D	0.050	0.011
265	D	0.050	0.013
266	L	0.051	0.035
267	H	0.050	0.012
268	V	0.050	0.021
269	L	0.051	0.038
270	V	0.050	0.021
271	Q	0.051	0.024
272	C	0.051	0.026
273	E	0.050	0.018
274	D	0.050	0.010
275	T	0.050	0.019
276	E	0.050	0.015
277	N	0.050	0.012
278	R	0.051	0.030
279	V	0.050	0.022
280	H	0.050	0.011
281	I	0.306	0.574
282	K	0.050	0.015
283	L	0.052	0.053
284	Q	0.051	0.024
285	A	0.050	0.022
286	A	0.051	0.024
287	L	0.051	0.036
288	E	0.050	0.015
289	Q	0.050	0.018
290	V	0.050	0.018
291	K	0.050	0.012
292	K	0.050	0.012
293	L	0.051	0.030
294	L	0.050	0.021
295	I	0.063	0.116
296	P	0.051	0.027
297	A	0.050	0.021
298	P	0.051	0.027
299	E	0.050	0.020
300	G	0.052	0.045
301	T	0.050	0.022
302	D	0.050	0.011
303	E	0.050	0.014
304	L	0.051	0.036
305	K	0.050	0.013
306	R	0.051	0.029
307	K	0.050	0.015
308	Q	0.051	0.024
309	L	0.050	0.022
310	M	0.050	0.005
311	E	0.050	0.016
312	L	0.050	0.022
313	A	0.050	0.022
314	I	0.050	0.013
315	I	0.050	0.013
316	N	0.050	0.012
317	G	0.051	0.034
318	T	0.050	0.020
319	Y	0.051	0.026
320	R	0.051	0.030
321	P	0.051	0.028
322	M	0.050	0.005
323	K	0.050	0.015
324	S	0.051	0.030
325	P	0.051	0.030
326	N	0.050	0.012
327	P	0.051	0.032
328	A	0.050	0.021
329	R	0.051	0.028
330	V	0.158	0.350
331	M	0.050	0.005
332	T	0.050	0.022
333	A	0.050	0.022
334	V	0.050	0.020
335	P	0.051	0.028
336	L	0.051	0.027
337	L	0.050	0.019
338	S	0.051	0.025
339	P	0.070	0.157
340	T	0.050	0.023
341	P	0.051	0.030
342	L	0.744	0.872
343	R	0.051	0.024
344	S	0.050	0.015
345	S	0.089	0.205
346	G	0.051	0.034
347	P	0.067	0.137
348	V	0.067	0.141
349	L	0.777	1.412
350	M	0.051	0.030
351	S	0.051	0.026
352	P	0.051	0.030
353	T	0.050	0.022
354	S	1.975	2.101
355	G	0.546	0.586
356	L	0.111	0.309
357	P	0.051	0.027
358	S	1.227	1.223
359	T	0.071	0.172
360	T	0.067	0.157
361	F	0.055	0.069
362	G	0.626	0.570
363	G	0.052	0.044
364	S	0.302	0.506
365	I	0.050	0.014
366	L	0.052	0.044
367	S	0.050	0.013
368	P	0.051	0.024
369	T	0.050	0.023
370	L	0.059	0.100
371	T	0.497	0.821
372	A	0.093	0.215
373	S	2.052	2.202
374	N	1.276	0.536
375	L	0.310	0.564
376	L	0.079	0.199
377	G	0.052	0.043
378	S	2.204	2.387
379	N	0.050	0.011
380	V	0.064	0.127
381	F	0.050	0.013
382	D	0.050	0.013
383	Y	0.050	0.022
384	S	0.333	0.731
385	L	0.063	0.118
386	L	0.085	0.213
387	S	0.249	0.461
388	P	0.068	0.141
389	S	0.060	0.102
390	M	0.050	0.005
391	F	0.050	0.013
392	D	0.050	0.012
393	S	0.051	0.027
394	F	0.050	0.012
395	S	0.055	0.069
396	S	0.062	0.116
397	L	0.050	0.021
398	Q	0.050	0.021
399	L	0.052	0.042
400	A	1.182	1.126
401	D	0.050	0.011
402	L	0.051	0.032
403	T	0.064	0.139
404	F	0.050	0.012
405	P	0.050	0.021
406	K	0.053	0.055
407	Y	0.051	0.027
408	P	0.051	0.030
409	T	0.050	0.024
410	T	0.050	0.019
411	T	0.050	0.022
412	S	0.051	0.023
413	F	0.050	0.014
414	V	0.050	0.017
415	N	0.050	0.011
416	S	0.051	0.027
417	F	0.050	0.013
418	P	0.050	0.024
419	G	0.619	0.574
420	L	0.050	0.022
421	F	0.050	0.012
422	T	0.361	0.731
423	S	0.051	0.023
424	A	1.257	1.266
425	S	0.069	0.145
426	S	0.051	0.023
427	F	1.513	1.565
428	N	1.503	1.449
429	Q	2.034	2.147
430	T	1.281	1.126
431	N	0.221	0.587
432	T	1.402	1.219
433	N	1.324	1.335
434	V	2.461	2.512
435	S	1.353	1.380
436	P	1.183	0.972
437	S	0.347	0.563
438	G	0.553	0.580
439	A	1.385	1.471
440	S	0.206	0.388
441	S	0.051	0.024
442	A	0.250	0.479
443	S	0.065	0.127
444	S	0.051	0.026
445	V	0.181	0.355
446	N	0.053	0.054
447	N	0.050	0.010
448	T	0.050	0.018
449	S	0.051	0.024
450	F	0.050	0.012
Positively selected sites
Prob(w>1) mean w
19	S	0.540	1.806	+-	1.940
354	S	0.619	1.975	+-	2.101
373	S	0.638	2.052	+-	2.202
378	S	0.649	2.204	+-	2.387
429	Q	0.667	2.034	+-	2.147
434	V	0.832	2.461	+-	2.512
Model 3: discrete
Model 7: beta
dN/dS for site classes (K=10)
p: 0.10000 0.10000 0.10000 0.10000 0.10000 0.10000 0.10000 0.10000 0.10000 0.10000
w: 0.00000 0.00001 0.00016 0.00117 0.00518 0.01713 0.04669 0.11206 0.24959 0.55838
Naive Empirical Bayes (NEB) probabilities for 10 classes& postmean_w
(amino acids refer to 1st sequence: Ce_gld-1)
site	a.a	dN/dS
1	M	0.015
2	P	0.023
3	S	0.026
4	C	0.029
5	T	0.022
6	T	0.023
7	P	0.028
8	T	0.023
9	Y	0.312
10	G	0.029
11	V	0.182
12	S	0.345
13	Q	0.026
14	L	0.207
15	E	0.166
16	S	0.413
17	Q	0.452
18	S	0.434
19	S	0.514
20	E	0.304
21	S	0.027
22	P	0.025
23	S	0.350
24	R	0.029
25	S	0.354
26	S	0.026
27	V	0.178
28	M	0.158
29	T	0.022
30	P	0.027
31	T	0.024
32	S	0.029
33	L	0.030
34	D	0.149
35	G	0.417
36	D	0.159
37	N	0.335
38	P	0.027
39	R	0.034
40	K	0.020
41	R	0.347
42	F	0.021
43	P	0.172
44	I	0.417
45	D	0.285
46	N	0.456
47	D	0.021
48	R	0.030
49	W	0.033
50	P	0.176
51	S	0.445
52	T	0.451
53	R	0.032
54	R	0.041
55	D	0.020
56	G	0.035
57	W	0.033
58	S	0.022
59	S	0.026
60	V	0.197
61	R	0.035
62	A	0.026
63	P	0.028
64	P	0.028
65	P	0.028
66	A	0.024
67	R	0.029
68	L	0.024
69	T	0.188
70	L	0.026
71	S	0.340
72	T	0.169
73	N	0.281
74	R	0.198
75	H	0.279
76	I	0.494
77	M	0.130
78	S	0.026
79	P	0.025
80	I	0.022
81	S	0.027
82	S	0.022
83	A	0.024
84	Y	0.026
85	S	0.023
86	Q	0.025
87	T	0.026
88	P	0.024
89	N	0.020
90	S	0.027
91	L	0.026
92	L	0.026
93	S	0.029
94	P	0.025
95	A	0.191
96	M	0.015
97	F	0.021
98	N	0.163
99	K	0.021
100	S	0.504
101	R	0.039
102	S	0.153
103	I	0.145
104	F	0.021
105	S	0.027
106	P	0.027
107	T	0.023
108	L	0.024
109	P	0.024
110	A	0.343
111	T	0.024
112	P	0.025
113	M	0.243
114	S	0.022
115	Y	0.028
116	G	0.035
117	K	0.022
118	S	0.354
119	S	0.027
120	M	0.264
121	D	0.139
122	K	0.275
123	S	0.286
124	L	0.031
125	F	0.021
126	S	0.027
127	P	0.028
128	T	0.173
129	A	0.430
130	T	0.024
131	E	0.024
132	P	0.028
133	I	0.179
134	E	0.022
135	V	0.179
136	E	0.024
137	A	0.024
138	T	0.023
139	V	0.024
140	E	0.021
141	Y	0.028
142	L	0.030
143	A	0.024
144	D	0.149
145	L	0.026
146	V	0.023
147	K	0.021
148	E	0.022
149	K	0.020
150	K	0.021
151	H	0.021
152	L	0.027
153	T	0.024
154	L	0.026
155	F	0.022
156	P	0.027
157	H	0.020
158	M	0.015
159	F	0.021
160	S	0.410
161	N	0.019
162	V	0.024
163	E	0.024
164	R	0.030
165	L	0.028
166	L	0.030
167	D	0.021
168	D	0.021
169	E	0.024
170	I	0.020
171	G	0.031
172	R	0.030
173	V	0.024
174	R	0.033
175	V	0.024
176	A	0.025
177	L	0.032
178	F	0.021
179	Q	0.026
180	T	0.023
181	E	0.022
182	F	0.022
183	P	0.027
184	R	0.034
185	V	0.024
186	E	0.171
187	L	0.027
188	P	0.026
189	E	0.022
190	P	0.027
191	A	0.322
192	G	0.029
193	D	0.019
194	M	0.015
195	I	0.298
196	S	0.026
197	I	0.020
198	T	0.023
199	E	0.022
200	K	0.020
201	I	0.020
202	Y	0.028
203	V	0.025
204	P	0.027
205	K	0.020
206	N	0.019
207	E	0.298
208	Y	0.334
209	P	0.027
210	D	0.020
211	Y	0.027
212	N	0.018
213	F	0.021
214	V	0.024
215	G	0.029
216	R	0.033
217	I	0.021
218	L	0.028
219	G	0.032
220	P	0.028
221	R	0.030
222	G	0.035
223	M	0.015
224	T	0.023
225	A	0.022
226	K	0.020
227	Q	0.024
228	L	0.024
229	E	0.024
230	Q	0.026
231	D	0.020
232	T	0.024
233	G	0.036
234	C	0.029
235	K	0.020
236	I	0.020
237	M	0.015
238	V	0.024
239	R	0.030
240	G	0.034
241	K	0.020
242	G	0.035
243	S	0.031
244	M	0.015
245	R	0.032
246	D	0.020
247	K	0.020
248	S	0.207
249	K	0.020
250	E	0.025
251	S	0.023
252	A	0.180
253	H	0.021
254	R	0.029
255	G	0.033
256	K	0.022
257	A	0.023
258	N	0.019
259	W	0.033
260	E	0.022
261	H	0.021
262	L	0.023
263	E	0.023
264	D	0.019
265	D	0.020
266	L	0.029
267	H	0.020
268	V	0.025
269	L	0.028
270	V	0.025
271	Q	0.026
272	C	0.028
273	E	0.024
274	D	0.019
275	T	0.022
276	E	0.022
277	N	0.020
278	R	0.030
279	V	0.025
280	H	0.020
281	I	0.328
282	K	0.022
283	L	0.030
284	Q	0.026
285	A	0.024
286	A	0.025
287	L	0.026
288	E	0.022
289	Q	0.023
290	V	0.023
291	K	0.020
292	K	0.020
293	L	0.029
294	L	0.024
295	I	0.184
296	P	0.026
297	A	0.024
298	P	0.026
299	E	0.024
300	G	0.036
301	T	0.024
302	D	0.020
303	E	0.022
304	L	0.029
305	K	0.021
306	R	0.029
307	K	0.022
308	Q	0.026
309	L	0.025
310	M	0.015
311	E	0.023
312	L	0.025
313	A	0.024
314	I	0.020
315	I	0.020
316	N	0.020
317	G	0.031
318	T	0.022
319	Y	0.028
320	R	0.030
321	P	0.027
322	M	0.015
323	K	0.021
324	S	0.029
325	P	0.028
326	N	0.020
327	P	0.028
328	A	0.024
329	R	0.029
330	V	0.291
331	M	0.015
332	T	0.024
333	A	0.024
334	V	0.024
335	P	0.027
336	L	0.027
337	L	0.023
338	S	0.027
339	P	0.195
340	T	0.024
341	P	0.028
342	L	0.397
343	R	0.027
344	S	0.023
345	S	0.225
346	G	0.031
347	P	0.195
348	V	0.190
349	L	0.358
350	M	0.115
351	S	0.027
352	P	0.027
353	T	0.024
354	S	0.529
355	G	0.379
356	L	0.240
357	P	0.026
358	S	0.444
359	T	0.182
360	T	0.183
361	F	0.158
362	G	0.394
363	G	0.035
364	S	0.337
365	I	0.021
366	L	0.030
367	S	0.022
368	P	0.025
369	T	0.024
370	L	0.172
371	T	0.358
372	A	0.230
373	S	0.536
374	N	0.527
375	L	0.332
376	L	0.194
377	G	0.035
378	S	0.515
379	N	0.019
380	V	0.187
381	F	0.021
382	D	0.020
383	Y	0.026
384	S	0.329
385	L	0.186
386	L	0.216
387	S	0.320
388	P	0.194
389	S	0.181
390	M	0.015
391	F	0.022
392	D	0.020
393	S	0.027
394	F	0.021
395	S	0.157
396	S	0.183
397	L	0.025
398	Q	0.024
399	L	0.028
400	A	0.444
401	D	0.020
402	L	0.029
403	T	0.179
404	F	0.021
405	P	0.023
406	K	0.143
407	Y	0.028
408	P	0.028
409	T	0.024
410	T	0.022
411	T	0.023
412	S	0.026
413	F	0.021
414	V	0.023
415	N	0.019
416	S	0.027
417	F	0.021
418	P	0.024
419	G	0.391
420	L	0.025
421	F	0.021
422	T	0.336
423	S	0.026
424	A	0.448
425	S	0.200
426	S	0.026
427	F	0.466
428	N	0.506
429	Q	0.544
430	T	0.455
431	N	0.293
432	T	0.502
433	N	0.449
434	V	0.553
435	S	0.452
436	P	0.453
437	S	0.343
438	G	0.381
439	A	0.446
440	S	0.313
441	S	0.027
442	A	0.320
443	S	0.191
444	S	0.027
445	V	0.308
446	N	0.136
447	N	0.019
448	T	0.022
449	S	0.026
450	F	0.021
Positively selected sites
Prob(w>1) mean w
lnL = -4796.785847
Model 8: beta&w>1
dN/dS for site classes (K=11)
p: 0.09899 0.09899 0.09899 0.09899 0.09899 0.09899 0.09899 0.09899 0.09899 0.09899 0.01012
w: 0.00000 0.00002 0.00030 0.00174 0.00654 0.01894 0.04647 0.10277 0.21633 0.47870 54.74817
Naive Empirical Bayes (NEB) probabilities for 11 classes& postmean_w & P(w>1)
(amino acids refer to 1st sequence: Ce_gld-1)
site	a.a	dN/dS
1	M	0.017
2	P	0.025
3	S	0.028
4	C	0.030
5	T	0.023
6	T	0.024
7	P	0.029
8	T	0.024
9	Y	0.290
10	G	0.030
11	V	0.177
12	S	0.330
13	Q	0.028
14	L	0.207
15	E	0.159
16	S	0.387
17	Q	0.448
18	S	0.408
19	S	17.729
20	E	0.285
21	S	0.029
22	P	0.027
23	S	0.327
24	R	0.031
25	S	0.334
26	S	0.027
27	V	0.170
28	M	0.152
29	T	0.024
30	P	0.029
31	T	0.026
32	S	0.030
33	L	0.032
34	D	0.144
35	G	0.465
36	D	0.154
37	N	0.428
38	P	0.028
39	R	0.035
40	K	0.022
41	R	0.321
42	F	0.023
43	P	0.167
44	I	0.809
45	D	0.270
46	N	5.632
47	D	0.022
48	R	0.031
49	W	0.034
50	P	0.179
51	S	0.929
52	T	0.990
53	R	0.033
54	R	0.041
55	D	0.022
56	G	0.036
57	W	0.034
58	S	0.023
59	S	0.028
60	V	0.187
61	R	0.037
62	A	0.027
63	P	0.029
64	P	0.029
65	P	0.030
66	A	0.026
67	R	0.031
68	L	0.026
69	T	0.180
70	L	0.028
71	S	0.545
72	T	0.176
73	N	0.269
74	R	0.185
75	H	0.268
76	I	2.088
77	M	0.128
78	S	0.027
79	P	0.027
80	I	0.023
81	S	0.029
82	S	0.024
83	A	0.025
84	Y	0.028
85	S	0.025
86	Q	0.027
87	T	0.027
88	P	0.026
89	N	0.021
90	S	0.028
91	L	0.028
92	L	0.028
93	S	0.030
94	P	0.027
95	A	0.191
96	M	0.017
97	F	0.023
98	N	0.157
99	K	0.022
100	S	6.413
101	R	0.040
102	S	0.148
103	I	0.140
104	F	0.023
105	S	0.029
106	P	0.029
107	T	0.025
108	L	0.026
109	P	0.026
110	A	0.691
111	T	0.026
112	P	0.027
113	M	0.235
114	S	0.024
115	Y	0.029
116	G	0.036
117	K	0.023
118	S	0.356
119	S	0.029
120	M	0.261
121	D	0.135
122	K	0.261
123	S	0.270
124	L	0.033
125	F	0.022
126	S	0.029
127	P	0.029
128	T	0.169
129	A	0.928
130	T	0.025
131	E	0.025
132	P	0.030
133	I	0.177
134	E	0.024
135	V	0.170
136	E	0.025
137	A	0.026
138	T	0.025
139	V	0.025
140	E	0.023
141	Y	0.030
142	L	0.032
143	A	0.025
144	D	0.144
145	L	0.028
146	V	0.025
147	K	0.023
148	E	0.024
149	K	0.022
150	K	0.023
[truncated: 769 more rows]
