# Supplementary material for: JCoDA: a tool for detecting evolutionary selection
Source: BMC Bioinformatics. 2010 May 27;11:284. doi: 10.1186/1471-2105-11-284 (PMC2887424; doi:10.1186/1471-2105-11-284)
Supplement: Additional file 6 — Zipped archive that contains all JCoDA source code and executable jar files. [file 1471-2105-11-284-S6.ZIP › JCoDA/sample data/GLD-1 Phylip sequential.txt]

 5 488
Ce_gld-1  MPSCTTPTYGVSTQLESQSSESPSRSSVMTPTSLDGDNSPRKRFPIIDN-
            -VPADRWP-STRRDGWSSVRAPPPARLTLSTNNRHIMSPISSAYSQTPNS
            LLSPAMFNPKSRSIFSPTLPATPMSYGKSSMDKS--LFSPTATEPIEVEA
            TVEYLADLVKEKKHLTLFPHMFSNVERLLDDEIGRVRVALFQTEFPRVEL
            PEPAGDMISITEKIYVPKNEYPDYNFVGRILGPRGMTAKQLEQDTGCKIM
            VRGKGSMRDKSKESAHRGKANWEHLEDDLHVLVQCEDTENRVHIKLQAAL
            EQVKKLLIPAPEGTDELKRKQLMELAIINGTYRPMKSPNPARVMTAVPLL
            SPTPLRSSGPVLMSPTPG-SGLPSTTFGGSIL-----SPTLT-ASNLLGS
            NVFDYS-LLSPSMFDSFSSLQLASDLTFPKYPTTTSFVNSFPGLFTSASS
            FANQTNTNVS------------PSGASPSASSVNNTSF
Cja_gld-  MPSCTTPTFGAS-QLEIGSGDSPSRESVMTPTSLDDDT-PRKKFPTLETG
            ----DRWP-MYRRDGWSSLRAPPPARLSLSTNHKNFMSPISSAYSQTPNS
            LLSPAMFN-KHRSIFSPTLPSTPMSYGKVSLDSKSNLFSPAPTEPVEVEA
            TVEYLADLVKEKKHLTLFPHMFNNVERLLDDEIGRVRVALFQTEFPRVEL
            PEPAGDMMSITEKIYVPKNEFPDYNFVGRILGPRGMTAKQLEQDTGCKIM
            VRGKGSMRDKSKESSHRGKANWEHLEDDLHVLVQCEDTENRVHIKLQAAL
            EQVKKLLIPAPEGTDELKRKQLMELAIINGTYRPMKSPNPARVMTAVPLL
            SPTPLRSSGSVLMSPTHGNTGLPATTLGGSIL-----SPTLT-SNPLIGS
            NVFDYSSFINQGMFDSFNSLQLS-DLTFPKYPTTTSFVNSFPSLFSSVAS
            SAASQNMTCS-----------PSSGDS-STASNNNTSF
Cre_gld-  MPSCTTPTFGVTSQLETQNAESPSRSSILTPTSLEDETSPRKRFPLIETN
            ISASDRWPPAPRRDGWSSVRAPPPARLSLHTNHRSMLSPISSAYSQTPNS
            LLSPTMFHPKTRSIFSPTLPSTPMSYGKSSMDKS--LFSPTTTEPVEAEA
            TVEYLAELVKEKKHLTLFPHMFVNVERLLDDEIGRVRVALFQTEFPRVDL
            PEPAGDMVSITEKIYVPKNDYPDYNFVGRILGPRGMTAKQLEQDTGCKIM
            VRGKGSMRDKSKESAHRGKANWEHLEDDLHVLVQCEDTENRVHLKLQAAL
            EQVKKLLVPAPEGTDELKRKQLMELAIINGTYRPMKSPNPARMMTAVPLL
            SPTPIRSPGPVMLSPTG--TGVPTSTFGGSILFSSFQSPTLAGSNGMLGS
            NIFDYN-LLSPSMFDSFSSLQLASDLAFPKYPTTTSFVNSFPGLFTSASS
            T-NSQNTTINNTQN------MSPIPSSQSASSVNNTSF
Cbr_gld-  MPSCTTPTFGVSAQHENPSVDSPSRSSILTPTSLDDETSPRKSFQILESS
            VSA-DRWP-APRRDGWSSVRAPPPARLSLHP-QRNLMSPISSAYSQTPNS
            LLSPTMFHPKSRSIFSPTLPATPLSYGKSSMDKS--LFSPTITEPVEVEA
            TVEYLADLVKEKKHLTLFPHMFNNVERLLDDEIGRVRVALFQTEFPRVDL
            PEPAGDMVSITEKIYVPKNEFPDYNFVGRILGPRGMTAKQLEQDTGCKIM
            VRGKGSMRDKAKESAHRGKANWEHLEDDLHVLVQCEDTENRVHLKLQAAL
            EQVKKLLVPAPEGTDELKRKQLMELAIINGTYRPMKSPNPARMMTAVPLL
            SATPLRSPGPVPMSPT---PGVPISSFSGSIL-----SPTIAGSSGILGN
            NIFDYS-LLTPSMFDSFSSLQLASDLTFPNYPTTTSFVNSFPGLFTSSSS
            N-VTPSVNSTSTTQ------AQSGGDSPSASSVNNTSF
Cbn_gld-  MPSCTTPTYGVPAQLDSQSSESPSRSSILTPTSLDGDNSPRKRFP-MDSS
            IPLSDRWA-APRRDGWSSVRAPPPARLSLHTNHRNVMSPISSAYSQTPNS
            LLSPAMFNPKSRNLFSPTLPATPLSYGKSSTEKS--LFSPTTTEPVEVEA
            TVEYLADLVKEKKHLTLFPHMFNNVERLLDDEIGRVRVALFQTEFPRVDL
            PEPNGDMVSITEKIYVPKNDYPDYNFVGRILGPRGMTAKQLEQDTGCKIM
            VRGKGSMRDKSKESAHRGKANWEHLEDDLHVLVQCEDTENRVHVKLQAAL
            EQVKKLLVPAPEGTDELKRKQLMELAIINGTYRPMKSPNPARLMTAVPLL
            SPTPMRSPGPMLMSPT---GTVPTTTFGGSIL-----SPTLG-SSGLLGG
            NVFDYS-LLSPSMFDSFSALQLGSDLTFPKYPTTTSFVNSFPGLFSSSSS
            SSNSQNAAQNASQPGNLSPISPTSGDSPSVSSVHNTSF
