# Supplementary material for: JCoDA: a tool for detecting evolutionary selection
Source: BMC Bioinformatics. 2010 May 27;11:284. doi: 10.1186/1471-2105-11-284 (PMC2887424; doi:10.1186/1471-2105-11-284)
Supplement: Additional file 6 — Zipped archive that contains all JCoDA source code and executable jar files. [file 1471-2105-11-284-S6.ZIP › JCoDA/sample data/GLD-1 tree file.txt]

((((Cbr_gld-:100.0,Cre_gld-:100.0):81.0,Cbn_gld-:100.0):79.0,Ce_gld-1:100.0):100.0,
Cja_gld-:100.0);
