# Supplementary material for: JCoDA: a tool for detecting evolutionary selection
Source: BMC Bioinformatics. 2010 May 27;11:284. doi: 10.1186/1471-2105-11-284 (PMC2887424; doi:10.1186/1471-2105-11-284)
Supplement: Additional file 6 — Zipped archive that contains all JCoDA source code and executable jar files. [file 1471-2105-11-284-S6.ZIP › JCoDA/sample data/gld3_FASTA_cDNA.txt]

>Ce_gld-3 T07F8.3a (gld-3 spliced coding region) 2910 bp
ATGGGGGAGCAAAGCCATGAAAAAGATCATGATGAAGCGCACTCCTACAATCCATTCGTT
CGCTCTGCCGTTGAATACGATGCTGACACACGCCTCCAAATGGCAGAAAATGCGGCATCT
GCAAGAAAACTATTTGTATCGTCTGCCCTCAAAGATATTATCGTGAATCCTGAAAACTTC
TATCATGATTTCCAGCAATCTGCACAGATGGCGGAGGATGCTAATCAGAGACGACAGGTG
TCATACAACACGAAACGAGAGGCTCATATTCATCAGCTAAAAGCGCAAGGATTGCCTCTG
CCGTCAAATATACCAATGATCGAGATTAACCCAACTAGAGTAACCCTCAATATGGAGTTT
GAATCCCAATACTATTCACTAATGACCAGTGACAACGGGGATCACGAGAATGTCGCGTCA
ATCATGGCAGAAACTAACACCCTCATTCAACTTCCCGATCGTTCTGTCGGAGGAACTACA
CCTGATCCATTTGCACAGCAAGTAACCATCACTGGATACTTTGGTGACGTGGATAGAGCA
CGAATGTTGATGAGAAGAAACTGTCATTTTACAGTTTTTATGGCACTGTCAAAAATGAAG
ATGCCACTTCACGAACTTCAGGCACATGTCAGACAGAACCCCATTCAAAATGTGGAAATG
TCTTTCGTCGATGCTCCAGAAAAGAATGGAATCGTCACAACCTATCTTCGTATCACCGCC
CGCGAAAAGAATCAGCATGAACTGATCGAAGCTGCAAAACGACTGAATGAAATACTTTTC
CGCGAGTCTCCGGCACCGGAGAATAATTTCACTCTCCATTTCACATTGTCAACATACTAC
GTGGATCAAGTTCTTGGAAGTTCATCGACGGCGCAACTCATGCCTGTAATCGAGAGGGAG
ACAACGACAATAATTAGTTATCCATGTTACAATAATCGAAACGAAACTCGTGGAAATATT
TATGAAATTAAAGTTGTTGGGAACATTGACAATGTTCTTAAAGCCAGGAGATACATAATG
GACCTCCTTCCTATTTCGATGTGTTTCAACATTAAAAATACTGATATGGCAGAACCGAGC
AGAGTTTCTGATCGGAACATACACATGATTATTGATGAGAGTGGGATTATTCTTAAAATG
ACTCCTTCCGTGTATGAGCCCGCGGATCTACTGTCAGGAGAGGTTCCGTTGAACTGTGCC
AGTCTTCGTTCGAAGGAGTTTAACATAAAGAAGCTGTACACCGCTTATCAAAAAGTTCTC
TCGAAAAAATTTGATTTCATTGCTCCACAACCAAATGATTATGACAACTCCATCTGGCAT
CATTCTCTTCCGGCAAACTTTTTGAAAAATTTCAATATGCCGTGTCGGGGTGAACTTTCT
GATGGTTCAAACGGTCGTCGTCATAGAAGCTCATCAATAGCTTCTTCTCGTTCCAAACAC
AGTTACATGAGCAAAGGAAAACAATTTTCTGAGTCGTCTGGGGGTCCATCAAGGTCTCAC
ACAAGAGTATCTTCGTTTTCCGAAAATTCATCAACCGTCCCTATTATGCAATTTCCAACG
CCACATTTTGCACCACCAATGTTAACTCCTCATCATCACATGCTGAAATACGTCTATTTG
CAGCAACATCAGCAAGCTCAGACATTTTTGAAAGGTGCAGCTGGATTACATCCTGGCACA
CATATCATGTTCCCTCCACCGATCATCGTCGATGGATCCTTTGTGTCTGCTCTGCCATTT
GCGGATCCTGTAGTATTTGATGGTTTTCCTTATGTCCACGGATTGTTTCCGGTAAATGAA
GCCGAACAACACAGAAATCACCGTGAATCATCACCATCTCTACGATCAACACAAGAAATC
AGAAAACCGTCTAGAAACATGGGAAATCGACCATCATCGAGCACAGGTTCTTATTATCCA
TCGACAACACCTCGTCAACGTGTTTACGAACAAGTTCGAGAAGATGATCTTCGTTCACAT
ATTGGTTCAAGAAGAACATCAGTGAATGGAGACGATCAGAATGTTGAAAGCATGCACGAC
CAAGGATATGAAAGACAGTACCCACGACAGCATCAAAGACTTCAGAAGGATGATCAACAA
CGCTGGAAGACAGGAAGTCGTGGAGATATTCACTCAAGTAGAACAATTAATGTGCACAGA
GACGTTCGCAATTCCAATGAATACGACTTTCATGTGGGAAATTCTGGGCCAGCTAAGAGG
TCCCCGTCTTTGGAACAAGTACAATTGCAAATGACACACCACTTGAAGTTGAAATCGAAT
GATGTTGATTTGGATCATGAAAAGCTTTATATGCATGAGTCACCGCACAATGATTCTGAT
ACTACAGTTTCTGCAAGTGGCTTCGGAAATGATTTAATGGATGGAGACTTTGTTCAGAGA
TTCCTATCCAATGCAAATATCAATGAATCGGGAAGAAGACCAAGAACAGTTAGCTGTTTT
ACCGAGAAAGATGGTCAATCCGCCCGATACATCGATTCTGATGGTGCATACAGCGTTGTT
GATCATGCATCCACACATCAATCTCGTTCATATGATAGCTTCAGAAAAGTTGGCGACAAC
GGAGTCACAAAAACCATATTGGAACCACGTGCTCGAGTAGAGAAAGATTATGGCAAAATA
AGCCTAGAACACAAGACGAAATACTCAAATGAGTACGGTGATGAAGAGAAGTCAGCAGAA
AATGATACGTCTTCGTTGGGATCTAGACAATACAGAATTGATCCAATGAAGTTAATAGCT
AGTGTTCGTGAATCGAGTGAGCAACTACCACGTATTCATGAAAGGCAGTTTAGCGATGTT
CTGAATGAAAAAGAAAAAGAGATCGCCGACAAAAGTATTGAATCTACAGTAACCCAAGAT
CTTTCGTTAGACGAAACATCTACATATTGA
>Cre_gld-3 CRE26447 2913 bp
ATGGGCGAGCAAAGTAAAGAAGGCGAGGCTGACGAGCCAGCCTCCTTTGATCCGTTCGTG
CGTTCTGAGGTTGAATATGATTCTACCACACGTCTTCATATGGCCGAGGACGTGGCCTCT
ACTAGAAGGTTGTTCGTTTCACCTGCGCTGAAAGACATAATCGTGAATCCCGAAAACTTC
TACCACGGCTGTCAACAGTCTGCAAAAATGGCAGAAGACGCTAATCAACGACGTCAAGTT
TCGTTCAATACAAAGCGTGAAGCATTTATTCATCAACTCAGAGCTAACGGACTTCCTCTA
CCGTCGAAAATTCCAATGATCGAGATTAACCCCACTAGAGTAACCCTCAGCCTGGAGTTC
GAGGCCCAGTATTATTCCTTAATGACAAATGATTATGGAAATCACGAAAACGTTGCTTCG
ATCATGCAGCAAACTAACACTCTGATTCAATTTCCTGATCGCTCTGAATCATCTCATGAT
CCCTTCGTCCAGCAAATAACAATCACCGGGCATTACAGTGATGTGGATAAAGCTCGAAAG
TTGATGAGAGATAATTGTCATGTGTCCATAATCATGTCACTGCAAGATCTAAAAGTATCT
CAGTCCGAACTCCAGGCTTTCGCTGAACAAAATCCCATTCAAAATGTGGATATGTTCTTC
CTTACTTCCTCATCAGAAAAGAATGGCGAAGCATTGCCTCACCTCCGTTTCACCAGCCGT
ACGAAAAACGAGCATGAACTGATCCAAGCAGCAAATATGATCCTTAAGAAGGCCTACGGG
AATGAGCTGCAACGGAAACATCCATTAATCGAGCAACGCACAAATGTAAGAATCAGTTAC
CCCGGTTACAACACGAAAGAGGACATTCGAGGAAATTTGTTCACCATAACGATCAATGGA
ACTGTGGAGAACGTTTTGGAAGCAAGAAAGTATCTGATGGATCTGCTGCCTGTTTCGATT
TGTTTCAACATGGCAAACACTGATATGGCTGCCCAAAGTGAGCTTGCTGATCGATGTATT
CATGTGTTGATTGAGGAAAGTAGAATAATGTTCAAAATGACTCCATCAGTTTATGAGCCT
AGTGAACTATTGTCAGACGAAGTACCTTTACATTGGGCCAGCCTTCGTTCGAAAGAGTTC
AACATCAAACACATGTATACAGCCTATCAGAAAGTTCTCGCTAAAAAAATCGAAGTCGTA
GCTCCTCAACCAACAGATTACGATAAGTCTATTTGGCATCGATGTCTCCCACAAGGATTC
CTTTTTTTCCTTCTGCTCTGCCGTGGGGAGTCATCAGATTCTTCTGCCAGCCATCGTCGT
CACAGAAGTACTTCCGTAACTTCCTCTCAGTCGAAACAAGGGTTCCCGAAGGGGAAATCA
AGCAGTGATGTTCCCATCGTTCCAACAAGATCTCAGCCAAGAGTGTCGTCGGTTTCAGAA
TGCATCAGTATGTATAGTCCGCCGATTTGCAAAAACTACGTTTATTGTTTTATAGCTCAA
CCTTATCACCCCATGCAGATGTTTACGGATCCTATTACTCATTCCCAATTGACCCAAATG
ATCATGATGCAACAACAACAGGCTCATGCTCTCATGAAAGGTTCACCCTTGCTTCAACCC
GTACCCTTCGCCTACCCGATTGTATTTGATCAAGGAACCGGTGCACCAATATGCTTTCCG
TATCATCCGATTGATCCCAACTTTTTCCAATATCCGGGCATTCCTATCAGCGAAGGTTTT
GATCGCTCCACAAATCGACAGGAAACCTCTACCTCAGGACACCAAACAAATTCTAATAAA
AAACCAACGAGGATGATGAATCGCCCCTCTTCTGGCGGTTCCCATCACTACTCTTCATCA
ACTCATCGTCCGAGACGGGGTTATGAGCAAATCCGGGATGACGATGCCCGCAGTTCAACA
CGATCTGGTTCAAGACGAACATCAACAAGTGGTGACGAACCAACTGTTGGAAGCTATGAA
GACCGCGGATTCGATCGTCAATTTTCACGGCACAATCAGAGATACTCGAAAGACGATAAT
ATGCGTTGGAAGACGGGAAGCCGTGGGGATATTAATGCCCGGCGAAATCAAAATTTCCAA
AAAGATTTCCGTCCCGCTAGCACTTCTCGTGACTATGATTTTCATGTCGGATCGGCTGGT
TCTACTGATCGTCATGCATCAACAGATCAGCTACAATTCCAATCAACACACCATCTCAAG
TTGAAGCCTAACGAGGTTGATTTGGATCAAGAACGTCTTTTCACACATGACTCACCTCAA
GTCGACGAGCGAGCATACCCACAGAGTGGTTTCGGAAGCGGGTTGGTCGATGGTGACTTC
GTTCAAAAGTTTATTTCCAATGTCAATGTAAATGACCCGAAAAAACGATCGAGAGCAGTG
AGTTGTTTTATCGAAAGGGACGATCAAATTGCTCGGCTGACCGATTCCGATTGTGCCTAT
AGTGTCACCGATCAAACCATCACTCAGCCATCCCGTTCCATTGATAGCTTCAAGAAATTA
CCCGGAGCAGGAGTGACTAAAACAATGTTGGAACCACGGTCTCGAAACGAAAAGGAGTAC
GCCAAAATCAATCTTGAGCACAAAGACAAATTCACAGGAGAGCCGATAGATGAAGACAAA
TATACTGACATGGGTCCGTCTTTCGGCTCCAGACAATACAGAATCGATCCAATGAAACTG
ATAGCAAGTGTTCGCGAATCTAGCGAGCAATTACCACGTATTCACGAGCGGCAATTTAAT
GACGTTCTGAATGACAAAGAAAGAGAACTGGCTGCATCTGCTTTCAAAGAAAGAAACATG
GAAACCAACTTGGTGCAGGAACGATCTCTTGACGATACTTCCCCATTGGATTATGCTTTC
CGTAACGATCAGTCTACTGACAATATTCGATAA
>Cbr_gld-3 CBG13073 (spliced + UTR - 2871) 2871 bp
ATGGGTGAGCAAAGCAAAGAGAGTGAGCCTGACGAGGCATCCTCTTATCACCCCTTTGTC
CGCTCTGAGGTTGAATACGACGCTGCAACGCGGCTCCAAATGGCTGAAGAGATTGCCTCC
ACTAGAAGAATGTTTGTTTCACCGATTCTCAAAGATATCATCGTGAACCCCGAGAACTTC
TATCAAGAGTGTCAGCAGTCCGCGAAGGTAAAGAAAGTAACACTGAAGTTTGCTAATTGC
ATAATTCAGATGGCAGAAGATGCCAACCAAAGGCGTCAAATGTCGTTTAATACGAAACGC
GAAGCGTATATTCATCAAATGAGAGCAAAGGGGATTCCTCTACCATCCAAAATCCCAATG
ATCGAGATTAACCCAACTAGAGTAACCCTCAGTCTGGAATTCGAGTCCCAGTACTATTCA
TTAATGACCAACGATTATGGAGATCACGAGAATGTTGCCTCAATTATGCAAAAAACTAAC
ACTCTCATCCAACTTCCTGACCACACAGTCGGAGGAGCTGCTCCTGATCCGTTCACTCAG
CAAGTAACAATCACTGGCCATTATAGTGACGTCGACAGAGCCCGAAAGTTGATGAGAGAG
AACTGTCATCTCTCCGTGATCATGTCACTCAATGAAATGAAAATTTCACCGCCCGAGCTC
CAGGATTTTGTCGGACAAAATCCCATTCAAAATGTGGAGATGTCCCTCATTAATTATGCT
GTAGAGAAGAAAGGACGAGTTAGACCGTATCTCCGTTTCACTAGCCGAGCGAAAAACGAA
CAAGATCTCGTCAGTGCTGCGAACAAGATAATTCAGAAAGCATTCGGAAAAGAACTTCCA
AGACAACATCCATTAATTGAACAACGCACTAATGTGATTATCACCTATCCACACTACAAT
ACAAAAGATGACATTAGGGAAAACTTGCTGGTTGTTAAGATTGATGGAACAGTAGAAAAT
GTCCTGCAGGCAAGGAAATGCTTAATGGATCTGCTTCCTGTATCGATGTGTTTCAACATG
AAGAACACTGACATGGCTGCGCAAAGTAAACTAGCTGATAGATGTGTTCATGTTGTCATA
GAGGAAAGCCGAACAATGCTCAAAATGACACCATCAGTGTATGAGCCGAGTGAACTTTTA
TCCGAAGAAGTTCCTCTTCACTGCGCAAGTCTGCGTTCCAAAGAATTCAACATCAAACAC
ATGTACACAGCTTATCAGAAAGTTCTTTCGCTCCATTTGGCATCGGTCGCTTCCACAATC
ATTCTTTTCCTTCCATGTGCCATGTCGCGGAGAATCATCGGATTCTACACTCAACCATCG
ACGTCACAGAAGCTTATCTGGGGCTTCTTCTCGTTCGAGACACATGCCGAAAGAAAATCG
GGACCCGAGGGTTCAAGTGCCCCCATGAGGTCAAGTGCACGAGTATCTTCGGTTTCCGAG
TGCATTGGTACGGATGATGGATACACGTCAACTGAACTCACATTCCATTTTCAGCACAAC
CCTTCCTGGCAATGCCGCCGTTTCCAGATCCCTAGCCCAGCTACTGATGATGCAGCAGCA
ACATGCGTTCATGAAAGGATCACCGGTGATTCATCCGACTCCCATTCCATTGTTCATGAT
CGACCCAACTACCGAATCGTCAACGAGTGTGCGTCCCATATGCCGCTCCAGAGTTTGTCC
CGTTTGAGTCATTCAACTTTTTTCAATTTCCGTGCTTGCCTATCAGTGAAGTTTCCAGCC
GATCAGACAGGGAATCGACCAGACCATCAGTCAACTTCAAGTCAACAAAATCACATGAAT
AGGAAACCGGGAAGGATAATGAATAGACCAGCTTCAGCCGCTTCCACCTACAACCACACA
TCATCAACTCAACGTCCGAGGCGAATGTATGAACAACTGAGGGACGATGATGCTCGAAGC
ACAAGATCTGGATCGAGAAGAACCTCTATCTGTGGAGATGAGCCAACTGTTGGGAGTTTT
GAAGATCGTGGTTGGGACCGGCAACTCCCACGTCATCAGCAGAGGTTCTCAAAGGATGAG
AACATGCGCTGGAAAACTGGGAGTCGAGGAGATGTCCATGGAAAGCGTAATACATATCCT
CAAAAAGATCCACGTGGACAAGGACCCACTCGTGACCACGACTTTGTATCTGCGGGATCG
TCGGAACGCCCTCAGTCAAATCAATCAGATCAAAATCAACTGCAAACGATACACCATCTA
AAATTGAAACCAAATGATATCGATTTAGACCATGAAAGGTTGTTCACCCATGATTCACCA
CATCTTGAAGACGCACCGGACAAGAATGGATTTGCAAATGAGCTCATGGATGGGGATTTT
GTACAGAGACTGCTCTCAAATGTCAATTTAAGCGATCAGAAGAAACGGTCCAGAGCGATT
AGCTGTGTTCTTGATAGAGACGAGCAATCCGCTCGTCAAACAGATTCCGATTGTGCGTAC
AGTCTCACTGACCAGGGCAGCAGCCATCCGTCACGCTCGATCGATAGTTTCAAAAAGATG
GCAGGAATCGGGGTTACAAAAACTCTGCTGGAACCGAGGACTCGTGCCGACAAAGAGTAC
GGTAAAATTTGTCTTGAGCACAAAGAAAAGTACTCGGGAGAAGGGAAGGATGAAGACAAC
TATCTGGAAATGCGTCCATCTCTCGGTTCGCGACAATACAGAATCGATCCGATGAAACTA
ATAGCAAGTGTGCGAGAGTCGAGTGAGCAATTGCCACGTATACACGAACGACAGTTCAAT
GATGTTCTGAACGATAAGGGGAGAGAAATGAAACAACGTCCCCAATGGATTATGCATTCC
GCAGCGAACAATCATCAGAAACCATACAATAAATTCGTTGAGATGTATTGA
>Cbn_gld-3 CBN19142 3264 bp
ATGGGCGAGCAAAGTAAGGAAAGCGAAACTGACGAGGCAGCTTCTTACGATCCATTTATC
CGTTCTAAAGTTGAATATGACGCTTCCACCCGACTTCTGATGGCGGAAAATGCGGCATCT
ACCAGAAGACTGATGATTTCTCCTATGCTCAAAGAGATTATCGTGAATCCTGAAAATTTC
TACCATGACTGCCAACAGTCTTTCAAGATGACGGAAAATGCTAATAGAAGACGTCAAATG
TCCTACAACACCAAACGAGAAGCCTACATTCAACTAAGACGGACGAGCGGATTACCTCTA
CCATCGAAAATACAAATGATCGAGATTAACCCAACCAGAGTAACCCTCAGTCTGGAGTTC
GAGTCCCAGTACTATTCACTAATGACAAATGACTATGGAATGCACGAGAACGTTGCCTCG
ATCATGAACGAAACTAACACTATCATCCAACTCCCAGACCGTTGTGTCGAAGGAACTCAT
CCAGATCCGTTCGCTCAACAAATCACGATCACTGGTCACTGCAGCGATATCGATACGGCT
CGAAAGTTGATGAGACAAAACTGTCATGTCTCCATTTTCATGTCATTGTCAAAGATGAGA
AATCCAGCAACCGATATTCTTACATTTGTTACAGAAAATCCCATTCAAAATGTGGATATT
TCTTCCATAGAGTCACCTCCGGATAAGAATGGTAAAGGCGGATCATATCTTCGTTTTACA
AGCCGTGAAAAGAACCTTCCTACGCTTATAAATGCAGCGAAACAAATTCTTCGAAAATTT
GATGAAGATCAGAGTTCGCCGGCTGATATATTTTCACTTCATTTCACATTGACAACATAT
CACGTAGAACAAATTGTTGGCACGGCTGCAACAGGGTATCTGATGCCGAAAATTGAAAAC
GTCACTCATACCAAAATCAACATTCCAAGCAATATTGAAACATGTGGTGATTTGATCGTC
ATTGAAATTTCGGGAGCGGTGGAAAACATTTTGGAGGCTAGAAAATGGGTTCCAGGAAAT
TCGCAGAGATATCAAACGAGAGTGTCTTCCGTTTCCGAATCATCTGCTCAACCACTTCCG
TCGTTCCCTGATCCTCATTTTGCGCAGATGATGCTAATGAATCAAGCATGCATGAAAGTG
CCACAACCGACATGTAGACCCGAATCATCAAATTCTATGAGACCGACCAACTCAAACCGA
AATACGACACCGAACATGAATAGACCATCGTCTGCAGGAACGATACATAATCAATCCCCA
TCTCATCGTCATCGCGTTTATGAAAAAGTAAGAGACGATGATGTTCGAAATTCACCAAGA
CACGGGCCCAGAAGGCCATCGGTAAATCAGGAAGAACATTCTGCGGAGCAGTATGATGAG
AGGAGTTCAGATCGTCAATATCAACGGCAATACCCGAGGTATTCACATAACGAACCACGA
TGGAAAACTGGTGGTCGAGGTGATATTCATTCAAAAAGAAACGGCCCTTTCCACAAAGAG
TACCGTGGTCCACCACGAGATCAAGATTTCAATGATAGTCCTTCTGCTGGAACAACAGAA
CGTGCCCCTTCAGTAGACAACAGTCNNNNNNNNNNCATCCCAGGTTTTCATTATTTCAAA
CCTACTGGCTCAGTTTCAGTGGAGCATCTTACACACTTCACGGAATATGCTGGGCTCTTC
ACATTCATCAAATACTCATTATACCATCACTTCGTTTCGCTCGCCACCATGTTTGGTCCA
TCTCCAGATTGGTGTGTCGGTTTGTCTTCTGTAAATCTTTGTCTTCCTGATTGTACTTGG
GCTGAAGAAAGAACTTTTGAATTACAACCATTTGATGCTGGAACTGATTCTGGACCCACC
TATATGAGCCCAAATGAGCCTACGGAGCCACGTGAACCCATTCATTGGATTACGACAAAA
CTAAACCCCTTGAGTCCGTTTTATAACACAAATTCTGAAACGATTCCAACTCTCGCAAAA
GTAACGTTGAGAAGGAAGAACGTGACATCTTCAGAATGTAAGTCAGATGACGTTTATAAA
GCAGAAGCACACAATATCACTAACACAAGTGAAGATGAGGAATACAAAGATAGAAGAGAA
TGTATGATGACACAATGGGAGCCATGGAGCTTGTGTTCAGCGACTTGTGGAAAGGGAATC
AGAATTCGAAGTCGTGTTTATGTGTTTCCAATCAAGGCTCAAGTATTCCATTGCCACCGT
CAAACTTCTGAAAAACAGTTTTGTAATGCCAAAATCAATGAGTGTGAAAACTCGGAAGCA
TTCAGTTCAAAATGTCAAGTCGGTTCATGGGGTGCTTGGGGAGAGTGCAGTGTTCAATGT
GGACATGGAATGAGAAGTAGAAATCGAACATTCTTGAATCCAAGCACAAAAGTTGGAGAT
TGTTCCGTGGAACTGGAGAGGAAGGATATATGTGTAGGAGAGAATGGAGACGATTGCAAT
GTGACACCTGATCCATTATGCAAAACAACAGCGTGGTCTGACTGGTCTCCTTGCTCAGCT
TCTTGTGATGAAGGTGTAAGAGTGAGAACAAGATTGTTCTTCTATGCTGAACACGAGAAA
AGATGTATGCATGTCAATTTACAAGAGAAAGATACTTGTGTCATGCAATCTTGTAGAAGA
TTCATTGAAATTAATTCTGAAGAAATCTGTCAAGAAGAAAAACAAGCAGGACAGTGTGCA
GGTAGTTTCCCACGTTACTGGTATAATCATGAGAAATCGCAATGTGAACGTTTCATTTTC
ACTGGATGCAAGGGAAACCGTAATCAGTTTGAAACGGAAGAAGAGTGTAAACAGATTTGT
CTTCCTGGTTACGAGAAGAATAAATCGTTGATTCCAAACAATCAATTGTTGGAAGACTTT
GGAAAAGCTCCAATTGATGATGGAGGAGAACGAGTTGATTGTGAAGTTTCGAAATGGACT
GCTTGGGGATCTTGCTCTGTGAGCTGTGGACGTGGAAAGAAAACCAGATCAAGACATGTT
GTCAAGCTGGCAAGAAACGGAGGAAATCAATGTTCAGAGCATCTGATGCAGGAGTTACAG
TGTAGACTGAGACCATGTCCTGTGAAACTGACATGTCAAGTGGGTCCCTGGTCTCGATGG
TCTCCTTGCTCTGTTTCGTGTGGTGAAGGATCCCAAACAAGAAGGAGAAGAGTTATAAAA
GCTAGAAATGATGATTGGGAAGAGATCGAGTGCGACGAGGCTGAAACTGAAGTTCGACAA
TGCACGGGTCGCCATCAGTGCTAG
