# Supplementary material for: JCoDA: a tool for detecting evolutionary selection
Source: BMC Bioinformatics. 2010 May 27;11:284. doi: 10.1186/1471-2105-11-284 (PMC2887424; doi:10.1186/1471-2105-11-284)
Supplement: Additional file 6 — Zipped archive that contains all JCoDA source code and executable jar files. [file 1471-2105-11-284-S6.ZIP › JCoDA/sample data/her1_FASTA_cDNA.txt]

>Ce_her-1 ZK287.8a (her-1 spliced coding region) 528 bp
ATGAGATATCTCCCAATTTTTGTGTTTCTCGGATCATTTGGCTATACGGAAACTACATTA
ACAAAGGAACTTATCAAAGATGCAGCTGAGAAATGCTGTACAAGAAACCGTCAAGAATGT
TGCATTGAAATTATGAAATTTGGAACCCCAATTCGATGTGGTTATGACAGGGATCCGAAG
CTACCCGGATATGTCTACAAATGTCTTCAAAATGTGTTGTTTGCAAAAGAACCAAAGAAA
AAGATTAACTTGGATGACTCCGTGTGCTGCTCCGTGTTTGGCAACGACCAAAACGATTCT
GGAAGAAGATGTGAGAATCGTTGCAAGAACCTCATGACCAGCCCTTCCATCGACGCTGCC
ACACGTCTGGACAGCATCAAAAGTTGCTCGCTTCTGGATAATGTACTGTATAAATGTTTT
GAGAAATGCCGGAGCCTCCGTAAAGATGGTATCAAAATTGAAGTGCTCCAATTCGAAGAA
TACTGCAATGCAACGTTTATCCAAAAGCGAACTTTCCGAGGAGTCTGA
>Cbr_her-1 CBG19345 (Cbr-her-1 spliced coding region) 525 bp
ATGAATAGAATCATCACTCTTCTCACCATTTTTGGACTTATCGGATGGCTGGAAGCCAGC
TTCTCAAACTCACAAATCAAAGAAGCTGCGCAAAAATGCTGCACCCCAAATCGTTACGAA
TGTTGTATGGATATGATCAAATTTGGAACTCCAATAAAATGTGGATACGAAAGAGATCTC
AAAATCCCAGCGCTTGTCTACAATTGCATGCAACAGGAACTATTTGCACAGGAGCCAGAG
AAAAGAATGAATCTAGATGATTCTGTGTGCTGCACCGTCTTTGGTCAGGATCTCAACGAT
CCTAATCGGCGATGTGAGTCAATCTGCAAGACCACCATGCAGTCACCATCGTTGGACGCA
GCCACAAAACTCCAGAAGATCAAGGATTGCACTCTTTCGGAAAACGTCTTGTACCAGTGC
TTCACCAAATGCCAGATGCTTCGTCGTCAAGACATCAAAATAGAAGTTCTACATTTCAAT
GAATATTGCAACACGACGTATCTCCAGAAGCGTCCAATCCACTGA
>Cbn_her-1 CBN00636 564 bp
ATGAAAGGCATCACAATTATTCTTCTTTTTGGAATAATTGGAGTTCTGAATGCAACGTTC
ACTAGAGAACAAATAAAGAAGGCCTCAAGAAAGTGTTGCACACCAAAACGTCAAGAATGC
TGTATGGAGATGATCAAATTCGGATCTCCTATTAACTGCGGTTATGAGAAACATCCAAAA
TTCCCAAAGGTGGTGTATGACTGTCTACAAGGACAATTGTTCCCAAATGAGCCCGAGAAA
AGAATGGAATTAGAAGACTCAGGTTGCTGCTCTGTGTACCATCACGATCAAAATGATCCA
AACAGGAGATGTGAGCACATTTGCAAGACCAGTCTGACATCTCCCGCACTCGACGCCGCC
ACCAAGATTAGCCGTATTCAAAGCTGCACACTTCTCGATAATGATAATGCGTTGTATGGA
TGTTTCGAAAAGTGCCAAGCTCGTCGTCGCAAAGGACAAAAAATCGAAGTTCTTCAGTTC
AGTGAATACTGCAACTATACATTAATCCAGAAGAGGCCAATTCGAGGAGCACAAGCAGCC
ATCCCCAATCACAAACTTGTCTAA
>Cre_her-1 CRE17177 543 bp
ATGAATCCTATTCTAATTTTTCTGGTCGCTGGATCCCTGGCCGCCAGCTTTACCGATGAA
AAAATCGAGGCGGCCGCCGCCAAATGTTGTGTGAAGAAAGAGGAATGTTGCCGGGAAGTT
ATCAGATTTGGACTCCCCGTACGATGTCGCTATGAGAAAGAGAAGGAACTTCCGAGAATT
GTGTATAATTGTCTGCAGAAGGAGCTGTTTGATAAGGAGGAGGAGAAGCATCAGCGTGTG
GAGTTGGATGACATCGTTTGCTGTCAAGTCTTCCTCAAGGATAAATTCGACCCGAAGGGG
CGGTGCGAAAGGATTTGCAAGACGGCTATGGAGTCACCGTCCTATTCGGAGACCGTCAAG
TTGCAGAGGATCAAAGAGTGCACAATTGTGGAGAATCCAAGATTCCAGTGCTTCAACCAA
TGCCGTGCACTCCGTCGTGAAGGAATTAACATCGAAGTGATGCGTCAAGACGAGTATTGT
AACACCACCACCACCCATCCCCAACTTCAGAAGAAGATGTTCCTCCGACGTCGTTGGCTC
TGA
