# Supplementary material for: JCoDA: a tool for detecting evolutionary selection
Source: BMC Bioinformatics. 2010 May 27;11:284. doi: 10.1186/1471-2105-11-284 (PMC2887424; doi:10.1186/1471-2105-11-284)
Supplement: Additional file 6 — Zipped archive that contains all JCoDA source code and executable jar files. [file 1471-2105-11-284-S6.ZIP › JCoDA/sample data/laf1_FASTA_cDNA.txt]

>Ce_laf-1 Y71H2AM.19 (Y71H2AM.19 spliced coding region) 1932 bp
ATGGAAAGTAACCAATCGAACAATGGAGGCAGTGGTAATGCTGCATTAAATAGAGGAGGA
CGTTATGTACCACCACATCTTCGCGGAGGAGATGGTGGAGCTGCTGCTGCTGCTTCTGCA
GGAGGTGGAAACCGTGGATACAATAATAATCGCGGGGGCGGTGGCGGAGGATATAACCGT
CAGGATAGAGGTGATGGTGGATCATCAAACTTCTCAAGAGGAGGATATAATAACCGTGAT
GAAGGTTCTGATAACAGAGGATCCGGTAGATCATACAATAATGATCGTCGGGATAATGGA
GGCGATGGCCAAAACACTCGCTGGAACAATCTCGACGCGCCACCAAGCAGAGGCACATCA
AAATGGGAGAATCGTGGAGCCCGCGATGAGCGTATCGAGCAGGAGCTCTTCTCCGGACAG
CTTTCCGGCATTAATTTCGACAAATACGAGGAGATTCCAGTTGAAGCGACCGGTGACGAT
GTTCCACAGCCAATCAGCCTCTTCTCGGATCTCAGCCTTCACGAATGGATCGAAGAGAAT
ATTAAAACCGCCGGATACGATCGGCCGACACCTGTTCAGAAATATTCCATTCCAGCATTG
CAGGGAGGTCGTGACTTGATGTCATGTGCTCAGACTGGATCTGGAAAAACTGCGGCTTTC
CTGGTTCCACTGGTTAATGCTATTCTTCAAGATGGTCCTGATGCTGTTCATCGTTCTGTT
ACAAGTTCTGGTGGAAGAAAGAAGCAGTATCCAAGTGCTCTTGTGCTCTCACCGACTCGT
GAGCTTTCCCTTCAGATCTTCAACGAGTCTCGAAAATTCGCCTACCGTACCCCAATCACA
TCAGCACTTCTTTACGGAGGACGCGAAAACTACAAGGATCAAATTCACAAGCTTCGACTC
GGTTGTCACATTCTGATCGCGACTCCAGGTCGTCTAATCGATGTAATGGATCAAGGATTA
ATTGGAATGGAAGGATGCCGTTATTTAGTGCTCGACGAGGCTGATCGTATGCTTGATATG
GGTTTCGAGCCACAAATCCGTCAAATAGTCGAATGTAATCGTATGCCATCAAAAGAAGAA
CGTATTACTGCAATGTTCTCAGCTACATTCCCAAAAGAAATTCAACTTCTCGCTCAGGAT
TTCTTGAAAGAAAATTATGTTTTCTTGGCTGTTGGACGTGTCGGATCAACATCTGAGAAT
ATTATGCAAAAGATTGTTTGGGTTGAAGAAGACGAAAAAAGGTCGTATTTAATGGATCTT
CTTGATGCAACTGGTGACAGTTCTCTAACTCTTGTATTCGTTGAGACGAAGCGTGGAGCT
TCTGATTTGGCATACTATTTGAATCGTCAAAACTATGAAGTTGTCACTATTCATGGAGAT
TTGAAGCAATTTGAGAGAGAGAAACATTTGGATCTTTTTAGAACCGGAACAGCTCCAATT
CTTGTCGCAACCGCAGTGGCCGCTCGTGGTCTGGATATACCTAATGTGAAGCACGTCATC
AATTATGATCTACCATCCGACGTTGACGAGTATGTTCACCGTATCGGACGTACCGGACGT
GTCGGAAACGTCGGCCTTGCCACCTCGTTCTTCAACGATAAAAATCGAAATATCGCTCGC
GAGCTGATGGATTTGATTGTTGAAGCCAATCAAGAGTTGCCGGATTGGCTTGAAGGAATG
TCTGGAGATATGAGAAGTGGAGGCGGATACCGTGGACGTGGTGGACGTGGAAATGGACAA
CGCTTCGGAGGTCGCGATCACCGTTATCAAGGTGGAAGTGGAAACGGCGGAGGCGGCAAC
GGAGGCGGCGGTGGCTTCGGAGGCGGTGGACAACGTTCCGGTGGAGGCGGTGGATTCCAG
TCAGGCGGTGGTGGAGGTCGCCAACAGCAACAACAGCAACGTGCTCAGCCTCAACAGGAT
TGGTGGAGTTAA
>Cbr_laf-1 CBG09816 (CBG09816 spliced coding region) 1962 bp
ATGGAAAATAACCAATCGAACAATGGAAGCAGTGGAAATGCTGCTCTAAACAAAGGAGGT
CGTTACGTTCCACCGCATCTTCGCGGGGGAGACGGAGCATCAGGAGGTGATGATCGCCGC
GGTGGCTCAAGCGGTGGCGGTGGCTTCCGTCGTGGAGGTGGTAACAGCGGTGGAAATGAC
AGAGGATACAACGATAACCGCGGAAATGGAGGTTACAGCGGAGGAAGAGATCGTGGTTAC
GAAGATCGCGGTTACAATAACGGCGGTGGCAACCGTGGATACAACAACCGCGGAGACAGT
AACCGCAGTGACAGTCGTGGTGGTGATGGTGGCCGCGGAGGTTACAATCGTCAAGATAGA
GGGGACGGTGGAAGCTTCAACCGTGGATACAACAACCGTGACGGCGGATACGACAATAGA
GGATCGGGGCGATCATACAGTGACCGCCGCGAGAATGGAGGAGATTCTCAAAATACTCGT
TGGAATAATCTCGATGCTCCAAGCAGAAGCGAGCGCGGATCTTCGAAATGGGAGAATCGC
GGTCCAAGAGACGAGCGCATTGAGCAAGAGCTTTTCGCCGGCCAACTTTCGGGAATCAAC
TTCGACAAATACGAAGAAATTCCGGTTGAGGCGACCGGAGATGATGTTCCGCAACCAATC
GGGCTTTTCTCGGACCTCAGTCTCCATGAGTGGATTGAAGACAATATCAAAACCGCCGGA
TATGATAGACAACACCAGTTCAGAAATGGTCCAGATGCTGTGCATCGATCCGTCATCAGT
TCGGGAGGCAGAAAGAAGCAGTATCCAAGTGCTTTAGTTCTCTCACCAACTCGTGAGCTG
TCTCTTCAGATCTATAATGAATCTCGTAAGTTCGCTTACCGTACTCCAATCACATCGGCT
CTTCTCTACGGAGGTCGCGAAAATTACAAAGACCAGATACACAAACTTCGGCTTGGTTGT
CACATACTCATCGCAACTCCAGGTCGTTTACTCGACGTGATGGAGCAAGGTCTCATTGGA
CTCGAAGGATGTCGTTATTTGGTTCTCGACGAGGCCGATCGTATGTTGGATATGGGTTTC
GAGCCACAGATCAGACAGGTTGTCGAGTTCAACCGTATGCCACCAAAGGAGGAGCGTGTT
ACTGCTATGTTCTCAGCTACTTTCCCGAAGGAAATTCAGCTTCTTGCTCAAGATTTCTTG
AAACAAAATTACGTTTTCTTGGCTGTCGGAAGAGTAGGATCGACTTCCGAAAATATTATG
CAGAAAATCGTTTGGGTCGAAGAAGACGAAAAACGGTCATATTTGATGGATCTTCTCGAT
GCCACTGGCGACAGCTCTTTGACTCTTGTCTTTGTTGAAACCAAACGTGGAGCTTCTGAT
TTGGCTTACTATTTGAATCGCCAGAATTACCAAGTTGTGACAATTCATGGAGATCTGAAA
CAGTTCGAAAGAGAGAAACATCTTGATCTTTTCAGAACCGGAACTGCTCCAATTCTTGTT
GCTACCGCAGTCGCCGCTCGTGGTCTGGATATTCCAAATGTTAAGCATGTCATCAACTAC
GATCTCCCATCTGATGTTGATGAGTACGTTCATCGTATCGGACGTACCGGTCGTGTCGGA
AACGTTGGATTAGCTACCTCCTTCTTCAACGACAAGAATAGAAATATTGCTCGAGAGCTG
ATGGATCTCATTGTGGAGGCTAATCAAGAGCTCCCTGACTGGCTCGAAGGAATGTCTGGA
GACATGAGAAACGGAGGAGGATATCGTGGTCGCGGTGGACGTGGAAACGGACAACGATTC
GGAGGCCGCGATCATCGTTACCAAAACGGAGGAGGTAACAATGGAGGTGGAAACGGCGGA
TTCGGAGGACAACGTTCCGGAGGTGGCGGTGGATTCCAATCCAGTGGTGGACGACAGCAT
CAGCCGCAGCGCGCTCAACCAGCACAAGATTGGTGGAGTTAA
>Cbn_laf-1 CBN13034 2070 bp
ATGGAAAATAACCAATCGAACAATGGAAGCAGTGGTAATGCTGCTGTAAACAAAGGTCGT
TATGTGCCACCGCATCTTCGCGGAGGCGATGGATCCGGTGCTTCTGCAGGAAGCGATGAT
CGCCGCGGCGGTGGCGGTAGTGGAAGCGGTGGTTTCCGTCGTGGAGGCGGAAGCAGCGGT
GGATTCGACCGTGGATACAACGATAACCGTGGAAGTGGAGGCTATGGAAGAGACCGTTAT
GATGATCGTGGTTACAGTAACGGTGGTGGAAACCGTGGATACAACAACCGTGGAGACGGA
AACCGTGGAGACGGCAATCGCGGTGGCTACAATCGTCAGGATAGAGGAGATGGTGGTTCA
AATTTCAACCGCGGTTACAATAATCGGGATGAAGGATATGACAATAGAGGATCTGGTCGA
TCGTACAACAGCGATCGCCGTGACAATGGCGGAGAAACGCAGAATACTCGTTGGAATAAT
CTCGATGCTCCAGCCAAAAACGAACGTGGTCCGTCTAAATGGGAGCATCGTGGGCCGAGA
GATGAACGTACCGAGCAGGAACTCTTCTCTGGACAACTTTCCGGAATCAACTTCGATAAA
TATGAAGAAATCCCAGTTGAAGCAACTGGTGACGATGTACCGCAGCCAATCGGTCTATTC
TCAGATCTCAGCCTCCATGAGTGGATTGAGGACAACATTAAAACTGCCGGTTATGACAGA
CCGACACCAGTTCAAAAGTACTCGATCCCAGCTTTGCAAAGTGGCCGTGACTTGATGTCT
TGTGCTCAGACAGGATCTGGAAAAACCGCTGCTTTCCTTGTCCCTCTTGTTAACTCTATC
CTTCAAGATGGACCTGACGCCGTTCACCGTTCAGTTATCAACTCGGGAGGAAGAAAGAAG
CAATATCCAAGCGCATTGGTCTTATCGCCAACTCGTGAACTTTCTCTTCAGATCTACAAC
GAATCCCGCAAGTTCGCTTACCGTACACCAATCACATCCGCTCTTCTCTACGGAGGTCGT
GAAAACTATAAAGATCAAATACACAAACTGAGGCTCGGTTGTCATATCCTCATTGCTACT
CCAGGTCGTCTCATAGACGTTATCGAACAAGGACTTATCGGGCTAGAAGGTTGCCGTTAT
TTGGTTCTTGATGAAGCAGATCGTATGTTGGACATGGGTTTCGAGCCACAAATCCGACAA
ATTGTGGAGCTCAATCGTATGCCTCCCAAAGAAGAACGTGTCACTGCTATGTTCTCAGCT
ACGTTCCCAAAAGAAATTCAGTTGCTCGCTCAAGATTTTTTGAAACCTAACTACGTCTTC
TTGGCGGTAGGCCGAGTCGGATCTACTTCTGAAAACATTATGCAGAAAATTGTTTGGGTT
GAAGAAGACGAGAAGCGCTCATACTTAATGGACCTTCTTGACGCCACTGGTGACAGTTCT
TTGACTCTCGTTTTCGTTGAAACAAAGCGCGGAGCTTCTGACTTGGCTTACTACTTGGGC
CGTCAGAATTATCAAGTTGTGACAATCCATGGTGACTTGAAACAGTTTGAAAGAGAGAAG
CATCTTGATCTCTTTAGAACCGGAGTAGCGCCAATCCTTGTTGCTACGGCAGTTGCTGCT
CGCGGCCTTGATATTCCGAATGTGAAGCATGTCATTAACTACGATCTACCGTCAGACGTT
GACGAATACGTGCATCGTATCGGTCGTACCGGACGTGTCGGAAATGTTGGACTTGCCACT
TCATTCTTCAATGACAAGAACAGAAATATTGCTCGCGAGTTGATGGATTTGATTGTCGAA
GCCAATCAAGAACTTCCCGACTGGTTAGAAGGAATGTCTGGAGATATGCGTAGTGGAGGT
GGTTATCGTGGTCGTGGTGGACGTGGTAACGGACAGCGTTTCGGAGGTCGTGATCATCGT
TATCAAAATGGCGGCGGTAACAGTGGAGGCGGAAACGGCGGTTTCGGAAGTGGACAACGT
TCCGGTGGCGGTGGTGGTTTTCAATCCAGCGGAGGCCGTCAGCAACAGCAACAACAACGT
GCTCAGCCGCAGCAAGATTGGTGGAGTTAA
>Cre_laf-1 CRE25199 2097 bp
ATGGAAAATAACCAATCGAACAATGGAAGCAGTGGAAATGCTGCACTAAACAAAGGAGGA
CGTTACGTGCCACCGCATCTTCGCGGAGGAGATGGGTCGAGTGCAACATCAGGAGGCGAT
GAACGCCGCGGTGGTAGCAGCGGCGGTTTCCGCCGTGGAGGCGGAAACAGTGGAGGATAC
GATCGTGGATACAACGATAACCGTGGAGGTGGAAGTTATGGCGGAGGGAACCGTGGTTCT
GACGATCGTGGTTACAACAACAGTGGTGGAAACCGTGGGTACAGTAACCGCGGTGAAAGC
AACCGAGGCGACAGCAACCGTGGAGACAGCAGTCGCGGAGGAGACCGTGGCGGGTACAAC
CGTCAGGAAAGAGGAGATGGAGGGTCAAACTTCAATCGTGGATTTAACAATCGTGATAGT
GGATACGATAACAGAGGTTCAGGCCGGTCATACAACAGCGATCGTCGTGACAACGGAGGA
GATTCCCAAAACACTCGCTGGAATAATCTCGATGCTCCTAGCAGAAATGAACGCGGAACA
TCGAAATGGGAAAACCGTGGGCCAAGAGACGAACGCACCGAGCAGGAACTTTTCTCCGGG
CAGCTCTCCGGAATCAACTTCGACAAATACGAAGAGATTCCAGTGGAAGCTACAGGAGAC
GACGTCCCACAACCCATCGGTCTCTTTTCTGATCTCAGTCTTCACGAATGGATCGAAGAC
AATATCAAAACTGCCGGATACGATAGACCAACACCTGTGCAAAAATACTCTATTCCAGCT
CTACAGAGTGGGCGTGACTTGATGTCATGTGCTCAAACTGGATCTGGAAAGACTGCAGCT
TTCCTTGTACCACTTGTCAATTCTATTCTGCAAGATGGGCCAGATGCCGTGCATCGTTCC
GTTACCAGTTCTGGAGGAAGAAAGAAGCAGTATCCAAGCGCACTGGTTCTTTCACCAACT
CGTGAGCTGTCTCTTCAAATTTACAACGAGTCTCGTAAATTTGCATACCGCACTCCAATC
ACGTCAGCACTTCTTTATGGAGGACGTGAAAACTACAAAGATCAGATTCACAAGTTGAGA
TTGGGTTGTCATATTCTCATTGCAACTCCTGGTCGTTTAATCGATGTGATGGATCAAGGT
CTTATCGGGCTTGAAGGATGCCGTTACTTGGTTCTCGATGAGGCAGATCGTATGTTGGAC
ATGGGTTTCGAACCACAGATCAGGCAAATCGTCGAGTTCAACCGCATGCCACCAAAGGAA
GAGCGTGTCACAGCAATGTTCTCTGCTACTTTCCCAAAAGAAATTCAACTTCTTGCACAA
GATTTTTTGAAGCCCAACTACGTGTTTTTGGCTGTTGGAAGAGTTGGATCTACCTCAGAA
AACATTATGCAAAAAATAGTTTGGGTTGAGGAAGATGAGAAGCGGTCTTATTTGATGGAT
CTTCTTGATGCCACTGGTGATAGTTCTTTGACTCTTGTTTTTGTTGAAACCAAACGAGGA
GCTTCCGATTTGGCATACTATCTGAGTCGTCAGAACTACCAAGTAGTGACTATTCACGGA
GATTTGAAGCAGTTCGAAAGAGAGAAACATCTCGATTTATTCAGAACGGGGACTGCCCCA
ATTCTTGTTGCCACTGCCGTTGCTGCTCGTGGTCTCGATATTCCAAATGTGAAACATGTT
ATTAACTACGATCTTCCATCGGATGTTGATGAATATGTTCATCGCATCGGACGTACTGGT
CGTGTCGGAAACGTTGGACTGGCTACTTCCTTCTTCAACGACAAAAATCGGAACATCGCC
CGTGAGCTGATGGATCTGATTGTTGAAGCGAACCAAGAACTCCCCGATTGGCTCGAAGGA
ATGTCTGGAGACATGAGAAGCGGAGGAGGATATCGTGGCCGTGGTGGACGTGGAAACGGA
CAACGTTTCGGAGGACGCGATCATCGTTATCAAAACGGTGGCGGCAACAATGGAGGTGGA
AGCGGAGGATTCGGTGGTGGACAGCGCTCCGGAGGAGGTGGTGGAGGATTCCAATCAAGC
GGAGGACGTCAGCAACAGACACAGCGTGCTCAGCCGCAGCAAGATTGGTGGAGTTAA
>Cja_laf-1 CJA03958 2169 bp
ATGGAAAATAACCAAACGAATAATGGAGGCAGTGGAAATGCTGCTCTAAACAAGGGAGGA
CGCTACGTGCCACCACATCTCCGCAATAGCGGTGGAGCCGCGGCTGGAAACGCAGATAAC
GGAGGTGACGATCGCCGCGGAAACGGTGGAGGAAATAACTACCGCCGTTCTGGAGCTTCC
GGTGGTGGTGGTGCATACAACGACAACCGCGGCGGTTACAATAATGACCGTGGAAACTAC
GGACGAGATCGTTATGAAGATAGGGATCGCGGCTATGGAAACAATGGTGGCGCGAATCGT
TTTGGTGGAGGCGGAAACCGCTCCGGAGGCGGTTCATACGGAAACCGGCAGGATCGCGGA
GACGGCGGAAATTTCAACCGCGGATACGGAGGCGGTAATAACCGCGACTCTTACGACAAC
AGAGGATCTGGTCGATCCTACAACAATGACCGTCGTGGAGAGCGTTCTGGAGATGCCTTT
TTCTCGGAACACTTTCAGGAATCATTTTCGACAGGTACGAAAAGATTCCAGACGAATCCA
CCGGTGATGACGTTCCCGCAGCTGATTGGTTACCCAAAATTTGCGATACAGCGATTTTTC
ATGTTTTACCAAATTTTCAGTTCAAACAATCGCTGGTCAAACCTTGACACTCCGTCCGTT
CCTGAGCGCGGAGTTTCCAAATGGGAGGACCGTGGACCACGTGACGAGCGTGTCGAGCAG
GAGCTTTTCTCGGGACAACTTTCAGGAATCAATTTCGACAAGTACGAAGAGATTCCAGTC
GAAGCCACCGGTGATGACGTTCCGCAGCCGATTGGTCTTTTTTCGGATTTGAGCTTACAC
GAGTGGATTGAGGAAAACATCAAAACAGCCGGATATGATCGCCCAACTCCAGTTCAGAAG
TACTCGATTCCAGCTCTGCAGGGTGGTCGCGATTTGATGTCTTGTGCTCAGACAGGATCC
GGAAAAACTGCCGCGTTCCTTGTTCCTTTGGTCAATTCTATTCTTCAAGATGGCCCAGAT
GCGGTGCATCGTTCTGTGACCGGCCAAGGTGGCAGGAAAAAACAATATCCGAGCGCATTG
GTTTTGTCGCCGACTCGTGAGCTCTCCCTTCAGATCTACAATGAATCGCGCAAATTTGCC
TATCGCACACCAATCACATCTGCGCTTCTCTACGGAGGACGTGAAAACTACAAGGATCAG
ATACACAAGCTTCGGCTCGGATGTCACATTCTCATTGCCACTCCAGGTCGTCTCATAGAC
GTTATCTCCCAAGGACTCATTGGATTGGAAGGGTGCCGCTACCTGGTGCTCGACGAGGCC
GATCGCATGTTGGACATGGGCTTCGAGCCGCAAATTCGTGAAATAGTAGAGCTTAACAAT
ATGCCACTGAAAGAGGAGCGTGTGACTGCAATGTTCTCTGCTACATTTCCGAAAGAAATT
CAACTGCTCGCTCAAGATTTCCTCAAGCCAAACTACGTCTTTTTGGCGGTTGGGCGTGTC
GGATCCACGTCGGAGAATATTATGCAAAAGATTGTGTGGGTTGAGGAGGAAGAAAAACGA
TCCTACTTGATGGATCTACTTGATGCCACTGGAGACAGCTCCTTGACGCTGGTTTTCGTG
GAGACAAAAAGAGGAGCGTCGGATTTGGCGTATTACCTGAATCGACAGAGCTATCAGGTT
GTCACGATTCATGGTGATTTGAAACAGTTCGAGAGAGAGAAACATTTAGATCTTTTCAGG
AGTGGAACTGCTCCGATTCTCGTGGCAACTGCTGTTGCTGCTCGTGGTCTTGATATACCG
AATGTAAAGCACGTAATTAATTATGATCTTCCGTCTGACGTTGACGAGTACGTTCATCGT
ATTGGGCGTACCGGACGTGTCGGAAATGTCGGACTGGCCACCTCGTTCTTCAATGACAAA
AATCGCAACATTGCGCGCGAACTGATGGATCTGATCGTCGAAGCGAACCAGGAGTTGCCT
GACTGGTTGGAAGGAATGTCTGGAGACATGAGAAGCGGTGGCGGATACCGTGGTCGTGGA
GGACGCGGGAACGGACAACGCTTTGGAGACAAAAACGAAGACACCAAAGACGACATCGAG
TACGATTTTATTGATACGGATGCTGTGGAAGATCCAGGAAAAAATCAGAGACGAATCTTA
AAATTCTGA
