# Supplementary material for: JCoDA: a tool for detecting evolutionary selection
Source: BMC Bioinformatics. 2010 May 27;11:284. doi: 10.1186/1471-2105-11-284 (PMC2887424; doi:10.1186/1471-2105-11-284)
Supplement: Additional file 6 — Zipped archive that contains all JCoDA source code and executable jar files. [file 1471-2105-11-284-S6.ZIP › JCoDA/sample data/mog1_FASTA_cDNA.txt]

>Ce_mog-1 K03H1.2.1 (mog-1 spliced coding region) 3399 bp
ATGTCGGATAAACGGGCAGATGGCCGCCTCGAAGGAACCAGTGACACATTTGGTGGATTG
GTTATTAAAAAGAAAAAAGTAGAGGGAGATTCAAAACCAACCGAACCATCCGGGAAAAGC
TTGCTTGGGCTCGATAGATTGGCGTCTACAAAGCGGGAACACGCCAGAAAACGTCTTGAG
GATGATGACGATCGAGGTGTCACGGAATCGGTTCGAAAAGGAATTGAAAAAGTTCATGAG
AAGCATCGAGATCGTGACGACCGTGGAATGAAATACAAAAGTCGGGATGATGATCGCAGA
CGAGACCGTGACAGATCAGAACGAAGAGAGCCGAGTAGTAGAAGAGGTTGGAAAGATCGA
AGTGGAGATCAGACTCCTCGCTTTAAAGTTCCCGATACACCATCCAGAATGAGCTGGGAT
CAAGATGATCGTGAAGGATCTTCCAGAAAACGAAATAGTTGGGATATGCCGACTCCGCGG
GGTGAAAGAGACAGAAAACGATATATGGATTCGGAACGAAGCATTTCAAGTGCATGGAGA
AGTGAAAGAAGGAATAGAGATGATGAGAAGAGACGGAGACATCGAAAACCAGAAGATTCG
GTACGAAGTGTTAAAGAAGAAAAAGCAGAGCCCACATTTCATGATGACGAAGAGAGAGCT
CAATGGGAAGAGGAACAGAAGAATTTGGACAGAGAATGGTATGATAATGAAGGAGCATTT
GATGATGAGTATAATCCATTCAATAAGGTTTCTGACGAATTTGTGGAAAAACGAGAAAAG
CAATGGCAGGAGAAAACTCAGAAGCCGAGACTTACAGTGAAGCAGCAGGCGATCAAAAGA
GAGAATGAGTTATGGGAGAACAATCGACTGCATAGATCAGGAGTCGTCGCGATGGCTGAT
GAATTATCAAGTATTTTTGAAGATGAAACTGATGAGAATCGTGTCACAATTCTCGTTCAA
AACATTGTTCCTCCATTCCTTGATGGTCGAATTGTTTTCACTAAACAAGCACAACCAATC
ATTCCGGTTGTTGATACAACATGTGATATGGCTGTTTCAGCAGCAAGAGGAAGTGTTGCA
GTACGAAAACGGAGAGAAGTTGAAGATAGGAAGAAGGCTCAAGATAAGCATTGGGAGTTG
GCAGGATCAAAACTCGGAAATTTGATGGGTGTTAAAGAGAAAAAAGATGAAACTGCTGAT
CCAGAAGACGATGATTCTGGAAATTACAAAGAATCTCATCAATTTGCATCTCACATGAAA
GATAATGAAGCAGTTTCGGATTTTGCGATGGAAAAGTCTATCAAGCAGCAAAGAGAGTAT
TTGCCTGTATTTGCGTGTCGGCAGAAGATGATGAATGTGATTCGTGAGAATAATGTGGTT
ATCATCGTCGGAGAAACAGGATCAGGAAAAACAACTCAGTTGGCACAATACCTACTTGAA
GATGGATTTGGTGATTCGGGACTCATCGGATGTACTCAGCCGAGACGTGTCGCTGCAATG
AGTGTTGCTAGACGTGTAGCTGATGAAATGGGAGTGGATCTAGGACAAGACGTTGGTTAC
GCGATTCGATTCGAAGATTGTACATCAGAAAAAACAATAATCAAGTACATGACAGATGGT
ATTCTGCTTCGTGAATGTCTTGGTGATGGAAGTCTTGATCAATATTCAGCAATTATTATG
GACGAAGCTCACGAACGTTCACTCAATACAGATGTACTCTTTGGTTTGCTCAGAGAAGTG
ATTGCAAAACGAGCTGATCTGAAGCTAATCGTTACTTCTGCTACTATGGATGCTGATAAG
TTTGCAGACTTTTTCGGAGGAAACTGTCCCACTTTTACAATTCCTGGAAGAACATTCCCA
GTCGAACTGTTTCATGCGAGAACTCCTGTTGAAGATTATGTGGATGCTGCTGTTAAACAA
GCTGTTACAATTCATCTGGGTGGTATGGACGGAGATATTTTGATTTTCATGCCAGGACAA
GAAGATATTGAGTGCACTTGTGAAATGATCAAAGAGAAGCTTGGTGAACTTGATGAAGCT
CCTCCACTTGCTGTTCTACCAATCTATTCCCAGCTTCCAAGTGACTTACAAGCCAAGATT
TTCCAAAGAGCACCCGGTGGAATGCGGAAAGCAATTGTGGCTACAAATATTGCAGAGACA
TCGCTCACTGTCGACGGAATTCTATTTGTAATTGATCCGGGTTTCTGTAAGATGAAGGTG
TACAATCCAAGAATCGGTATGGATGCTCTATCGATCTTCCCAGTGTCACAAGCATCAGCG
AATCAACGAACTGGTCGTGCCGGACGTACTGGACCAGGACAGTGTTATCGTTTGTATACT
GAAAGACAATTTAAAGATGAGCTTTTGAAGAGTACTGTACCTGAAATTCAAAGAACCAAT
CTCGCCAATGTAGTGCTTCTTTTAAAGTCTCTCGGAGTGGATGATCTTTTGAAATTTCAC
TTCATGGATGCACCTCCACAGGACAATATGCTGAATTCAATGTATCAACTTTGGACTCTT
GGAGCTCTCGATAACACTGGACAGCTCACGCCAATGGGACGAAAAATGGTTGAATTCCCA
CTAGATCCAACTCTGTCGAAAATGCTCATTATGTCGGCTGAAATGGGATGCAGTGATGAA
GTTCTGACGATTGTTTCGATGTTGTCAGTGCCCGCAATTTTCTTCAGACCAAAAGGACGA
GAAGAAGAAGCTGATGCCAAGAAAGAAAAGTTCCAAGTTCCCGAATCGGATCATCTCACT
TTCTTAAACGTCTATATTCAATGGAGAACACACAAATATTCTGCAAAATGGTGTGCCGAC
AACTATTTACACGTAAAAGCTTTGAAAAAGGTTCGAGAAGTTCGTGCTCAATTGAAGGAA
ATTATGCAAGATCTCAAGCTTCCATTGATCTCAAACGGAAGTGAATGGGATATTGTGAGA
AAATGCATTTGCTCTGCGTATTTCCACAATGCAGCTCGTCTTAAAGGAATTGGTGAATAT
GTCAATGTTCGTACCGGAATTCCATGCTTCCTTCATCCAACTTCAGCTCTTTTTGGAATG
GGTTTCATGCCTGATTACGTGGTGTACCACGAATTGATTATGACAGCCAAAGAATATATG
CAATGTGTAACTGCTGTCGATGCAATCTGGCTTGCTGAACTTGGACCCATGTTCTATTCG
ATCAAAGAATCGAAACAATCACGCAAAGAACTGAAAATGGAGAGTGTCCGAACGGTTGAA
ACGATGGAAGCAGAGATGCGAGAGGCGCAGAAAGAAATGGAACGGCGGAAGGAAGAAAGT
GACAAGGCGTTCAAACGACCAGAATCTTCCAGGCGTGTTGTTGAAGTCGGATCGAAATCG
GCCAGATCGGAGAGAAGAAAGCTGTGGGGTCTTTGATTT
>Cre_mog-1 CRE25237 3405 bp
ATGTCTGAAAAACATGCAGATGACCGACTCGAAGGATCAAACGACACATTTGGAGGACTA
GTCATAAAGAAGAAAAAAGTCGATGGAAATGATTCTAAACCTAGCGAGTCATCCGGAAAA
AGTTTGCTGGGTCTTGATAAATTAGCGTCAACGAAACGAGAAAACGCTAGAAAGCGCCTT
GATGACGACGATGATCGAGGTGTCACAGAATCAGTGCGAAGAGGAATAGAAAAAGTTCAT
GAAAAACATCGTGACCGAGATGATCGTGGAATGAAGTATAAAACGCGAGACGACGATAGG
AGGAGAGATCGTCACTACGATCGTTCAGATCGGAGAGATGACAGTAGCAGAAGAGAATGG
AGAGATAGAAGAGGAGATGAAACTCCGAGATTCAAAGTACCTGAAACGCCATCGAGGATG
AGCTGGGAACAGGATGATCGAGAAGGTTCTTCGAGAAAGAAAAACAGTTGGGATATGCCC
ACGCCACGAGGGGAAAGAGACAGAAAACGAGACTGGGATTCTGAACGAAGCGTTTCAAGT
GCATGGCGCAGTGAACGAAGACGTAGAGATGACGATAAGCGAAAACGCTACAATAAGCCA
GAGGACTCTGTCAGAAGTGTCAAGGATGAAAAAGCCGAACCCACTTTCCACGACGATGAA
GAAAGAGCTCAATGGGAAGAGGAGCAAAAGAATTTGGATAGAGAATGGTACGACAATGAG
GGTGCTTTTGACGATGAGTACAATCCATTTAATAAAGTTTCCGACGAGTTTGTTGAAAAA
CGTGAGAAACAGTGGCAAGAGAAAACTCAAAAACCGAGACTGACTGTGAAACAACAAGCG
ATCAAAAGAGAAAATGAACTCTGGGAGAATAACAGACTTCATCGGTCTGGAGTTGTTGCA
ATGGCAGACGAGTTATCAAGTGTTTTCGAAGATGAAACTGACGAAAATCGTGTAACAATT
CTTGTTCAAAACATCGTTCCTCCCTTCCTCGATGGTCGAATTGTATTCACGAAGCAAGCT
CAACCAATTATTCCGGTGGTTGATACAACATGCGATATGGCAGTTTCAGCTGCAAAGGGA
AGTGTGGCCGTTAGAAGGCGAAGAGAAATGGAAGACAGGAAGAGGGCTCAAGACAAGCAT
TGGGAACTGGCTGGATCCAAACTAGGAAATCTGATGGGTGTCAAGGAGAAGGCTGATGAA
ACAGCGAACCCTGAAGACGATGACTCTGGAAACTACAAAGAATCTCATCAGTTCGCATCG
CACATGAAAGACAACGAAGCCGTTTCAGACTTCGCTATGGAAAAGACAATCAAACAACAA
AGAGAATATCTGCCAGTTTTTGCATGTAGACAAAAAATGATGAACGTCATCCGTGAAAAC
AATGTGGTGATTATTGTTGGAGAAACTGGATCAGGAAAGACAACTCAGTTGGCTCAATAT
CTGCTTGAAGATGGCTTTGGTGAATCCGGATTGATCGGATGTACTCAGCCGAGACGTGTC
GCCGCGATGAGTGTCGCTAGACGTGTAGCTGATGAAATGGGTGTCGATCTCGGACAAGAT
GTCGGATATGCCATCCGTTTCGAAGATTGCACATCAGAAAAAACCATTATTAAATACATG
ACAGATGGTATCTTACTTCGTGAATGTCTTGGTGATGGTACTCTTGATCAATACTCAGCA
ATTATCATGGACGAAGCTCACGAACGCTCTCTCAACACAGATGTTCTTTTCGGTCTTCTC
AGAGAAGTAGTGGCAAAGCGAGCTGATCTTAAATTAATAGTAACATCAGCTACCATGGAT
GCAGATAAATTCGCAGACTTTTTTGGTGGGAATTGTCCAACTTTCACAATTCCTGGAAGA
ACATTTCCTGTCGAACTGTTTCATGCAAGAACTCCTGTTGAGGATTATGTAGATGCTGCT
GTCAAACAGGCCGTTACGATTCATTTGGGTGGTATGGATGGAGATATTCTCATTTTCATG
CCAGGACAAGAAGACATTGAATGTACTTGTGAAATGATCAAAGAGAAATTAGGAGAACTG
GATGAAGCACCACCGCTTGCTGTTTTGCCAATCTACTCGCAACTTCCCAGTGATCTTCAG
GCTAAAATCTTTCAAAGAGCTCCCGGAGGGATGAGAAAAGCAATCGTTGCTACAAACATT
GCAGAAACTTCACTGACAGTGGATGGTATTCTGTTCGTGATTGATCCAGGATTTTGTAAA
ATGAAAGTTTACAATCCAAGGATTGGTATGGACGCTCTGTCAATCTTCCCTGTGTCACAA
GCATCTGCTAATCAGAGAACTGGTCGTGCCGGACGTACAGGACCAGGACAGTGTTATCGT
TTATACACTGAAAGGCAGTTCAAAGATGAACTATTGAGAAGTACTGTGCCTGAAATTCAA
CGAACGAACCTTGCTAATGTTGTTCTTCTTCTCAAATCTCTCGGTGTTGATGATCTCTTG
AAGTTTCATTTCATGGATGCTCCTCCACAGGATAACATGCTCAATTCAATGTATCAACTC
TGGACACTCGGAGCTTTAGATAATACAGGTCAACTGACTTCCATGGGACGCAAAATGGTA
GAATTCCCACTTGATCCGACACTTTCAAAAATGTTGATTGTTTCGTCTGAAATGGGTTGC
AGTGACGAAGTGCTCACAATTGTGTCTATGCTATCGGTGCCGGCAATCTTTTTCCGTCCG
AAAGGCAGGGAAGAAGAAGCAGATGCGAAAAAAGAAAAGTTCCAAGTCCCTGAATCAGAT
CACCTCACTTTCCTTAATGTTTATCTACAATGGCGTGAACACAAATACTCTGCCAAGTGG
TGTGCAGATAACTATCTGCATGTAAAAGCTCTGAAAAAAGTTCGAGAAGTCCGTGCTCAG
CTGAAAGAAATTATGCAAGATTTGAAGCTTCCAATTATCTCTAATGGAAATGAATGGGAT
ATTGTTCGAAAATGTATTTGCTCTGCTTATTTCCACAATGCTGCTCGTCTCAAAGGTATT
GGAGAATATGTCAACGTCCGTACTGGTATCCCATGTTTCCTTCACCCAACGTCAGCGCTT
TTCGGAATGGGTTTCATGCCTGATTATGTGGTGTATCACGAACTTATCATGACCGCCAAA
GAGTATATGCAGTGTGTTACAGCTGTTGATGCAATCTGGCTTGCGGAACTCGGACCTATG
TTTTACTCAATTAAGGAATCAAAGCAATCTCGTCGTGAACAAAAAATGGAAAGTGTTCGG
ACAGTTGAAACGATGGAAGCGGAAATGCGAGAAGCGCAGAAAGAGATGGAAAGGCGGAAG
GAGGAAAGTGACAAAGCATTCAAACGACCAGAGTCTTCACGACGCGTCGTTGAAGTTGGA
TCGAAATCGGTCAGATCGGAGAGAAGAAAGCTATGGGGACTTTGA
>Cbn_mog-1 CBN21484 3423 bp
ATGTCTGAGAAACGAGCTGATGACCGACTAGAAGGTTCGAATGACACATTCGGAGGTTTG
GTGATAAAAAAGAAAAAAGTTGACGGAGATAGTTCAAAACCACAAGAATCATCCGGAAGA
AGTTTGTTGGGACTAGATAAACTGGCATCAACAAAACGAGAGAATGCTCGAAAACGATTA
GACGATGACGACGATCGGGGAGTTACTGAATCAGTTCGCAGAGGAATCGACAGGGTTCAT
GAAAAACATCGGGATCGTGATGATCGAGGGATGAAGTACAAAAGTCGAGATGAAGATCGT
AAAAGAGATCGTGATAGAGACAGTAGTCGATTCTACGACCGATCAGACATAAGAGAGCAA
AGCAGTCGAAGGGAATGGAGAGACAGGCGAGGCGACGAGACTCCGAGGTTCAAAGTTCCT
GACACACCTTCAAGAATGAGCTGGGATCAGGACGAACGTGAAGGGTCTTCACGTAAGAAA
AACAGCTGGGATATGCCAACCCCGAGAGGCGACAGAGATAGAAAACGGGATTGGGATTCT
GAAAGAAGTGTGTCGAGTGCATGGCGTAGCGAAAGAAGGCGCATGGATGATGATAAACGA
CGACGTTACATTCGACCAGAGGATTCCGTCAGAAGCATCAAAGATGAAAAGGCAGAGCCG
ACGTTCCATGATGATGAAGAACGCGCTCAATGGGAAGAAGAACAGAAAAACCTTGATAGA
GAATGGTATGACAACGAAGGAGCATTTGATGATGAATACAATCCTTTTAACAAGGTTTCT
GACGAATTTGTTGAAAAACGGGAAAAACAATGGCAAGAGAAAACGCAAAAACCACGTTTG
ACTGTAAAACAACAAGCGATCAAAAGAGAGAACGAGCTTTGGGAAAACAACAGACTTCAC
CGTTCCGGAGTTGTTGCAATGGCTGATGAACTATCCAGTACTTTTGAAGACGAAACGGAT
GAGAATCGTGTAACGATTCTTGTGCAGAACATTGTTCCGCCCTTTCTTGATGGTCGAATC
GTGTTTACTAAACAAGCTCAGCCAATTATTCCTGTTGTTGACACTACCTGTGATATGGCA
GTTTCAGCAGCGAGGGGGAGTGTAGCCGTGCGTAGAAGAAGAGAAATGGAAGACCGAAAA
AGAGCACAAGATAAACATTGGGAACTGGCTGGATCGAAATTAGGAAATCTGATGGGTGTG
AAAGAAAAGCCTGATGAGACTGTCAATCCAGAAGAGGATGACTCTGGAAACTACAAGGAA
TCTCACCAGTTTGCATCTCATATGAAAGACAACGAAGCAGTTTCTGATTTCGCGATGGAA
AAGACTATCAAACAGCAAAGAGAATACCTTCCTGTGTTTGCTTGTAGACAAAAGATGATG
AACGTTATCCGTGAAAATAACGTTGTTATTATTGTCGGAGAAACTGGATCAGGAAAAACA
ACCCAATTGGCGCAGTATCTACTCGAAGACGGATTTGGGGAATCAGGTCTTATTGGATGC
ACACAACCAAGACGAGTCGCTGCAATGAGTGTTGCTAGACGTGTTGCTGACGAGATGGGT
GTCGAGTTGGGGCAAGATGTTGGTTATGCGATCCGTTTTGAAGACTGTACCTCTGAAAAA
ACAATCATTAAGTATATGACAGATGGTATTTTGCTTCGAGAATGCCTCGGTGATGGGACC
CTCGATCAATACTCTGCAATTATTATGGATGAAGCTCACGAACGGTCTTTGAACACTGAT
GTTCTTTTTGGATTACTCAGAGAAGTTGTCGCGAAACGAGCCGATCTGAAATTGATTGTA
ACTTCTGCTACAATGGATGCTGATAAATTCGCTGATTTCTTTGGAGGAAATTGCCCAACC
TTCACAATCCCTGGAAGAACTTTCCCAGTTGAACTGTTCCACGCAAGAACTCCAGTTGAA
GACTACGTGGATGCTGCAGTCAAGCAGGCTGTTACTATTCATCTGGGAGGAATGGACGGT
GATATTCTAATCTTTATGCCTGGTCAAGAAGATATTGAATGCACATGTGAAATGATCAAA
GAAAAGTTAGGTGAATTAGATGAAGCTCCACCACTCGCGGTCTTGCCCATCTACTCACAA
CTTCCCAGTGATCTTCAAGCAAAGATTTTCCAAAGAGCTCCAGGAGGTATGCGTAAAGCG
ATTGTAGCTACTAATATTGCTGAAACTTCTTTGACTGTCGATGGAATTCTTTTTGTAATC
GATCCAGGATTTTGTAAGATGAAAGTGTACAATCCGAGAATCGGTATGGATGCTCTTTCG
ATTTTCCCAGTTTCACAAGCTTCGGCTAATCAAAGAACTGGTCGTGCTGGACGTACTGGA
CCAGGTCAATGCTATCGTCTGTACACAGAACGCCAATTCAAGGATGAGTTGTTGAGAAGT
ACAGTTCCGGAAATTCAACGAACAAATCTCGCCAATGTTGTTCTTCTGCTCAAGTCACTC
GGAGTGGACGATCTGCTGAAATTTCATTTCATGGATGCTCCGCCACAAGACAACATGCTA
AATTCCATGTATCAACTTTGGACATTAGGTGCCCTGGACAATACCGGACAACTCACTTCT
ATGGGACGAAAAATGGTAGAATTCCCACTGGATCCAACACTTTCAAAAATGCTTATCGTG
TCAGCCGAAATGGGGTGTAGTGACGAAGTTTTGACAATTGTATCAATGCTTTCTGTGCCT
GCAATCTTCTTCCGGCCAAAAGGAAGGGAAGAAGAAGCAGATTCAAAAAAAGAAAAGTTT
CAAGTTCCTGAATCAGACCATCTTACTTTCCTCAATGTATATCTGCAATGGCGAAAGCAC
AAATACTCTGCTAAATGGTGCGCTGACAACTATTTGCACGTCAAAGCACTGAAAAAAGTT
CGTGAAGTACGTGCACAGCTGAAAGAAATCATGCAAGACTTGAAATTGCCAATAATCTCA
AACGGAAGCGAATGGGACATTGTTAGGAAATGTATTTGCTCTGCTTACTTTCACAATGCT
GCGCGTCTGAAAGGAATCGGAGAGTACGTCAACGTTCGTACTGGTATTCCATGTTTCCTC
CATCCTACATCAGCTCTTTTCGGGATGGGTTTCATGCCTGATTATGTGGTGTATCACGAA
CTTATCATGACTGCTAAGGAGTACATGCAGTGTGTGACAGCTGTCGACGCAATCTGGCTT
GCTGAACTTGGTCCCATGTTTTATTCGATCAAAGAATCAAAACAATCTCGAAGAGAACAA
AAAATGGAGAGCGTTCGTACAGTGGAGACTATGGAAGCGGAAATGCGAGAAGCGCAGAAA
GAGATAGAAAGGCGGAAGGAAGAAAGCGACAAGGCATTCAAACGACCAGAGTCTTCCAGG
CGCGTTGTTGAAGTCGGATCTAAATCGGTCAGATCGGAGAGAAGAAAGCTATGGGGACTT
TGA
>Cja_mog-1 CJA03798 3954 bp
ATGTCCGAAAAACGCGCGGACGATCGTCTCGAGGGGACCAACGACACGTTCGGCGGCCTG
GTGATCAAAAAGAAGAAGGTGGACGGTGATGAAAAGCCCGAGCCATCTGGAAAAAGTCTC
TTAGGATTGGACAAGCTGGCGTCCACGAAGCGAGAGCACGCCAGAAAGCGATTGGCGGAG
GACGAGGACAACGATCGGGGTGTCACCGAGTCGGTGCGGCGGGGGATTGAAAAAGTTCAC
GAAAAGCACCGAGACCGCGACCGGGAGTCGCGCGGAATGAAGTACAAGAGTCGAGACGAG
GATCGCCGTGACCGCGACCGAGACCGCGACAGATCCGATCGGCGTGACCGAGATCGAGAC
CGTGACCGAAGTCACCGACGAGATTGGGACGAGACGCCACGCTTCAAGGTTCCAGAAACT
CCGTCGAGAATTTCCTGGGACGACGATAGGCATGCATCCTCATCTCACAAGAAGAACAGT
TGGGATATGCCCACGCCACGTGGCGACAGAGATAGAGATCGGAAAAGGGATTGGGGCTCA
GAGAGGAGTATTTCGAGTGCGTATCGAAGCGAACGAAGGCATCAGGAGGAGAGGAACCAA
AGGCGGCGCCATCGACCGGAAGATTCAGTGCGATCTGAGAAGGATGAGAAGCCAGAAAAA
AAAAATAATGTTGACGGGCCTAACAGTAAAGTACCCTTCAAAATAACGATATCAAAATTT
GAAAAAGACGGACCCACATTCCACGACGAAGAAGAACGTCTCCAGTGGGAAGAGGATCAG
AAAAACCTGGAGAGAGAGTGGTACGACAACGAAGGCGCCTTCGACGATGAGTACAATCCA
TTCAACAAAGTGTCCGAAGAGTTTGTAGAGAAACGAGAAAAACAGTGGCAAGAGAAAACC
CAAAAGCCACGATTAACAGTCAAACAGCAAGCGATCAAACGAGAGAACGAGTTGTGGGAA
AACAACAGATTGCACCGTTCTGGCGTCGTCGCGGTGGCGGACGAGTTGTCGAGTGTGTTT
GAAGATGAGACTGATGAGAATCGAGTGACTATTTTGGTGCAGAACATTGTGCCACCGTTC
CTTGACGGACGAATTGTGTTCACCAAACAGGCGCAACCGATTATTCCAGTCGTGGATACC
ACCTGCGATATGGCTGTAGCGGCCGCACGAGGTAGTATGGCGGTGCGGAGACGCAGAGAA
GTGGAAGACAGAAAAAGAGCTCAAGATAAGCACTGGGAGCTCGCGGGTAGCAAGTTGGGA
AATCTGATGGGTGTCAAGGAAAAAGCTGACGAAACTGCGAATCCAGAAGAGGACGATAGT
GGAAACTACAAAGAATCTCATCAGTTTGCATCGCACATGAAAGATTCTGAAGCCGTGTCG
GATTTTGCGCTAGAAAAGTCGATTAAACAGCAAAGAGAGTATCTACCAGTTTTCGCGTGC
CGTCAGAAAATGATGAATGTGATTCGGGAGAACAATGTGGTTATCATTGTCGGAGAGACC
GGATCCGGAAAGACGACACAGTTGGCGCAATATCTGCTGGAAGACGGATTTGGAGACTCT
GGATTGATTGGATGTACGCAGCCGAGACGTGTTGCTGCGATGAGTGTTGCAAAGCGTGTG
GCTGATGAGATGGGGGTTGAGAGAGGCCTCGGAAGTGCTGAGATCGCTCGACGCCTTCAA
ATTTCGTCTTCGACGGTTCGAAACGTTGTCGCTGCTATCAAAAAGCGAGGAGATGCTTCT
GAAGTAAAAAAAAAAAGCGGACGTCCACGTTCTGTCAACACCCGGAATACTCGTGCAATC
ATCAAGAAACGGATCATTCGAAATGATGGATTGAGTCTCAATAGGATGGCGTCACAGCTT
GGAATTGCCCGATCCACTGTCCAATCGATTGTCAAGAACGACTTGAAGCTCAAAAGTTAC
AAACTACGTCGTGGACAGTACCTCTCGGACAAATCGAAAGCGATGCGACTCGAAAAATGC
CGAAAATTACTCCAGCACTTTCAACTCGGCCAAGAAGTCGGCTACGCGATCCGATTCGAA
GACTGTACCTCTGAAAAAACCATCATCAAATACATGACGGACGGTATCCTCCTTCGTGAG
TGCCTTGGAGACGGAACTCTCGATCAATACTCTGCAATCATCATGGACGAAGCTCACGAA
AGATCTCTGAACACTGACGTTCTGTTCGGCCTGCTAAGAGATGTGATTGCGAAACGATCC
GACTTGAAACTCATCGTCACTTCTGCTACCATGGATGCCGACAAATTCGCCGATTTCTTT
GGAGGAAACTGCCCAACTTTCACCATTCCGGGAAGAACTTTCCCTGTGGAGCTGTTTCAT
GCGAGAACTCCTGTGGAAGATTACGTGGATGCTTCTGTGAAACAGGCGGTGACAATTCAC
TTGGGTGGCATGGACGGCGATATTCTTATTTTTATGCCAGGACAGGAAGATATTGAGTGC
ACGTGTGAGATGATTAAAGAAAAGCTCGGAGAGCTGGACGAAGCACCACCACTGGCAGTT
TTGCCCATCTACTCCCAGTTGCCCAGTGACCTGCAGGCGAAAATCTTCCAGCGAGCACCA
GGAGGTATGAGAAAGGCGATTGTGGCGACGAATATTGCGGAAACTTCGCTGACAGTTGAT
GGTATCCTCTTTGTGATCGATCCGGGATTCTGTAAAATGAAGGTGTACAATCCGAGAATT
GGTATGGATGCTCTCTCGATCTTCCCCATCTCGCAGGCGTCTGGAAATCAGAGAAGTGGT
CGTGCAGGACGTACCGGGCCAGGACAGTGCTATCGATTGTACACGGAGCGACAGTTTAAG
GATGAGCTTTTGAATGTGAAAAGTGGGCGGAGCGGAGCAAACGCGCTCCACTGGATTTTT
CGCGCGAAATTCAAAATTATTTTTATTGATTTTACTTATTTGCAGAGAAGCACAGTGCCA
GAAATCCAGCGAACAAACCTGGCGAACGTAGTCCTCCTCCTAAAATCTCTCAACGTTGAC
GATCTTCTCAAATTCCACTTTATGGACGCCCCACCACAAGATAACATGCTCAACTCAATG
TACCAACTCTGGACACTCGGCGCCCTCGACAACACTGGACAACTCACGCCAATGGGCCGA
AAAATGGTGGAATTCCCTCTAGATCCAACTCTATCCAAAATGCTCATCGTTTCGGCCGAA
ATGGGCTGCAGTGAAGAAGTTTTGACGATCGTTTCGATGCTCTCCGTGCCCGCCATCTTT
TTCCGACCAAAAGGCCGAGAAGAGGAAGCGGATGCGAAGAAGGAAAAGTTTCAAGTTCCC
GAATCGGATCATCTCACGTTCCTCAATGTGTATCTTCAATGGAGGACGCACAAGTATTCT
GCGAAATGGTGTGCGGACAATTATCTGCATGTGAAGGCGTTGAAAAAGGTTCGAGAAGTG
CGGGCGCAGTTGAAGGAGATTATGCAGGACCTCAAGTTGCCTTTGATCTCAAACGGAAGT
GAATGGGACATTGTGCGCAAGTGCATCTGCTCCGCCTACTTCCACAACGCCGCCCGTCTC
AAAGGAATTGGAGAATACGTGAACGTCCGAACAGGAATCCCATGCTTCCTCCACCCAACC
TCCGCTCTCTTCGGTATGGGCTTCATGCCCGACTACGTGGTGTACCACGAGCTCATCATG
ACCGCCAAAGAATACATGCAGTGCGTCACCGCTGTCGACGCAATCTGGCTCGCCGAGCTC
GGTCCCATGTTCTACTCGATCAAAGAGTCGAAACAGTCGCGACGTGAGCTCAAAATGGAA
AGTGTTCGAACGGTGGAGACGATGGAGGCAGAAATGCGAGAGGCGCAGAAAGAGATGGAA
CGTCGCAAGATTGAAAGCGACAAGGCGTTCAAACGACCCGAATCGTCGACGCGGATCGTG
GAAGTCGGTTCTAAATCGGCTAGATCCGAGAGGAGGAAACTGTGGGGTCTCTGA
