# Supplementary material for: JCoDA: a tool for detecting evolutionary selection
Source: BMC Bioinformatics. 2010 May 27;11:284. doi: 10.1186/1471-2105-11-284 (PMC2887424; doi:10.1186/1471-2105-11-284)
Supplement: Additional file 6 — Zipped archive that contains all JCoDA source code and executable jar files. [file 1471-2105-11-284-S6.ZIP › JCoDA/sample data/mog6_FASTA_cDNA.txt]

>Ce_mog-6 F59E10.2 1572 bp
ATGGGAAAAAAGCAACATCAGAAAGATAAACTCTATCTGACCACTTCTGAATGGAAATCG
ATTGGAGGACATAAAGATGATACTGGAACAAGACTCCAAAGAGCACAGTTCAAAAGGTTA
CCCATCAACCATTGCTCGCTGTCACTTCTACCGTTTGAAGACCCAGTTTGCGCAAGATCA
GGAGAAATTTTCGATTTAACTGCTATCGTTCCTTACTTGAAGAAGCATGGCAAAAACCCG
TGTACAGGAAAACCGTTGGTTGCCAAGGATCTAATCCACTTGAAATTCGATAAAGGAGAA
GATGGAAAGTTCCGATGCCCAGTTACATTCAGAACATTCACGGACCACAGTCATATTCTG
GCCATCGCTACTTCCGGAAACGTCTATTCTCATGAAGCCGTGCAAGAATTGAATTTAAAA
AGAAATCATCTCAAGGATCTTCTAACCGATGTTCCGTTCACAAGAGCTGATATAATTGAT
CTTCAAGACCCAAATCATTTGGAAAAATTCAATATGGAGCAGTTTCTACACGTGAAGCTT
GATTTAAAGACGTCAGAAGAGATTAAAAAAGAAAAAGATGCAATGAAAGATCCAAAATTC
TACATTCGACGAATGAATAATGCTTGCAAATCAGTTCTTGATCAATTGGATAAGGAATAT
GTCCCAAAGAAGAGCTCCACAGAAACTGATGAAACTGCCGATGAGATCAATGCAGCACAT
TATAGTCAAGGAAAAGTCGCAGCTGGATTCACATCCACTGTAATGGCTCCAGTTACAAGC
AATAAAGCAGCTGTTTTGGATAATGATACAGTTCGGTACAGCCGAGTTAAGAAAAATGCT
TTTGTGCGGCTTGTTACAAATTTTGGGCCATTGAATCTGGAATTATTCGCGCCGAAAGTT
CCGAAGGCCTGTGAAAACTTCATCACACATTGTTCGAATGGATATTATAATAACACCAAA
TTTCATCGGTTAATTAAAAACTTTATGCTGCAAGGAGGCGACCCAACTGGTACAGGACAT
GGTGGAGAATCAATTTGGGATAAGCCATTCTCAGATGAATTCATCTCCGGTTTCTCCCAT
GATGCTCGAGGTGTGCTCTCGATGGCTAATAAGGGCTCTAACACCAACGGATCACAATTC
TTCATTACATTCCGGCCGTGCAAGTATTTGGACAGAAAGCACACAATTTTTGGGAGACTT
GTTGGAGGACAGGATACACTAACGACGATTGAAAAGTTGGAAACTGAAGAGGGAACTGAT
GTTCCGATGGTTTCAGTTGTTATTATGAGAGCTGAAGTATTTGTGGATCCATTTGAAGAA
GCTGAGAAAGAAGTTCAAGCTGAGAGAGCAGAGATTTTGAAGAAAACTTCTAAGGACGCA
GCTTCATTAGCAAATAAAAAAGCTAAAGAAACTGCAACAAAACCAGAAGCAGTTGGAACT
GGAGTCGGCAAGTACATGAAGTCGGCCGCAGCTGTGAATAAACGACAAGGAAAAATGGAA
GATGTACCCTTGGAGGCCGCAAAGAAAACTAAATTTGCAAGAGCAGGCCTTGGAGATTTC
TCAAAGTGGTGA
>Cre_mog-6 CRE01793 1611 bp
ATGGGAAAGAAACAACATCAGAAAGACAAGTTATACTTGACAACATCGGAATGGAAATCG
ATTGGAGGACATAAAGATGACACTGGCACACGGTTACAAAGAGCACAATTCAAACGTTTG
CCAATCAATCATTGTTCTCTGTCACTTTTACCGTTTGAAGATCCTGTCTGTGCTCGATCT
GGAGAGATTTTTGAGCTAACAGCTATTGTCCCGTATCTCAAAAAACACGGAAAGAATCCA
TGCACAGGAAAACCATTGGCCGTCAAAGATTTGGTCCATCTCAAGTTTGATAAAGGAGAA
GATGGGAAGTTCAGATGCCCAGTTACATTCCGTACATTCACTGATCACAGTCACATTCTG
GCAATCGCTACGACGGGAAATGTCTATTCTTATGAAGCCATTCAAGAACTGAACCTGAAA
AGAAATCATTTGAAAGATCTTCTCGCTGACGTCCCATTCACGAGAGCTGATATTATTGAT
CTTCAAGATCCGAATCACTTAGAAAAGTTCAATATGGAACAGTTCCTACATGTTAAACTA
GATTTGAAGACTTCAGAAGAAATCAAAAAAGAGAAGGAAGCCATGAAAGATCCTAAATTC
TACATCCGACGAATGAATAATGCTTGCAAATCAGTGTTGGATCAGTTGGACAAGGAATAT
GTACCGAAACAGAATGAAGTCGTTTCGGAACAAACTGCAGACGCCGTCAATGCAGCTCAT
TACAGTCAAGGAAAAGTTGCAGCGGGATTCACATCGACTGTAATGGCACCAGTTACAAGT
AACAAAGCAGCAGTACTGGATGATGACACAGTAAGGTATAATCGAGTCAAGAAGAATGGC
TTTGTTCGTCTTGTCACGAACTTTGGACCTCTCAATCTGGAATTGTATTGCCAAAAAGCA
CCAAAAGCTTGTGAGAATTTCATCACACACTGCTCAAACGGATACTACAATAACACAAAG
TTTCATCGGCTGATTAAAAATTTCATGCTTCAAGGAGGAGATCCAACTGGAACTGGGCAC
GGTGGGGAATCGATTTGGGGAAAACCATTCACCGATGAATTTGTGTCTGGATTTTCTCAC
GATGCTCGTGGAGTTCTCTCAATGGCAAACAAAGGATCTAATACCAATGGATCTCAATTT
TTCATCACTTTCCGACCGTGCAAATATCTGGACAGAAAACATACAATTTTTGGGAGATTA
GTTGGAGGACAAGATACTTTAACAACTATTGAAAAATTAGAGACAGAAGAAGGAACAGAT
ATTCCGACGGTGAATGTAGTTGTGATGAGAGCTGAAGTTTTTGTAGATCCTTTCGAAGAA
GCTGAGAAGGAAGTACAAGCAGAAAGAGCCGAGATCTTGAAAAAAAGTAGGTTACACTTT
CGAAGGAATAATCCATTTTCTTTTTTTCCAGCCTCGAAAGATACAGCACTGATGGCAAAC
AAAAAGGAGAGAGACTCGAAACCTAAGGCAGTTGGAACTGGAATTGGGAAGTATATGCAG
TCAGCCGCTGCGGCCAACAAGCGGCAAGGACAAATGGATGATATTCCCTTGGAAGCCGCG
AAAAAGAAAAAGTTTGCGAGAGCTGGGCTCGGAGATTTTTCCAAATGGTGA
>Cbr_mog-6 CBG02999 (spliced + UTR - 1572) 1572 bp
ATGGGAAAGAAGCAACATCAAAAGGATAAACTATATTTAACAACATCAGAATGGAAATCG
ATCGGAGGACACAAAGATGATACTGGAACTCGTCTTCAAAGAGCTCAGTTCAAACGGCTC
CCGATTAATCATTGTTCTTTGTCGCTCCTTCCGTTCGAAGATCCAGTTTGTGCCAGATCT
GGAGAAATTTTCGAACTAACCGCCATCGTTCCTTATGTCAAGAAGCATGGAAAAAATCCA
TGTACTGGAAAGCCATTGACGGCGAAAGATCTTATTCATCTTAAATTTGACAAAGGAGAA
GATGGAAAGTTCAGATGCCCAGTTACATTCCGCACATTCACAGATCACAGTCACATTCTA
GCCATAGCCACAACTGGAAACGTTTACTCTTACGAAGCAATTCAAGAACTGAATTTAAAG
AGAAACCATCTAAAAGACCTCCTCAATGACGTTCCTTTCACCAGAGCAGATATTATTGAT
CTTCAAGATCCGAACCATCTTGAGAAGTTCAATATGGAACAATTCTTGCATGTCAAGCTT
GATCTCAAAACGTCTGAAGAAATAAAGAAAGAAAAGGAGGCTATGAAAGATCCGAAATTT
TATATCCGTCGAATGAACAATGCTTGTAAATCGGTATTGGACCAGTTGGATAAAGAATAT
GTTCCTAGACAGAATGAAGTGGAGGCAGATCAAACTGCCGATGAAATCAATGCAGCCCAT
TATAGTCAGGGAAAAGTCGCAGCGGGATTCACATCTACAGTAATGGCACCAGTGACAAGT
AATAAAGCTGCAGTTCTTGATGATGACACAGTTCGATATAGTCGAGTTAAAAAGAATGGA
TTCGTTCGGCTTGTTACCAACTTTGGACCTTTGAATTTGGAGCTTTATTGTCAGAAAGCG
CCCAAAGCATGTGAGAATTTTATCACACATTGCACGAATGGATATTACAATAACACAAAA
TTCCATCGGCTTATTAAAAATTTCATGCTTCAAGGCGGTGATCCAACTGGAACTGGTCAC
GGAGGAGAATCGATTTGGGGAAAACCATTCACAGACCAATTTGTTTCTGGATTCTCCCAC
GATGCCAGAGGTGTTCTTTCTATGGCCAACAAGGGATCAAATACGAATGGATCGCAGTTT
TTCATTACTTTCCGACCTTGCAAGTATTTGGACAGAAAGCATACAATTTTCGGAAGATTG
GTTGGAGGACAGGATACGCTCACAACTATCGAAAAGTTGGAAACAGAAGAAGGGACCGAT
GTTCCGATGGTCAACGTGATGATCATGAGAGCTGAAGTTTTTGTTGATCCATTTGAAGAG
GCAGAGAAAGAAGTGCAAGCTGAAAGAGCGGAAATTTTGAAAAAAACTTCCAAAGACGCA
GCATTGATGGCCAGCAAAAAAGAGATAGACTCAATCTCCAAGCCAAAGGCAGTGGGCACT
GGCGTAGGCAAGTACATGAAGTCGACCGCATCTGCCAACAAACGACAAGGACAAATGGAA
GATGTGCCCTTGGAAGCTGCAAAGAAAAAGAAATTCGCGAGAGCTGGTCTCGGAGATTTC
TCGAAGTGGTGA
>Ppa_mog-6 PPA28309 1692 bp
ATGAGTGATCGTGAAGTCACTACGAACGTTCAGTTAAACAATGAAATAATGGGAAAGAAG
CAACATCAGAGTGACAAGCTTTACCTCACGGCAAAAGAGTGGAAAGACATCGGAGGACAC
AAGGATGATACTGGAACACGTATCAAGAGAGCCGAGTTCAAGAGGTTGCCATTCAATCAC
TGCTCACTTTCGCTCTTGCCGTTCGAAGATCCCGTTGCTTCACCAACAGGAGAAATCTTC
GATCTCACAGCGATTGTTCCCTACTTGAAGAAGTATGGAGTGAATCCATGCACTGGTGCG
AAAATGAGCGTCAAAGATCTCATCGCACTCAAGCTGAATAAGAACGAACTAGGCGAGTTC
CGCTGTCCGGTGACCTTCCGTATCTTCACTCCTCAATCGCACGTCGTCTGCATCAAACCT
ACCGGCAACGTCTATGCGTACGAGTCCGTGTACGAGCTGAATCTGAAGAGGAACCATCTC
AAGGATCTCCTCAACGATGAGCCCTTCCTCCGCACGGATATCATCGATCTACAGAATCCC
GCTAATCTGGACAAGTTCAATATGGAGAAGTTCCACCACGTGAAGTTGGACTTGAAGACC
AAGGAACAAATCGCAGCAGAGAAGAAAGCGATGAAGAATCCTGCCTTCTTCATCAGAAAG
ATGAATAATGAGACGAAGAGTACACTAGAGACACTGAAGAAGGATTATGTTAAACCCAAT
TGGGAGAAAGCGGAGGAGAAGACAGCGGACGCGATCAATGCAGCACACTTCAGTCAGGGA
CAGGTGTCAATGGGATTCACGTCGACAGCGATGGATCCGATCACGAAACAGAAAGCGGCT
GTGCTGGATGATGATGTTGTGAGGTATGCTCGCGTGAAGAAGAATGGTTACGTGAGGATA
GTGACGAACCACGGCGCCATCAATCTCGAATTGTACTGTAAGGTAGCCCCTAAGGCGTGC
GAGAACTTTATCACTCACTGTCGCTCTGGATACTACAACAATTCGCCCATTCACAGGATA
ATCAAGAACTTCATGATGCAAGGTGGAGATCCGACTGGAACAGGAAAGGGAGGAGAATCC
ATCTGGGGAAAACCATTCGAGGACGAATTCGCGTCTGGTCTCTCACACGATGCGAGAGGA
GTTCTGTCCATGGCGAATAAAGGAACGAATTCGAATGGAAGTCAATTTTTCATCACATTC
CGTCCGTGTCCATATCTGGACAAGAAGCACACAATCTTCGGAAGAGTCGTCGGAGGATTG
GATTCACTTCTGTCGATTGAGAAGGAAGAAGTAGAATCGGGTGGTGATCGACCAGTGAAT
GCCGTGACATTCATGAGGGCAGATGTCTTCGTGGATCCATTCGAAGAGGCGCAAGCGGAG
ATTGATAAGGAGAGAGAGGAATTGAATGCCGGCGATCGTAAGAAGGAAGCAGAAGAGAAG
AGGAAAGAAGCAGCGAAGCCGAAGGCATTCAGCACGGGCGTCGGCAAGTACATCAATCCG
CAGTTGAAAAGAGCACAGGCGGATCCCCAAGGCCCCTCCACATCCATTCCTGGCCCTGCC
ATTTCCACACAGAAGAAAGCTAAGATGGTGAGGAATACACTCTCCGACTTCTCTGAAGAA
AAGAAGTTGATCTCATCTCTCGAATATCTAACACTCGATTGTTTCGTTTTGTACTGCGTT
GTTCACGATTAG
>Cbn_mog-6 CBN12633 1572 bp
ATGGGAAAGAAGCAGCATCAAAAGGACAAACTATACCTCACGACTTCTGAGTGGAAATCG
ATTGGAGGACACAAAGACGATACTGGCACACGGCTACAAAGAGCACAGTTCAAGCGTCTC
CCAATCAATCATTGCTCTCTTTCTCTCTTACCATTTGAAGATCCAGTTTGTGCAAGATCT
GGAGAGATTTTCGAATTGACAGCAATTGTTCCATACCTCAAAAAACATGGGAAGAACCCA
TGTACAGGAAAACCATTAGCTGTTAAGGATCTCGTACATCTCAAGTTTGACAAAGGCGAG
GATGGAAGTTTCAGATGCCCAGTTACGTTCCGTACATTCACAGACCACAGTCATATATTA
GCGATTGCCACGACAGGAAATGTTTACTCCTACGAAGCTGTTCAAGAGTTGAATTTGAAA
AGAAATCATTTGAAAGATCTTCTGGCAGATGTTCCTTTCACAAGAGCAGATATTATTGAC
CTCCAAGATCCGAATCATTTGGAAAAATTCAACATGGAGCAGTTTTTACACGTCAAACTA
GATTTGAAAACATCGGAAGAAATCAAAAAAGAAAAAGAAGCTATGAAAGATCCAAAGTTC
TACATTAGACGTATGAACAATGCATGTAAATCGGTTCTCGATCAATTGGAAAAAGAATAT
GTTCCAAAACAGAATGACGCCGAATTAGAACAAACTGCAGATGAAGTCAATGCAGCACAT
TACAGTCAGGGAAAAGTTGCAGCAGGGTTTACTTCTACTGTAATGGCACCAGTGACAAAT
AATAAAGCAGCAGTCCTTGATGACGACACAGTTCGTTACAGTCGAGTGAAAAAGAATGGT
TTCGTCCGTTTGGTTACAAACTTCGGTCCTTTAAACCTCGAATTATACTGCCAGAAAGCA
CCTAAAGCTTGTGAAAATTTCATAACCCACTGCACAAATGGCTACTACAACAATACAAAA
TTTCATCGATTAATCAAAAACTTCATGCTTCAAGGTGGTGATCCAACGGGAACTGGTCAT
GGAGGTGAATCAATTTGGGGAAAACCGTTCTCTGACGAGTTCATTTCTGGATTTTCTCAT
GATGCTCGAGGAGTTCTTTCAATGGCAAATAAAGGATCGAATACGAATGGCTCTCAATTT
TTCATTACTTTCCGGCCTTGCAAATACTTGGACCGAAAACATACAATTTTCGGAAGATTA
GTTGGTGGACAAGATACCCTCACAGCGATTGAAAAATTGGAAACAGAAGAAGGAACTGAT
GTTCCAACTGTTTCTGTAGTTATTATGAGAGCGGAAGTTTTTGTGGATCCTTTCGAAGAA
GCAGAAAAAGAAGTTCAAGCCGAAAGAGCTGAAATTTTGAAAAAGACTTCCAAGGACGCA
GCTGTTTTGGCTGGCAGAAAAGAAAAGGAGTCGATTATGAAACCGAAAGCAGTTGGTACT
GGGGTTGGCAAGTATATGCAGTCCGCGGCAGCCGCCAATAAACGCCATGGAAAAATGGAC
GACGTCCCTCTTGAAGCATCGAAGAAAAAGAAATTTGCAAGAGCTGGGCTCGGAGATTTC
TCAAAGTGGTGA
>Cja_mog-6 CJA02926 1620 bp
ATGGGAAAGAAGCAGCACCAGAAAGACAAACTCTACCTGACAACGTCAGAATGGAAATCC
ATTGGAGGACACAAAGATGACACTGGAACACGACTCCAAAGAGCACAATTCAAGCGCCTT
CCGATCAATCACTGCTCTTTATCTCTTCTACCTTTTGAGGATCCAGTTTGCGCTCGATCT
GGAGAGATTTTCGAGTTAACAGCCATCATGCCGTATGTGAAAAAACATGGCAAGAATCCG
TGCACTGGTAAATCGCTCACTGTCAAAGATCTCATCCAACTCAAATTCGATAAGGACGAC
GAGGGAAAATTCCGTTGTCCTGTGACGTTTCGCACTTTCACAGACTACAGTCACATTCTC
GCCATTGCAACAACTGGAAATGTGTATTCGAATGAAGCGGTTCAAGAGCTGAATCTGAAG
AGAAATCACCTTAAAGACCTGCTTTCTGACGTTCCGTTCACTCGTAACGATATCATTGAT
CTTCAAGATCCAAATCATCTCGAAAAATTCAACATGGAACAGTTTCTACACGTGAAACTC
GATTTAAAGACGTCGGAGGAAATAAAGAAAGAAAAAGAGGCAATGAAGGATCCAAAGTTT
TACATTCGCAGAATGAACAACGCATGCAAATCGGTTCTAGATCAGTTGGAAAAGGAATAC
GTTCCGAAAAAAGAAGAAGCTGAAAAGGAAGAAACAGCGGACGCTATCAATGCGGCTCAT
TTCAGTCAGGGAAAAGTGGCTGCTGGATTCACGTCAACAGTGATGGCTCCAGTTACAAGT
AACAAAGCGGCCGTTTTGGATGACGACACAGTGCGGTACAGTCGAGTGAAAAAGAATGGA
TTTGTGAGACTTGTAACTAATTTTGGACCCTTAAATCTTGAACTTTATTGTCAAAAAGCT
CCGAAGGCATGCGAGAATTTCATCACTCATTGCTCAAATGGATATTATAACAATACGAAA
TTTCATCGGCTAATCAAAAATTTTATGAACGACCAATATAATGGATTCGTGACATTTCAA
TTTTATTATTTTCAGCTACAAGGTGGAGATCCAACTGGAACTGGCCATGGCGGTGAATCG
ATTTGGGAAAAACCATTCAAAGACGAGTTCATCTCGGGATTCTCTCATGACGCAAGAGGA
GTTCTTTCTATGGCCAACAAAGGCTCGAATACCAACGGATCGCAGTTCTTCATCACTTTC
CGGCCTTGTAAATATCTTGACAGAAAGCATACAATCTTTGGCAAACTCGTCGGAGGCCAG
GATACGTTGACAGCGATTGAGAAGCTGGAGACAGAAGAGGGCACAGATGCTCCAACAGTT
CCAGTTGTTGTCTTGAGAGCCGAAGTGTTTGTGGATCCGTTCGAAGAGGCCGAGAAGGAG
GTTCAGGCTGAAAGAGCTGAAATTCTTAAGAAGACTTCCAAGGACGCGGCTCGACTGGCC
AGCTCCAAGGAAGCGGAGGCGTTGTCTAAACCAAAAGCGAATGGAACAGGAGTCGGAAAG
TATATGAAATCCGCGGCCGCTGTCAATAAACGTCAAGGAAAAATTGAAGACGTTCCTTTT
GAAGCTGCCAAAAAGAAAAAGTTTGCGAGAGCTGGGCTCGGGGATTTCTCCAAGTGGTGA
>Bma_mog-6 AJ000916_2 1581 bp
ATGGGGAAGAAGCAACATCAGAAAGATAAGCTGTATTTGACAACTACCGAATGGAAAGAA
ACTTATGGCGGTCACAAGGATGATACTGGTAAGCGAATGCAACGTGCACTGTTCAAACGT
TTGCCTATTACGCATTGTTCTCTATCATTACTACCGTTTGAGGATCCTGTTTGTTCACGA
GATGGAATTATTTTTGACTTGACACAAATTATTCCCTATCTAAAAAAGTATGGTGTTAAT
CCAGTAACTGGCAAAAAAATGACAGCGAAAGAATTGATTCATCTAAAATTCGACAAAGAC
AGTGATGGTAATTTTCGATGTCCAGTTACCTTTCGTGTCTTCACACCCACAAGTCATATT
GTGACCATCTGTCAAACAGGAAATGTATATTCTCTTGAGGCTATCGAAGAATTAAACTTG
AAACCTGGACATCTGAGAGATCTTCTGACCGATGAACCATTTCAAAGAAAGGATATCGTG
ACGCTGCAGGATCCGAATCATTTAGAAAAGTTTAACATTGAACAGTTTCATCATGTAAAA
TTGGATTTGAAAACGAAGTCTCAAATTGAAGCTGAAAAGAAAGCTATGGAAGATCCAAAA
TTTTATATCCGACGAATGAATAATGAAACTAAAGAAATTTTGGAAAAGCTAGCGAAAGAA
TATGTTCCATCGAAAATTGAAAAAACAGAAGAAGAAGAAGCAGATGAACTTAATGCAGCA
CATTACAGTCAAGGTCGTGTAGCTGCTGGGTTGACATCTACGATGATGGAGCCTATAACA
CAGCAGAAGGCAGCTGTACTTGATGCTGATACCGTCAAATATGCAAGAGTGAGCAAGAAT
GGTTATGTAAGAATTATAACTAATTATGGTGCAATAAATCTTGAACTGTATTGCAAAGAT
GTACCAAGAGCTTGCGAAAATTTCATCAAGCATTGCAAAAATGGTTACTACAATAATACC
AAGTTCCATCGAGTCATTCGGAATTTTATGATGCAAGGAGGTGATCCAACAGGTACCGGC
AAAGGGGGTGATTCCATTTGGGGAAAGCCTTTTAAAGATGAAATCATACGATCATTTAGT
CATAATCAACGTGGTATATTAAGTATGGCAAATCAGGGAACGGACACGAATAAATCGCAG
TTCTTTATTACTTTCCGATCATGCAGTTACCTAGATGGTAAACATAGCATTTTTGGACGT
GTCGTGGGCGGTACCGGAACATTGGCTGCTATCGAAAAGGTAGAAACTGATGAAGGCAGC
CGTCCAATTGCAGATGTACTTTTTCTTAACTCAGAAATTTTTGTTGACCCTTTCGAAGAG
GCTGAAGCAGCGGTAGCGAAAGAAAGAGAAAATATTCGCTTAGCGAAAACTAATCAAGGA
AATGAAACAACAGTAAGTGAGCCAGCTGTAGCAACACAAATCCCAAAACCGAAGGAATAT
GGTACTGGTGTTGGAAAATATATAAATTTGCCAGAATTAGTTGCCGTGACAAAGCGCATG
GCGGATAATGCCACCGAATTTGGCATAGCTAAAAAAACTGTTAAGCCAAATCAGATTTTT
GGTGATTTTTCATTTTGGTAG
