# Supplementary material for: JCoDA: a tool for detecting evolutionary selection
Source: BMC Bioinformatics. 2010 May 27;11:284. doi: 10.1186/1471-2105-11-284 (PMC2887424; doi:10.1186/1471-2105-11-284)
Supplement: Additional file 6 — Zipped archive that contains all JCoDA source code and executable jar files. [file 1471-2105-11-284-S6.ZIP › JCoDA/sample data/nos3_FASTA_cDNA.txt]

>Ce_nos-3 Y53C12B.3b (nos-3 spliced coding region) 2616 bp
ATGTCTGGACAGCAGTTCCAGCAACATTCACAGCAGCAACAACAACGTGCCCCAACCGTC
TATAATAATAACAACAAGAAAAACGGCGGCAGCGCTGCAAACTCAAACCAAAACAACAAC
AACCCCCATCATACCTCAACGACTGATTCGGTGCCGAACTCGACTGCCAACGTGTCGTCA
GCAATTTCGTTTGAGTATTCAGAGCCGCCAGGAAACACCACTAGGACAACACCAGATTCT
GGGCTAGGGACTGACGACCAAAAGGGCACACCTCAACAGACACGTGCTCCGCCAGGATTT
CATCGAGCAGCTTATCATCGGAACAGCGGTCAACAGCAATTCTCTCAAATGCGCCCACAG
CCGCCACATACTGGACCACCAAATGGTATGACATATTACGGAGGAACCGTCGGCGCGCCC
GGCTATCAGCAACAACAACCACCACCACAAGAAGGATATGATCAACAGCAGCAGTTTGGA
GGTGGATCCGATGGTGGACAATACCAAAGAGGACCACCAGGAGGCTATCGGCAGTATCAA
CAAATGGAAAGCGGTGGTCCGCCAAGTGGATACGCGGATGACAACAACGGTGGAAACAAT
AATTTTGTCATTCATGGCCCCAACGATAATTTCGATGGTCGGCCACAATATAATCCTCAA
GCAGGGCCACCACCACAAAATCAGCAGCAAATGATGAACAGTGGCAACTATGAAATTGAT
CAGTACCGTGGACAAGGACCTCCTCCAGGAAATACCTATCAACAGCAGGGACATAGTGGA
CAAGCTCAATATTATGCTGGACCAGTAATCCAGCAACGGCCACCACCGCCACACAATGCT
CAATCTTATGGACAGTATAGGGGTCCACAAGGCCCGCAAGGCCAAATTATTCAAATGATG
CCTCACAATCCACAGAATCAACAGCAGCAGCAACAACATCCAATGCTGTATCCAATGGTG
TATGTTCCTGTGCCAGCACCACGAGTGTTCCGGCAAGAGCCAGCTGGTGGAGCTAGCAGT
TTGGAAAAAGACGGAGGAAATGCTCGCAAAAGTAAACGAAACAGTCAAAATGAGGACGAT
GGTCAGCAACATCAACATCAGAATGAACAACAACCTCAACAAGGCTACCATCAACAGGAT
TTTGTATCGAACCCACTCTGGAATCAGATGCCTGTCGGTTACGCTCCACCAGGAAACTTC
ACGCAGCCTCAGCAACAACATCAACAAATGGATCAACAACAAGCCGTCCAAATGCAACAT
CAGATGCAGATGTTTCAGCAAATGCAACCATACGGAATGCCACAAGGAGGCCCACCACCA
CCTCATGCTGCTGCTTCTATGATGAATCATCCCCATCAGCAAAATCATCCTCATATGAAT
GCACAAATGACCCAACAACAGCATCCAGGACAATATCTACCGCAACAATATATGCAAATG
GTTCCGCCGCCTCACCATCAAATGCAACAAATGCAACAGCAAGGTAGACGTCCAGGAGGT
GTTGAGCCGCTCATGGGAGGCCCGCCGTATCAAATGAGTGGACAAATTAATCAAATGGGA
GGACCAATACGTGGAGGTTTTGGAATGCAACAGCAACAGCCGATGGGCTACTTCAATTCT
GGAAGAGGTGGAAATGCTGGATCAGGAAGAGGAAGAGGTGGTTCACGAGGTCACGGATAC
CAACATTCTCGTCAAAATTCTAATCAAAGCTACAATTCTTCTCAAAGTTATCCACAAAAT
CGAGGAAATTTTGATTCATCAAGTCAATATCAATCCGACAGTCAACAAGTGGATGAATCA
GTTACACAGCTTACCAATAGAATTGAACATCTTCAACCAGTTAGCTCACGTGCAGGATCA
CCAAGTAAACAGATCCTTCAGTTAGTCGAATCGAAAGATGATCAAACTTCGACTGAAAAT
TCTGAATCACCAAGTCGGTCAAGCACTCCTAAACATCGGAAGAAGACCCCAAAGAAAGAT
TTTAAAGTTGATCAAGAAGCATCTATCGAAGCGACAAAAACTGAAATAAGCGAGGAAAAT
CCGAAAACGGATGATATTCAGTCTAAAGATGATGTTACTTCGAAATCTGAACTACACTGT
TATCGATGTGAACATTACCAGTTGCCTGCTGAAGAAGTGTCTTCCCATAATATTCGCAAG
GATAATGGTGATTTGTGGTGTGAGCATATGAAAAAGATCAAATGCGGGCATTGTGAGGCG
ACTGGAGAACAAGGTCATCACCCTCTAATTTGTCCAAAAAAGAAAGAAGAAGAACGTGTG
GCAAAATCTCGAGAGTCTTCGCAGAAGCCGATCGATCCGCAGGAAATAAGTGATGATCAG
GATGATACTGTACCGGATGTTCCCGATCAAATAGTCGAACAAGACAATCAGTCACATAAA
TCTCGTCACAATTCAGAAAATCGCAGTGGCGGTAGAGGATACGGTCAGAACTATAGCCAT
AGTTATGGCGGAAATTCTACTGGTAGCTATCGTGGACGATCGTCTGGAGGAAGTGGAGGC
AGTGGACGTGGTGGTGGTCGTGGAGGTTACTCACGTGGACATGGTGGAGGATCAGGAGGA
GGACAACGTGGAAACTATCAGAATAAACGTAAGTAA
>Cbr_nos-3 CBG01040 (spliced + UTR - 2796) 2796 bp
ATGTCTGGACAACAGTTCCAGCAACATTCACAACAGCAGCCACAACAACAGCGTGCGCCA
GTCAGTTTCAACAACAACAAGAACGGTGCCCAAAACCAAAACAACAAAAGCAACTCTACT
GCTCACTCAGCGACGAACTCGTCAGCTAACGGTTCGTCTTTCGAGTACGCCGAACCGCCG
GTAGCCGGGAACACGAATAGAACTACTCCTGACTCGGGCCTCGGAACCGACGATCAGAAA
CAGTCAACCACGCCGGCGAATACGGCCGCTCGTGGCGGACCGCCGGGTTTTAACCAGAAT
CGCGGTCCACCACCACATCATCAACGACATCAGCAACACCATCAAAACAATCTGCACCAT
CCACAGCAGCAGCAACACCAACAAGCTCAATACTATCAGATGCGACCACAACAACCGCCA
AATGGAATGGTATACTATAATGTCCAGCAGCAAAATCAGCATGGAGGAGGTCAGTATGCT
CCTCCACCATCTCAGCAACAGGAGGGATTTGATCAATCTTATGGTGCTGGAGGATATGAT
GGTGGACAGGGACCACCACCGCCACCACCACATCAGCAACATCAAAACCAGCAACACCAT
CAAAGAGGACCGAACTTTCGGCAGTACCAGCAAATGGATGGCCCTCCAGGCGGCTACGGA
GGGGATGACGGTAACAACAATTTCGTAATTCACGGACCAAATGATGGCTTTGACGGGCGA
CCACAGTACAACCCACCTGCTGGCTCGCAAGGACCACCACAACCAATGCAGCAACATCAG
AACCAGCAGCAAATGGCAAATCAGGGAAATTATGAGATCGATCAGTTCCGACCAGGAGGT
CCACCATCAGTACAAGGATATCAGCCTCAGAACAATCCACAGCAAGCTCAATACTATGCG
GGTTCCGTCATTCAGCAAGGAGCTCCTTATCAACAGGGATATAGTGGCGGCGGAGGAGGA
CAGTATCGTGGAGGACCACCGCCACAGGGACCAGCACCAATCATGCAGCTAATGCCACCT
CATGGTCAGCAGGCTCCACAACATCCACAACAAGCGGTGATCTACGGTATGCCGATGCCG
ACAGCGATGTATGTTCCAGTGCCGGCTCCAATCGTTGTCCGTCAGCAACCGGTGGTGAAC
TCTCATTCGGATACTGGGAAAGATAGCGGAAACCAAAATAGTGCTCGGAAGAATAAACGA
AACAGTCAGAATGAACAATTGGAGGAGGGTCCGCAGAGCCAGCATGAAATATCAGCTCAA
CAACAGCAGCCACCACCACAACAACAACATCAGCAGCAGCAACCTCAACCGTCTCAACAT
GCTCCACAGCAACCACAAGGATATCAGGAGTTTGTTCCAAATCCGTACCATCGTCAGATA
CCAGCTACCGGCTACGGTAACTTCCAGCATCCGCCACCGCAACATCCACAACAACAGGTG
GACCCACAGATTGTTGCACAGCAACAACAAATGCATCATATGCAGATGAACCCGTATGGA
ATGATGCCGCATCCCGGAGGACCGCCTCCACCTCATGCAGCCACTATGATGAACCCAATG
GGAATGAACCCGCAACAACAACAATACCCATACATGCCGATGGCCGCACCACACCAGATG
GCTCACATGCAGCAACAACATCAACAGCACCAGAGACGTCAAGGAAACGTAGAACCACTC
ATGGGTGCCCCACCATTCCAAATGGCCCAAATGGGTCCAGGGAGGGGTGGATTCATGCAT
CAGCCAATGGGATACTTCAATGCCCCAACTTCTAGAGGATCAGGGCGAGGTGGTAGAGGA
GGACGAGGAGGAAGCAACAACTATAACCACTCCCGTCAAAACTCGAATCAAAGCTGGCAT
TCTCAGAATCAAGGAGGACAGGGCCCTCGTAGCGGAGCTGGTAACCAATTCGATCACTAC
CAACAACAGGACCATCAGGATGACGATGTTTCTCACGTCACGAACCGTATTGAGCTCCTG
AAGCCTGTATCGCATGCTGGATCACCAAGCAAGCAGATACTACAGCTCGTGGAACCAAAG
GAGGATGCCAACATGGATGTCCAGAACTCAGCTGAAGGTAGCCGATCAAGTACTCCAAGG
CACAGAAAGAAGAAGGATTCAAAAAATCAGAAGACAGATGTTAAGGAGTCGTCGAAAGCA
GAAGATGAGCCAAAGCCTGTAGAGGAAGTGAATGAAAAGACCCCAGCTGTTGAGGAGCCA
ACAGAAGCCGTTGAAGTTAAAGAACTTGCTGCGCAACCAGCACCAACTGGGCTTCACTGT
TACCGATGTGAATATTATAAATTGCCAGAAGAGGAAGTATCTTCTCATAACATTCGCAAA
GATAATGGTGATTTGTGGTGTGAATACATGAAGAAGATCAAATGTGAACACTGTGAGGCT
ACCGGCGAGAAAGGACACCATCCGCTGGTCTGTCCAAAAAAGAAGGAGGAAGAACGAATC
GCCAAGTCTCGGGAGTCTTCTCGTGGCGGTCCAACTCCACCAGTCCACAGACAACGTGAT
CTACAGGAAATTGTGGACGATCAAGACGCCGTTACTGACTCCCCATCACCGCCAGTACAA
TATCAGCAGAAGTCTCGTCAGAACTCAGAAAATCGTTCTGATAACCGTCCGTATCATCAA
AGAGGCGACCAACGTGGATATGGCGGAAACGGTAATAACTATCGAGGACGATCTTCTGGA
GTGAACGGACAGCGTGGCGGAAGAGGTGGAGGATACGCACGGGGTCGAGGTTCTGGAAAT
TATGAGGTAGATATTGTTCTGTGCGAGACCCCCTAA
>Ppa_nos-3 PPA18529 2652 bp
ATGATGAAGGAGGGCGTTGTTTCGCATTCGGGCAACGAGTTCCATCCTTACGCGAACGGT
AACATGCAGCACATGTACAACAACAGCCGTCAAACACCCGATTCCGGACTGGGCAACGAG
GAGCTGCGCAACAGCATGAACAACGCGAGTGGCGACAATAGTGGGTCATCAGCTGGCGGA
GGTGCCCCACCTGGATTCCAACCGAATTCGGTCCCGAATCCCTACTTCCTGGGGAACGCG
CAGCAGTCACAGTACAATGACCAACATCAGTCGCAGTACCGCCCCAAGCAGTATGGTGGT
GGTCCGCATGAGAGTGGCCGTTTCGAGCGGTCTACTACTGGTCCTCCATCGATTGTAACT
ATGCATACTTCGCCACCTAACATGGATCAGGATGGACAACCTACCTACAATCCCAACTAC
GGGAACTACTCCCAATATGGCAATCAGGGAGGTCCGCAGTATGGAGGAGGAATGGATCGG
AACTACAACGGACCCCATCCCATGGCTGCTCGTTCTCACTCCAATTACTCTGAGAGTTCT
TCCTCCACTCTCAATATCGCCTCGGGAGGTCCACCAGATCCGTCTGCTCTCTCTGGCCAA
CCATTGATGTCAGGAGGTCCTCACGGTGGATTGATGTATCCTCCAGGAGGTGGTCAGATG
GGACCTCCCTATCCCTATCCTCAGATGCATCCTCAACACATGCAGCAAGGAGGTCCACCT
CCCGGAGGACCCTACATGTACAATCCAGCTGCAGCTCATGCTGCTGCCATGGCCAATCCA
CAACATGCTCAGATGATTCAAGGCGGTCAAATGGGACAGCAGGGAGGACAACATCCACAG
GGAATTGTTCGATACACCCTTCACTGGGTGACGCCAGACTCGTTGCAGCCGATGCCGCCT
CCTCCTTCTGTCGGGAGTGCAGCTGGTGCAGCAACCCCTGCCGGCCCTTCCCAATCTGCT
TCCCCTCCTCAGGGGATGATGATGATGCAGATGGGAGGACCAATGGGGCCAATGGGAGCA
CAGCATGGAGGGCCAATTCATCCTAATCATGCTCTATACTATCAACACAATTCAATGATG
GGTCAACAAGGCCCGGTCTCACAAGGACCCGATGGTTTCGTCCAATTCCAATATCAAACT
CCCATTCCTCAAACAGGACAACATCAGGGAGGATTCCCACCAATGAGAGCACCCATGATG
CAGCATCAGCGATCCCTGAACTCTCCGGCTCCCTCTGACAACACGGACGGCCAGTCAGTG
CACGGAGGCACGTCATCGATCGGAGTATGGCACAATCCGACGGATCAGCAGTCGCAGCAG
AATTCTCCACCGATGCAGCAGATGCAGCCACAGCAGGGAATGCAGCCGATGCAGCAGGGA
ATGATGATGATGCATCCCCATGTTATGATGACAGCTTCATATCCGGGAACGGGTTCAATG
CCCTATGGTGGCCCTCTGCCCCCTCAACCTCGAATGGCACCCGGAGGAGGAATTGTACCC
CCTCAGTACACACCACAACATATGAATTCGATGGCGATGCAACAAGCGATGAGCCGTCAA
CAACAGGGATTGCAGCAGATGCCCCATCAACAGCAGTACAATGCCGGTGGATTCCCTCCT
CAACAACAGCAACAGTCGGGATATTGGCCCGCCCCGACTCAAGGAGGAAGAGGAGGTTAC
CGTGGTGTTCGTGGAGGACGAGGAGGAGGAGGAGGATATAGAGCAGGACGACCGGATAGT
AGACAATATCCATCCAGGAATAATTCAATCACCAGTGGAGGAGGAAGAAGTTATGAGAGA
AGAGATAATGAGGAAGGAAGCATCAATATGAGCAAGTGTACCACTCCCACTGAGGAAGAT
ATAATTATCAGTGATATGTCTGCAGCCATGGATTCCTCATTGAGATTGGGAGATCAATCG
ATGGATATAGGACGGACGAGTGATGTCGCCCATCCCCCTTCTCACAGGAAGCAACTACTC
GAATTGGCTGAAACGAAGTCATCTTCTCCTCCAGCTGAACCCCATCCGAGTGAGGAAGAG
AGTGGCATCGAAAGAGATCAAGAGATATTAGAAGAAGGAGGAGGGACAATCTCTATTCCT
ACCACTCCAAGAGCTGAACCAAGGAAGGAATTACTCGAGATGAAGAAGACTCCCAAACGA
GAGGGGGACCAAAGTTGTTCTCAGTCGATTCCGGTCGATCCCGTTCCTCCACAGTCATCT
GTGGTTTCTGGTGCAATGAAGTGGAGTGAGGTGGCAGCGAAGATGAGCTGTGTATACTGC
AAGGGAACACTCAAGTTGTCCGAGGAGGAATACTCTTCCCATACTCTACATGATCCATCT
CGTCCTCGTTGTGGTCCAGAGAGAAGAGTGACATGTCCTCGACTGAGAGAGACTGGCTGT
CAATACTGTGGATTGAAGGGAGATCTCGCTCATGATCAATTCTTCTGCGAGAGGAGACAC
GCTGGATTGCCGCCAGTGACAGGGGAGCAGATGGTTGGTGAGATGTCGATGGGTGCGCCC
CCTGTACACCATGGACAGAGAGATGGAGGATATAGAGGAGGAGGAGGACAGAAGAGAGGA
GGAGGACATTATAATAGAGGAGGAAGAGGACATGCAACAGATAGGAAATATGATAACCGT
CGAGTGCAGTAG
