# Supplementary material for: JCoDA: a tool for detecting evolutionary selection
Source: BMC Bioinformatics. 2010 May 27;11:284. doi: 10.1186/1471-2105-11-284 (PMC2887424; doi:10.1186/1471-2105-11-284)
Supplement: Additional file 6 — Zipped archive that contains all JCoDA source code and executable jar files. [file 1471-2105-11-284-S6.ZIP › JCoDA/sample data/sdc1_FASTA_cDNA.txt]

>Ce_sdc-1 F52E10.1 (sdc-1 spliced coding region) 3606 bp
ATGTCGGATGAAGAAGATATAGATGAAAGCTTTGAAATCGAAGAGGACGGAATTTCAATC
ACAGATGCCAGAGGAAACAGTCTGAAAGCGCAACAAATTGCTGGTAAAGAACGAAATTTG
GATCCAGAAGCCGATGATTTGGAGGTAGTCGTCAATTTCTACGAAGCAGGCGACGGAACA
TTCCAACTACAACTGCCCAAACTAACAGCTGTGAAACCAGTGGATAAAGTCAATGATGTA
CTGGACTTTATCAATTTTGACAAGAAAGTATGCGATGGAATCCATTCATCAATCAAATTA
GTTTCACAACGAGATCAGACGGGACCAGCACCGTTTCCGAAGCATAAGCTGACGTGCGCC
CATTGCGACTGGTCGTTCGACAATGTGATGAAGCTTGTCCGTCACCGAGGTGTTCACAAG
AATGTGGGAGTCTACATGTGTCAAGTGTGCCTCACACTGTTTGGACACACCTATAATCTG
TTTATGCATTGGCGGACATCGTGTAGCCAGACATCGACAACTGCCACGGATATCGAGATA
CAAAAAGCAGAAACGCCGTACCTTCATCGCAATGTGCTCAATGTTTTGGGCTCACTGAAC
CGAGCGTCGCAATACTACTGCACTGGTGGTTATGTATTTCTGCCGTCGGATTGGTGCATC
ACAAATAAGGAAATTGTTATGGAAAAGGATCATATGTCGTCGTGTCATTTATGTCACCTG
CCTGTACCAAATAAATTTCTCGAAGCTCACGGAAATGTGCATCGGGGGCGATTTCGAATC
GATGGACGTATCTACGGCGACTACTTTTGTCATATTTGTGGAACAGTTTTCATAGAACAA
GATAATCTATTCAAGCATTGGCGTTTGCATTGTGAAGAGGTTATTGCCTACACACCAGTC
GACCAATATCTATCAAATACGGAGCTCGCCACACTCGCTTGGCTCGTCCTTCAAACGACA
ATCTCACAAGCCGATATTGAATGCTTGAGGGTCAGCTCGTCGCTGATCACTGAAAAATTG
GCAAAAGAGCACGCGGAGAGACACGGAATCGCCAATAGTATGCACAAGTATTATCACTTT
CCACAGGAGATTTGGCCCCTCAAAACGTTTGTCAATTTGGATTTGGTTAATGATGCGATT
CCGATTTCAGGAGAAAATTCATTTAAGATAAAAGATCCCAAACGCCCAGTGCACATAATG
AACTTGCTCGCTACGGCGTGTCCGGGCTTTTACGCAACAGGAAAGACGTTCAACATGATT
TGCAGTACGAAAAAATCGGAATCAGACACGAAAAAGGTGTATCGCGTCATATTGAGATAT
ACGACAGAGGGATCCGTTATTCAATCGTACGATTTCACGGCTCGCTCATTCCCCAAACTC
CGCGTGGACTCGGAAACGCCAGAAGGTGTTTTTAGCCATCCGCTGGCCGATTTCAATGTG
GAATCGAACGAGGCGATCGTGTGTCACAAGTGTGATAGTAAAAAGTTGACAATCACGTTC
TCGACGGAAGTACGGTTGAAGTATCATCTGCTTCGACATTCGGAGTCACGAAAAGACGGT
TATCATTGTGCGATTTGCAAGATTATAGTATACAATCGTAGTCATGAGGAGCACTGGATC
AATGATTGTATTCCGCTCCAGAAATTGTATAGAGATCAAAAGGACCGAGAGTGCTTCGAC
GCAGAATTTGCTGCAAAATGTGCGAGCATCATAAAAAAGCTCAGAATACGAACATTGATT
CGATGGAAGGAACGAGCGAACGAGGACTGGGTGGAGACGAAGCAGACGCCTGATCGTATC
GGAGAAGATTTTGCTATAAAATTCCAAGTTGGTACCACTGCTCTGAAGACGCTGATGGCC
GGGCTCGAGGAGCATTATAAAAATGCTCAGGCTAGACATGAGGCGTATAAGTACAGCGAG
GAAAACTTTTTGCCGCCACTTTCGACGCCGGTCGTTGTATGCTTTCATTGTGGCACCCGC
TGTCATTATACGCTACTTCACGACCACCTTGATTATTGCCACTATTGGCCGCGTAACAAA
CGATTAGTCAATGAAGAATTTCATAAATGGAAGAAGAACGGCTGTCGAAATACGTGGCGA
GTTATGAAAAGTGTAGCTGAAGCAATGCAAATTGAAGTGCCGTTCATATCTGAGGAGCAA
TACTCAAAGATACTCGACTACCACACCTACTTTTGCAACGACACACGCTACAAGGTTCAG
GACTCAATCAACAATTGGAACGATTGCTCAACAATTCGAGACGTTGATTTGTCCGAAAAA
CTTTCAGTTGCTGAAATTGTGCAAAAGGGCGAGGACTCAGTGATGGCTCCAGAACCTGAT
ATAATCAAAAATGTTTACTTTCCGTCTGCTCGTATTATTACAGATAATATGCTGTTGCGA
ATGACAGAGATAAACTTGAATGATGTCGTGCAGCGAGACCCAATCACCAAAGAGGAACTA
ACGGGAAAATTCAAGGAAGTTCAAGACGAGCAAGACGCGATTCTGTTTGGTGACTACCGT
GCTGTTTTGCGATCGAAGGGTATTATGGTCAATTCGATTTCGGATTTTGTTGCTCCTCCA
GATGAGCTTGCGAAAGCAAAAGCATCCCAGGAGTCTGCTGGTCAAGAAAGTGTGGATCAT
AGGAATCGAAGGGAACGAGAATTTATTCAACAGTATATGGGTAAAGATCTGGCACTCGAG
GCGGCCGCCCGCGAAAATGGGAGACTCGTCGAGGTTGACGAAGAGGCGGAAGATTATGAA
CTGACTCCGAAGGAGCTCAACGCTCGAAGACTCGTCGAACGGAATCGTCACCGAGAGATG
TGCAAAACGAGGTGTGAGCATGGCGAGTATGACTATGAAAAGTTCAAGGCGAGGCAAGTG
CCCATTAATCCGGCAAAAATGAAGGAGCGGAAATATCTGACTCGTGTGGTACACGAGAGC
GGCCCGGATGATGATGTGTGCCCAGATGAGCCGGAGAATAACATCATCGCGTTCTCACCA
AAATATGAAAATTCGCTCAGCGACTTTCGCATAAGTGCAATTGGTTTCCGCGAAAAGTAT
TTGGCGGACGATAAAAAGAAGAGAAATGGAATTCCGATTCGAAAAATGACTGAGGCTCAG
AAAGGTGTTGCGCTAGACTACGATACGTTGATGGCGCGACACGGAGGTCGTCCCGACGTG
ATAATGAACCCGGCCGGAACTGTTTTTGTGGGAGGATTTGTGTTCGATCGGAAACCGACG
TGCCAGGATAACATGCAGACTGTTTATGTTCTTCGTAATGGCTATGCACACCGGTACCGA
ATTTATCACTGCGAAGACACGAATGGCATTTACAAATTTGTTTGGCCGCAGGAGCAAAGT
TTTGACCCCGATTCGCTTGCAAAAAGTGCTCGAGTCAGAATGGTCAAGCAAGTCAAATCA
CCTGAACACATGATCCATCACATTGAAGAAATTGATGAGTCTATTGGACATAATTACCGA
CTGAATAGAAAACGGCGAAACTCGGAAACACGTGAACACGAGCTCATTGAACTCGATACG
GACGACCTGAATGAGCCGAGTACTAGTGATGGAAGATATAGTTTTGGGCATCACGGATAT
CGTTGA
>Cre_sdc-1 CRE20716 4212 bp
ATGGTCCAGGACATTTCAGTTGATCAGTCGATGTGTAGTACGAGATCCAACAAAGCCCGT
ATATTGCCGGATAAAAAACTAGATAGCGATATTGTTCCCAGTGAAATTACCGTAGTTGCG
AATTTCTACAAAGATCAGAATCAGGACATAATCGCAGAACTTCCACGTCTTCCTTACATC
ACATCTCCGAATTATGGAGATGCGGATGATTATGAGAACTATCCCAATAAAATGAGCAGT
TGGTTCGAGAATACGAAAAAGCCGGGGAAGAAACAGTCTGATAAACCACCCAACCCAAAA
AAACGTTACTACTGTATAAAATGTGAATGGTCATTTGATACTGGACAACAACTTTTTCGT
CACAAGATAATGCACCGCACTCCGGGTAGTTTTGCTTGTCAAGTTTGCTTGACATTATTC
GCGCATGCGTTTAATACGCATTCTCACTGGAGAAGTATATGCCCACAGATAACGAAAAGT
CGATCGGATATAGAGTTATCGCGTTCGGATATGTCAGAGATTCGTAATTTTGTACTTTGT
GCAATGGGAATGGCTAATCGTGCTCAACAGTATCACGTTCTAGGCGGAATTATATTCTTT
CCATCTCCGTGGTTTCTCAAAGACAAATACAATATTATCGATACACATTATCAAAGACCG
TGTCATTTGTGTCATGTGACAGTTCCCGACAAGTTCTTGGAATGTCACGGAGATGTTCAT
CGTGGAAGATTCAGAATTGACGGACGGATTTATGGAGACTTCTTCTGCCATATTTGCGGA
CAAGTTTTTCAGCTAAAACAATCTTTGATTGAACATTGGCGGTTCGATTGTCCTGAATTG
ATGAATTATACACCAGATGACATCTTTCTTGATGATGAAGAAATGGCTGCCCTCGCGTGG
TTATTCCTTCAATCAACAATATCTCAAGACAAGATTATTGCAATGGCAGGAAATACAATG
TTAACGTTGGAAAGATGGGCAAGGGATCATGCGAAGAAGTATGGATTTCTTCATTTATTG
GACAGATATTACCATTATCCACAAGAAATTTGGCCATTGAAATTGAAAACAGGAATGGAT
ATTATGAATGATTCGATTCCAATTATGGGACCTAATGCATTTCTTCGACCACCTGCTGAT
GGTAATGGAATGACCCTCAATAATCCCGTCCTCCCAGTCCACGCCACCAATCTACTCGCT
ACCGTTTGTCCTGTTTTTTATGCCACTGGTGCTGTTTTCACAGAGATAATCGGAGCAAAT
GAGGATCCAAAAGAGCCCAAGAAACTCCACAGAATTTTAATGAGATATACAACTACTGGA
TCAATTATCGATAAATACAAAATCAGCATTCGCACTTGTCCAATTCTCCGTTCCCAAAAA
ATCAATGGTCTACGGCGTCCGGAATATTATAATATTGAAAAACCTTTCTTTCCGAAAAGT
CCAAGTGGGGGACAATCGAAATCGAATACCACAGAAAATGCCTTATATTCTAAGTCTTGG
ACATGTCATGCCCGTTTCGATACACGAATGGAACAAACAGACAGAAAAGAAAACATTTGT
GATATCTGCATGAGAATAGTTGGTATTCGCTCATTAAAAGAACACTGGACATTAAATTGT
GTTCCTCTACGAATAATATTTCCCGAGGCAGAAGATCGAATGTGTGTAAATAAAACAATA
GCACTTCAAATTAAAAATCTCTTCAAAAAACATAAAACTAATGTCACTCACATTTGGGTG
CACCGTCCTAAGAAAGATAAAGAAACAGAAAGTGAACCAGCTGAACGGATCGGTGAACGT
CGAAAAATTCATGTGGAATATGTGGAAAGTGCAATGAAAAATATAAGACAATCTTTGGCA
GTTCTGATAGAAGAATCTAGAAAAGAACAAGATCAAAGAAGAGAACTCGAAGCAAAATTA
GCATACTCAGTGGTGCATGCTATCATTTGTCCACATTGCGGCGGTCGTATCAATCAGGTT
CGATTCTTCTCCCATCTTGAAAATCGTCATTTTTACGACACAGAAACTAAAAAAATCTGT
CGAGAAGATGTCGAAAATTGGAAGAATGGCGGTTGCAGCGAATCGTACAAGTTATTGGAG
ACTATAATACCCAAAGAGTTCGAGCGAACTGGTCGATCAATGTTGCCTTTGATACCCAAG
GAAATATATAACAAGGCTTGCGAAGCACACAAAATCTTGGCCAAACGGCCAACTCAAGGC
GATATCAGTTTCAACGATCCCTCGTCAACGAATGCTTATGATCCATGGACGGAAAATCCA
ACTACTCGATCAGTTGTTCTGGACAAACCATTGGCATTATGTGATAAAGTTCCAAAGAGA
TTAGAAAAGTCAGTTGTCACACTGGAACGAAAGAAGAAAGTTGGGCTGGAAGTGTACTTT
CCAGAAACAACAGTTGCCGATAATTCTAGTATTGTTAATCAGAGTCAGGAGGGTGATGAA
TACAGAACAACTGGCTCTACCAAGAAAATGAAACAAATAGAAAACAAGGATTACAAGGAT
ATTATAACCGGAGAGGAGCTACCTGCTGATCTGATTCAAATTCGAATAAGCCAAGACAAA
CAGTTTTTTGGAGATACTCAAGAAGACGAAGCTAGGAAAAACAGATTAAACATAAAAACA
ATTGGAGAATTTTACCAACAAGTTGAGCTTTGTAAGGAAGATGATGACTATTCATCATCA
GAACAGGAAGAAGAAGATGGACTTGAAAAATCTGACGATGAGAATGAGGACGATGAAGGT
GATTTGAGTCCGGATGAAGAGGGAAAACCGAAAAAGAAGAAGCGAAAGCCGAATCCTCCC
GGACAATCTGATGATGACGACGACGACGAAGAGGACGATGAAGACGACGAAAACAATGAC
GATGATAATTGCCCAGATTCTACAGTAATCAAAGCAAAGGTACAGATAAGCGGGAACATT
CTGTTATACCTTTTTTTTCAGAAAAGAGACGGTTGTGATCCAGATGATGAATCAGAAGAA
GCAATGAAAGAACGCAATCAAGTTCGTCAATTCGAACGTCGAAAGCATAAGGAAATGTCT
TTGAATTTTAAAGGCACACCGGAAGAATTTAACGAGACTCAGTTTGCGAAATTGTCAATT
AATGTGGATCCATCGAAACTCGAACAACTCAAATACCTGACGAGAGTGGAATCTGATAAT
TCAGAAGATTCAGAAGATTCAGACAATGATGGAGATGTCGGGGATGGTCGAAATCTTTTG
GCGTTTTCAATGGCCTATGAAAATTCTGGCGATTTCTTGCAAAGTGCTCTGCATTTTAAC
AAACATTGTAAAGAACAATTACCTCCAAAACAGTCTGGACACTTGAAAGAAAAACTAACA
CGTTTACAAAAAAGTACGGCCATCGATTTGGATAATGATTGGCACATCGATCAAGATGGA
CCACCAGATGCTGTAAGGGATAAAAAAAGCGGAACTATATATATTGGTGGATATGTTCGA
CCAATGGAAAAAAATGAACATGATGATTTGAAGTCAGTGTATTTAACACGAGGCGAATAT
GCCCGTCAATTCAAAATTTTCAATTGCGAGGACAAAGAAGGACATTTCAAATTCTATTGG
CCGATGGACAAAATAACTATTGAAATAGCAATTGAAAATTATAGAGAATTTGAACGCGTG
GAAATGGTAGACGCCGACATATTATTTGCGACATTGTTGGCAGAACACGATCCGTCCAAT
AAAGACCGACAGAAATCGAAGAGTAAACCTCATACAACAATATCAGGAAAACGGGCGAAT
TTAATTATTGCAAATAATCTGGAATTGGATCAAATGAAATTTGAACATCCAGTAAGGGCG
GTAGCTGAAAAAGAGGTCGAGCCAGAGGAATGGGAAGACATGATGAATTTAGAACCAGAA
GAACCACTTGATGACGATGAGCCAGCCAGAAAGAAGTCAAAACGAGTGAAGGACGATGAT
GATGATGATGATGATATGGGTTTCCCTGGACCGAGGGTTCGGGCGAATCGTGTTCGAATG
CGCGAAGAATTCTATGATAATTATGATCCGAAAGTTGATGGTGGAGATGAATTCGGGCCA
CTATTAAGGAATTATAGTAGAGCATCAACTAGTACAGTAATAAGAGATTCCGATCTGTAC
GAAGACGACAAGGATATACCATCGATTAGTACAGTACCACCAAAACCAAAACTCAGAAGA
AGAGGAAACTGA
>Cja_sdc-1 CJA09869 3237 bp
ATGAGTAATTGGTACGTGGCGGCGAATAGGAGATTGAAGAAAATTGTAACAAAATTTCCC
TCGAAACCATTAAAATTTCGATGCACCCAATGTGAATGGTCGTTCAAGTCGAGTCCTGGT
CTGGCGAGACACATGGAATGTCACCGAGACAATGGAGTTTACGTGTGTCAAGCTTGTCAA
GTCATCTTCTCTCACGAGTTCAACATGTACGAGCACTGGCGGAAACATTGCGCTGCCAGC
AAAGCACAAACAGATGCAGAGTCGAGTGGATCGGGGATCAGAAATCTACGAAAAACCGTT
CTGTGCATTATGGGATTGCAGAATCGCGCGCAATTCTTCCACGTCTTCGGTGGAATTATG
TTCATCCCGTCGGAAAGTTTTCTCAATAATCCGGTCAGTGTGATTATGAGAGAGCATCAA
CGAATGTGTCATATGTGCTTCCTAGAAGTCCCCACGAAGTTTCTCGAATGTCATGGAGAT
GTGCATCGTGGCCGGTACAGGATAGATGGAAAAATCTATGGAGAATACTTTTGTCACATT
TGCTCCATGGTGTTTAAATACAAAGAAAATCTATATTTCCACTGGAGGACTGCTTGCAAA
GAAGTCATGGCTCACACACCGGATGAAGTGCTCCTAGACAACGAAGAGCTCACCGCTCTC
ACCTGGCTAGTCCTTCAACAATCTGTCCCACACAAACAAATTGCTGAAATGCAGAGAAAC
ACCCAATTGGTGCTTGATAAACTGGTACGAAGTCATGCGGAAGCAAATGGGTTGGAGAGT
TTTATCGATAAAGAATACTATCACTTCCCACAAGAGATTTGGCCAATGCAGCTACGCGCA
AATTACGATATTATTAATGATGCGATTCCGATTAATAATCAGAAAACGAATCTATACGAG
TACATAAGCAGAGTGCACAATTGTAACCTGCTCGCCACAATGTGTCCAGATTTCTACGCA
ACCGGAATGTGTTTTAATCAGATTGTAGTCCCACAAAAGGACCCTAATGAAGCTAAATGT
CTTTATCGTATTGTACTTCGCTACACAACCTTTGGATCTATTATCAAATCGTACGCAATC
AACGGAAGATCGTTTCCGCGCCTAAAACTTCGTCAAAACGATTTCAATACGGATGTTCAG
AATTTCTCATGCATCGAATGCCAAAAGTCGTCTAAACGAAAGATGTTCTCTTCGTTTGCA
AACACTTTTCGCTACAAAAGTCACCTGCCAACTCACAAAACTTCGACGGATGAAAGACTG
TTTTGTCCGGTGTGCAATCTTTTACTCTCTGTGCGTTCCCACCAAGAGCATTTTGAGCAC
GATTGTGTGCCACTTCTCCAGGTGCTCAGCGAGCAAGATAGAAAGTATGCAGACGAGAAG
TTAGCCATTGCCGCCAGAGCGAAATTTGACAAGTTCAATATGAAAATTACATTAAAATGC
ACAAAACAAACTCCAGGTGGACCAAAAACGATTAAAGTGACCGGACTGCAGCCGTGGAAT
ACTTTACATGACGACATTAAAGTAGAAATTTCGAATTTGTCGAACACGGAGAGTGTGAAG
AAAGCGCTGAAACTAGACGTGGAAGACGCCAAAAAAAGATATTGGCGAATCGAAAAGACT
ATCAGTCAGTTTGTGCCCAGCACTACTTCTATTACTGTTTGTCCTCATTGCGGAGGAAAA
TATCACGCTGAAATGATTTCTTCTCATTTACTTCAACGCCACGGATATCAAGATAAAGAT
GAATATAAAATCAGAATTTTTGAAGAGCAAATTAGAAAATGGCGGAATGAAGAGTTTGAT
AGTGAAGCAACGATTCCACTTTTTGAAGAAATGATCGAAAAGCTAGAAAAACTGATTACT
CCTCTCATGAGCAAAGAACAGTACATTACATGTTTCAAATACATTTTCGATGTGGACGCG
AAAAAACCGGATGAATGGTTTGAAGAATGGGAAGAAAAAGAGACGAGTCGGACGATTACC
ATTGACAAACCGTTGACTGTTCTTAATAAACCGCCGCAAGAAGGAACCGATTCAATATCA
GAAAAACAATCAACTTCTTATTTCGATTCGTTCTATCCGGAAGTCAAAGATGATATCGAG
GCGAAAATGAGACGATCGTCAGGGGCAAAATGGATGGCGGCAGAACCGGGTCTTGTCATT
CCAGAAGTGGAACTGACAGACCCGCTTACTAGAAAACGTCTCAACCCTGAACTCGCTGAA
GTTGTACGAGAAGTCAATGACTCATTTTTTAAAGATTTCAAAGCAGAAGCGCACACGAAC
GGCCTCGTCATCAACACTATCACAGAGTTTTACCGTCACGTTAAAGGAAAGGAACGGCAG
GAGGAAGGAGGAATTCCCCAGTGGAGTGGAGATGCGTTAGATTCAGAAGACGAGGGAGAA
AGTGAAGAGAACGTGAAGAAGGCACTGGAGGACGATGATATGGTTTTGGAGCATAATTCT
GATTCGGAATCCGCATCTGATTTAGACGATGGCATTGAAGCATCTGACGGCGAAGAGAGC
GAACCGTCCGAGGAAGACGATGAGCAGGAGGTGGATGGCGTCGTTTCTGGTTCGTCTAGA
ATTGCCAAGTTGAATGAAGCTAAACAACGTCAGAGATTGGCATCGAAACGTTCATCATCG
CCAATGCATTATGATCCATTGAAGTTCAAGCCATTGTCATGTCCCATGGATCCGAAACAG
TTAAGTCAATTGAAATATTTAACAAAGACGTTCTCGGAACCGAGAGAATTCGATTCTGAC
GATGAGGAAGAGATGGACGATCAACGAACAATGCCGTTTGATATGACCTATGAGAACGAG
TGCAGTGAGTTTCGTGCGAACGCTGCTAGCTTCCGTGAATACTACAAAAAGTTGATACTT
CCGAAAGAAGTGAATACAATACACATTAATTCTGTTCCTGCGAGAGATAGACATCTAATC
TTTAACAAGGAAGATTTTTATAACGAAAAGCCAACAGTTGTGGTTGATGAGTCTGGAACT
GCCTACGTCGGAGGGCACATCAAACCAAACAATTTCCCGCAAGGCCATTTGGGAAAAATT
TATGTGAAGATGGATAAACCTGGAATGGTTCGAGTTATGAGATGCTTCAGATCAGCGGAT
AAAAAGGGACCGTTCATATTCGTGTGGCCGGATGACCGAATCGGAAACGTGTACACTATT
CCGGATGCGCAACTTACAAGGATCTCATTACATCAATACGATGCAGCTCATCGTTAG
>Cbn_sdc-1 CBN06090 10041 bp
ATGAGCAGCTGGTTTGCGCACACTGAGAAAAATTTAAAGAAGACTCAAAAAAAGATCCCA
TTCCCAAAACGACGATTCAAATGTGTCAGATGTGACTGGTCGTTTGACTCTGCCGCCAAA
CTGAGTCGTCACAAAGACGTTCACCGTCATCCGGGTAGCTTCGTTTGTCAAGTTTGTTTT
GTGCTGTTCGGACACGCCTATAATTTGTACAACCACTGGAGGACTGCGTGTACCGCGGTG
TCCGGTTCGCAGCCTGATGCGGCCACCAAGGCCAACAACATCGCGGAACTGCGAAAGCTG
GTGCTGTGCGCGATGGGAGCCGAAAATCGTGCTCAACAATTCCACGTGTTCGGTGGTGTC
ATTTTCATTCCTTCTCAATGGTTTCTCGGTCACAAATACAATATTGTCGATCCGAACTAT
CAGACCTCGTGCCATTTGTGTCATCTTACCGTACCCAACAAGTTTCTAGAGTGTCATGGT
GATGTTCATCGTGGAAGGCATCGAATTGATGGAAAGATTTATGGAGAATACTTTTGTCAC
ATTTGTGGAGTGATTTTTAGAGAACAGTCTAACCTAATAGACCATTGGCGACATGATTGT
CATCAAGTGATCGCCTACACCCCGGAAGACATTTATCTCGATAAAGAAGAGCTCATAGCC
CTAGCCTGGCTTGTCCTTCAAACCACCATTCCCCGCGATCAAGTCGTGGCAATGGCAAAA
AATTCGAAATTGACGCTTGAAAAACGGGTGAAAGAACACGCCGCTGGTCATGGATACTCG
AAAATTCACCATCTTTATTATCATTTTCCCCAAGAGATTTGGCCGTTGCCATTCAATTTC
GATCTGGATCTGGTGACCGATTCTCTGCCCATCATGGGCCCGAACGCGTTTGTCACTCAG
AATCCTCGCGATAGAGAAGTGAATGTAGATCATCCGAAGCTCCCTGTACATATCACGAAT
CTTTTGGCTCAAGTCGCACCGGATTTTTATGCGACTGGAATGACGTTTCATGAGATTTCT
CATCCACCGAAAAAAATTGATGCGCCTAAGAATGTTTATAGGATTCTGTTGAGATATACT
ACAGAAGGATCGGTTATTTCAACGTACAAAATTAACGCCCGCACCTGCCCGGTCCTTCGG
CCGACAAAAATGCCCAACTCAAAATTTCAACCCGCCGATTACGATGTGGATAAACCATAC
AAAGCAATTCCCGTGAAAAAGTTGGAGATGAACTCGAAACAGACAGACGGAGAAAAGTTC
ATGTACACCATCTCATGGCCATGTAGAGCTCGATTTCAAATTTTTAAGGAGGGAAACTCG
TTTGCCAAAAAGAATTTGAAGAATTGCCCACTGTGTAATCGAGTAACCGGTGCCCGCTCT
CTTCGTGAACACTGGAAAGACTGTGTCCCAGTGAAAGCCATTATTGACGATCCAGTCGAA
CGTCGGTATGTCGATGAAAAACTTGCCAACATCATCAAAAATTATATCGGAAAAATCAAT
CATAAGATCGTATACGAATGGCCGAACCGTCCCGAAGCAGTGACGGATAACATGAGAGAA
ACGGTTGATCGAATTGGCGAGTACCATAAATTGTCGTTCCACTTGTCGGATAGAAATTTG
AAGAAATTGAAAGAGGCACTGAAGGATGAGATTGAGAAGGCCAAGGAGAGATTCATGGAG
AGAGAGAATTTGGAGAAGAACTTTCAACCAAATGAATCTCCAATCATTTGTTGTCCTCAT
TGTGGAGGTCGCTTCAATCACCTCCAAATCTTCACACATCTCGAACATCGTCATTTCTAT
CCAAATGTCAGTAAATTTGATGGAGACGCTATCAGTGAGTGGAGGAGCAATAAGTGTCCG
GAGCCGTATCAATTTTTGGGAACCATTTTGGAGGGCGTAAACAATACTATGACCTGGTTG
TCAACGGAACTCTATGAAAAGTGCATTAACACATTTGATGACGGTGCGTATAATGATAAT
ACGAATGAATTCGTCACTCAAGGATACCGGAATTCCGCTCTCTCGCCATGGACATATAAT
ACAACTTATCGAGTTATGGAAATTCTGGATCCACTGATTCTTGTTGATGAAGAAAACACA
GGGAGGAGGAATAGAGATGTGACGATAATAGCACCGGAGCCTCTTAGAAAACTCCATTAT
ACGGATAATGTATTGAAAATAGACGATATTGTTGATATGAATAATATTAACGAAATGAAC
CAAGCAGACATTCGCATCTCGGACTTCATGAGATTTGAAGAGAATCCTGTGGATCTAATG
ACTCAGGAGCCCCTCTCAGACGATTGTAAACAAATCTACGAGGAGGAATCAAAGTTCTTC
TATTCCCTATCTCTGAACAACCCGATCATCACTCAACTGGGTAATCACTCTCTTGGGTAT
TTCTTCCAAAAAAGAGAAACTGCCGATGCGAGGAGACGAACGAATAGACTGATGGGAATC
AATGACGAAAGTGATGTGGAGTTAGCGATTAGTGATCATGGACTGACGGATGAGGATCAG
ACGGATGGGGAGAGTGTTCGGAGGAAACGGAAGAAGAGGAGGAAAGTGAATGAGCAAGGA
GAGGACGACTTAGACTATGCGATTCCTCCAAACATTGAAGACATTGAAAAGGAAGAGGAA
ACGAAAGAATCAATGAAGAAACGTCAACAACTCAAACAACAAGAATACCGAAAAAAGGAG
AGACTCTCTCGTGCCGGACAGCGAAAAGAGCCGACAGTATTTGAATTTGAACGATTTGAT
TCAAAGAATCTTCACATTCATCCGGACAAACACGCTCAACTCGGTTTCCTCAGCGAAGTA
ATTTGCACGAGAGATGAAGAAATGTATTGGAAGCCACCTGATTTTTCTGAAACAGTCGAC
CCGGAAGAAGAGGATAGAGATCTCGAAAGATGGGATGAAGAGAAAGAGTACAGGAAGAGA
GTACCCAGAAAAGACGGAATAATGGCATTGAGTCGGAATTATGAAAATGCAAAGTCTGAT
TGCCGATTGTCAGCCTACAATTTCTATAAATACTATGTGAAAGCCAAGCCTCCAAAAAGC
AAAAAATGGTCCAATATGAACAAATCAGATCAAGAAAAATGTTTTGAGTTATCGCCGGAA
GACTTTTGGGATGTAGCTGTCAGTCCGGAAGGTGTAATATTTGTGAATGGATCAGCATGT
TCAGGAGCAAATGGACCAATTGGAAGCTATCATAAAGTCAATATAAAGATCGAGGATTTG
GTCCACGAGTACCGCATCTTCAACTGCAAAGATCAATACGGAAAGTTCAGATGGGTCTGG
CCAGTCAACGAGAAATTCGATCAGTGCATTGCTCGAACAATTGACGGATTACGTCGTTTG
AAAATTACACAATCCAGAGATATCAATGAGATTCGTCGGGACGCACAGGTTCTCGTCCGC
GCCCGCGACTATGAACAACTTATTCCAACCGGAGTTATTTTTGCCGAGCTGCTCAACCCA
GTCCTTTCGGAACTCTACGAGTTATTCTGTTCTCGAAAATCGCAACTAGAAGCCAGAGAA
GGCGTGGAAGACGTGGAACGCCAGGCGTGGAAGGATGTGTACCGCTTCAAAAATATTTCG
AAAGCCGAACGTCTCCAATTCGAAGCCGCCTTCCGAGAAGCCGCTCTGAAACAGTTCGAA
GAGCAAGAATGTCTGAGGCAGGGTGTTGCTGTGTGGGGAAGAGACAGGCCAGAGGGACCG
CCGTTTTTGCGATTTCCAGAGAAGCGGAAACCCAAATTACCGTATACTAAACCAATACGC
CGTCCTCCTATTTTACCACCGGTGCGGATGGCAAGTGCTCCACAAGTCCCGCGACGTGCT
CAAGTACACTACTTCAACCACATTCGCCTCCCAGAGCTACCTTCCGATACGCCGGTGACG
ATTCCAGCATGGGTTCAACTGCCGGTGGAGAGCGAAGCCGCTGGTAAAATGAAAGAAGCG
ATCGGTTTTCTTGCGGATTATCGTCGGATTTACCCAGACGACGAGGACACTCCTGCCCCT
TCATCTGAAGCCAGTGATTGGGGATCAGAGGGCAGTAAACGACTGCCAGTGATCCGTGAG
GAAGTTCCGAACGACCGTGCCGAGGCTCCAGCAGACCGTGAACAAGCATCAAACTATCAA
AATCGATCTCCCGAGAACCGCTATCAACGTTCTGACTCCCAACCCTCAATAGACCATTCA
CCACCACTCGAGAACCGTGTGCAATCTCCAGAGGACAGTTACCTTGAACCAGCGGACCAT
GAGCAAGCGCCAAGCGATCGTGTCCAACTTCCTGAGGAAAGAAGGAGAAGGAGCAGTTAC
CGATCTCCTGAGACTCGTCGTCAAAGTTCAGAGGATAGTTACCAACCGCCAATGGACTAT
GAGGAAGCACCAGAAGATCGTGCCCAGTCTCCTGAGGACCATCGTCAAAGATCAGATGAC
AATTATCAAATGTCAGATAACCGTTACCATCTACGTGAAACGCGTAGCCGGTCTCCAGAC
GATCACGTCCAGTCTCCTGGGGACCATCATCAACCTTCAGTAAGCCGACATCAGTCTACT
GTAAACCGTGATGAGCAACCAGAGGACCGTTATCAACGTTCAGAAGACACCCATCAAGCG
TCTGAAAACCGTATCCGATCTACAGACGACCGGCCTGGAAACAACCAAGCGCTCTCCCGT
AATGCATCACAACACACCGACTTAAATACCTGGCTCCTTGCAAATTTGCATCCTGACGTT
CCCGAAAATTGGCGAACCGAATTTCCCGAAGAACGGCCACCACCTGACACCGAAGAATGG
CTCGCGTGGTGCCGGGACCCGATTGCAAAGAGAAAAGCGACCATGAAGTGGATCTCCTCG
CAGAATCAGCAAAATGCTGCCCAGGCAAGAACTCCCATCGATTTTCCAATGGCTGAGACA
TCGTATCCAGTCGAATTTGACGAAGAGGAGTATTTGAATATGGCAAGAATAGTCACGCCG
GATGATCTAACGTCAGAAGATGCAGACGCACCAGGACCATCTTCGCAAGCCCCAGCTTCT
ATGGATCAGGGTTCCCGTGATTTGGATGACGAGCTCGAGCAATTGTTAGGAAAATCTTCA
ACTTTGAGTTCGAACTTAATGGAAATGGATGATGCTCCAGCTCAAAATGAACCGATTGAG
TCACCAAAAACACATACCTCGTCAGTTCGAAACAGAGCTGCACGAGAGTCAAACTCATCT
CAACCAAGACCGTCCAGTTCACACCTGGAATCTTCTTCACAAGGAAGAGCCCCCTCTGTA
CCACCGGTACCATCTTTCTCTCGATTGTTTTCTCAAGAAAGACAAAGAACATCCCGAACC
GGATCCAGAATTTCTACATCGGAATCCCGTCAAAGTAATGTTCGACAACTTCCGACTCGA
GGAACTACGGTATCAAGTTTGCTGGGATCGCCTGTGTCATCTCGACCAGGACCGTCCGAT
AGACCTTCTTCAAGCATATCTATGGAAGCATCCGGATCCCCGGTGCCGTCGGCAAAAGCT
CCACAAGATATAAACCAACTTGATGATCAAGAGCGGAGGTCCCCAGCTCCATTCGAACAT
TCACCAGCTTATGAAGCTAGGGAAACCTGGATAATCCCTTCGGAGGCATCCTCTCCACTC
CATGCTCCAGTTCCGTTGGATTCGGATATCCCATATGGTGAACTTACTCCCACAAGAGAG
TCACCTGTCCGGCAGGCTCCTGCGACACTTCCACAGGAATCCCCAGCAGTGAGTCCTGCT
TCGACATCGAGACAGAGACACTCTCAGGGTCAAATAGAAGAACTAAGATCGCCCGCGCCT
TACTTTGTCGAAGAGTCTGAGCCACGTGGCTATGTACAGAGAGAATTCACCCACTCACCA
ATCGATAGTCTTGACGAATTGATGATTCGTGTGGGAGAAGGAGATCAAAATGAAAGGATT
GCCCGGAGAAAGAGTACACCAGAAAGTATCTCGCCAGCTCGGTTTGGGAATTCACCGCCA
GCAGAGGCTAGGGAAGCCACCAAAAATCCGTCTCCGGCACCATCCTCTCCACTTTATGCA
CCAGCTTCCGTAGGAGAACAAGAAAGTGACACGGAACACAGAGATTTGGACGATTGGCAT
GAACGGAATTTGGATGACGAGCAGTGGTCTGATCGATTTAAATCTGCTGAAGAACCAGAG
GAAGCCTCTAGGGTCCCGATCGCAACACAGTCATCGCCGACCGGTGAGCCGAAAGAATCA
CCGGTCAGGGAACTCTTATCTTCCGATGAACATTTAGAAGATAGAACTGCTCAGAAAGAG
AGCTCCATTGGCAGAGAATCACCAGTCCGGCAAACTTCAGAACGGTCCCCAGCTTCGATG
GAACCAGATGTCGAAATGGAGGGAGCCGACATGGAAAACACAGAGTTGGACGATGAGATT
GCTCAATTCTTTGATGACGAGCAGTTGTCTGATGGATCAATATTTGCTGGAGAATCAGAG
AAAGCAGCCAGCATTCCGACAGAATCGCCCACAACTGATGAACCAAGAGAAGCGGCAGTC
AGGCAACCGTCAGAACAAGCTCCAGCTTCAATGGAACCAGATGTCGAAATGGAGGAAGCC
GACATGGAAAACACTGAATTGGACGATGAGATTGCTCAATTCTTTGATGACGTGCAGTCT
TCTGGTCGATCAAACTCTGCTGGAGAATCAGAGGAAGGCACCAAAACCCCGACACGATCA
CCGCCGACTGATAAGCCGAGGGAAGCGACAGTCCCGTCTCTACAATCCTCATCCCCTCAA
AATGAAGCTGCAAAAGAGTCAAACTCACTAGCCAATCAAACAACAAGGCGGTCGGCTCAA
TCAACACCGTCCAGTTCACAACGGGAACGGTCTTCACCAGGAAGAACCCCCTCTGGACCA
CCGGTGCCATCTTTTTCTCAATTTTTTTCTCAAGAAAGACAAAGAACTTCCCAACCCGGA
TCCACGATTTCTACATCGGAATCCCGTCAAAGTCTTGCGCGACCTACGGTATCAAGTTCG
CTCAGAACTCTGGAATCACTTGTGTCATCTCGACCAGGATCGTCTGGTATACCTTCTTCG
AGCATACCTATGGAAGCATCCGGATCCCCGGTGCCATCGGCGAAAGCTCCACGGTCTTAT
TCGGAAAGAATCTCGAGACATCAGCAGCCAAAACCCATGAGACCGTACAGACCCGGATTC
TCAACAGCTGATATCTTACTCGAGTTCAATCCTCGACGAGAATCAGACGAAGAAGAAGTT
CAGTACAGCACGCATCAGAGTTATCCTCCACAAGAACTATTTGATGATGAGCAATCGTCT
GCTCGATCCGAATCTACTGAACAATCTGAGGATGCCAACAGAATCCCGACACAATCACCG
CTGACTGATGAGCCAAGAGAAGCGGCAGTCCGGCAACCGTCAGAACAAGCTCCAGCTTCA
ATTGAGCAGGATCTCGAAATGGAGGAACCTGACATGGAAAACACCGAATTGGACAATGAG
ATTGCTCAATTCTTTGATGACGAGCAGTCTTCTGTTCGATCTGAATCTACTGAACAATCA
GAGAAAGCAGCCAGAACTCCGATGGAATCTCCGCCAACGGATGAGCCAAGAGAAGCGACA
GTCAGAAAGGCAACTTCTTCCGAGGAATCTGAAAAAAATGTATCTCGTGATAGAGAATCA
CCAGCCAGGCAGACTCCGGAACAATCTTCAATAGAACAGGATGTTGAAATGGAAGAAACG
GACGCTCCAGAACAAGAACAAGAACTTGACATGGAAAACACAGAATTGGACGATGAGATT
GCTCAATTCTTCGATGACGAGCAGTCGTCTGATCGATCCAAATCTGCTGGAGAGTCAGAG
GAAACCTCTAGAGTTCCGATCACGACACGGTCATCACCGACTGGTGAGCCAAAAGAATCA
CCGGTCAGGGAACTCTTATCTTCCATGGAAAAAGACATGGAAGAGGCACATTCAGAAGAT
AGAACTGCTCAGAAAGAGAGTTCCCCTGGTAGAGAATCACCAGTCAAGCTGCCTTCAGAA
AGGGCCCCAGCTTCAATGGAACCAGATGTCGAAATGGAGGAACCCGACATGGAAAACACA
GAATTAGACGATGAGATTGCTCAATTCTTTGATGACGAGCAGTCGTCTGATCGATCGAAA
TCTGCTGGAGAGTCAGATGAAGCCGCCAGAATACCGACAGAATCGTCGCCGACTGATGAG
CCAAGAGAAGCGGCAATCCGGCAATCGTCAGAACGAACGATTTGTCCGAGCCCGCTGATT
TCTTCGAGCACAGCACCGCAGACAGCTCCGAAACTAGCCATGCCACCTCGTTTTAATCCT
CTGCCGCTACGCCCGAAATACTACGATACTACAATGAGCGTGGAAAAACGCTTAAGCATA
CGGATGGCAAAGACGAGGGCTGATGCTGCTGCAGGGATTACTGCTCCCAAAGATGATTCT
TCTTCAAGACCGATTGCTGTTAAACGTCCGGGATTTCCAATTCAGGCGTCGCCTTCAAAG
GCTCCTAGAGGAGAAAAACCATCATACCTTCCAAGAATAGTGGATCCTTCTCCCGATAGA
AATGTTTTTGAAGCTCTAAAACAAGCAGAAGATATAAATAAGAGAACTAACCCAGCAAGA
CCAGAAACAACGCCTGAACGGTCTCGAAGTACCCGGAAACCACCGGTCAGTTCAGTTGTC
CAGGCTCCAGAACCAGCTCCAGAAGAAGTCCAGGATCCGGTGACTCCGGTTTCGTTAATC
TATACTCAAAAACAGTCGACTTCTGGTCGCACGCGACTGCAGTATCTTAACAGTCGCTCT
TCATCGCCTGTAGTCGTTCCCATCGCTCCATCACCACCACAAGAGCTTAGATCGCCTCGA
GTTCAGAATCCGATGGCTCCGACGCCAGTTCAGACTCCCACCGCTCCAGCTGAGAGAAGA
GATTCCTCAGAAAGTGACGATGATGATCTTGTTTCGCCAGTTCGTCCCACTGTTCCCCCG
TCACGATTCTCAAGACTCCGACAACCTCCAGCGTCGGATAACGCTCCACCACCATCAGAA
CGAAGACGGCCAAGAGTGGCTCAAAACTCGGTGGCTCCGGTGTATAATATAAGTTCTACA
CCTCCAACTGAGAGAAGAGATTCTTCACCGCGATTTCATTTTTTTACCCGTCGCCCTATG
CCTGCAACCGCTCCAACCGCTCCACCACGATCAGGACCCAGACCGTCCCGAGTTTTTCAG
AACCCGATGAATCCGGTGTATAGCATAACTCCCACCGCTCCAACTGAGAGAAGAAAACCG
TTCCGTCGTGATGATGCTCATTACGAATTGTCAGGACGAGTCTCGAGACCCCGGCTACAT
CCGTCTCGCCGTGACCCCCTTTCCTCTCTTCTTCATCGTCGTGGTCATTCGTCAGGACAG
GATGCACATACTGAAGAGAAAAAATGGGCATCGCTAAAAATTGGAAATGCTTTCGAAGTA
CAGGAAGAAACTCACGGTGCCGTCGGTGAGAGTAGTGCTTCAGAAGGTAGTAGTCCTCCA
GGGTCACCGCAACCTGGACCACCCGGTTTACTGAGGATAGCACCTGGACAAGAACATGTT
ATGATGCCAGGTGGGCCTACGACATCGGAGTTCGTGATGCCATCCCCACGGAGCAGACCG
CTGGCCGGAACAGTGCCACGTGGACAGGATTTACCCGGAGAGCCAGGATCGGCTCAAGAG
GAATTGGTGATCGATATACCAACCCGGTCGACTAGAATTTCACGGAATTTCGCGAAAAGG
AGACAACAAGGGACCCAAGGAGGCTCCCGAGAAAGACCTGGACCTTCGCAAACTGGGTCC
AGAAATCCGTTTATTGGAGGACGTTCTCGGCCAAGCACTTCTCGAAGGAGACCAATTCAC
TCGGAACAAGACATTGACGATATGGAGATGGAGACCTGGTCACCCGAATGCATAGAAAGC
ATGGATGCAGAGGCTTATGAGGTGGAGGAGAGGAATGAAGCGAGGAAAGCTAAAAGGAGA
GGCAGAGGCAGAAGGGAATGA
>Cbr_sdc-1 CBG23946 (Cbr-sdc-1 spliced coding region) 2139 bp
ATGCGACTTCTATCGAAACGACGCCGGTACTTCTTCATGACACTGCCACGTCTTCCGATA
GTAGCTCAGAAGACTGCAACCATTGGACCACTACCAGAGGACTATCGAGACTTTCCGGAC
AAAATCAGCGGCTGGTTTGAGATGGCCGAGAAGCGATTGAAGAAGAAACCTGACTGGCCA
TCGCACAAAAAGCGATATCCATGTGTGTGGTGTGACTGGTCGTTCGACGCCACCGTCAAA
CTCGCCAAACATCGATACGTCCATCGAAATATTGGCGTCTTTGCGTGTCAAGTGTGCTTG
ACACTGTTTAATCATCACTACAATTTGTATCAGCACTGGCGGATGTCGTGTACACCAGTC
ACCAAGAGTAAATCCGATCATGAGATGAAGAACATTGATATTTCAACAGTTCGAAACTAT
GTGCTCTGCGCCATGGGCACCGAGAATCGCGCGCAATCGTACCACGTCTTCGGAGGCGTC
TTTTTTATCCCTTCTCAATGGTTTTTGGATACGAAATACAATGTGATCGACCCCCATGAA
CAGAACGACTGTCATTTGTGTCATTTGGCGGTGCCGACGAAATTTCTCGAGTGTCATGGA
GACGTTCATCGTGGACGGTTCAGAATTGACGGGAAGATTTATGGAGACTATTTTTGTCAT
ATTTGTGGCAAGATTTTTAGAAGCCGCTGCACCCTACTGGAACACTGGCGTTTGGATTGT
CCAGAAGTCGTCTACTACCTTCCAGAAGACGTCGCCCTAGACGACGAAGAGCTTGTCGGC
TTCGCGTGGCTCATCCTCCAAATGGCGATTGCTCATGATAAAATTCTGATAATGGCGAAA
AATTCGAGTTTGGCACTGGAAAAATGGGCTCATAGGCATGCGAAAGAGAACAATATGATT
TATTTGCTGGATCGATACTATCATTATCCCCAGGAGCTATGGCCACTGAAGCTGGAGACT
GGAGAGGATATCATTAGAGATGCGATCCCGATTTTTGGGACCAGAGCTTTTTTGAGAAGT
ATTAATGGAGAAGTGACCCTCTACAATCCGGATATCGCCGTGCACATTGCGAATCTCATC
GCCACCGCCTGTCCAGATTTCTACGCAACCGGCGCCGTTTTTACGGAAATTTTGGGTTGC
GAAAGTAAAACGGAAGCGACGAAAAGCGTGTTTCGCATCGTTTTGAGATATACAACAGCT
GGTTCGGTTATTTCGACGTACAAAATCAATCTGCGCACATGTCCATCGCTTCGTGTCAGT
CGTCCACCGAATCTTAGCAGATCCCCAGGGGACTACAATGTGGAAGAGGACTTTACGGCG
CATTTCGAAGAATCTCGAAAAATGTCGACAACTGATAAGAACAATCAGGACTACACATGG
TCGTGTGTGGGACGAATGCGCGATCAGCTTCAACGGAATAATTGGTTGAAGAGGGACGCG
TTGGAGTATACGTGCAGGATTTGTAGGAAAATCCTCGGTCAACGATCAGCCCGCGAGCAC
TGGATGCTGGAATGTGCTCCACTTGGAATTATTCTTCCCAAAATGCAAGATCGTTCTTAT
ATGGACGAAGGTCTGGAGACGTCGATAGCGAAACAGATGAAAAAAGTCGGAGCGAAAGTT
TATATTGATTGGGTACGACGGAAAGAGGAGAGAGCGGATTCGGGGAATTTTCAATCGGTT
GATCGAATCGGGGAATACAATAAGACGACGTTCTATTGTTCGGACGCCGGGCTGGAGCAG
ATTCGGAAGGGGTCGGCGAAGGCGATGAGCAATGCGATGAGAAGATATACGGAGAGATTT
ACTGCGAAGAAATGCATGGTGTTAGAGACGCAGTCAGCGGTGGTTTGTCCGCATTGTGGT
ACGATCGCCAACGACGATGAACCATTGCCCATCGTCCGTCAACGCGGTCGTCACGACAAC
ACCGATCCATCAGAAGAGACCCTAGAATCCATGCAACAACGTCTTCAACACCGTCCTAAG
CCTATGCCACAAAAAGCTAAGCCTATGCCACAAATAGCTAAGCCTATGCCACAAATAGCT
AAGCCTATGCCACAAATAGCTAAGCCCATGCCACAAATAGCTAAGCCTATGCCACAAAAA
GCTAAGCCTATGCAACAAAAAGCTAAGCCTATGCCATAA
