# Supplementary material for: JCoDA: a tool for detecting evolutionary selection
Source: BMC Bioinformatics. 2010 May 27;11:284. doi: 10.1186/1471-2105-11-284 (PMC2887424; doi:10.1186/1471-2105-11-284)
Supplement: Additional file 6 — Zipped archive that contains all JCoDA source code and executable jar files. [file 1471-2105-11-284-S6.ZIP › JCoDA/sample data/sdc2_FASTA_cDNA.txt]

>Ce_sdc-2 C35C5.1 (sdc-2 spliced coding region) 8889 bp
ATGAGTGATGAATCAGAACTAGGAAATCAAAGTGAAATGGAGTCATTCAACGAGTCCGAT
TCTCCAGATGAAGCTGATCCAGACGTTGTTATCATCCATGACATAGTTCATCTACGTGCA
AGTACTACAGGCGACTATAGTCAATCAGAAATTGGGAAACTTCCCGAGCAAAACACGTTT
TTCTTACCTGGAAGAGTTAAACGCAACATTTCATCAAACGACTCTGATGTCATTATTGAC
GAGGATGAGATACCAGACGGAGCAATCAGAATTACTTCAGATACTCATTTCATTGGATCA
AGTAGAGGTACTAGTGAACTCGGAGATTTCGAGATGGATGAACAGGAATTTTTGAATATA
ACAATAGAAGAAAATGGAAACGAACAGGAATTAGAAGAACACTTGCGCAACGCATACCGT
CATGAAGAAGAAGAGTGTTTTGAAGAAGAAGACGATATAATTGAACTTCCTCCTCTACCT
GTAAAGCCAGCTGTAAAGAAACCTCGAAGAAAACTGCCAAAACATCTGAGTATAGAGAGT
GGATCCACCGCAAAAACATCAAAACTGGTAGCAGAAGTTGTTCACGATCACCCAAGACCT
GTCAATTATCGCATGAAGCCAGCTGTAACTGATGATGGTAAAGTAGTTGAACAGAAACGG
ACTCGAGTGACACGTAACATTATGTCACACACAATTCCGCAGTATCATTTGGAAGGTGAA
GAAACTGAGTTTGGAAGAGTGAAAGAATCTACTTTATCAAAAACGATCGAACAGTATCTC
CAAGCTGGCAAACTTGTTTCCCCAAAGTGCGACCAGTTTCGTGAACAAATTGTAGCAACT
GCGGTTGAATACGATGGATCTGTGAAAATGTTGCAGTTTGAAAATGCATTGAAGAAACAT
TCCGGCAAGCAAAAACGCCTAAAATATCAAACCGGGTGGTGGAAAGCTTCTAAGAGTCAT
TACGAGAGAGCAGTGAACGGTTATGTTGCAATGCCAAAAACCCCAGTATTATCAATTTCT
GATGATCCAGTTCTCTACAAACACCATTCACTATTTCCCAAGAACCAATCTTCAGAACTT
GAAAAAATTAATGTTCAACTGCGTATTCGTTTAAACTCGAAACGGCAAAACAATGATGTT
ATCCCCGACTCATCTTATTTTGTCAGAGAGTTCCTCATGCAGAAGCATTCAATTTCGCTT
CGTATGAACCGTTCATCGGATCTTCCTGAACTCTTCGTCCCTCCAACTTTGGAATGTGGA
TATTTTCCACAAGATGCCGTTACAGTTCAACAGCAAGAGCACTACTTGATGATGCGTTTT
GAAGAAGCTCAAGACGAATATCATAATATAACCTACCGCAGCATCGCCCCTCCCGTTGAA
TTTCAAGTTGGAACAATATCGGCTAAAGAGCTTCACAAATTTCATCGTATTGGCCGTCAT
ATTCATGGATTCTTTGTAGTCTGGGAGAATAAGTTTCCTGAATATGATGAAAGTGGAATA
TGCTGTCCGAGAAAACGTTATTTGGTCGATATGTTTAATTTAATATGTTTCCCACTTTAC
ACGGAATACGAACAGTGGGAAAGTAGACTAAGAGTCGCATTTGACAAGACCATTGTTTAT
AATCTACATCTTTCTGAGATACTTCGATGCAATCGCCCGGTTTTCGATTTTCTTTCAAAG
AACAAATCAATGCTCCAACCAATCACTCTAAAAGAAATTGTTTATCTTATCGAGCAGTCA
AACATGGATGCAAAATCTTTTGCTGTAAAGTTTGGATTACGGACCTTTTACGATCACGGT
CGAGCAACCAGTAATAAAGACTATCTATCAGCTTTTCTAATTATTACCGGTGGAGCAAAA
GTCGTCACAGAAGAAATCGATTCTGAGCGTCTAAGAGTTTTCAATTCGGATTACATGGAA
TCGGGAGTTCTGACGTCATCGGGAGATGTGTACACATTTGAATTTGACAAAATACCAAAC
AACTATCAAATTTCCATTGGTTGCAATGCTGATGGAGTGGCTGAAATGGAACAAGAAGAT
GTCAGGCATGAGCTATCAGAATGTTCTTCTAGAATAACCAGAATAATTGGTGATTCAAAA
AAACCAGAAAAAATTATTGCAAGGCCCCTGGTAAAAACAAACCAAAATGACGGAATGAAG
TTCTTTACACGGAAAGATTTACTTAATTACCGCATTAAACTGTACGATCCAAGTTACGTT
GTTCCACGTGCGAAAAAACAAATTGTCAACGAGCCTGCAAAGAAAAAGCCTGGAAGAAAA
TCGAAGACAAGATATGATGCAGCAATGCAACAAAACAATTTCGAAATTGAGGGTGTACCT
TCCGACGTCGACTCCGAATTTGAAGGATATTTAAGTGACAGTGAAAACGTATTCCAGAAG
CCGTCAAAGTTAATGCGATCAACGTCATCTGATTCAGTTTTCATTGACTACCAGTACCGT
GAAAAAATGTTCCTTGATGTTTCATGGTTCCATCAACAAAAAATGATTGATCGCTCTCTA
CCGCCACTCAAAAAGAGGAAAAGAAAGATGAATAGAATATACCATAAACATTCCGTTCGA
TACACAATGTTACAAGCAAACGGCTGCGCGTTTACAGAAATGTACAGATGCTATGATAAA
ATATTGCCGTGTGGAACTAAGGAAATTGCGCGAACCAAAAATGCAATTCGCTTCCCTCAC
AGATTCCGAACCTACAATATTCCACAAGTCTATGGGCCAGGGGACAAACAACTGATTACC
GAAGTATTTGGTGTTGTGAAAGATGTTATCACCCGTGCTACAGGTTTTGAGAGTGCAAGC
ATACGGACCGCCAATGACATTGCACAAGCTGTATATGACGCTAATATTGCTCGCCGAGAA
CTACTGGAGAACCTTGAGCCTAGTGATAACGGTATTCTTCCTAGCCCAGCGTACTTGGCG
ATCGAGATGCTTTCACATCAGAAAATGTCGGGACGACTCTGTTTGGAATCAGCAAGGAAA
GATGTGCAGAATAATGTTGATAAAATGTACAACGACTACATGGATTTGGATCCTCTTGAT
AAGGAACTTCATTTTGAAATTTCACAAAGCATTCGCCAGAGTAAATTAAATGAAAGTTTA
GAGGAATACGAGAGAAATAGGGAAAGACAACTGGCCAAGACGTTGAAAACAGTTCCTATG
GACAAAAGAAGTCAGGCAGCATTGGCCAGACGAGAAGAAAAACGAAGAGAATCAAGAAGA
AAACTTGCCGATAAATATGCCGAACAGAGAAGAATGATGGCTAGCACCAGAAGGCTTGAA
AAAAGGACGACTCAAAAACAAGTTGACCCCGAAACAATTCAGCGGTTGCGGCGTGAAGAT
GAAGTAAGAAAAAGGAAGCGTTTTGAAGAGGAAGATAGAAGAGGTATGATACGACGACGT
GAGGAACGTGTTGCATTGCAGGAAAAAGTGGACAGAATGTTAGAAGAAGGTTTACGCCTC
GAGAAGGTACGTGAAGCCGAAAGAATTCGACAGCAACAAGAAGAAGAGAGGATCGAAATG
GAGACTATTCTTATTTCTCGAAGAGTGAGGGAAGAAGAGGAGGAAAAAATGCGGTTGGAA
AGATTGCGTAAAGCTGAACGAGAACGTGAACAGGAGCGTTTGAAGCGAGAAGAAGAGGAA
GAACGGAAACGTTTGGAACAACTCCGAGAAGCTGAAAAATTGAAAGCAGAAATTGAGAAA
GAAAATGAAAGAAAACTACAAGAAGAACGTACCAGAAAAGCACTTGAGTTGGAAAGAAAA
ATCGAAGAAATTAAACGAGTATCGACGCTCAAAGATATGTTTGGGCCGCTGCCCATTGCC
AAAGAGAATGAGCAAACCGAAAAAGATTTCCAAATACTCCTAGACGACCACGAGCTTACA
CTTCTAACAATTTCTAGAGATCCACTAAATGAAAAGTACCAAGAAGCACGAACCGAATTC
GAACGCCTAGATATCAAATCGATGCTACTGAGAAAAGCCGAGAAACTGATTGACGTACTC
ACTATCCATTACGATGTGCCAATTGAACAAACATGCAGATATTTCACATCATCCATTGAA
AGCAATGAGAACCGGATGGCCGTAAACGAGCAACTGAATAAACTCTTCGAAAACATGGCT
AATTGTTTCACATTCAACATTCAAGATGGTGAAAATGGTCTTCAGTCCAAGCGAAAGTGG
GATTTCCAATTCAAAAAGTGCGCAGTTTTTGACGGCGTTTCACAATCCACTGTAAACTTC
ATTGAAGAGAAAATGCGAGAGAACACTAAGAAAAAGCATCTTGCAACACCAAAAACTGTT
ATATCAATTGATACTAGTTTGCTGAAGCAAAGTCTTCTTCGTAGTCATGCAAGGTTTGAT
CCTGATATCAGTTTGTACGCTCAAAATCACACTGCTAATTCTATTGGTGATGTCACTCTA
AAAATGTCCAACTACTCTCTTGATTTCGCAACACAATCAATTCACGATAAAGAACTGGCT
GAAAAAGCAACACCAAAGAAGGGACCAACTGTTCGGCGACACATCAAAAATCTGTTTGGT
AGCGAGAAGGTTATTGTCAGAAGAAGTTTAGCTGCTGGAAAACCAGCGAGCCTAAATTCT
GAGGATAGTGACAGTGAAGATTCAAGAGAAGGATCCCCTGTTGCAGAATTTCTACCAACA
AACCCAGTTTGTAGTTTCTGGAAGCTTGTAGTCAAAATAGAAAATTCAACGACGGACAAA
GAAAAAACAGAACTATGTGAAGATTTGGATAAACTTATTCTGAGAAAAGATGATTTGTTC
TCCAAAAGCTTGAAGTGGATGTTCCCCCTACTAGCAACATTTTATGTGCTTTTGTCGAAT
GCAGTTTTAAATGAGAATGAAGAAATCATTTCGGACAAAAATCAAACAGGAGTCACAAAA
GATGAAATCTTGAAATCCACGATCAACGATTTGATGATCATTGCCGCCTACTTTGAAGAA
GGATCTCGAGAGCGATCAAACTTAAGAAAGATGATTTCTATGAATGGGTTTTCAGTCGTA
TTCAATCGGGTTATATTATTTGCCAAAAAAACTTGCACACTTGCAAAAGAGCTCGAATCA
AATTCACGAAGTCTTTCCGGCTATGTAATCGAGGATCTATTTGAAAGTTTATTGGCGGAA
ATAGAGCGGACGATGCGACAAGAACTTGGTTCTAGTGTGAGAAAAACTGGCAAACTTGAA
AGAGACTTTGAAGAAATAGTCAAACTCATTCAAAACGAGAAGAAGCTTGCTCTTTCCCAT
AAGTCTCATAAAAATGATGAGAATCGAAGATTCCGATTGAACACCGTTGTAAAGTGGTAC
GATGCCATAATTTGTCATTGCAAAGAAGAACTCACTCAAGCAATAGTTGACGCATTTCCG
CTCAATGCAATCACTAAAAACAAAGAAACAAGTCACGTTGCTATGGAGAATGGAGACGAC
GAAGCCATGCTTTCCGACACCTCGGATAACCAAATGAGCACAACAGATTATCAAATGCCC
AAAAATATTTGCCGTAATTCTGAAATTTTCCCCGAAGATGCATTTGCCAAAGCGTATGCT
GTTGTCAGAATCCCATCGAAGAAAGAACGAGCACAGATGCTATCAGTGTACCGGAAGAAA
AACGCTCAATCAGGTTGTGTAGAAAATAAGGGTTTATCCAGAATGCCCAAATTCGAAGAA
CCATTTGTGGACAGCGTTTGGCGGACGATCGAGAAAAGAATTAACAATATGACTCACTCC
GAGGAAAAACAAATCAAACGTTTCATCCCTGTTAGCAGAAGTCACAAGCTGAATGAGAAA
GTGAAATTTTATGCCATGGTGATGATACAAGAACGCGATTCAAGGGATACGCGTCTGTTC
AATTCAAAGTTTCAAGACGACAATTTATGGCACTGCTATTCAAAATCAAGCTTAAATCAT
GAAAAGATGGAAAGCAGAATATTACAACACATTGAGCACACTGTTTTGTCAAAATCAAAC
TTCAACCAAATGAAGTGGTCAGTTCAATGCGTTAATGGAAATAAAAAAGATGCAATCCAC
TATTTTACTGATTTGTACAAATACCGATCGGAGAGTGAATTCAGATCAGCACTATCATGC
GGAAAGTTGAAATTCAATTTCAAAGTGTACACACATTTGTGGTTTATGGGAAATCTTCTT
CCAACCAGTTACAATCCGGATAGTCACGATGACAAACTTTTCGTACCATGCAGCGGCTGC
ACCAGTGGTGATGTGATTATTATACACAAATGCACCTGTGCATATCACAACGATACGTTT
TCTGACAAGTTCATCTATGCAAACACAAGCCTGCCGGTTGGAATCGACAAAGTAACGCGA
CTCGTTGGACGTTTTGTGTGTGAGCACGGTCCAAGTTCTTTTCTTATTCTGGAACATTGC
TCTGCAAATGTTGACGCGAACATTCCTTTTGAATCCGAAAATGTTGAATTTTCTGCCGAG
CTTCGAATTGTGAAGCGAAAAACTATGCACAGTCAGCTTGTTAAGACTTTTGCCGAGGAG
CACACCCATTTAAGGGACGCAAGCAGACATCGAGCGATTTCTACAGTGACACTCGATAGT
TCCGGTTCCGGAAGGTCAACTCGTTGCGAGATTTTTGAAGACAGTCCTAGTGAAGATGAA
AACGATGAAAATCAATTGGACACAACACGAATCGGAAGAAAAATCGATCCAATAATTGTG
GATTCTGATAAAGCTTATTTGATTGCCGAGGGTGAACGCATGGCACTTCGCATCAAGAGA
CTTTTAGACCCCGAGCTTCAAAAGTTCCGGAGCAAAAATTTCGTATCGAGATCAAAAAGC
GTAGATGCTCCAAAAACTTCAAAACAAAAAACAGTCATCAGACGTTCTCAATCAGTATGC
GATCTCAATGATGTTAATGAGTATGCTCAGAAGAAAGTGAGAAACACGAAAGATTCATTT
GCAACTTTATTTAGAGACCATGAGTATTCAACGCGCCGAACGTACGAAGAACAGTTGAAC
AATGAGCTTCTTGATGTTGTTACGACATTTGGAGGTGCCAGCAATGTATCTGCAGACAAG
AAATACAACATCCTAGCGTCTATTCTCGCTTTTGAAAAAGAAGTTCAACTTGTGAATGAT
AAGAATGGAGAATTATTCAAGACCGTTTCGAATTTAGTTCAAAGAAATAGTTTGCAACAT
GTGAAAGGTGTTATACTCGCAGAGGACAACCAAACGTTGCGAAGCACGGACAACACTTCT
GAAGTATTCCCAGAATCTAAAGCAGTAAATGAGTATTTAAAGTTTGAAATCTACAAAAGA
AAAATGATGGTAAATGCTAAACTGATGGCCGATACAGTTAAAGATCTGAAACTAAAACAT
GCTGAATATAGACCGTTTGCAAAACTCATTGCAACATACGATTCAATTTTCAAGTTCAAT
GTTTACTTATTCGAACACTTCCTTAACTGCATCAGCAAGCACGTGTTCAATCCATATGCA
ATTTATTGTGAGGAAACAAGACCGACAGGAACTGAGTTGAGCAAATTTCAATTGACACTC
AAGTTAATTGAAACATCTATGCCAACTGTATTGAGCATGCTATTCAACACTGAACCTCTA
CGTCGGCAACTTTCTGAGCTTTCGGAAATACACAAAAAAGTTCGTTCGGAAGATTTGGCG
TGTACTATTGCATCCCTTTGTCGTTACGCTATTGAAAGAATTCGCATTCCCCAAACTGCC
GATAAAAGGCTCTGTGATTTCAGTTGGTTGAACTCTGCTGAAGATCACCGAGAAACAGTT
TCTTTTATTCGGCTTACTTTGGAACACACTCTGCCCGATATGAAAACAGAAAACGAACAA
ACGCGTTTTGTTGAATTCCTGAAAGAAGCGGAAGGTTTTCATTTTTCTTACAAATTCGTG
GAAGCCCAATGCAAAACTTTTGTTCGAAATCATGGTGACTCCAAACAAGCATTCTTCACT
GCTTTTTACAATCAAAATGAGGCGTTTTATGGGAGCCTGCAGAAATTCATGTCAAATGGA
ACGATCGACCCAAAAATGAAATTGTATTATCAACATCAAGCCTTTTTGCGATTACATAAT
ATTGTGAAAAAACGCTCTCATATAATCACTTCGGACGATTACCATCGATCTTCTGATGTT
TGCAAAGCGATGCTCTTGTCTGAAATTGTTTCGAATCCAAAAATCGCACAAGAAGCATAT
ATCAGTGGAAGTGTGCTGGATCGAATGTACACATCACTATGCAAAATTAAAGCAAAGATG
CCATTGATCAGTCCATCATACATTGGAACGTCTTTAACTTGCTTTGAGGATGAGCTCTTA
TTTTCTGCTGTTCGAGAAGCCAAAGTCCATACTGATACTAGAGTGGTATTTCGTAGTAAG
AGCTGTATGCGACCAAACGAAAAAGCAGGGGATGCAAACTTCAAGACATGTAAAGTCACT
CTTTTGGTTAATCTGGAAACTGCACTACTTAGTATGGTTTTCAAGTCACGTGACCAATCT
GAAATCGATAAAGATGATCGACTTGATATTGATATTCTGGATGAAGAAGTCATTAAACCG
ATTATTGATTGGAATAGGATATTTGAAACTTTCATTCAACCAACGTACAATACTTTGTTT
TCCAGAATGGAGAAGCGTGAACGTGTGAGCATCTTGCCAGAAAATCCGTTGGGTCGACTC
GAAAACTATGCATTCACAAATCCTAACCAAGATAAAGACTGCCAAGCAGTGTTAGAGTAT
ATCGATGTTGCATCAGATACTGACGCAGAAGAATCCATTGAAGATCCATTAGACATTGTT
GAAATGACTTTGAAAAGAGCTTTGCCACGATCTATGAGCCCATCTTCGAAAAGAAGAAGA
ATGAGATAA
>Cre_sdc-2 CRE07312 12864 bp
ATGGTCCTGCTTTTAGACATTAACAAACGATACCTTGCACTGGCCTCGAGAAATAACTTC
AAACTGAAACCACACTTGTTCACTCTATCACTATTATTTCGGCCCAGAGGAGCCGCTACA
AAAACAATGCCAAAGAGAAAGGCATCTGTAAGACAGAACTCTTCCAATCCTCCAGAAAAC
CAGTTAGCCAAGAGAAAAGACCAAGCCGATACTTCTCGATCCGAGCCGGAAAATAATATT
TCTGTAACAGTGAAGGAAAGTCAAGTTCAACCGAGAGTTATTCCGCCCACACAGGAGGAT
GTTGGTCCAATGCGAACAAATGAAGACCAAACTGCCAGTGGGATAGAACATCAAGAAAAT
GCTCAAGATGGAGTAAAGAAGCCTGAAAAAAAACTAATACAACGATACAACCGACCACTG
TATATATGTTATTGGGATCCTCGAATTAACGTTGCAAACACTTCGGAGAAATATGTCACT
GTTCACGAAGAAATAAGACATCGTGTTGTAATGGAAGAGGAAGACTGGTGCTCAGCGCTG
GACAGCTACAAAGGACATTATTATAAAAAAATGATCAAACGGATGGAATTCCACCTTGGC
CGTAGTGTACAACAAGAGATATTACCGAACTATTTTGAACCTGTTCTTGTGAAAGAACAT
GTTTATTCTGCTCCAGAACTTGATCCATCAGTGAAGGTTGTTACGGACAGAACTGTATAC
GTGACCTGGAAAGAGCACACTCATCCGGACTTGAAAGAACTTGAGAATCAGTTTCAACAT
GTGTTTGAACACAACTACAGCAAATGTCCGACAGAAGAACCAGTAGAGCCGGTAGAACCT
GAGCCTTGTGAATTTACCGACATTGACACAGATTCTGAATACGAATACGAGATACGAGAC
GATACACCCCCAGGATCACCCACTATTCTTGATAGGCCAATTGGAAAGTGGCCTCTCCAA
ATTTTACTGAAACTTCATCAACGATTCAAAAAGAGTGAAGTTGATTTCGAAAATTCCAAT
AACTATCTGATGGCTGACCATACATTCGAGATTCTGGATCATGAACATGTAATGGTGACC
AAATTTAAAGAAGATGCAAGAAAAAAAGCCAAAGAAGGAAACATCGCGAGGTTAACACCC
CCACTAATTTCAAATATGCACCCAACAGATCTTGATCCTGGAATTTTTCACCGATATGCT
CGGATACAAACTTATTTTAGTGGTAATCTTGATTCTACAAAATCATTAAAGGAAGCGAAC
GAAGACCGTGCAATAAGACTCATCACATCTCCACAAACCATGAGACGTTTTTATGAAAAT
GCGAAAAATTTCACAACTGCATCATCATGGAACTATTTTTTTGGTTTAGGACCGAGTAAA
GAGCAACAATTTGAGGAACCAATCATTCAAACACAGTTGTGTGTTGGAAAACTTTACTCG
GGAAGATCACCAAAAACTAATCCAACAAAAGAAGAACAACGGATCAAAACAAATCTGCCA
GCAAGCAGTGGTATTCAGAATCTTGTGATGTCAACTATTTCGGAATCAAGGTTGCCTGCT
GCCATAAACCCAACAAAAAGTGTGTCGTCTGCCAAAGAACAGCATGCAGATGAACTTTCT
TCAGTTAAGAGTGAATCATTGTCGGAACAAACCGTCCGGATTGGTACTTTTGATATCAGA
CGTCTGGTTACTCCTGCTCAAGAACTGCCATGTGGAGCCCCATTTACGGATAAACGCGTA
CTGGAAGAGTTCGTCGAAAAAGAGTCATCCATGAAAGCCGTATCAGAAATCAAGGAACAG
CCAACCGAAATGGAGTCATCAGAAGGACATGATGTGGAGAACACCATTCCGATTAAACCG
GATGAGGATGCAACGTCTTCAGAACTCTCACGTGACAAAAACATTCTGGATGATCTCATT
GTCAAAGAGTCTTCATTAGAATTCTCATCAGAGGGAAGAATTTCTGAAGAAGATAAGGAA
AGGGAGATGTCCGAAGATTCGTCCAAACATTCGTTTTCTGAGATATCGTTTCCACCAAAC
CATGCAGAATGTTCTTCGACTCCGCCAAAGATCACAAAAAGAGAATGGCCGGATACATCT
GCCACTCCCAGGAGAGGTCTGATGTATTGTAAGCAGTCCAGTGAAAAACCACAGTCGTAT
GAAATGAGTTCGGAAGAATCTTTTGTAAAAAAGGTTTGCAGACACCCAGTTCCCTCAAAC
GGCAGTTTGATTAAATCCAAGGAGAGAGAAAAATCCATCGAATTATTTTCTCACGAAAGC
GAGGCAAATGATTCTGAAGGGTACCGACGTTATCTAGCAATGAGAGCTGAAAACAGCTAC
GAAGGCAATATGCATCATGTTGTTATTACGGCAAAAGATCTGGAACGAAATTCATATGAT
ATCAAAAAGTTCAAAGACAAACAAAAAAGTTCTGATCTCGACTCAGAATCGATGGAGAGG
GAGTGGTATCACGAACCTTTCTCGCGAAGAAACTCTTCCAGAGAATTATCAAGAGAGCCT
CCTTGCGATCGGAAGTTTTCAGGCGAATCGAATGTGAGCAGAGAAAAGAACAATGAGAAT
TCATACGATGAACAACATGATCACGATTCTACTGACGATAACAACTCTGATGAGAAAGAA
GAAACGGGAAGCGAATCCAGTATTGATGTCGAAAATCAAAATATAGAGGAATTGATACGG
GAGTATAATAGCAACATGTACCGTGAAAGTAGCCTAGAACGATTCCAAGAGGAACAATAC
CTGTCAAGTGAGGAAGATGAAGAAGATGAACTTGATGAACAAACATCCAAAGGGAGAAGT
GTTGATTTGATGGGAGCAGATTTCACTGCGGATATAGAAGAACAACATTACATGTCGGAT
GAGCAAGACAAGGAAGACAGATTTAGAAGAAGAAGAAGTTCTGATTTGATCGAGGAGGAC
AACAATGCAGATAGAAAAGAAGAACATTACATGTCGGATGAACAAGACGATGAGGAAAGA
TTTAGACGAAGAACTCCTGATTTGATAGAGGCAGACTATACTGCAGATATACGGGAAGAA
CATCAGATGTCACATGAGCAAGACGATGAAGACAGATTTAGAAGGAGGAGTCCTGATTTG
ATAGAGGCAGACTACACTGCAGATATACGGGAAGAACATCAGATGTCAGATGAGCAAGAC
GATGAAGACAGATTTAGAAGGAGGAGTCCTGATTTGTTAGAGGCAAACTACTCTGCAGAT
ATAAAAGATCAACAGTACATGTCGGATGAACAAGACGATGAAGACAGATTTAGAAAGAGG
AGTCCTGATTTGATGGATATGGTCTACACAGCAGATAGAGAGGAAGAATGCATGTCGGAT
GAGCAAGACGATGAGAACAGATTTAAAAGAAGAAGTCCTGAATTCATAGAGGCAGACTAC
ACTGCAGATAGAGAGGAAGAATACATATCGGACGAGCAAAACGATGAGCACAGATTTAGA
AGAAGAAGTCCTGAATTCATCGAGGCAGAATACACTGCAGATAGAGAGGAACAACATTAC
ATGTCGGATGAACAAGACAATGAAGACAGATTTAGAAGGAGAATTTCTGATTCGATCGAT
GTGGAGGATATTGCAGTAAGAAAAGAAAGTTGGAATGAGTCTCAAAATGGAGATGAAGAC
AACGAAGGAATGTCTGGATGGAGTACCCCACAACCGGTGAGGCAAGAAAATGTCCAAAGA
GCTTCAGGTGATGATGATATTCAGTTCATAGAACATCTATATTCACCGGAACAACTTGCG
AACAAAAACTTTATGGATGCCAGACTAGCAGCAGCAAAAGAACGATTGAAAAGGGAGAAA
GAACAAAGACGGCGTGCACAACATGCGATCCGAGAACTGAAAGAGTATGAAGCAGACGAA
GATCTTCTAACTGGGAAATTTGCTCCAAGAAAGGTGGTCCCAGTCCAACCAAGTGAACTA
GCAGACGCCGCCGTTTTTGCTAAACATCCTCGTCGAAAGCTTCCACCGAAAAACACGCTG
GAGTTCACTCGCCATCGACAGAAAATGAAGCGTTTCGTTGAAGAAGCTTATGATCTGCCA
CGACCAGTTATCTATCGGATGAGAGGTTTCAATTCAGAAAGGATCAGACAGTTTCATTCG
AAACGGACTCGTGTGACACGTCAAATCTGCAATAACAAGATTACACAATTTCATTTGGAA
GACGAGAATACCGATATCAAGACAGTTCCTGATAAATCATTGGCAGAGACCATTGACAGT
TACCTGGAAGAATCTAAGAAGCATATACAGAAATCCACCAGATTCTACGATCATGTATTG
GCTACTGCTGTTGAATACGATAACACAGTGAAGATGCTGCATTTTGGACGTACACTCAAA
AAACATTCTTGCAAGCAGAAACGATTGAAATTTCAAAGCTCCTGGTGGTTTTCTCCCAAA
AAGTACAGAACGAAGAAGCGTCCGAAAGGATTTTTCAAAACGCCAAAGTATTTTTGCTAC
AAAATTACTTATGATAAACTGTTGTTTCGAAACCACGGAACTTTCTTTGACAATCAACCA
TCGCCAATTCACAAAATCTATCAAGAACTAAAACCTCGCCTGATGAGAAGAAGGACAACG
AACGACATTATTCTTGATTCATCCTACTTTGTGAGAGAATTCTTTCTGGTCAAGTCGTCA
ATTTCGCTTCGAATCACTCGATCAGCGGACATTCCTTCTTGTTTCGCCCCGCCAACGCTC
AGATGTGGTTACTTTCCATTTTCTGCCGTGTCTCTTAAGAGCAAGAAGCATTATTTGGCT
GAACGGTTTAAAGAAGCTCAGATGGAGTACTTGAATCTCACATATCGCAAGATCATACCT
CCCAAAGGCTTCAAGGCTGGAACCATCACTAAAAACGAGCTGTGGACTTTCCATAAACTT
GGAAAACATATTCATGGTTTTTTCGTTGTTTGGATGGATCGACATAATTACTACGAGGAT
GGGAAAGGCACAACCGTAAACAGGCGTTATTTGGTGGACATGTTTAGCCACCAACACTTT
CCGTTGCACATTAAATATAGATGCTGGGAGACACGGTTGAAAATGGCTTTCGACAAAGTG
ACTGCCTACAACTTGAATTTGGCTGAAGTGATCAGGGCAAATCGACCAGTTTTTGATACA
CTCTCTCAAAATCCATCGCTGCTAAAACCAATTACCTTAGGAGAAATTATGTGCTCGGTT
AATATTTTTCAGCTGACCGAACAAGATATCAACCCAAAGTACTACATAAACACTGTTGGC
AAGCAGCAATTGTATGATTGGGGACGAGGAAGTACTAATGCAGATTATCTTTCTGCGTTT
GCTATTATATGTGGAGGAACAAAAGTGGCAAGACCCATCAGAAATTTCGATTTGGAAAGA
TATCGAGTTTTCAAAACAAATGCAATGGAGACCGGTGTCTTGACGAAAAACGGAAAATTG
TTTCTTCTCCATACAGCACACAAGCCGAAAGATTTTCTCATTCATATCGACAATTTTGAA
CATGAAGTAGAATGTGAAAAGCTGCCTATTCATCCTCCATTGTCAGCCGAAGGAGCAAAC
ATCACTAGAATCATTTCCGACACCCCGCAGAATCCTACATCCGTTCCAAAACCGAAAGCG
AAGAAAGCTGTAAGAGAAAAGCGAATTTGTTTGAACCGAACCGAATTGATTAAAGTACGG
AAACGTATTTATAATCTTCCGGATACAGCACCAGTGAAAAAGGAGAAAAAGAAACAAAGG
AAGCCACCTGGAAGAAAAGCAGACACTCGTGTCGAAAAAGGACTCCGATCAAATAATTTT
GATTCAGCTTATATTGCTTCCGATATTGAATCTGAATACGAAGGTTATTTGAGTAATGAA
GAAATGACAAACGAAGTGCGTCCGCCCAGACTCGTTCGATCGCAATCTGCCGAGTCATTC
CATTTGGATATCAACTACATCGACTACCATGTGAACGGATTGTCTGCTATGCACTCAACA
AAATTTGATTTCGTCGATCATCCAATTGCGAAAAAGAAAAAGAGAAAGATGAAGAGAAAA
GTAACAAAGCATACTGGTCGATTCAGAGAGCTCCAAAAGGAAAGTCATGCTTTCAAGGAA
TTAATGGAATGTTATCAAGGAAATTTTCCACGTGGCGTGAAAGAAGTTGCTGTAACTAAA
AGTTCGATTCGCAACGGTACGTATGACAGAAACAATATTCCAAGAGCATATGTGAAAGGA
GATCAACCGTTGATAGACATTGTGTTCCGAGCAGTCAAAGATTTGGTCAGCTCCGTTGTT
GGTGAAATGCATTCGAGTGCTCGTCGTCAAATTGGTATGGCTCGTTTAATCCAACAAACC
TGCATTTCGCGGATTGAAACAGTGGAAAATCTTCCGACAAACAATTCACTCCCACTACCG
GATGCTCCATATTTAGCAATGGAAATGCTTGCTCGGAAAAAAATAATAGGACGATTCAGT
CTGGAGCAAGAAAAGACCAATTTGAAAAAAACTGTTGGCAAGAGTGTAAAGAAGTACTTC
TCCTTTCCATCATATCAAAGAGAGTATCTTTTCGAATTGTCTATGCTGAAGCGAAGTGAC
TTTGAGTTTCATGCTCATTGGAAACATCTGATGGAAAGGGATACACAATTTGATAGAACT
CTGAAGCTGTTACCGTTTGATCCACAAAGTTTGCAAGCGTTGAACGATAAAGAAGAAAAA
AGAAGACAGTCGAGGAAACGTCATGCAGAGAAAATCGCAGCTCGAAAAAAACTGGTCAAA
GCGAATGCCACTGAAAGTGATTTCGAAGCGCTCAACTTGGAAATTGAAAGGCGAGAAAAA
GTCCGGGCAAAACAAGAACTTATTGACAAGATTCATGCAATGAAGCTGAAGGACAAGGTC
AAGAAACTTCAAGAAAAAGCAGAGAGACGGCAACAGATGTTGGAAAACCAAAGAATGAAT
TCTTATATCAAAGAATCGAACAGACGCGAACGTTCACTCTATCTTGCTGAGTTGGCATTG
GAGAAGAAGAATGAAGAACATGTGGCAAAAATCAAGAAAATGGCAGAGGAGGCAGAAAAG
GCTCGACAAGAAAAGATAAGGAAACAGAAAGAAGAAGAACTGAAGGCCGCGAGAGAAGCT
GCAAGAAAATTGGCTGAAGAAAAAGAGAAACAAAGGTTGGCTGAAGAAGCGGCGAAGAAA
CGAAAGGAAGAAGAAAGGATCCGGAAAGAGCAAGAAGAACTTCGAAAGCAAAAGGAAGCA
GAGAAAAAAGAACGACAGTTACAATTGGCCAAAGAAAGAGCCACCTCAATGAAGCATGCG
CGTGATCTCAATGATTCAAGGCTTCTGAAATTGACAGAGATGAAAATCAAGGATATTGAA
GAACACCAGAGGCAGAAGGAGTCAAAGATGAAATTGAAGGAACTGAGAGCTCAAAGAAGA
AAACGCCGGTCATTTGCGCCTGAAAGACACGAAAAGAAACCATCAGCGGAACCTGGATCT
AAAAACAAGAAAACCGAAGAAGTTCGAAAACCACCAGCCGTGTTGGGTCTTGATGACTTG
TCAATAAAGATTGCGGAGCATCGTATCATACGGAGAAAGTTCAAAGATTCTGATCTTCTT
CAAATCCTTCGGGAAGCTGGAGAGGCTTTCTACCTGGCTCTCAAGCACATCACCAGTCTG
TCGTTACTGTTTTTCTATTTGCAAAATTACGTGAATGTAAGTTTCAATTTGTATGCAATG
ATTTATATTTTTCTTTTTTTTCAGACCGAAAAAAGATCCATCGACGTTTCGGAAAACTTG
ATCCACTTGTTTGATAACATCGCAAAGAGTTTCAAGTGGCACATTGCTGAGAAGAGATGG
TTTTTCGATTGCAACTTGACGTTTTTGTCCAAGAATGTGAATGCAATCATCAAGACTCAA
ATCGAAAACTTGATGAAAGACTCTGCGATTCTACATGAGAGAAATGTGTCCATTAGAGAA
TCGAATGATCATAATTCAACTAATCAAGAGCCACGTGATTTGCTACAACGAGATAAGTGC
CGCATTCAACCCGGTGACGTCGATGTAAACTTTTCCAATAGATTGAATATTTCTGTAATC
GGTGAAAACAATGAATCATGGGTGATGGGTCCTCCATGGGTGCCGCCAGTTTCAACCAAC
ACCAAGTTCTGGGAGCTCATGAATCAAAGTAGGAATGCAAAGTCACTGGAAGAAGAAGTT
CGTTGGATGACACTACTCGAAAAACATATTTTTGGAAATCAAGACTTGCCACTCCAAAGT
GTCCAATGGGTTTATGCAATTTTCGGGGTGTCCTGTGTCCTACTGACCGGAAAAGCTGAA
GATGCTAGTATCGCAATTGATCCTGATAAAACTTTCTTCTTGGAATCTGAAACGCTCAAA
ATTCCCGAGAACACAAGCTCCATCGAATCGATTTTACGTCATCTTGTCACCGCCTCCATG
TATTTCCAAGAAGCCAACGTGTATCCCATCAACACAAAAGCACTTTGTATTCACAGCGGA
TTCAAAGAAGTGATTACGTGTGTGAAGAAGGTTTATCGTCACATCATCTATATATTTGTT
CGATTCAATGTCATCAATCGTTTCAAATCTGGAACATCAGTGGAGGATGCACTTTGCGAA
GTTTTTCTTGAGATTGGTAACGAACTGCAATCAATGATAGAAACTACTTTCAATCTATCT
TCTTTGGAAGTCGAGAAATTGAGACAAAGCGAATATCATGCTTCCTTGAATGCTTTTGCC
GGTCGTGGTTTTGCGGTTCTTGGTGCAAAGCATTCAGAAGAACAAAAGGAGTACACTGTC
ATGATAAACTCAGTTCTCAACTGGTACACCGCTTTCCGAAATCATCATAACGAAGAATAC
AACACTCTCAAGACGGACATCCTAGAACATCTTCAATGCGAACTCAAGGCTCGAGAGAAA
ACACCACCTGGAGATGTGTTTGAAAGCATTACGCCCTACACTGAAGTCCAATGTGATAAA
TCAACTATGAAGAACTGCGAGGATGAGAACAAGGACACAGGCAACAAACTACCCGTTGTG
ATAAATGATGATACTCTCCACAAGGAGAACCGGCCAAATCGTGAAACAACTATTGTTGGA
GAAGACGATCCGCTTTCTCCAATTGTTTCGCAATGCGTGGAGCGCTATGACATCTTCCCA
GATGAACCTGCAGTGCGGGTTGGAGCAAGATTCATAATCAATCGCGAAACTGATAACGAA
TATCGCAATTTGTACAGAAAATTGCGAGCTATCGAAATAAAAAAAGAAAATGCAGCTCCA
TCCAACCTGCCGAAGTTCGAAAATTCATATGAGCAATCTATGTGGAGAGCAATTGAAAGA
TCATTCTCTATCATCACTGAAAAAGAAAAAGAAAAGATGGAGCCGTATGAATATATTCCA
CACGTCAACAAAACCAAGAACAGATTCCACATGTTGATCAGAAAGACTAAGAATCAAGAG
AGCATGTATCCGCGATTCATTCTCCCTAGCGATTGGACGGCGTTTGAAAAATTCTACGTG
GAGGATGATGTTGAACTCTTTCGGAAGGTTGAAGATGATGTTTTGACAAGCTTCAAGAAC
ACAGTTCTAACAAAAGAAGAATTCGGACGAATGCAGTGGTCGGTGCCACAAAGACGAGGA
ACTCCCATGCTGGCAATCGAGTTTTTCTGTGACTTGGACAAATACAGATCACAGAGGTTG
TTCATACACCAGGTGTCTACTGGAGCGCTTCCTTTCAACTTCAAAGTATACAAGCATTTG
TGGTTCATGGGTAACTTACTACCAATGACTTACAACCCGGACAGTCACGAACACGTGCCG
GACAACGCCTGTGCTGGATGTACGGAGGGATCTGTTGTCATAGTTCATAAATGCTGTTGC
GTTTTCCAAAGGCAGGATAAATTCGATAATTTCATTTATGTGGATACTACAATGGATTGT
GAAAATGAGGATGTTGAACGACTGGTTGGCCGATTTGTTTGCGAGCATGGTCCGAGTTCC
GTGCTAGTTTTGGTCAACAAAATTAGATCCGAATTGTCTGGCCGAAGTTTTTTCGAAAAG
GATATTGACCTTTCTCAACACTGGGATTTCGATTGCAAACTAAGAATTATCAAACGGAGA
ACAATGCACGAAACTATTCGCAGTATGTTTGCAAATATGCCGCCAACATCCACCATGATA
TCAGAAAGTATATGGAAAGAACAGCCTCGGGAGTCGGAAGATTCAAGTTCAACTCGGGCT
TCATCGAGGTCAAGTGCGTTGGAAAACAGTCCTTCAGTCGAGTTTGTCTCATCAAAAGAA
TCATCACCGATTTCATCTTCGACTGAATCATCATCGGACATACACTCAAAATCGCCGGCC
ATAAAATTGTCGCGAAGTTTACCTCCTCAACCTATGAGAATAATGTCACCACTGCCGAGA
CTTCAAAAAATCGCAGCCAGTGAGCCACCAAGACCATTGGACAATCATCATCAAGCATCA
TCATTTGAGAAAATCTCCTTCAGCAGCTCCACCCAATCATCACCAGAGTCTATTTATGGA
AGCGACACAGATTCAGATACCGAGTTATCTCAGTTCTTAGACACGTCTTCCTCTTCCCCT
CAAAAGTATCCTCCTATCGTATCGCCTTCAAAAGAAAAAACCAAAAATGAAACATCAGCA
TCTTTCGACCGACGTCGCAACCAACAGACCCCTGTTAGGAGACATGGTTTTAGAATGGTA
CCTCTGAGAACATTTAGGTTTTTTGAAGAAAAACCAAGGTTCCGATCCAAAAGTGTGGAA
TGCTCTTCAAGCGTCTCCAAAAAGAAACAACCAGTTTTTGCTCGTTCCTTGTCACAGTGT
AGCCTGAATGATATCAACAAGTATGCCCGGCGGCGAATGGAAAACACGATCAAGAAGTAC
GACGACTTTGATTTGACGGAAACACCTGGTGTTCGGAGAACTCGACAAAAACGTATGCGC
GCTGAACTTCTTGATTCTCGGATGTTTGAGATTGGCGGCATCAGCAGTTGTGATGTACGG
AAAAAGTGTGGTCTCATCACCTCAATGCTTGAATGTGGTTCCAATGACAAGGATCATGAA
ATGATAGCTGCACAACCCCGTTACAAAATAATAGTCGATGCAGCATCAAGAAACAGCTTC
CAAAGTGTTCGTGGAGGTGATAAGAAAAATCTTCCGGAGTATGATGAAAGAGGATACTAC
AAAGATGGAGACGTGATATCTTTGGTCATGAATGAGTACCATAGGTACCTCTCATACGTG
AAAGAAAAATTGGCCGCTGCTCAACAATTGATGGAAATAGTCTTGAAAGATGCGAAAAAA
TTAGTGAACTCCTCTGCGACTATGAAACTTTACACAGCTCACGATAAGATTTTTAATATG
AACTTGTTTCTTTTTGAACACTTACTCCATTTGATTTGTCAGCACACGTTCAATCCATTG
GCAATCTACTATGCTGAAAAAAATCAAGATGTAAACTACATTCGAAAATCTTTGGAAACG
CAGAAGAAAAACGTTCCTATGGTTATGGATGCATTCTTTAACAATGAACCACTGAAAAGG
CAACTTCGCGAGATAGCACAGCTTGAAGTTCACTACGACACTGAAACAATGGTCAATTTA
GCCCTGGAGCTTAGTCGTATTGCAATTGAAAGAGTGAGTTTTCATTTGACTTTGAACATC
AAAAAAATAATATTTTTTAAGATTCGAATTCCACAAAGTGTGAGACTAAATCGATTGAAT
AACTTACCATGGGTAAACGCTCATTGTCGATATCATGATACTGTCGATTTGATGAGGCTC
TTCCCAACTCACTGGTCCGTTTCATATGTAGAAGAATTTAAATTCCTTGCCGAAGCAAAT
CATTTCGACGCAAATCAACTTTTGATGCAACTGACTAACTTTGATTACACTAAGAGGGCG
CCAATGGGAAACTTTTTCAAAGGATTCATAGAACAATCGGAGCAATTTTTTGGTGTTGTT
GCTGATTTGATGCCTAGTAAATGCATTGATATCAAGATGAAAGCTTTTTATCAACACCAA
GCCATCACGAAAGTATTTGAAGTCATCAAAACACGGAAAACTATGCTGACAAGCAGCGAC
TTGGAAGGAATGAGCATTATGAATGTTGTCGTTCTGTATAATGCGTTGATTTCAAATCCA
CCTTATCAACGATCAATCTTAGACAGTGCCGTTTACTTGGATCTACACTACAAAACGCTG
AAAAAGAAAGAAGTGCAGTTTTTAATCCAGCCAGCTCTCATTGGAATAACATTCGCTTGT
CTGGAGGAAAGAATCCATGTGTCGCTGGTGAAAGAAGATGAATTGATCACTTCCAATTCA
CATCCTCTACAAAATGCAATTCTGAATAAAAGCGAAATCAGAATGGTTTCAAAGGCAGAA
AATCTGAAACTTTCAATGATTGTCGATAACGCAACCAACAGCTTAAGTATTGCATTCCAC
TCTCAGTCGGATCCAGATAGCTACGATCGTGCTCCATTTGGATTCCTCCCGGCAAGACCT
CGAGGGCTACCAACACCATGGAAATATGTTTTAGAAAAAGTGATCAATCCTAACTTCAAC
CTGTTAAGCAGGTATTTGAAACAACAAATGTCAATGCCATCAAAAACAAACTTGGGTCGT
GTTGAACAACCAGGATTTAATGCCGTTGAACAAAAAGAAAATGTTGAACAAGAAGCAATC
GATATCAATCCGGAGCCATTGGAAACTGTTGTTCGTACCGTTATACCATTAAGAAAACCA
CGGGAGAAGGAAGAGCGCCATGTTTGGTCGATCAGCCCCTCATTGGAGATGAAACTCAAT
CTAATGAGATTTCGTTATTTTTAG
>Cja_sdc-2 CJA13416 9030 bp
ATGGCCGAATCACAACCGGTGTCTCGGAAAAGAGAAAGCTCCGGCGATGCCCCAGAAATT
ATCAATGTTGTTATCAAAGGCACGCCGACACCAAAAAAGAAAGAGCGATTATTTCTTTTT
TCACGCGATCCTCAAGGTGCACAAGGTCCAATAGACGAGATAGATTTATCTTCAAACTCT
TCGCGTCATTCGTCGTTAGCCGAAGATGTGGCGGTGGAGAAGGAAGATGATCGAGAGAAG
GCTGTTGCCTCGTTTCATTCGGCATTGAGCACTAGCTCTTGTACAACCTCGAGTTCAGGT
TCACTATTGGATTCAGATGATGAATATGTGCCAGAAGATATTCGAAAAGCCAACAGGGAG
AATGCAAACCAAAAAGAAGACCAATTAGAAAAAGATGTTCCACAAAGTAGCAATCAATGC
AATAATCAAGGCCAAAAGAAAATGTATTACGCTGCATCAACCGGCTGCAATGCAGATGTT
GATAGTTCCGACGAACTGCTACTCCAATATAATTCAGAAGAGGACGCTTTAGAAGAAGGA
ACATCACATTATGCCGAGCAATACTTGATGGACAGCACGCTAGATGAAATGGATAATGGG
GCGGAGGGCCAGCGTGGCGTTCGAAGAACCAACGATCAAAATGAAGATTCAAATCAAGAA
GTTCAAGTTATCGAGTGCGAGGATATGCTTGAGACGGAAGAAGAACCAACAGCTACCACA
ATATCAGGACAACAGCGACGAAGAGAATTTAAACGAGTTCATCCTGCAAAGAAAAGGAAA
TTCAACGTGCGTCAGGAAATACGAGTTTTGAGGAACGAAGCCCGTCCAGTGTTGTTCCGA
AAACAATCTGTGTCTCTTATGAAAACGAGAAATCAAAAAGTGAAAAGAAATCGTGTAACT
CGCAGAATTGCTAGCCACCCGATTCAACAATTTCACCTAGCTGATTCAAAAACTGAACTG
GAAGATGTAGAAGTTCTCTCCCTGGGCGAAACAGTTGAGAACTACTTGGATGCTTCCAAA
GCCTTCTTGCCATTATCCGAAAAGATGTTTGATCAGATACTGTGTGCTGCTGTGGAGTAC
GGTGGAACTGTGAAAATGTTTCATTTTGGAAAAGACATGAAAAAAAATTCGTGCAAGCAG
AAGAAGCTACGTTTTCAATTGTCCTGGTGGAAGAAAATCAAGAGTCAAGAAAAGGATAAA
ACTGGTCACCTTCGAATTGCTGAAGAACCGCAGCTCCGAATCGAGGATGACAAGTTTCTT
TATGCGCAGCATTTCATGACTCCAAGACATCAGAGGTCTCAAATTCAGAAAATTTTGTGG
CGTCTCCGAAGGCGAAATCTAGAGAGAAGGCAGAATGACGACATCATTCGCGACAGTTCT
TTTTTCTGTCGGCAATTTTTTCTGGTAAAATCTGCGATTTCTCTTCGAATCAAGTTGGCT
TGCGACATTCCTGATTGTTTTATTCCTCCTATGATGAAATGCGGCTATTTCCCCGCCTGC
GCGAAACATGATCATCAAAAAATGGACTACTTGCAATCTCGTTTTGAGGAAGCCCAAATG
GAATACCTTAGCTTAAATTATCGCGATATCAAACCACCCAAAGGTTTTCGAGCCGGTCAA
ATATCCAGCATAGAGCTCTGGGAATTTCATCGGTCCGGAAGGCACATTCACGGGTTTTTC
TTGGTCTGGGAGGACAAAGTAAATTACGTCAACGACCACAATGGACGGTTCAAAAGGAGA
TATCTCGTGGACATGTTCAATTTTATCAGATTCCCACTTTATGTGGAATGGGAGAGATGG
GACAGTCGTTTGCGATCGGCTTTCGACAGAGTGATTCTCTACAACCTTCATCTTGCGGAA
GTTCTTCGAGCTAATCGACCTGTTTTTGATACTCTTTCACGAAATCCGTCACTTTTTCAA
CCATTGAATTTGCAAGAGTCTGCAATGCTGATGCTTGATCATGAGGTTCAGCCTAGGTAT
TTTACAAATGTGGTTGGAAAAAAACAGTTTTACGAGTGGGCTCGGAGAAACAGCAACATG
GAACACTTATCAGCATTCCTGATGATTGTCGGAGGAACCAAAGAGCTGCATGAAGTCAAG
GAATATGAACTTCCACGTTCCCACGTGTACAATCGTGACGCAATGGAATGTGGAATGCTA
AACAAGGACGGAAAAGCATACCAATTCAACAGTCATGTTCCTATCAAGAAAGTGTTTATC
GACGACAATCTCGGAGATGAAGGAGTGAGACTCGTTGACATGCAAACGCCTTACACCGAA
AAAGTCAAGACTAGTTTGATTGTGGATATTCCGAAACCACAGTTACCGCCACCAAAACAC
GCAGCAAAAAAGAACACGAGAAGCTTCATGACAACTCTCACGCGCAAAAAACTCATGCAA
GTTCGCGAAAAGATATATGGTGTACAATATTCCAAGTCTTTGGCTCCATCATTAGCTGAG
CTTTCGAAAAAAGGCAAGAAGAAACCCGGAAGAAAGCCAAAGACAAAAATGGAAGAATGG
TTGGAAAAGAACGATTTTGACAATATGATGCAGGCTTCTGATTTGGAGTCAGACTATGAA
GGATTCAAGGGCAGCGAAGAAATCATGGACTTTGAGGCTACATCCAAAACGTTTCTCAAG
AGAAGTACATCATCTGACTCTATTTTCTTGGATTACACGTACAAAGAATGTTTAACCAAT
CGCATTTGCTTGTTGCATCAGACAAAACTTCCTAGAGAAATGGAAAAAACGAAGAAAAGA
AAATACCGAAAAATGAATCGGATTGTCAGTAAACACGTAATGCGTCACAGAATCAATGCG
TCCGAGGAATTGAAAGAGGAAAAGAAAGTAGAAGCCTACCATCGGAAAATGCCAATAACT
GCAAAACATGCGGCGAAAACCAAGGTTGCTATGCGATATCCTTCAAAATTCCGAAAGTAT
AATCTTCCACAAGTTTACGAAAAAGGTGAAACTAATTTAGTTCTAGAAGTCTACGATGTT
TGCGCCTATCTTGTTAATCACGTTTGTGCACAAGAGATAGCAAGTTCACGTACCGCGAAT
CAACTTTCGGAAATGGTCTACAAAGCAAGAACTACACGGCGAGCAATTATTGACGAAATG
AGCACAGTTGGCATGTCACAACTTCCACCGCCAGAATATCTTGCAATGGAAATGCTAACC
AGTGAACAAATGACTGGCAGACCTAGTATTATCACGGCTAAGCGAAAAATCATGAACGAA
ATGGCAAAAGCAACAGAAAACTATCTCGACAATTGTGATCCTCGGCGAAGATATTTGGAG
AAAGATATCGAAGAGTATGAAAAAAGTGTTCGTCATCGCAAAACGCACGAGAATGAGAAG
CCTAAAGAACCGTCGGTTCTTAGAATAAGTGAGAAGAATAATCAGGAGGAAAAAGAACGC
CTTGAACGTATAGAGAAGGAGAAACAGGACAGACAATCGGAGAAGGAAAGGAGAAATCGT
ATTGCCAAGGATAAGATTGAGAAAGAACAAATGGAAAGAGAAGCGATTGCAAGGAAAGAG
AAACTTCTTAAGGAACGTGCCGAGAGAATCGCCCGAGAGAACATGGCGAAAGAAGTTGAG
GCGGAGCGAAGAGCAAAGGAAACCGAAGAAAAACGCCAATTAGAAGTGCAGCAACAGTTG
GAGCTCAAGAAAGCGAGAGATGATGCTTTGGAGGCAGAGAAAGCTAGAAAAGCAGGAGAC
GAGCGAAGACGTTTGGCTGAACATCTACCGGATCACGCTACTGTTTTTCTACACGATATA
GTACAAGATATCAACAATCCACAATATCGGGAAGCTCGACGGGTGTTCAGGTTGACAAAT
ATTCGTGGATTGATGATTTCTTCTGCACAAGGCTGGGCCAAAACATTTTTTCGAAGTTGT
GGAATGAAGAGCGATTTTGTAATATCTGAACTTTACGCTCTCGGTGATGTTCAGCCAAGA
AAACGACAATTCGACAAGTTTCAAACTATGATTTTTGAGAATCTTTCGCGCTGCTTTGAG
TATAACTTGATTGCTCCAGAGCGGCGTGAATGGATTTTCACTTACAAAGAAGCATACTTG
GATTTTGACTACAAGAACCGTGTTTTGTTTGACCACGCTTCCGATAATGCAGATTACAGT
TACACACGTGAGCATACTCCAAAATCTACTCGCATGGAGCAAACACCTGTGCCTCGTCCA
AGCCAATCTAGAACTCTTTGTCAAACGTATCAAACTCCACTTCGGCCATTTCATCACACT
CCAGCGGAATTGGATTTGTCAAATTTCCGAACACCGGAGAAGTTCAATATCAGCTACCGT
TCTCAAAAAATTCATGAAAGGGAAACAAACACCAAACTGGATGTTGTTCTCAGAAATCCC
AAATTGGCCCAAGAAAAAGTGACACATTACTTTCCGTCTACAAAGCGAGTCAGTATGACA
GTTCGCATACACAAAACCCGCAATCCTAACACTACAATCCTTAAAAAGAGTGTTTCTCTT
TCGACACCTTTTTCAGATAAAAATGTAAAGAAGACGGTCATGTTTGAAGACACGGAAGCA
GCAAGTCCGGATAAAAGCAACGAGGAACAGCCTCAAACGCTGGTGACCAAAGTTGTGGAA
ACAAACCAGGATCAACAATCTGTCACTGATACGGATTCTCTGTCAACTGTCACGGTTTGG
AAGCCTTCTCAGAATCCATTAAGCGAATTTTGGAGGATCGTTGCTTTGCTACAAGTTAAG
AGTATTTCTCACCAAGAACGGTCTAAGATACATGGAGAACTGGATTCTCTTCTAAAATCT
AGTTCTCTTACCAACTTTCAAAAAGTATCGTGGTCATATGGAGTTCTCACTGTCATATGC
TCACTGCTGTGTGCAGATTTCCCATCTGAACATTCTCAGTCAGGTCGACTAAAGAACGAA
TCACTGTTACAGAAAGACAATTGTCATCTCAAAGTCATTCTGAAAAAGTTGGTTTTCGCG
TCTCAAATTTTGTCAGAAGCATGCAGTAATAAAAGTGATTTACGAAGTCTGATCCAATAC
GATGGAATTTTGTTAGTGAAGAATGCGGTATCTCATGTTTTGAGAAATTTAGCTGTGATT
GCTCTTGGCCTCAACACAAACGAAATATTCACGCCGAACTCGGAACCACAAAGTATCTTC
TGTGAATTAATACGCGATGTATTTGTTGAACTTCGAGACTTTTTGGCAACTGAGTATCAG
ATCACGGAACAGCAATTGGCTCAGTTGGAACATGAATCAAACCTCGTCAGAGATTCCATT
GTGCAGTTAGCCAACTGGGATCTGTATTTGAAACACATGTTCGACGGGGAGCTAGTTTTT
CGCATCAGAAGTATCAACAAATGGTTCACAGCAATAACAATGGAACACGGAGAAGATATG
GACACAATAATCCAAGAAACATACCGTCTCCTCAACTTGAAACTTTCTGGGCAGGATTGG
GGAACGTTGGAAAGGATAACAGAGTTGAGTAGTGGCGAGGAACATGTCAAGCCAGATATC
AATGAGCTTAGGCAATTGTTTGAGAAGAGAATTCCGATAATAGATATTGACAACGAAGAC
GACGAGGTAGTCATTGTGGCGGAGTATGATTCTCAAGGGAAAGAAATAAATGTCATTGGG
AACACGGAAACTTTTAACAAGAACTTTGCAAAAACGAATGCGTCAGTGAAGGTTCCGACG
AAAATGGAGAGGAAGTTGTTGAAAAAAACCGCCAGAGCAAAAAGAAAAGCAGAGGAAGAC
ATAGAAATTTCACTTCCATCTAAATTGCCAAAATATGATGTTACGTTTGTCGACAAAGTT
TGGAAATCCATTGAAAGAACATTTGGTGATCTCAGTGGTCGCGAGAAACAGCAAATCTCT
TTGTACGATAAATTTGGTCGAGGGCACAAAAGAGGAGCATTCCGATTCCACATGTTGCTA
AGCGTCCAATCGACCATTGAACCAAATGCTTCACCGGAAAAAAAGAGACTCTTGTTTGTT
CCACTTCGAGTTGAAGAGGAGGACGGACCACGCTTGGAAGCCGAAAATAATGTTCTCGCG
CAATTCGAATGTCAGGCTCTGTCCGAAGAAGAATTTAACAAAATGAAGTGGCATGTTATG
TGCAACGGTGGTCGATCGAAAGTGGCTCTCGAATTTTTCACAGACTTGGCAAAATTCAAA
AGTGTCAAGAGTTTCAAGAAATCTGTGTCAAACGGAACCCTTGACTTCAAATTCAAAGTC
TACAAACATCTGTGGTTTATGGGCAGCACTCTACCATGCCAATTCTCTCCGGACAGTCAC
GAAGACAATATGGAGTACAACGTTTGCGCTGGATGCACAAACGGAGACGTCATTCTTGTC
CACAACTGCACTTGCGAGTTTCACAATGACCCGCACAAGAAAACAACAATCTTCGCGTAC
TCTAGCCGCCCTGTCGGACTCTACATGGTTACTCGTCTTGTTGGTCGATTCGTTTGCGAG
CATGGGCCAAGTTGCGTTCTACAACTGGACAGTGAGCCACCGACTGCAGAGAAGTTTATC
CGGGGAGCTGCCAAATACGTGCAGTTCCCTGCGAAATTGCGTGTTTTCAACAAGAAAACT
ATGTTTGACGAGCTTTGTGAAACATTCACGGACTCTCAAACCTCTTTGAAAAATGCTTGC
AGCAGCAGTGAAAACTCTAGTTCTGGAAGCAATATTGATATGGTCATGGATACATCTTCA
GAATGTTCTGATGAATCTACGGGCTCCACCAGTCTTGCAAACACGGATGAAAAAATGAGT
CAAGACAACGAGAGTTCTTCAGGGGAAGATGATAACATCCAGGTTCCTGAAACAGTGCAA
GATGGGGGAGAAATCCCACAATCGATATTTGCGGAAACTTCTGAACACACTCTCAAAAGT
AAGCAGCAAACTCAAAGTGCGAATTATACAGAAGTCACACTGTCTGTTCGAATTCCGAAC
CTGAACTCAGAAGAAGAGAAAGATAAAACCCCCGGATTGGATGACCAAATTCCACACACC
ATATCAGAGATTGTAGTTCCACTTGTGGCTGAGTGCGAACCAATCACAACCGATTTAGAA
TCTGAAAAATTTCCACCCGTTCGTCCAGAAATATTGCCATCGCAATCATCGAAGCAAGTA
GATTCTCCAGTCTGTCCGTTCAAGGAAGTTGTAGGACCAATCGAAAATCCCGTATTGTTT
GGAAACTCGCCAGACTTTCAAAAAACAAACTTGAGCACGAGTAATCTGCATGAAGATGTA
CCAAGAAGAAAACAATATCGAAACTTTCAAAGACGATCCAAGAGTGTTGATCCAAATGAA
AACGGAAGGATCAATCAAGCAAAAGAACTAAAAAGAGTTGCGTCCACATGCAATTTTGAT
TTCATTCAAAGTTATGCTGAATGTAAAATCGATTTTATAACTGAAAAGTATAGAACGGAT
CATGTTCATGAATATTTTGATTTGGGAGCAATTCCGTTGGACAATAAGAGTAAGGAAGAG
ATGCAGGAATTGGCAAACCTTATCGAAGGCTTGACTCATCTCAGTTATCGCGAATCGGAA
GAAGTATTCATTTCTCTTATGGCAATACATTCTAGCAATACAACTCAAATGGTGAATTTT
TGCAACAAGGAATTGGATCGCATACGCCGCTCTACTGAAAAGTTTCACCTGTACAAATAT
CGTGGCACTGATATCAATTCTGACCTCTTTCCCGAGTTTCAAAATGATACAATGGTTTCC
GGAGAATCCATATCTATTGTCATGGATGAGTATTATAAGTTTGTACAATTCAAAAAAGAT
GTAATGTTTGATGCATCAATTGCACTTGATGTGATTAGAGGAATGAGAACAGAATACCTG
AAAGCGTTTCCCATGCTCTTTACTGCCTACGAGATGATGTTGTCCTTCAACAGAAGCCTT
TTGGAACACATGCTCTACCTAGTCGCAAAACATGTTTTCAATCCGTATGCAGTTTTTGAA
GCTGAAAGTGAACAAAACGTGGAGCGTATACGCGAACGCTTAAATAACGTCAAGTCCGCA
ATGAGCATGGTCAAAAATGCATTTTTCAACCTGGAGCCACTTAGGCGACAAGCTGATGAG
CTAAAAGAAATTCAAAAACGCGTTCCTCCAAATGAAATGAAACTGGTTGTTGCTTCATTA
GCTAAACTTGTCATCGAGAGGGTACGTGCTCCTCAAACAGTTGATGTGGTCCTTGGAAAA
TTTGGATCGTGGCTGAACTCTTCAAAAGATTTCAAAGAAACTGTTAACTTGCTCATGTTT
AGCATCAAGGACACTTTACCAGAAGCGTCAGTCTGCAACCGCATGCTAAGCGAGGCTGAA
GAGATGTGCTTTGAGCCCGACCTTGTGGATGCTCAATGCAGAATGTTCAGTCACGACTAC
GCACTTCCCATACCGGAGTTCTTTCGAGCCGTGTTTTGGCAAAGTGAAGTTTTTTTGAGA
TGTTTGGATTCTTGCTCATTGGGTGGAGCTGTAGACCCATACATGCGCTCCTACTACGGG
CACAAGTCATTTCTGAGAATGTACAATCTGATACAGCGGAAAACATTTCTTACCCGCGAA
GACGTCATTGCGGCTCCACACACAACAAACGCTATGGTTTTCTCAACTATCTGCGGGACA
GAGAAACGAAATTATGACTTGCTTTTTGATGCTCATAACCTTAACAACTATTATGAACGT
CTTCTTCAATATCCGACAACGCAATATCTTATTGAGCCATCACATATTGGAGTCGTTTTT
TGTTGCTTTGATAATTGTTTCTTCGTTGCGGCGGTCAATGAGAAGCCAGTGAATGTACTT
CCAAATTATGAATTTCCTAATACAAGTTGCATAAGATCTGGGGAAATTTCAATTGATGTT
GAGTACCCAAGTTGTACAATCACTCTTATGTTAAACCGACAAACTCTGATGCTCAGCATG
GTTTTCATGACTGTTGAGGGAGTCGGAAAAGACGATCGTTTGGAGCTTGATGTACTCCCT
TGGCAATACTTCAATTTTGAAGGTCAATGA
>Cbr_sdc-2 CBG17307 (spliced + UTR - 9747) 9747 bp
ATGGACAAAACAGGAAGAACCAGACAGCTCAGTGAATCATCATCACAAGAATCAGTGGCA
GTAATTACTGTAGTTCCATCACCAGCGCAACCCAAGCAAAAGCTAAATCAACAACACAAA
AAACAAAAGGACGGAGAAAGAAGAAAGCGTGAGCAGCAAAAAGACAGAGATCTTGACGCG
ATTTTGACAGTAAACGATCGTCGGCAAAGACCACAAGCATCGGCCAGTGCTAGTCTTCAG
ACGGCGTACGTTTCACCGAAGAAGCATTTTGTGCGGAATCGCCCACCATCAATGGCAGTT
CCAAGTCCTAAAAAATCAAATCCCGTTAGTCATGAAAAGTCAAGGCTCTCCACTAGCCAT
TCTCCGATTCAGAAGCCAATCCAGAAGTCAATCCAAAAGCCACCAACTAGCGATGCCTGT
GCTTCCACCTCCTTTCATCAGAATCCATCAGCAAAATTGATTCCAATTTATCCTCGTTCC
CCCAAATCAGGCCCAAAACATTCGGTGACGTTTCGTCATCCGATATCAAGCCACCAATCA
TCACTATCTTCACATGAAGATTCACCACCGGCTACAACATATCCAACATCGTTGGCAAAG
CTCTCGGCTTCCGTTGATCACTACCAGCAATCTATACCGCAGTCTTCGTTCCAACAATTA
ACACCTCGTGAGCAAGAAATAACATCTATACTTCAAAATTCGAGTTCACAATCAGAAACT
CAATCGAAGCAGAAAACTGTTGACCGGTATTCAAACTCTCCCGAATTTCTCCAACCAGTA
CTTCCGAAACAATCGAAAAAACCTCAACAACGCCCTCAGCAGAAGATAGAAAAATCTCAC
CACCCAAAAGTCGTTTCAAGCGTTGATATGTTGAATACCAAATACAATCGTGCTGTCCTT
GCAACTGATGATGAGGAAAGCCAAGATTCAGGTTCAAGAAGTCAAGATTCCAGCTCTCCT
GAGTTCATCAGAACTGTGAAAAGCCCCAACCAAAAAATGGCTCAAGGTAAACATAATTCT
GGCCACGATTCTGGTTGTGCCACCAGTTCAAGCCAGAATGAGCAGCGGAGGAAACGAGCT
CAGCTCTCGAAAAAGGTGTTAAGCGTTGTTGTTGAAGAGGACGAGGGAGCAGATGATGAG
GAAGAGACGCCACCTCGAGAAATCCAGGTTTCAGGAGGGAGTGAGGATAGTGATATCATC
GAAGTTTTTCCAAATCGGAGTGATCGAGATGCTACAAGGCCACCAAAGTCACGAAGATCG
GAGAAGAAGTCGAAAAAGCAAAACAGACGATCAAGGACGCCTTCCAGAGAACCAAGCGTA
GTCATCGATGAAGAAGAAGCGCCACCAAAGAAACGCACTCGTCGTCGATTGAAGAAAGAA
AAAGACCCAATGGATGTAGGTACACGACGACACAAAATGAGGCGATTCATCCACATCGTC
TATGGAAGACCTCGTCCGGTGAAATACAAGATGAAAGCTCTTACCATAAAGAAATACCGA
GCTCTCCATCAAAAAAGAACGCGAGTTACAAGACAAATCAGCAATCACATAGTTCCGCAG
TATCATCGAGAGCCTGAAAAAGGAAAACGCAATGTGCCAGAATATACTGTTGCGGAAACC
GTTGAAAGTTACCTTGACGTTTCGAAAACCATGATGCAGAAGTCGTCCAAACACCATGAT
GAACTTGTAGCTGTTGGTGTCGATTACGATAACTCGGTGAAGATGCTACACTTTGGCAGA
ACCATGAAGAAACATTCGTGCAAACAGAAGCGACTGAAATTCCAAATGTCCTGGTGGCCC
AAGGATACCCCCGATGAGAAATTGAAACGTAAAGGAGGAATCAGGACAACTCGAATTACG
TGTTATACGCCATATCGAATCATTGACGATCCATACCTATTCAAGAACCACTGGTCGTTC
TGCCCAAAGAGCAATGCGCCACTACAAGTCATTCGCAAGTATTATCTGAAGCCAATGACA
AGAAGACGCACAACCGATGACATCATCTTAGATACCTCCTATTTCGTTCGTGAATTCTAC
CTTGGAAAAGCGTTCATCTCACTACGTGTCACTCGCTCATCGGACATTCCATACGTCTAT
GTGCCCCCAATCATGCAGTGCGGATATTATCCATATAGCGCCGTAACCGTGGAGAACAAA
AAATTCTATCTGGCAGCTCGATTCCGAGAGGCACAGTTGGAATATTTTAATATTACATAC
CGCGACATAAAACCATGGCAAGGATTCAAAGTTGGCACTATCACCGATTCCGAGCTCTAC
TACTTTCATTGTCTTGGAAAGCATATTCATGGTTTTTGGCTGATTTGGGAAAAAATTGGA
CGTTGCAATGTGGACAAACTGAAGAGATACACCAACAGACGATATTTGGTGGATATGTTC
AATTTTCAATTTTTCCCACTTGATGTGGATATCAAGAAATGGGAACTTCGCTTGAGAATT
GCGTTCGACACCGTGACCGCTTACAACTTGCATCTAGCCGAGGTCCTTCGAATTAACAAG
CCGGTGTTTGATTCGTTAACTCGAAATCCGTCATTTTACAAGGCTGTGACGTTAAAGGAG
ATTGTGCACTTGATGCTGGAGCAGGGTATAAACCCTAAATATTACATGAACAGTTGTGGC
AAGCGCGAGTTTTACAATTGGGGCCTGGAGAAAACCAACGAGGACTACTTGTCAGCATAT
TTCATCATTTGCGGTGGATCCAAAATCATTAAAGACAATAGAAAATTCGATTTGGAACAC
ACCCGAGCTCACATCGATGATCAAGAAAACACGGCAGCAATCACCAGGAAAGGAGAAGTG
TTGCATATGCATATTCCAATGACACCATCGGAAATACTCGTTCATCTCGATAACTTTAAA
TACAAGAAGAACTTTGAAAGATTGATTGTGCATGGTCCAATGACTCCTGAAGAGCAGGTC
ATAACAAATTTGATCGCTGACACTCCTCGTTGTCCAACGGTAACACCACAAGAGGCACCA
AAAAAGACTGTTCGTCTTCGCACGACAGTAATGACCAGGAAGGAGTTGATGCAAGTCAGA
AACAAGATCTATCAGATTCCAAAGCCGAAGAAAGTGAAGAATAAGCCGCAAAAGCCAGCA
AGGAAGAAGCCAGGAAGGAAACCAGAGACACAAGTTGACAAGGGTCTTAAGAAACACGAC
TTTGATATTCTGTACATGGCATCTGACATCGAATCAGATTATGAAAATTATTTGAGCGGC
GATGAGAACTACGAAGACAACATTCCAAAGCTCACAAGGTCCCAATCCTCAGAATCCATC
TTTGCTGATATTTATTACACCGACTACCAATTCGACAAAGTATCTGGCTTCCATCGTCAA
AGAATCAATTATATCGTGCACCCAATCGCGCAACGGAAGAAAAGAAAAATGAATCGCCAC
GTCAAGAAACATCTACTCCGTTACAGAATGTTGGCTTTGGAAGGTGTTGCATTCAAAGAA
ATGCTTGAATGCTATCATGGTAATCTGCCCAAACTTGGCCAAGAAATCACAAAGACGAAG
AAGGCAATCCGAGTTAACGGGTACAAACGATTCAAAGTTCCAAAAGTTTTCGAGAAAGGA
GATTCAGCAAAAATTGATAGCATTGGTGACTTGTTGAAAGAGATGGTCACGTTTACTGTA
GCAGCCGAGCACTCGAGTACTCGTGCAGCAAATGGTGTGGCACGTATTGCACAACGAGGA
CGTATCATGCAGCGACTCACAACAGACAATCTGAAACCGACAAACTTTGGTCTTCCAGCC
CTCTCGTACTTAGCGATGGAGATTTTGACGCGAGTCAAAATGACTGGTAGAACAATGATG
GAAGAAGAAAAGCGAAACCTTCGGGAGAGTGTAAATCAGAGTTATATCAACTATATGTCA
CTATTGCCTCATGAAAGACGACTTCTCGATGCCAAAATCCGAAATCAAAAAGACAGACAC
ATTGCCCTACAAAACGAGCGTTATGAGACGGAGAGAATGAAGAATTTGAGCAAGAGACAA
GGCTTCATTCGATATGATCAACGAAGCTTGCAAGCTCAGCATAAGAGAGAAGAAGCAAGA
AGACTAAATCGTCTGAAGCACTCGGAAAAGGAAACGGCTTTTCGAAAAGAGCAAAGATAT
ATTGCAGAACTGAAAGCAGCTGGAGGTGATGTGCCAACAAAAGAATGGATCAGGAAGCGG
ATTCAAGAAGAAGAAGCTGAAGAGGCCGCAAAAGATCGTAAAGCAGAGGAAGAACAACGT
GAGCGCAAGAGGATGCAAGAAATCGAAGCAGCTAGATTGCTTAAAGAGAAGGAACGCCGT
AAAGCTGCAATTGAAAAAGAAAAGTTGGACGAAGCAGTGGCGACTAAACTTCTGAAAGAG
AAGGATGAGCGAGAGAGGAAAAGAATTGAAATGGAGAGGATTCAAGCAATTCTCCGAGAG
TCATCAGCACTTATGAAAGAAGCAGCTGAGAAGGAAAGACAGAAACAATTGGAAGAGGAT
AAGCGCCGTAAAAATGCTGAGAAGAGCCAATCGGAATCAGAAGAAGAGCTGAGACGGTTG
GATCGTCAAAGACACGAAGCTCGACGACTGAAAGTTTTGGAACGAGAGAAGAAGCGGTCG
GAAGAGGAGAAAACGATGGAAGCAATGTGGCTTCAAAGACAAAAAGAACTTGCCGAAATG
AAACGCCGTCAAGAAGAGGAAACCGCCAAATCGTTGGCTGCAGTGAAGATACCGAAAACT
GTCACTACAAGTCTCTACAGACTGGCCCAGAAGCTCGATAAAGAAATGATTGCAATTGCG
GAGGAAAAATTGTATTCACGAACTGTGATGCTAGTGATAAGAGAATCTGAAGACAAGTTT
GGTGCGTTCCTGAGGAAAACACGAAATTTCAATCTGAGAGTCTTCACAGCATACTTCTCC
CGATTTTTCGACAAGAACCGTTTCGCTCAGAAAAACTCCGACAATGATTTATACGACAAC
ATCGCCAAATGTATTCATTACTGTCCTACATTCAACGACTACAAGTTTGTTCTGGACATG
AAGAAAATTGTCAAGCACCTCTCCAGTGATATGAAACATCGGATCAAGAAGTACATGAAC
TCAGACCCAAAACGTTCTGGATCCGAATCACCAGTGTCCAACGCCGCATTCTCGCCGGAA
TATGAACCATCACCAGAACCCGAAAGTGAAATCCTTGCGGACTCATTATCAGAATCTGAT
GACGCCGATGGACCTGATGAGCTTCTTCCGGAAGCCTATGAAACTGGTCAAACAGATCTT
ACAGCAACGCATTGGTCAAGATCTCCTTCCGTTGACAGCCAAGACGGTGATGAAAGCCAG
AATTCATACAAAGGAAGATGTTTCCATCCAATGGTCGCCTTGCGTTCCACGTTTTGGAGA
CTAATCGAGATGTCTGAAAACGCGTTGGAAGCGCAGAATGAGCAGCTTTATCGAAATGAA
TTCCGAAACTATATCGTAAGACGAAGAAGCTTTCGCAAAGCTGGTGTCCCATATGCAGTC
GGTGTTTATGCAGCCTCTTGTGTTCTGCTCACTGGAAGTATGTATGATCCTTGTGGGCGT
CGCGAACAGTCACCATTGCGTATGCCAGGGGAAGTAATTGAAATCGACAACAACGATCCG
GATTTGAAAGGTGTTATTGATCGAGTAGCACAACTAGGAGTCGTTTTCCATCAAGCCAAT
CGAAGTCCTCTCAATTTGAAACAACTTTGCAAGTGGAACGGATTCAGACAAGCATGTGAT
CTTATTGATGAGCTCTACGAATTTATTATGGGAGTCTATTGCAAACTACAACTGGATCAA
GTTTTCAAGGACGAACTGGATGATGAGACCAAAATTCGTGAGGCCTTCCGATTCATTGCA
ACCAAATTTGTCCCGCTGCTCTCAGTGCACTGTGGCGTTAAGAAAAGTCAGGTTGCAAAA
TGGAGATATGAGGAAGTAACCATTGGAAGATGCTGCGTTAACATGACGGAGTACAAGCAG
CCTACTGTTAACACGACGAACGAGTTTATTTTGAAACAAAACGCCCAACAGTTTTCTCGA
ATCACAGCCATTGTCAATTGGTACCAGTACTTGGTGGAAAAGGGTAAAAGTAAAATCGAA
GACATGAGGTCAAATGCAATGAACGCTATTGCTTGGAAACGTCGTCAATATCATATCATG
TCTCCAATGCCTGCAACATCTGACCAAGAGGAGGACGATGAGGAAAGTCCTATCAAAATT
ATCATTCCGGACGATGTTAATCTTCTTTCGCCGAGGAAAGTAACGCCGCGAACACTAACG
CCACGAACACCAACGCTACATGTCACAAAGGACTTTGTAATCGATAAAAATAATGGGAAA
GATGCTGAAGCTTCAGCTACAGTAAGACATGTGGTCTCGCCTTATCAACATCCATTTGTG
CAGAATATCGGGCAACTAGGAGAGGTGTGCCAGCAACAAAGTACAGTTTACGTGTCTGGA
TCATACAACATATCATCGGAAAAAGAAAAGTATGAAAAGAAGATTCGCTATTTGATAGAA
CGACGAGAAGAGATTGAGAAAGAGAACTCGCTGAATAACAATATTCCACCTTCTGCTGAT
ATGTTCATCAATAATCTTTGGAGAGCAATTGAGAGAAGAATCTCAGTCTTCCCGGGAGGA
ATCAAAATCATGACCGGACTTCATAAAAAAATTCAGCGTCCACACATCCTTGATTCTGAG
TTCAAAATCTACATTATGTCTCGAGACGCTCGCGGTAAACGTTTTCCAGAAGAGTTTCCT
GAATACAAACACGACTGGTTTAAGTACACACGCATTTCAATTGAACCAAGAAAGTACCAG
GCGTATGAGGACACAATTTTGAACAGCTTCCCTCATGAAATAATGTGCAAAACGGAATTC
CGCAAAATGCAATGGACAGTGCCCCGACAATTCGGCCCGCCGAAGAAAGCCATTGAGTTT
TTCACTGATTTGGATAAATACCGAGATTTGGAGCTGTACAAACAATACTTGTCCGAAGGA
GAGCTACCATTCAATATCAAAATCTACCGACATCTCTGGTTCATGGGGTCCTTATTTGCC
GAAGGAATCGCTGAAGACTGGCACGATGATGGTCTTCCTGGTGGCTTTTGTGGTGCTTGT
ACAGACGGAACGGTCATTTTTGTGAAAAAGTGTACTTGCATTTTCCATCAGGATCACTAC
GACGACAAATTCATCTACACCCATTGTAATATCAAGAAAGAACTGAATGGTGTTGAGCGA
TTAACAGGTCGATTTGTTTGTGAGCATGGTCCGAGCTCAGTTTTGGTTTTGGTCGATGAG
GATAAACGTCCGAAGGGAGTATATGAAGTTAAGAATCCCGCCTACACAACCCATGATGCA
AAACTTCGAATTGTGGCTAGAAAAACCATGCATGCCCAGATTAGGAAATGTTTTGCAAAC
GTTCCACAAACGATTCGAGAACGCAGTCAAGAATCCACCACTAATTCTGATTCATCTGGC
AGCTCAACAGATTCACTCCAGAATAGTGTAGATGAGTTTGGCAACCCGTTGATCGTCAGC
AAAGTGCAACCGAACATCGTGGAGAATGCTAAAGAACTGTATAAACGTTTCTCGCGTCTC
AAGGAAGGAAAGATTACGTTGGATAAGCCCAAAAAGATGAGAACGTGGAGATCAAAAAGT
GTGGACTCGTACAGAAAGGCATTTGAAGTTAAACATCGTCCAGGCCTGACAGCAACACAG
TCCCTGATAGATCTCACGGATCTTGAAAATCACGCGAAGTTGAAAATGGAGAAGGCCAAG
CAAACAATGATTGAAGAACTTAACATTGAAAAAGACGTTCGGTTGGACTCGGAAACAATG
GACACTCGACTCTTTGAAGGAATTCACAACATCAGCGAAGCCAACAACTTCCGACTCCTT
CTCGAACTATTTACATTGGGCCCAGCAGCTGAAGAACCAACAGCCAAGTACTGTAAAACA
AGATATATCAAAATCCAAGAGCATTTGAAACAACATAGCTTGATGAGAGTATACGGACAG
GACAAAGAAAACGTTCCGAGATTTGACGAAGACAAAAAGTTCCAAGGAGGCCAACCGATA
TCAGCATTGATGCACGAGTATTATGCGTTTATGCAATATATCAAAAGAACAATGCGAGCT
GCGAAAAATCATGTTGCTGCAAACAGACGTCTTCGCTTCAACGAAGCCCAGTTTGAGTAT
TTCCATATGATCTATCAAAAAGTGTTCAACCTGAATCTCCATCTCTTTGAGCATCTTCTC
CACCAAATCAGCAAGCATACATTCACACCATACGCTCTCCATCATGCTGAGCACAAAGGA
GATTTGACAAAAATTCGAACTGTGCTTGCCAGAATGAAAATAGACCTACCAACGGTTATG
AATTCCTTTTTCAACATTGAACCCATGAAGCGGCAAATTCATGAGCTTCGTCAGCTGAGT
GAGTTCTGCCAAAAATCAGAGATGGACTGTCATATTGCCACCCTTGGACGTTATGCGATT
GAAAGAATTCGAGTTCCACAATCTGCTGAAAAAGTATTTGATGATTACCCATGGATAAAT
CAAAGTGTTCATAAAGATACCATCGATTTGTTACGATTCGATTCTGGAGAGACTGTACCG
GATGGTTTTGATTCAAGAACCTTCAATGAGCAATTGATGAAGAACTTCTACAATCCAATT
GATGTATTCGAGCAGTCGACCACATTGAGACCAAAAGGTGAATCCGCTGAACTGAATCTG
TACAATGCCTTCTACACCCAATGCGACGGATTCTTTGCGAAATTCGAAAGAATGATGCCA
CATGGTGCAATGGATCCGAAAATGAAAACTTATCACCAACATCAAGCTTTCATTAGACTC
TACGAAATTGCGAAAGGAAATCGAATCGTTGATCGTACCGATGTGACAAGAATGAACGAC
ACCGACGTCATCATGCTGTACACTGCATTTGTCTCCAATCCAGATGTTGAAACTGATGCT
GGTGCGGATTTGGACTGCCTCAACCAACTTTACATGCAGCTCAGTAAGCAGAAAGCCGTT
CCATGCCCAATTAATCCATCGCTCATCGGAACAACGTTTGTCGTTTTCGACCATCATCTT
GTAGTTTCAATGGTTCGTGAACCGTTCGTCTTCCTGGCTGACCTACACTTCAATTTCACT
CCAATGAAATCGCGCGGTCGAATTATTGAAGCAGTGTCGGGATCTTGTGTGATCAACTTG
TTGATGGATAGCAACAGTGATAAGATCAGAATCGAAATGCGACCGAAATCAGTACAAACC
AAAGGAGATCGCCTATGTTTTGAACTTGATCATGAAACATTGACACGTGCTGGTTCGATT
GACGGAGTTTTGAAGTTTGTTGTTTCACAACGATTTAATAAACTGCAAGAACAATTTGAA
ATGCAACCACAAGTCCGCCCCTTCAAATCGCGTCGTGGTATCCTGGAAAATCGAAACATC
ATAAATGAGTTGGTATCTTCTGACGAGCAAGATAAATCATCAACATCATCCTGCCGTATG
TCAGAACGAACCATTGATCCGAATTATGTGGGATTCCTGCACACCCATAAGGAGTTGAAG
CATTTGAGCGAAGTGTCAAAAAATATGCGGGAGTACTTCATTACTAACAGAAGACCTGGC
TCTAGAAAGCGATCCGTGCCACCAGCCAGCCCACATATTCCACCTCATATGAATCCGAAA
CGGATTCGATTTTCCCATAAGTATTAA
>Cbn_sdc-2 CBN08659 8847 bp
ATGCAAGATGAGGACGACGAAGTGCAAATTGTGGACGTCGCAGCGCAAAATGTGGACGAT
GAAGTGCAAAATGAGCAAGATGAGGACAATTTTGAGTATGGCGAATTTGAACAGTCTTTC
TCACCAAGAGAAGTGCAGAATGTGGACGACGAAGTGCAAGATGAGAACGATGATTCTGAC
TTTTCAATTTATCGCGAGCCGATCATGGTAACATTGGAAGAGATAGAAGAAGAGGAAAGA
AACAGAATGGCTGAGGATGCACTGCGTGCTGCCAGAATCTCGCCTGCTTATTCGTCTGAA
TCAAGCAAGCGAAGACGAATAGACCGTCACCTTGATGAACTCGAAAATTCATATTGGCCG
CCTCCAGATCGTGAGTATGTGGAGACCGATAATATAATGCTCTCAGATGATGAAATTCAA
ATTGATGGCACAGAAAGGCGGAGCGTTTTTGGCCCAAATAGGCGGAGCCCTTCTGGCACA
GATAGGCAGAGCGCTTCTGTAGAAGACGATTTAAATCTTGCTATGTATCATAGAAGCCCT
TCACCTGTGCAAGAAGTAGCGGTAGTCAAACCATCACAACAGCAAAAAACAAGACCAGAT
GTACCTCCACCAGTGAAGGAATACCAAGAGAAAGCGTTTTTTGGAAATGATTATCTCAAT
CCAAACAAAAATTATGAAACCAAGAAAATGGTTGAGATTGTTCATGATGACGTACGCCCT
GTCATATATCGTCTTAAGAATATGTCTTCTGAAAAGTTACGTACGCAGAACGCGAAGCGA
ACACGTGTGACACGTCAAGTAGCACAGCATAGTATTCTCCAATTCCATGAAGAGGACGAA
GAGACTACAGAATTCCGGAACGTCAGAGAAGCAAATGTAGCAGAAACTATTGAATGCTAT
TTGAAAGAAGCACAGAGGCTGGTACACAAGTCTGACACGTTTTACGATCAAGTGATTCCA
GTTGCTTTGGAATACGACAGCTCGATAAAAACGCTGAACTTTGGATTCGCAATGAAGAAA
CTTTCTTGTAAACAAAAGCAAATGAAGTTCCAACTAAGCTGGTGGGAACGTAAGCAAGGT
CCCTTTCAAAATGATAGTAGTGGCTTCTTCACACAACCGTGTGAACCATCATATTCAATT
AACAATGACCGTATTCTCTACCGAGCGCATTTCTTGTTACAAGGGAACGCTGCTTCGCAA
CTGGAAAAAATTTCAGAACTTTTGATCGACCGTCTTACAAAGAGAAGGCCAGAAGACGAT
GTTATTCTCGATTCTTCATATTTTGCGAGAGAATTCTTCATGACCAAAAAATCCATTTCG
TTTCGCATTCAACGTTCGTCAGACATTCCAGAACTTTTCGTGCCACCCACTCTAGAGTGC
GGTTATTTCCCTCATAGTGCACAAACAATTGGTGATCAAATGCACTATTTAGCAGAGAGG
TATAAAGAAGCTCAAATTGAATATCTCAGTTTAACATATGGTAAAATCAATCCTCCCAGA
GGATTCCACGTGGGACATTTAACATCGAGGGAACTGTATGACTTCCATTGTATGGGAAAA
CACATTCATGGTTTTTTCCTCTGCTGGGAATCCATTAATGAAAAGCATGTTGATATCAAT
TGTAAAAGTACCCCAAAACGATTTTTGGTAGATATGTTCTTCAAAATACCTTTTCCACTC
CATGTTAAATATGACAGATGGGATATCCGATTGAAATTGGCTTTTGATAGAGTCACTGTT
TACCTCCTTCATCTTGCTGAGATTTGCCGCATGAACAGACCTGTATTTGACATACTTGCT
CGGAATGAAAGCTCTTTTCATCAAACAATAACTAACGCTGAAATCGAGAGTGTTATGGCG
GAACGAGAGACTGATACTGTTTCCTTTATGAATTTATGTGACACTCACCAATTTTACAGT
TATGGATTGGCAGCTGCTAATGAAAGTTACCTATCAGCATTCATGATCATCTGTGGAGGA
ACAAAAGTTATGCAAACAATCGATCCTAACAATCTTGGGAGAACAACTGTTCTTAATTCA
ACTGATCAAGGACTTTGGCTTCAGAGACCAGGCGGTGAAATGTATCGTTGTGAGGATTTA
GATTCAGATGATGATGATGATGTACAGCCAAGTGAAATCATTGTTCGAACTAATTTTGGA
GAAGTGGAACAAGCAGTTGTTCCTAAGCCGATGCAAAGAGAACAGAAACGCGTTTCACGT
CTCATTTGCGACTTGGATGTTGATAACGATGAAGAGGATGAAGTTCCAAGGCAAATTATA
ATTTACCATGGAGAAGAAGAAGAAGTTAGACCAACTCGGAAGGATCTCATTGATATCAGA
AGAAGACTACACAATCTTCCAACGCCTCCTGAGCAAAGAATACGACGCTTGGAAGAACAT
CAGAAGAAGAAACCAGGAAGAAAACCAGAAACTCTTCAAGATATAGGACTCAAAACTAAT
GATTTCGATTGTCCCTGGCTACCTTCTGATGCCGAGTCGGACTACGAGGGGTACTTGAGC
GAGAACGAAGATATTACTGAAAAAGTACCGAAACTCAGAAGAACACAATCTTCTGATTCC
ATTTTCCTTGATATGGCTTACAAAGACTACCGTTTCAATAGAATTTCGAACTTATACCAA
TGTTGCATTCATCGTCCAAAACATGCAACAGCGAAACTAAGAAGAAGAAAAATGAATCGA
ATTGTTCAAAAACATTCACTTCGTTTTGAAACAATTCAACAATCGAACCTAGCTTTCAAA
GAAATGCAGGAATGCTACCACGGCAACTTGCCACGTCTTGCTGATGAAGTTGCCAGAACT
AAGAATTGCATCCGAAACCCACACAAGCACAGAAAGCTCAATGTCCCCAGGGTGTTCACT
TATGGCGATGCCGATCTAGTTGACGTTTGTTCCCAAGTGCTGAAAGATACTGTAGCACAC
GTTGTTGCATGTGAAAATATAAGCATCCGTGCCGGTATCACCATGACCCGTGAACTTCAA
GATGCTCGTGTCGCACGAAGAAGGAAGCTAGAAACGTTGCCAAGAAAACCGAAGCAAGTT
CTTCCAACATTCAATTACCTGGCAATGGAATTCTTCTTCCTCAATCGTGTCAGTTCGAGA
AATCTGATGGATGGTTGTCTTCTGTTCTTGAATAACTTCACCAAGAGATGCTCATATTAT
GCCAAAAAGCAACCAAAACATCTTGTTATGTGGCACACGCGAATGCATTTTATAGTACGG
GAAGATTATGAGTTTGAGGAGTTTTTGAAAACTCAACAAAAACGAAAAAGACATCTGGAT
CGATCACTAAAACAGGTTTTGATCGAAAACAGAAGTTATCAAGCTGAGATTATGAAAGAT
CATGAACGAAGATTGTCTCGACGTGAGCGTGCAGAGAAAACCGCAGCTCGTGCAAAACTG
CCCCCGGAAGAACAAGTACGATTAGCTGAAGAAGATAGGAGAAACAAAGAAGAGTATGAA
AAGGAAAGAGCACGTCTAAAAGCAATCGAGAAAGCAACAAAGCAAGTTCAGGAAAGAATA
ATTATTTCTCGCCTCAATCAGGAAGCGGCCGCCAAAAAGATAAATGATGCCGAGGAAGCT
AAGTTACGCGACCGACAACGCAGAAGATTGGAGGATATGTATCATGATGCATGGCTGGAA
TTCAAAGACCTGCTTGCTGAACATATGAAACGTGAAGCAATAAGAAAAGAACGACTCAAG
AAACATGAGAAAAAAAGAAAAGAAGCAGAAAAAAGAAAACTCGAGCTGGAAGCTCGATTG
GCCGAAGAAAGGAAAAAGAGAATTGAAGCTGAAGCAAGAAGAAAACGGGAAGAAAAGGAG
AAAAATGAAGAAGAAGCTAGAAGAAAGAGATTGGAAGCTATGGCACGTAGATGGCTTGAA
AAATATCGCAAAAAGAAAAAACAAGAGGAGGAGAAAAAACGTCTTGAAGTGGAACGACTG
GAAAAAATCAAAAAAGCAGAAGAGGATTTGATCAAAGCAATAATCCGACAACGAAAAAAA
GAGTTCGAAGAGGAACAAAAAAGGAAACGTGAAGCTGATCGACGCAAGCTTGAGAAACAA
CATGAGGTTTGGAAGAAAGAACAAGAGGAGAAGAAGAAAAAAGAACTCGAAGAAAAACGA
ATTAGAGAACTCGAAGAAAAACGGATCAAAGCACTGGAAGCACAACGAATTCGGGAACTT
GAAGAAAAGAGAAGAATTCAAGAAGCTATCAAGAAGTACCGAGCCAAGTTTTTAGTGAAA
GAATTTGCGAAACAATGTTACCTACATATTAGAAGCAATGAGGAAGTAACTCTTGTGATG
TGTTACGAAGATGAAGAAGGGGTATACAAGACTGCTAAAGAAGCTTTCAAAACTGAAAAA
GCTGTTGAGCTGATTGAGAAGGTTGTTCCGATGTATGTGGCTGCTTACAAGACCATGAGT
GACTGGGATGAAATGTGCAAATTACTCAACGATTTCTCAGATCCAACAATACCTGACGAG
TTGTGTTCATTTGGTTATTCACAAAATGTTAATGAATTGGCGGAGAACATTATCTCTGGT
TTCATTTACAAAAAAGGAGAGAGTTTGGAAAGGAAATGGTTTTTCTTGGGAAATATCGAA
ACCTTGTTGCAAGATGTCCATCCTGATGTCGTAGACGCATTTGTCAATGTGATAACAAAA
CTCTACGATCCTCTGGTACTCAAACAAAACCTTATATCTATTCAACCAAGCATTTCTCCT
TCACTTCTACACAATTTTCTCATTCACATCGTTATTCGACGTTTACGTGGATCGGAACAT
GAACATAATATTCTTCAAGTCCAACCCACAGCTTCACGACCAGTGGATGGTTATAGAATA
TTTATATTGCACTTAGCAAAATGTTATGATGAGAAAAATTTTGCCTGTATTCCCTCAAAA
TCTTTCCAATTGCCTGATTCATCATGCTCTGACTTCTGGAAAAAGATTGAACTCTGGATA
CGCCGCAATAGTAGTGGAAGTCGGGAGGAGAATTCGGAAAAAGAAGTTTTAAATTATGTC
ACAAGAGATGCTACATTAACTGCTCCAAGTATTCTATGGATTTACCCAGTCCTTGGAGCC
TGTTACACGTTGATCGTCAAGAAGCGCAAAAGCCGGGAAACGAGAGAAAGAATTTTTCTT
GAAAGAAAGATTGTGTATACACCAGAGATAGCGGCTTGTGTAGCAGAAATCATTGAGCAA
CTTGTCCTCATCGGCGGCTACTTCCAAGAAGCAATCTGCTCTCCAGAAAATTTAACAGCA
ATGTTTGAGAATAATGGATTTTATCCAGTTGTTCAATTGCTATGTAACCTTATACGGCTG
ATCTTCCGACTATTCACTTGTTTCAATTTGTCTAAATGTATGAAACCGGACAGCACGATA
GATGAGGCTCTCATTGTTATTTTCAAAGTAATCGAGAAGGTTTGCAAACGTTCTATGCAA
CGTCGTTGGCATTTCACAGAAGACGAGTCTTCTGAAGTTAGGAAATGCCTAGATGACACA
ATTTTTTCTATACAAGCATTTATCGATCGGAAACCTCTGACAACAAGGGATCAAAAGACC
AAAATTATGATTGAATGGATCTATTGGGTTAAAGAGCATTATGGGTCAAAAATACAAGAA
ACCTGTCGGAAAGCTGTTATGAATGAGATGCGTAACAACCACCACCATTACTACTACCAT
CACGGAGGACGAGGAGAAGACGACTATGATTACTTACTTCTCAAATCAATAAGAAGTCAA
AGAAGCGCAGGAGGCAGGAATATTGTCGACTCTGATATAGAAATTATTGAAGAAGAAAAC
ATCAATGGTCGAAAACGAAGCAGACACGGGCGTCAATCGAACAAAAGGCGGAGAACTGAC
TTATCCGAAGATACCGATTTCCCAACAAGGCTGCCTGCTTCTGATGACCCATTCATTCAA
CAAGTGTTCAGAACAATCGAAATATCATTCCACGATCTAAGCTTGTCTAATCGAGAAGTG
CTGAAAACGCATCTTTACGACAAAGCCAACAAAAACCACCTCAAAGAGAGTTTGTATCGC
TTCCACATGATGGAGAAAAGAAGTGATCGCGTACTACGACATGACAGATATAATTGGAGT
CAGTACAAAAGACGACCTATTAAATTTAATTTGGAAGCTGCTCGGAGTGCTGAGAACCTA
TTTCTTCATCTGTTCGAACACATTGCTGTTAGTCAAAGAGAGTTCCGCAGATTGAAATGG
GAAGTTCCTCGTAAAAACGGATTACCAATCAAGCCAATTGAGTTTTTCACCAATCTTAAA
TGGTATCAATCTCGAGAATGGTACAATAAGAACATTGTCGATAACTCATTGGCGTTCTCT
TTCCGTGTATACCATCACATATGGTTTATGGGTGCTCTTGCTCCGCGTTGTTATTCCGTT
AACAGCCATGAAACAATGCCAGACGGCTGGTGTGGTGGATGTACATACGGAGATGTGATA
ATCATCCCAGATTGCACCTGTGAAAATCATGTAAATGCTGAGAATGGGAATTTCTGCTAC
ACTAGAACAAAGTTTTCGCTGACGGATACACAGTTGGCTGTCGATCGATTTCTCGGACGT
TTTGTTTGTGAGCATGGTCCAAGCTCTTGTCTTGTACTGGATTATACTGAACCACGACAA
AATGATCCAAGCATTCGAAATATCCGAGTTGACAGACAATGGAAACCTTTTGCTTCTCGT
TATACCAATTTCAAATCTTCACTCAAAATTAAAGACATAAATTCTACTTATCAGGATATT
GTGGACAAAGTTCCTTTGCACCCCGGTGATGTAGAAACTGCAGTGAATGAAGACCGTTTT
TGGGTTGAAAATGCGCCTCACCTATTGGCACAAAGAAAGTCTAGGCAGGCCAATGTTGCC
AGGCCTGGACTAAAACGTCGTACGAAAAGTGAAGAAGCTCCAATACGGACAAAGAAAGGA
GACATTCGTTACTTTAACCGCAGTCTTTCGTGCATTGATTTCACAGAGCTCAACAGTTAC
GTTGCGAAGAAATTTAATTATGCAAGAAGAGCGATTTCACCAGTGAGGAAAACTGATCGA
TCCAAGTACGTCATACCTCTTTCATTGGATGAGAAAGAAGTCTCCAGTTTGGAAAAACTA
TTCAATTTCACAAACCATTCGAGTGATTCGGAAAGGTTCGATTTGATAGCTGCAATGTTT
GAATGCGGTTTCCATGACCAAGACAAAAAAGAGGAAGATGAACGTGGAGACATCTTTTGT
TTCATTAATTATTCTCACCAACAATATGGATTGCTACATGTGTCTGGGAAACCGATCAAT
GAGAAGAAAGCTGGAACCAATATTCCAATTCCAATGGCTCCTATACCAATGGTTGCAGAA
TTGCACGAAGAGTTCCAAATATTCAAGCAAGCTTGGATGGAGGAAGCTGAAAGTTGTTTG
ATGAATTTCAAAAACATCGAGGATGAGGAGAAATACAAACCATTCAAAATGCTGATAAAG
TGCTACATGGAAATCTTCCGGTTCAATCTTTATCTGTTTCGCTTGTACTTGGATACATCC
GAATTCCGTATATTCAATAGCTATGCCATATACGACGCGGAGAAGAATCGGAATGTAACC
TTCCTCAATAAACGAATAGAAAAGTTCAGGGAAACTGTCGATGCTGTTCACAACGCATTT
TTCAATGAACGGCCTCTTCTCAGACAGCTCGAAGATCTTTGCGAGATAAACAACAAACAC
ACGCGTAAACAAATGAACTCTTATGTGGCTTCACTTTGCCGATACGCCGTCACTAGAATT
CGTGTTCCTTTAATCGCCGATATGAGGTTAACTATAGCAAGTTGGGTAAATGGCACGAGA
AATCATGAACAGAGCCTCGAGGTTGCCCACTTAGATATTCAAGAACAATTCCCACCCGAG
TTTGACGAAGACGACTATTTGGAAAAACTCCGCTTGCGAGGGTTCAGACCTGATATTTTC
AAACGAATTATGGACAGTTTCCACGATGTGAAAATGGAAGTTGCGCACACTGTTCTTCTA
GCTCTGGAGTTTCAATATTATGATTTCTTCGAAACGATTCGCATTAAGATGCCGAATCGT
ATGATTGATCCAATGATGAGAGTGTTCTACGGACAACAAGCTCTTGTGAATGTTATCGAT
GTGCTCTACAGAAGAACGCATTATCTCACAGCAAGAAACGCCGAACAAATTGGGAATGTT
CTCACATCAGTTATGATATCTGGAATTATTCAAAAAGGAAAACAACACCTTCAAACAGGA
AAACGACGCGTGTATTTAGCGTTGAGAAATGGCGTGGATGACATGTTTTTGAAATCGCAC
GAGTATGAAGCACTTCCTTTGCCAGTGTACCCGTCGACTATTGGAGTTTCCTTCGCTTGT
TTCGACAATCTCCTGATTATCTCTGTTGTCGAGGAGCCTAAAATTATTGTGCTGGATGAA
TGTGTTAAAGAAAAGTATTTGATGTCTCCTGAACATCAAGAAATGGCAACGTTGGTTGAT
CGTGAACGTAAATTCCACGTAATCGTTGATAAACAAACTGGAGAACTCAGCATGTGTTAT
CCCGCCAAGAGAGGAAGCTTCAAAGAAGATCAATTTGTAGTGGCATCCAAGCTGCATAAG
ACTTATCTCGTACCAAAGATTAATTGGGATATGATCTTCCGCGATTATTTCGACTCGAAG
ATCAACAGATTGGATGATCAATTGAACTGTGAACCACTAGTTTACGAACCAGGTGACTTC
GTACGAGTTGGTTACTTGGAACGCCCAACAAAAAGAAAGGAGAATCTGAAGAGATCTGCA
CAAGAATTCGAAATTATTTTTGATTAA
