# Supplementary material for: JCoDA: a tool for detecting evolutionary selection
Source: BMC Bioinformatics. 2010 May 27;11:284. doi: 10.1186/1471-2105-11-284 (PMC2887424; doi:10.1186/1471-2105-11-284)
Supplement: Additional file 6 — Zipped archive that contains all JCoDA source code and executable jar files. [file 1471-2105-11-284-S6.ZIP › JCoDA/sample data/sdc3_FASTA_cDNA.txt]

>Ce_sdc-3 C25D7.3 (sdc-3 spliced coding region) 6453 bp
ATGTCTGACGAACCACCAATAGTGCTCCCAACTGAAGAAGATGGCCCATTCTCCAACTGT
GTATCGATTGCATTTGTCAATGACAAGAGCATACCCGTGGAGCTACGAATTCGAAAAGCT
ATTCGTGGAAAAGTCACGTTCACTCAGGAACTTGTAGTCGCTGCACGTAGATTGTACCTG
GATGGAGAGTTAGAAAGACCTGATCTCAACTACCACGTTGCCGCCGACTTCTATGATCCA
TTTATGATCCCGGTACCAGATCACCGTAATTGGGAGTATAACCCTTTATATCCTCGGGAG
TGGCCTAGACTAATTGATAGAGATCTCGTCCAAAAGATCAAGATGTCCAATACGTACAAA
AAGAACCAGGCGAGAAGGAAAAGACGACGACTATTAAGAATCTTCCATAGGAAACGAGGT
GGAGAGTTTTTGAACTATTTATGGCATTCGAAGGAGAATGACGTGCACTACAAACGGTAT
ATGGCCGCCTATCAATTTCCTCTTCCATTCGAGAAATGTATCAGGGATGTAGTGAGAGAA
GAGCTTAAAGATCCCGAAACATCATTTTCTAAACCACCATCAGTGGTACATCATTCGAAG
ATTCGACCAGCCACGCCTGATTTGTTAAAGTTGGCGAAATATCTTGGAAAGGATCGGTTT
TGCTTTATTGTGACACCATTTAAATTTCGATCTCAATTCCGTTTACGTTACTACAAGAAA
TCTCCATTCAAACGTTCAAATATTCTTGAGAAATGGTTAAAGTTCAAAAAAGTGAGAGAT
CAAGGTGTGTTCAACATTCGAGATGCCGCTCGTGAAGTGAAGAAGCTACTTCAAAGGAAA
AACGTCTACCATATGACAGACCCGCAATGTGAGCAGGAGTTCTGGGATGTATACAGACTT
CAAATGCAATGGCTGGAAGAAGACAACATCGAGGAAAACATCACGATGCTTCGAGAAAAT
TTATCAAAAGTGACAGACGAGGAATTCAATAGATCCGTGTATATTATGAGACCAGAGAAT
CGAGCATCTATCCACGACGACGTCACATTCACCACCGATGCCGAAATCAATCTGAAGCCA
ATTGTTCTGGAACTTTTTCGAAATAATATGCCACTCGAAGATATCAGACAGGTTAAGGAA
TGTATTGACGACATGATTAACTTGACTGTCTGCCAAGAACTTATACCTCAAGTTGCTACA
ATTGAGACTGTTCGTGATTATTCTGGAGTTGAACAACATCGTTTAAAGTATATTCGCCCA
GAAAATGAGCTGGAGATAATGTTCCAATTAGCTACCGTTCTTGTAAAAAACGAGAATACT
CATGATCAAGAAATCACTTCTCCAATGTTTGCACTGCTTCGAACAGAACAATATTTGTGG
TCAATTCCACTTCGACCATTTCTTCGAATGTACACTGACTGGAGGAAAACTAAACTTAAT
TTCAAAAAGTTTAGAAAATTCTCCCCGGAATTAGTCTCCAAAGCACCAATTGACTTATTC
AAAGTGTTCCTCACAACTAATATGGATAAGAAAGGAGTTGCCACAAAAGACACGGACTGC
TTTGATTACAGGACAGCATCTGAAATAAAGAAGCTTTACCATGAAGAGTTTATCAGAGTC
CGACCAATTATAGAACATCAGCGTTTTCACAGATGTTACACCTCTGTAATTACCGAAGAG
CCATTACCAAATCCATTCTATTGGGTACATAGGGGCCAATGGGAAAAAGTTTATGAATGT
AATTGGAAGCAACGGGTTAAACCGCTAGCAGGTAGATTTTCATGGAAGACTAAACACCCG
AATATTTGTGATCTACCACGACTGGAGAAGGATGATAAACAGGAAATGGAGATGTTGGCT
AAGATGAGAGAGAAGATTCGAGAGTATAATAAAGAGAAAGAGAAACATCCTTTCTACGTT
TCTTCCAGTCTTCCCGAGTTCGCAAGCACATCTGACTTTGTGAAATTTCCCATTTCAAAC
ACAGGAATAAAATATACTGCACCTAGAAGAAACCAGCCAAAAGTTCAACGTTCACTTGTG
ACTTACACAAGGTTTCGCCTCGCGGAGTTGGAAGACAAGGATTTCTCATTCCCAGAAGAG
AAGATGCTTGAGAAGAATCGGCTTTTGGAAAAATTGAACTTTGAAGAGCGACTGCAACTT
GATGCATTGATGTCGAAAGATGTGAAGTACAAGCCTCGAATGATCCCCGAGAAGGGATTT
CTGCAGTTGCAAGATGAAAAGTTGATTCTAAAAAGATTATGTGAAAAGGAAGATGAATGG
TCTGGAAAGCAGAAAAGACGATTCCCAGATCTATACGAGCAAGCAACTCAAGAAGCGGAG
CGTCTAGGTGACCCTGATGCAAGTACCAGCGGTACCAGCAACAAGGAACTCGGCCTTCTT
CCTGTCTGGAAGCACGACGATTTTCGTGATTTGAAAAAAATCAATGTTCTAGGATCCAAA
GAGTATCCCATCAGTAGCCCTTATCTTATCAAGAGATTGCACTATGACATTCACCTGGAA
ATAGTCAGAGATAAACTCAAGTCATGGATATACAGAACGGAATTATGGGAGAAGATGAAG
CCCGTCTACGAACGATTGAAAAGGGATAAGGAAAAGCGTGAGAAAGAGTGGCATGAGATG
AGAGCTGCACAAAGGGCACAGAAAGAGAAAGAGGAAGAAGATCAGCGTCGCATGGATATG
GGTATAGAGCATGGTCAGGAAAGTTTATTGAAAAGCATTACCCCAGAAGTGGAGCAACAA
ATACTACTCCCCATATCCAGAGAAAATAGTTTTGAAGAAATGCTTCCAGCTCCGCAAGAA
GCATATGATGAAGATCTTGATCAAGATATAGACATTCATTTCGACGGTGCTGAATCAGTA
TGTACTGGAATTCGTCTTGACTCGGAAGATCGTGAGCTTGTGGACTCTCCTGATCAAGTT
GAGAATGAGGAGCCAGAGAGAGTTGAAGCAGTAACTGAGAATATTCGACAAGAAATGTCG
GACGCAGAAATGAGAGATCTGATGAGGAAGAAACGAGAACAATACTCTATGCTTTTCCCA
AATGTACCACAGCCATTCCAACCGTTGAATCGATTTGACGTGACGGCTCCCGGAGCAGGA
ATCGTTCCCCCGTATGATGAAGCACCCGATTTTGATCTGTCCGCTTACTTGGAAGAGGAT
CATGTGAGGATTCCAACATTGTCGACAGTAGAGATAAATTCACTTTTAAAAGATCAGGAT
TTAGTTGAGGAGCAAGAAATAGTTGAAGAAGAAGAAACACCACTTGTTGTGGAAGAGCCT
GATATTCCTGCGGCTCCTGTTCTATCGGCCGAAGAGAAAGCGTCAAGGATTTCTCGCGAG
ATGTCTGCACTTCGGAAACTTCCTGATGCAGCTTTCAACTATGCAAGTGATAGAGATGGC
GTTGTAGTGGAAGAAGTGGAAACAATAGAAGAGATTCAAGAAATCTATAATGATAAATTG
GAGAAGATGATCGCAGCTCGGCTAGGAAGTATAGCTCAAGGCGCCAACATCGAAAGATTA
TCTGAAGATCAACTTCTCGGGGATCAAGGTTCAGAAGATATTTCTTTTGAAGAGATTCAG
GTTGACTTGCTGTTGGAAAGTGGTGTTGAGGTGCAAGTAAATCAGTCGGTTACAATTTCA
AGATCTTCTACTTCGTTCGAATCACTTCTCGTAGAAGATCCGGAAGAACACCCAGAACAG
CTTCCGGTGTCAGCTTCAGAAAAAGCTAACAATCAGATTGTTCCAGAAGTTGAAGTTGAA
GGATCGGTTGTTCCGGTAACTAATCAACAAGAAGAAAATGTGACTTCAGAGGGACCAACT
TTACAGGAAGGATCATCCATCCCATCGTCTTCACATATTTATACTGTAGACGAACTACTC
GGAACGGAGTCTCCTGGACCCGAAGCTACTGAAACCCCTGTCGCTGAAGAATCACCTAAA
AAGAAGTCTGGGAAAACAACACGTGGACGTCCGAAGAAAGTGAAAGAAAATTTGAAGAAA
AGAATTCAGCCGAGAAGAGGACAGAAAGAAGAGGCTGCACATGAGCCAGAAGTAGTAGAG
GAACAAGAACAAGTAGAACCGGAAGTTGGTCCAGAAGTTGTACACGAACCTGTACCTGCA
CCAGCAGCTCAACTAGAAACTGAGCCAATCGAGCAACAAATTGAAGAGCCAGATAAAGTT
TTCGAACCAATTATTGAGGCGCTGCCGTTATTTGAGACATCACCCGTGCCTGCACCAGAG
GGAAATATTCCCAGCCGAGCTCATTCTAGCGATGACGATGTTCAAGTTATCTCGTCTGAA
ACCGATCCGAATGGACCGATCAATCTGGTTGAGCAAGTTCAAAACGATAAACTTACCGCG
TATCAGTACTCGACTGAAGAGCTGCTGGGTGAATACGGAGAACTGGACGAAGCAGGTGCA
CCATCGCCGTCGGAGATTGTTGTACATGATGAGGTTCTACAAGATGAGGTTTTGCAACCA
AATCCTAAAAGTTCAAAGAAACGAGGACGCCGAAGGAAGAAAACTCCACCGCATATTGCT
AAGGCCAGAAAAGTTTTTACTTCGATTTCGAAAACGGAAGAAATTGAGCTGGCTCCTACT
CCGACACAACAATCACGCAAAAGAATGGCCAATGTCAGTTCCGAAGAAGCTACAGCTACA
AGAAGACAAAAAAGAGCCAAAGTGGAAGAACCAAATGATAGTGATGTTTCAAGAGTACTT
ACTCCGGAGCCAGAAGATTTACATGAAACTGAGAGGCCTGGGCATGTAGGAGAGGAAGGA
TTTGAAACACCATCCCTAAGAACAGGAAGGGAATCAACTGCATCTAGTGTCAAAACAAGT
AGAAGCAAACGTCTTTTCCTTTCCAAAAACAATCCGGTTCCACGTATGCGTATACAATCT
CAAGCAGGTACTAATGCTTCACCAACACCTGCCAGACGGACGGGAGTTGCAAGAGATTCT
GTTTCACCGGATGGAGCTTCTGAGAAACTGAAACAACTCCCAAAATCTGTGCAGGACATA
TTTGAGGTGTTCGATGTGGAGAGATCGGCAGAGAGAGGAGAATCTGCGACAGTGACGAAC
TTAGAAGGACCAGTGAAAATAGAAATCGAAGATGAAAACTGGATGGCACCTCCAGCAATC
ACAGAAACCTCTCGCAAATCCAAGAAACGACTCCGTGCGGAAAAGCAGCAACAAATTCTG
GACGATATAAAACTTGAACTCAACGGAGAACCCCCGCAGAAACGAGAATGTGAAATTTTG
ATGGAAAGGGTTCAAGTGAAAATTGAGGAAGGTGTGGAGAATGCGGATTGCCGTATTGTG
CAAGCAAACTTCAACTGTAAATCCGTTGAGGAGCACGAGACACTTCCGTTGAAGATTATT
CGAGTTTTTGAGGAAAATGAGAAGCCGGTTCACAAGTTTTTCATGACACAGATTATTTGG
AAGGAAATCAATGAAGCTTTCATGACGGATCCGGAGAAGTTTATGCTTCTGGTACGCATT
TTGTTCAGTGATCGAAACATTAGTGGACAAATTTACAAAATCAGCATGACCGTTACTGAT
AGAATCAAAGGTTTTGACGACGATTTTATCAAGCTGTTAACACAATTCCCGAAGAAATTA
TCACAAGAGCACAAGCCACTAGTTGATTACAACAAATTAGCACACGCTCTTCGCGAAAAA
GCTTCACTTCATCTCAACAATCACAAAATCACTCCATTTACTTTCCACGGAGTCATTTCG
AATATAACTGAAATGAAGGAAAAAATTATTGGACGATGTGAAATTGGGATGTTGACAGAT
GGAGATCGAGACGTGCTGAACTCAACGGAGAATATGCTACTTGGAGCATACATGAAAAGT
GTGCTCCGTATGACTGCACAATCACAGGTGTCGTGGGCACATCCAGAGTATATTAAGAGA
AGATTGGAAATGATCTACTATGGCTGGCGGATGTTCCTCGGAAGTGGTGGATTCTTCCGT
GTTGCTCTTGCCATCAATCGGAAGGACGTGAAGCCAATGAGTCAACAGTTCCGAGACTTT
TTCATCGAGTATCTAAAAGATGTAAATGAAAATTATGCGAAAGCGGTAGAATTGGTCCAA
ATGGATGAAGACAAACTGATGGAAGCTATGATTGAAAAAGCGGGTTTGTCATCGATAGAT
CTGCTGGCTTTGGATGAAGATGTTCAGGGACAAGTTAGTGAGAGTCACAAACATAAATGC
GTTCAATGTTCAATCCGTAACCAATCCGTATACTTCTCGTCATATTCACTTTTGGAGCTA
CACGGAAAACTTCACCAAAACCTGCACGAACTTGCTCCGGAAGACGCAGATGACTGTCAA
GATTGCTATGAAACGTTGACATCATCATTTGAAGTTATCGTTCATCGAATCAATCACCAT
CATTCTCGTCGTTGCTTCTTTGCAGACGATTGA
>Cbr_sdc-3 CBG11582 (spliced + UTR - 5052) 5052 bp
ATGAAATCGGCTTCAACCCACACTGCGCATATCTTGTCTCGTATTGGTACTAATACGTTT
GCACCACATGGTTGTTGTGCTAGGAACGTAAGGAGGAGAGAAGGCACCACACAAATGTCG
ACATCCCAAGCAAAAGATGTCCAACCATCTGTTCCAGCTCCAGAACAAATTCGACGAGAT
GCAACCAGTATCTTGTTGTCCATATTAACACCAGAACAACATGCAACGTTATTGGCAGAA
CTGCAACAAAAATCCCAAGCGACTCTGACACTGGAACAAGTTATGCAATCGTTAAGCGGT
CCAGTTGAGCTAGCTACTCAACAAAAAGAACCTTCACAAGTTGAACCACCCCGTGCTGTG
ACTCCAGTTGAACCGAGTGTCTCCTCAGCTGATGCATCAGAATCTCCTGTCGAAAGTGGT
GAATCTCCTGGATCCCGTGAACGATCCCGTACTCCATCAGAGGCATCGGACGCTGACCCA
GTGGAATATGTTCCCACCAGCAAAAATAATTCTCCAATGAAAATTGTAGACAAATCGATG
GAACGCTTGTCGACCAAAGAACATAATCACGATTTAAGTAAATATCAAGTTTCTGATGTG
TCGTTTGACAAGTTTTCTAAATGGAAGCAGTCCGAAAAAAAATGTCGTTCCCGAAAGCGA
AAAGTCAAAGAAGCAAAACAACCGGTGCCAGAAACGACAGAAGAGGTTGTCCAGGAACTA
TGCCAGACAGTGAAGGATCTGGATACCGATAGGAACGAGCAAAACAAACCCAAAAATCAA
AATATATTTTCTTTTGATCAGGACCTTCACATCGAGATGGATGATCCAGAAGATGAAGAG
ATAGAACAGGAGGAAGGGGAAAGGCAACAGGCAGAGACTCATCGCGAACCTGACGAAATG
GATCAAGAAGAAGAAAGTGATGATGAAGCTGTGGAGAGAATGGTGAATAAATGCTCATGG
ATTCAAAAGATGTCGCTTCAGGCAGAGGAAGAAAGATGGAAATCTATGCCAGATCCTGAA
CTTGCAGAAGGTTCCAGCAGTCAAGAACCTGAACCTATCAAAGAAACTGAAGCATCCTAT
GACCCGGATGATCCATTTAGTGTTGGTTATCCAGGAACAATTCAAGCGTCCGAAATACCT
GGTTTGGCCGAATTTATTGACAAAGTTAATAAAGATCCTCCTCCAATTAAACCACCTGTA
GAAGAAAAAGAAGAAGATGATGATGACGTACCATGGTGGCGTAAGGGATCAGATGGGACG
GACTCGGATGAGAGTGATTCGGAGGGTTCTATTGATTTCAAATCACCGCCTCCACGTTTT
CGTGAAGCTGAAACATGCATGGATCCATGGAACCATTATCCACCTAAAGAATCAGACTTC
CACAATTATGTATATGTGCCTCCAGAAGGTTTGACCGATGAATTGTACCGCGACTTATGG
TTCTCTTACTGTGGTTACAAATCAATCAAGCCAGATCCGAGTATAAAACTCATCCGCAGA
GAGAGAAATATTCACGCGAGATGGGTGATGGCGGAACCACGCAGAATCCCAGGATGGAAT
TACCCGAAATTTGACCCTGAGGAGTTGGAACGGAAGATTCAAGCATGGGAAGAAAGGCGA
CACTATGCGACGGATGATGAGGAGAGAGAAGACCCAATTGATTATTCTACCATGACTATC
AAATACTGTTATGATGGAGAAGAATGTAGTGAGGAGGTTTTCAATGAGAAGGAAAGACTT
TTAAAAGAGAAACTCGAAAGGATCCGAAATGGAACTCAACCTGAACCAGAGAGAGTTCAG
ATTAAGATGAGAGAGAAGCAAGAAGCGGATCGGAAATCGTTGGAGAAAAAGAAAAAGGCA
GAGGAGAAAAAAGCTGCAGCTAAGAAGAGAGGACGAAAACCAAAAACACGTTCAGATGCC
GTTGATCCTGAGGATGAACCTGTGGAAATAATTAGACCTATGGAATTAACTACGGCTAAC
CTTGCGGCCTTTCTTGGAAAGGATCTCGAGAAAATGAAGCAAAATAAAGCAAAACGACAG
AAAGTTATTGATCTTGAAAAACCAATCGTTGTAGTAGATCTAGAACCGGAACCGGCAGTA
GTCACACTGGATGATGAAATGCCTGATGAGTTGATTATCTCTCCAGATGAATTATGTGTG
GTCGGTGAGGTTATTACTCGATCTGATGGAATTGAAATTCTAGAAAATGTTCCTACTCCA
ATGGAACCAGAATTGACTGAAATGGATGTTCCACCAGCGGTAGCTTTCGAAGAAATTCAA
CACGAAGAAGAAGAATACCATATTGATTCGGAGGAAATGTTCCACGTGGAACAACCAACT
CTGGAGGAGACTGAAGATGGTGTTCCAGCAATTCCAATTGAAAATCCAACTGAGCAATTA
GAAGACTTCAATGAATCCATCTTGAAATCCCCAGAATCAGAACAAAGTGTTAGTCCAGCA
CCTGTCAGAGAAATCAGTCCAGACACCGAAATGCATCTTTTGGGAACACAAGCACTGATT
CATGATGAAGAATTTGCTGCCCCAACTGTTGGCAGACCAGCTCCGGACATTCTGAAAGAG
CTTGATACAGATTTTGATATTCCAGTGGAAACAGAAACAGTGCAGGAGCCCGTATCGTTC
TCTCCAGCTTCAGAATTCGAGAAATCACCATCCCCATCTACTCTTCTTGATGCCATCGAA
TCGACCGATTATGCAGTGTCTCCAGAACTAGAACTTGCCTCTTCGCCTCTCAATATTCTT
GAAAAATCTCCTTCTCTATCTGCTCTGCTCGATGAAGACCTGCTCAACGAAAAACCACAA
GCAGGAATTCTGGCAAAGGAGTACACAGTTGATGAGCTGCTTGGAGAATATGGAGAATTA
AATGAAGTCGTTGATACTGTAACGGCTGATATTGAGCATGAACTTTTGGATGATCTATTA
GAGGAGCCAGCTGATGATACGCCGAAGCAGGCTGAGGAGCCGATGGAACCAGAGGTTGCT
GCTTTTGAAACGATAGAAAATGTAGCTGAGCCAGCCAAAATGGCACCCGAGAAGATTGCA
CGACCAATTGACATGCCTATGCAGGTTGAGGAGCCAATTCCAGAGTTTGCTGAACCACAG
ATTTCTGCTCCGGAAACAATCGCACCTCCTGTAAGTGAGGATGATCCAGTGGAGGAGCCA
ACTGGTGACAGGCCCACTGTAGACCCAATTGAACCAGTAATTGATGCTCCGGAAACAATT
GAACCTGTGGCTGAGCCAGCCAAGAAGGCACCCAAGAAATGCGGACGACCAAAGAAGAGG
GTTCCACCAAAGAGAGTTTTCAAAAAACCAGCTGTGGAGGTAGCAGCAGAGGCAGCACCG
GAGGCGGAAGATGAAGAAGAAAAGGAGGAGATTACCGTAAGAACCACAAGAAGCAGAGCA
GATGGATCAAAAGCAGCAATACCGGCAGAACCAGAAAAGAAGAAGAGAAAGCGACGCGGC
GATTCTCCACCACCTCAACCATCCCAAGCAATTAGAGCTAAACGGTTGTATCTCTCGAAA
AATAACCCAGTACCGATTATACGTGCCAAGGTGCCTGAGGAAGAATCAACACCTGCGACA
CCAATTAGACAGACTGGAGTTCTTGGAAAGGAGAAACCGACAGAGGAAGAAGAAACGGAT
ATGATGAAGCAACTGCCTGCCGCTCTTCAACACTTGATGCAAGATGAGGATATTGAGAAT
CAAGATGAGGATTATGACGGAGGCGAAGCTATTAAATCAGAATTGGTAGACGAATGCTGG
GTCGCTCCAGCCCCAGTCAAACCGGGATACAGAAAGTCAAGAAAGCGACAACGTGCAGAG
CAAACTCAAAGAGTTATCGAAGGAATCAAACGAGAAGTCACTGTGGATCCAGAAGTTGAA
GTCACGAAGACACTCATCCGGGAAGTTAAAACAGAAGTTGACACTGATATTCTTGTATTG
CAAGCGACTTACAACATTTCTGATAGTCTCGCCGAACTGGAACCAGAGATGGCTCCAGTG
AAATTCATCGATCCTAATGGAGAAAAGAATCCCACACATAAATACTTGGTAACCAAGAAA
TTATGGGAAGGAGCTAACCAAGTGTTCCTTAGTGATCCGAAGAAGTTCTCGCAGCTCGTA
ATGCTTCTGAATTCAGATGTTCAGAAGAAAGGACGTGTTTTCAATTTTTCGGTGTTGGTT
GAAGATAGAACTAGTGAATTTGAGCCTGCATTAATCGATTATTTGTCAAAAAGCCCCAGA
ACTATGACAGCAGAGCAACAATCGTGTCTTAACTACATGCAATTCTCGAAGACCTTCCGT
AGTAAAGCGTCCATCCGACTCAATGATTGCCGAGTAACTGCTGTAACTCTTCATCCACTG
TTGGAAAAGATTTCTGAAATCAAGAAAGAGATTATGAATAATACACCGTCCGGACTGATC
GGAGAAGGAGAACGGGATACTCTGGTTGCCACTGAGACTCTTCTTTCCGGGCAATTTATT
GAGAGTTGCATGAAAATGGCCAGTCTCTCACAGGTTGCATGGGCAACAGAAGCTCATCTC
AAACGACGATTGGAAATGGTTATGGATGGCTGGACAATGTTCCTGCGTAATGGTGGATTT
TTCCGTGTGCTTTTGGCACTTCAGAGAGGAGATGTGAAGCCAATTCGAGATGAATTCAGA
ACATATTGTATCGAATATCTGGCAGATATCGAGAAGAATTATGAAATAGCAAAGAAGTTT
TTCGCGATGAATGATGAAGGCGCGATGGAGGCTCTTCGGGAAGAGACTAAGCTTACTGTA
GAAGATATCGAAGCTTTAGACACTGATATTCGTGTGGAATCTAGTGAAAGCCACACCTTC
AAATGCTCGACATGTTTCTGTCAAGGCCAGAATATCCACTTCTCGTCCAAACAACTTCTG
AATCAACACGAAAAAATTCACAGTTCGGAAACTGAAGAATGTGGAAAGTGCTACGAAGAC
TTATCATCTTCTGACATGGCATTCCATCGAATCCTTCATCATGACTCAATGCGAGTGGAG
GATATTTATTGA
>Cja_sdc-3 CJA02441 4347 bp
ATGCAACAATGCCAAGAATGTATTGACGACATGATAGGCCTGACGATTTGCCAGGAAATC
ATCCCCCAATTAGCATTCATCAAACCAGTGTTCAACTCTTCGGATGACGATTGGAAGCCT
GTTATTCAATACAAAAAACTTGATTGGGACCGAGAAATTCGGCTGCTCCACGAGCTACTA
CAAGTGAACGACAAAGTTTCTAAATTCCCCATGTTCGCTCTATTTGAGGCCGAAAATCTA
TGGTGGACACTTGCCTTGAGACCGTTTTTGAAGTTTAAAAGTCGCCACAAGACTATTCCG
ACACCCGGAACTGTTAGATATTTTACTCCGAGCCACCATCAGCCGATCGACGTCTTCAAA
GTTTTTATAACTTCCAATTTGACACCAGATGGAACTGCGAAGCTTCCAACGGATCGGTAT
GAGTTTAACACGAGGACAGAGTTAAGCAAAATGTTTAGTGAAGAGTTGGAACGACATGAA
CCGTCGCTAAGAGAACAACGTCCGGAATTCTGGGTCTCTCAGGTGTTAGCCGCGAAAGTC
AGCAATCCGTTTTTTGTGAAACATCAACATTGGGATAGGGCCATCAGAGAGCATTTGAGA
AAACTAGCTGGGTACATGTGGCGGCAACAACCAATCAAATGGGACGAGATGCCAAAGTTT
ATTCAAGATTTGGAAGATGAGCAATGGGCAAGAGATGAGCGACGAGAAAGGGAAGATGAA
GAGAATAAAAACAAGCGCCTAACGCTTAGAAGAAAAGATCGATACATACCTCCAAAACTT
TGCAATATTCTCAAATTCAAGTTCACCCCGTGTCGTGAAGTGTTGGTAGTGAAATCGACC
ACACCTAAAGAGAGTCGTATTTCAAGAGTGGCTCGGCTGAAAACACTTCTCTACAGGATT
AATAAGGTTAAAAATGACATTTTCTTGTCGACAGATGAACAGAACGTCGCTATTGAGGAT
ATTCTGAAGAATGCTCGCTGGAAAGATTGTGAAAAATTAGAACGGCTCCACGCGACTCAA
AAATCTCCAGACACTAGTTTTATTGTTGGGGATCAGGAGAAACGGGAGAGAAGCCATGTT
ATGGATGATAATGAAGCTGGGACCAGTTATTCGGAAGATCAAAAACCCATCAATTATCCG
GAATACAATCCAAATGACTACAAAAATGTCCGGAAAATCAATATGATTGGTTCGGATGAA
TATCCGATTTCAAGTGCTCAGGGACGTTCCATGTTTGACAATGAGATTCTTTCTATATTG
ACTGCTGCGGCTCAACGACTCCAGGATTTTTTGGAATGGCAGCGGGAGAGCGGTGGATCA
CAGTACATTCACGACTCGAAACGCCTGAAATTTTTGAGAGCCCAGAGATCCGAATGGTAC
ACTTTTGAGCAGAACATGAAAGCGACCCAGGAAATACTTGACAGAAAACGATTGGCGGAG
GATGAGAAGATAAAGTGGGAGAAAATTTTCGCCCGAATGGAGAAAGACGAATATCAGAAG
ATTGAGAGGTCGAGGAAAAATCAACCGATTCTAGATCAAGAAGATGCCGAACTACAGCTG
GATTATCCGGAAATCATGGAAGCCTTGGCTAACTGCAGGCAGGATATGGATGCAGGCTTC
GAAGACACTGGTTTCCCGTCACAGAACACAGAATACGAGCCGGACGAGGAATTTGATTGG
GATAAAGAGTTGGAGAAGGTCAAAAACTGGAAGCCGCCCACTCCCACTAACAACAATTTG
GTCGAGGAGCACTATTTTGAAATTGAGGAGAGCGCTGAGATGGATAGAGACAATCGCATT
ATCAGGGAACGCGAGGCCCTCGAAAACATTGAAGACGCGGAGTACGACTTAGGCGAAGAC
GTATTGAGCTGCAACCAAATCAGTTCTTGTTCCAACTCTGCACTTTCTCAATCTCAACCA
GATGTCGTGGTCGATTATCAACGAAATGAAGTTTCTGAGGAGCCAACATCAGAGATGATT
GTTTACAGTGAGGCTGAACTGTTGGCCGAGCCACCGGACGATATTGGAATAGATCAACAA
GATCAGACGGCTAATGCTGATGCTCCCGCTCCGACGCGAAGCGCTGCTGTCGAACCGGAA
CACTTCACAGCGCCGACCAAAGTGGAACCATCTCCCACTCCGAACTATTCCTGCATGCCC
AGTGGAGCCAGAAGACGGAAGCAAGGACCTGTGCGAAAGAAGGGTGCCAGTGACAACCAG
CAACTATACGAAATGTGGGATGTTTCATCGGAAAGAATTGTTTCTAAAAGGAGAAAACCA
CCACCTTTTGGCGAACCAATAATTCCCGTTGACCCGACCGTGAATGCTCAACCTGTTCAG
CCAAGAGAGCCTGCCGAAAATGCGACCCCAAATGAAGAAACGGCAGCTTTAAATGGTGAT
AGAAACATCATCGTCGATGCTGATAATCTGCCGAAGAAAAATAATGAAGCTTTGGCTGCT
ACCCTGGAATCTCGAGAACAACCGGTTTCTGAAGTTATTGTTCAAGAAAATGCTATCGAA
GAATCTACTGGAAAAGTTCAGCCGAAAAGGGTTGCCAAACGGAAATCAAAAGGTGGTGAA
ACTGAGAAAGAACCAGAGCAAACAACAACGGAAAGATGTGAAAGTCCAAATCCAGATGCC
GTTATTGTCCCACTCGTTCGTCACGACCTCACTGGTTTTATGAATGAGCCAGACCCGATT
CAAGACTTTTCCATCGACCTTGATCTCCATATTCCACCACTCACACGCACTATTTCCATC
TCCACGAACAACGAGGATGAGAACTTGCTCGCCGATCCGAACACAGAAGCTGATTTAGCG
CTACCGGATCGTCTGTACACCATTGATGAGCTTGCACCCGAAGAAGAGCCAACAAGACAG
GCAGACGATGAAATTCAGGTTACTGAGGTGGAAGAAGTACCCGCGGAGCCGAAGCCGCTG
CAATCGAAACGAGGACGACCTAAAAAGCAGCGAACGCGACCGGCTTGTCGAAATTTGAAG
AGGAAAAAGGCGACACCTCCACTAGGAGATACAGAGGAAGTGGTAGCTGAACCGATTGCA
ATAAAACGAACGCGACGATCGATTGACACCGGATCCATCATGAGTGAATCGTCGGCTCGA
AACAAACGCCATTACCTGTCGAAGAACAATCCAGCGCCGCGCATTCGAGCCGCGGAAGCT
CAAGTAACGATTCCAGTCCGACTCACCGGAGTGGCACCAAAGGATACAGTTGTTGACGAG
GAAGAAACATCTCCCGAACAGATTCCAGAGACTACGGGCGTATCTCAAACAGACGCTGCA
GTAGCTACTATAAAATCTGAGCTTCCGGAAGAGCTGCCTCCACCACACACGGCAACTTTT
CGAAAATCGCGAAAACGGCAACGTGCTGAAACACAGGCGAAAATTTTGAAAGAGGTGAAA
CAAGAAGTTTACGGAGAGCCTCCTGCACCCCCAGACCCAGATCTCTCCATTCTTATGCTT
CGGATCGCGATGAAACAGGAGGATGACGAGGCGCTCGACAATTGTATGATTGTGGCGGCC
AACTATCAAGTGCCACACGAGCCTGTCGCACTGGAAGAGCAACCAAAACCACCGAAAGTG
GTTATAGACGTTGAGGACGGCAAGCCAAAGCACGCGCATCTTTTGACGCGGAATGTCTGG
AGAGCGGTCAACGATTTCTTTATGAGTGACCCGCAACGGTTCAGCGAGATTATGCTGATT
TTGGAGGGCGACACTGAGAAACGAGGAAGAGTCTTTAAAACGGGGGCAAGTGTGGTGAAT
CGTACGAGCAATTTCACTTCGAAGTTTATTGACCACCTGGCAAGCAGCTCGAAGACTATC
AAAACGGCTAATCGAGATCTCACCGACTACAACAACTTCTCGTCTGCAATTCGTGAACGA
TCTTCATTATTGCTAACCAATCATCACATCACTCCACTGGTGCTACATCAAATCATCGAG
AAGATCAGTGAGATCAAGAAGAATCTTCGAGAAGGATGTCCGATTGGGCTGATCACTGAA
AATGAGCGAGACGCGATGAATGCGACAGAGCAAGTGATGCTCGGCCGCTATATTGAAAGC
ATTATGAAGCTCACCGCGCAATCTCAACTGACCTGGGCTACTGAGGATCATGTGAAGCGA
AGAATCGAGTTGATTTTTAACGGCTGGAAGATGTTCCTCAGCAACGGCGGTTTCTTCCGC
GTTTTGCTGGCAATGAAGCGTGATGACGTGAAGACAATATCGGAAACGTTCCGGAAGTAT
TGCGAAGAGTATTTGATAGATATTGGTATTGTTAAAAGTTCATTTTGCTGGAACTCGGTG
TTTGCTGGCTTACGCACTCGGAATTGA
>Cre_sdc-3 CRE18200 2829 bp
ATGGGTGCGGGTGTCCGACTCGACAGCATTCCGAAATCCAATTTCTCAATAACCGTTGGA
GCCCCAATCTTCAAAGTACCGTTCCCAATCGTTGAACCACCAGCTGAAGTCGTTGCTCCG
GAACCTGAGCCAGAGATAAAAAAACATGAACGACCATTCTGGAAGGACCTCAAAGATACC
GACCCCAGACATCCCAATTACATCAACCCGGAATGGATAGAGGCGGCGACGAAAGAGTTT
GGTGTACCGCTTTTACCGAATGGCAGATGTCCCAGTCCGGACGACGACGAATATATGCCA
AAGGGAAAATCAGAGTACCAACTGTTCAAGGAGAGAGAGGCGGAAAGACTTAGGAAGTTG
GAGCTCATGGAATATTCTGACGAAGAAATTGTGGATGACGATGTTCCAGTGGACCCTGAA
CCCGTTTCAGAATTCCAGATGGAGTCGAGCCCGATTTCCGAAAAACGGGTATCTCGTACT
CCATCGGTTCTCCGTGACGAAGAGCTCAATGAGCCAGCTGCTCCAGAATATCAGTACACT
GCAGATGAGTTGCTTGGAGACTTGGAGGAGAAAGTGGTGACAGAAGAAGAAGATACTAGC
GGGGACAATGGGCTACTGGAAGACGACTTGGTTGCAGAGGAATCTATCACAGTCGAGGAA
CCAATTCTGGTGGAGCCTGAAACTGATTCGGTGATATTTCCGGAAGAGGAAGCTGCTATG
GAGTATGGAATATTGGAAAAGTCGGATGAAGCTATAAAAGTCAAAACTCCTCCAAAGAAA
ACATCCAAGTCGGTCAAGAAATCTGTTTCAGTTGAGCAGCAATCTGATCCACTTGATGAG
AATGCTCTTCTAGATGGAGCATTCGAAGCTCAGGAAGAGATTGATGAGGCTGCACTTTTG
GATAAAGAAATTTCAGTTGAGCCAGAGAATCTTGTTATCCCGGAAGAGGACTCTCATGCA
CTACTTCTTGACGATCCAAGTCTCGTCGAGCCAGAGTCCACTGCACCTGACTTCCAGTAT
GAGGATCTGGAGAAGGAGTATGGACAGCCAGAAAAAGAAGCTACCCCAGCGCCAGCGCCA
ACTGTAGTCGAGCCAGCTCCAGATGCACCAAGGAAGCGAGGACGGCCAAAGAAGAGAGTT
CCACCACAAGCAGCTGTTGGCACTGTTGCAAAGAAACCAGCTCCTGAAAAAGAGGAGGAA
CCTAAAGAAGAAACGAAGAAACCAGCAGCAGGAAGACGTGCTCGTAAACCAGAAGAAGCA
CCTGAGCTTGTCACAGGACCAAGAACGAAGCGTACATACGTCTCTGCGAACAATCCACTT
CCACGTGTCCGTGATTTCGTTGAACCTGTGGCTCCAGCAGATGAGGAGCCAGACAGATTG
ACTGGAGTTGCAGGAGCATGCAGAGCTGGATCACCAGGTGGAACACCAGAAAAGCTGAAA
CATATGTCCTCTGCCATGCGGAAGCTCATCGAGGTGGATAGAGAGGAAAGCGTGGTTCCC
CAGGAGAATGTACCGATTCCAGTAGAGGAGATCAAGACAGAGGATCAGTGGGTTATTCCA
GAACCAATCACCCCCTACTCCCGCCAGTCAAAGAAAAGACAGCGTGAAGCGCTCAATCAA
AATATTTTGGAAGAAATTAAGGAAGAAATTGAAGGAAATAACCGCGAGAATGACTGTGTC
ATCGTCTTCGCGCAGGTCGGGCCGCCCATTGTCAAAATAGAGGATGATCCGGAGTTGGTT
GTCATGAGGGCAAACTTCAATAATGAACAGTTGACTCAACTGGAGCCAGAGATACTTCCA
GTTAAACGTATCGATCCAAAAGGAAAAGAACATCCAACTCACATGTGGTTGATAACTCAT
AAGATGTGGGAGGGGGTCAACGAGCTCTTCATGACTGACCCGGAGAAATTCTCGAATCTT
ATGATGATTCTGGTGGTTGACAGCAAAAGGAGAGGCAATGTTTTTAGGTACGACGTGACG
GTGGTTAACAGAACCAGCGAGTTCACTCCAGCATTCATAAATTACTTGTCAGAATGCAGG
AAAACTTTGACAATCGAGCAAGAGGAGTCCATGGAATACAACACGTTCTTTAAAAGATAC
AATGAAATGGCGACCGCGTTCCTGGGGGATCACCATATCTCTGCTTACATTCTTCATCAA
GTTGTCGAAAATATCAAAACAGTCAAAAATGCGATTCGTGAAGATTGCCCGGCTGGAAGT
TTGCGAGAGAACGAGAGAGAGGCTCTTGCCACGTGCGAACGAATTCTTATCGGACAATAT
ATTGAATCGATTATGAAGATGGCTCATATCTCACAAGTCAAGTGGGCTACGAATACTCAT
GTGAAGAGACGATTGGAAATGATCTACCACGGATGGAAAATGTTCCTCTGCACCGGTGGT
TTCTTCCGTCTCCTTCTCGCCATAAAAATGGACAAACCGATTAGTGATGTTTTCCGGAAA
TACTGCCAGGAGTATGTGGAAGAAATCGATATTCTCTACGCTAGAGCCATCGAGATTTAT
AAGAAAACTGACGAGGAGGTTCTGAAGGATATGGAGGAGACGTCGGGTATCACGGCAGCT
GATATTGCAAAGGTTGATGCTGACATTCAAGTGAAGAAGAGTGAAACGCACACACATCGC
TGCTCCACCTGCTTGATCAGAAGTCAAGATGCCTACTTCTCTAGCAGCGAGCTTCTTGAC
ATTCACGAGAAAATCCACACCTCCGACATGGAAGAGTGCGGAAAGTGTTTCTCGGACTTG
TTGGTGCCAGAACTCGTCATGCATCGAATCATTACGCACTACTCGATGCGTGTTCAAGAC
GACTATTAA
