# Supplementary material for: JCoDA: a tool for detecting evolutionary selection
Source: BMC Bioinformatics. 2010 May 27;11:284. doi: 10.1186/1471-2105-11-284 (PMC2887424; doi:10.1186/1471-2105-11-284)
Supplement: Additional file 6 — Zipped archive that contains all JCoDA source code and executable jar files. [file 1471-2105-11-284-S6.ZIP › JCoDA/sample data/sea1_FASTA_cDNA.txt]

>Ce_sea-1 F19B10.9 (sea-1 spliced coding region) 1131 bp
ATGGACACCATCATCAACATCAACAATAATAACCAAAAATACCCACAAAGTGCAGAAGAA
TATCATAAAGTTCTCTGCAATTACTTTATCACCTTACAATCAGCGATGCAATCCACCTCC
CGGCCGTCCTCTTCCTCGCCTCCATCACTTCCAGCAGTGTCATCAGAGCTCCTTTCATCG
AGCTTTCCAACAAATGCTCCGGAATCTTCATCTCGAGATTTGGCTCCAAAACAGAACCAA
TTCACAATTAATGTGGTGCTTTTTGATGAGAAGAAGAAGAAGAATCCGGAGGAGAATTTG
CCGGCAAATGGAGATCAGCTGGCAACGTTGAGGAGTTTAATGATGCAAATCAACCCCAGC
TCACCTCCATCAATTCCAGCCACGTCGCCGCAACTACCACTTGCTGAATCTGAAAATGTG
CCGGAAAGCTCCTCAACTCTGAAAGACCACAAATTCTCGCTGAACACGATGCTTTTCAAT
GTGAAGAAGAATGACGCGGTGAAGATCTCGCTGGCAAATCAAGAACAATGGGCAAAATTT
CACGAAATCGGGACAGAGATGATGGTGTTCAATTCTGGAAGACGTCTATTCCCACTCCTC
GCGTACAAAGTCTCCGGACTGGATCCCCACAAGTTGTACTGCGCTGGAGTTCATATGATC
CCGGACTCGGCTTACAAGCAAGAGTATGATCACGACCTGCAACAATGGGTGAACTGTTTG
AACCAGAAAAAGACGATTTTCAAGCCGACCAGTGAGATTTTGGGCCGGATTGAGAATGGA
TTCAAACTTATGAGCCTTGGAATCGATATGTCTGATGTGAAGATTTTCAATATTGCAATC
AGAAAGAAGACTCCATTGCAGATTGAGAAGAGCCGGAAGCCGAACTTAGACAAAACGATC
GAAGTTCTCATCCAATACAAGTACCTCCCGGTGATCAAAATCTACGAGCTGAGCAACTCG
GGCATGGAAAAGAAGGAAATTGCTCAGGCAACATTCCCGGAAACCTCATTCGTGACGGTG
TCAATCTACAGAAACCAAAAAATCAAGGAAATGAAGACACTTGGAAACAAGTATTGTAGA
ACTGATCGCAAGCAAATTGTCATGGAGCAACGCGGCGAGCTGGAGCAATAA
>Cre_sea-1 CRE03812 1155 bp
ATGTACACCAACACTCAATCAACCAACTACAACGCCTGGCAAGAGGATCTCGGTCGATTC
AATGGCCCAATGAATGCCGAGCAGAGCCAGGAAGCCCCAGTCGGGCAACATTTAGCTGCG
GACTATCACTTCACCGCCCCAATCGTCCATTTGACGAACACGGAGGAATGGATGAGATTC
CACGTGCATCAAAACGAAATGATGGTGACGAATAAGGGACGAGACGTGTGCCCAGTGTTG
AAGTATTCAGTGGAAGGACTGGAGGAGAATACTGTCTACAAGGCTGGAATCACACTGGTT
CAATTAGACCCATATGTCTGGAAGTTTGATAGAAAGAGCACAAAATGGATGCAGACGCCA
GTAACAGTGTCAATGGAAAACAGTAATGAAATCTTTTCGCTGCAAACGACTGGTCGGAAT
ATGATGGAGAATGGAATCGTATTTGAGCGAGCAAAGATTTACAATATCGGCGAGGAGTCG
AAAACAATGAAGAGAAATAATGAGACTATTGAAGCAAAGTTGAGAAACAAAGGTCATCAA
ATGATGCGCGTTCGCACTCAATGTCGCTATGTCCCAGTCATCGTCATCTACAAAATGTTG
GAGAACGGATCTACGGAATATCTCGGCTCTTTCGAATTCGACGAGACCAAATTTATAGTT
GTCACGTCGTACAAGAATCAAAACGTAAAAATTGAGAAGAACACCGGGAACAAGTATGTT
CGGAAGGATATCAAGGAGGGCGCGCAGGAAACGAAGCAAGCAAATTCTTCGGCCAACGAG
ATGACTGTTCCACAAGTTCCGGAAAATGCGGATTCGAGATGGTCCACGTCTCCAGAATTG
TTGAACGACGTCTCTACTTACAACATTCCATCATCCTCTTCATTCGGATTGCCAATTGAA
CCGATGACATGGGATGAGAACCAATTCTATCCACTCGCATATAACCAATATCAATATCAT
CAATCTGCCCAACAATCCTCCTATGATCAGATGCAACCAAATCAAATGGGACATGTCTAT
CCAGGATCTCAATATTCGTCTCCCGGAAATTCCTCGCCATCTGATTCAACGTCCTCCACT
CCTCCACATTCAACTTCTACCGATTATTGCGTACCGCATGATGATATGTCTGGATTCTCA
TCGTACTCACTATAG
>Cbn_sea-1 CBN20850 1371 bp
ATGGAAAACTACCAACAATTTTATGGCACACCCCCAATGCTCAACGGTACAGTTGTTCCT
AAATATCAATCCCAGGCCGATCAGTGTCCACAGCCGTCAACCATACAGTACGAGCAATGC
AACGGAGCCGCTCAATATGCTGGCTACCCATACTACGGAAATGGTGACAACTATACGACT
CCACCTCACGATCCATCAACGACGAACTATTATGGGCATGCCTATATGGATGCAATGGCT
ACTGTACCACCATTCTATGGGACACATGCTCCTTATGCAAATGGGGACAACTATCGAGCG
ACATTTGCACCACTACCTGCCAATCCATATCGAATCGCAAATGGAGTACAGTACTGGCAA
CATCCAGGAGAAAGCCAGCAATCTTCGACCTCTGCTGCCAATACTCCACTTCAATCGGCC
GTCATCCAAAATGCTCCTTTGCAGCCACATCAGAAGATTTTTGTCACTTTGAGAAACGAG
AAAGAATGGATAAAGTATAGCAAGGAGACCAATGAAATGTTCATCACTAATAATGGAAAG
CCATTGTTCCCAATATTGATGTATGATGTACAAGGACTCGAAGCTCAGTCCACCTACTGT
ACCAGCATCCATTTAAAGAAAATGTCAGTTGGGCAGATGAAGTACTCGGAGGTCAAAAAA
CAATGGGAAGAGAATAAGAATTCAGATGAGAGAGCTGAAAATCTGACAGAGATTTTCTCT
GAAACCATGTCTGGAGCTGCATGGGGATTGAAAGGAATATCGTCGTCCCGTCGTATCAAA
ATTTATAATATTGGGAACGACAGAAGAAAGGCAGCAGCCAGGAAACAACTTACCGATGAG
GAGAAATTGAAGCAGGCGGATGAGAAGAGCAGAACAATGCTCCAAGTCAACACCCACGTG
AGATACTTGCCGGTTCTTCGGATTTATAAATTGGATTCAATGGACAATCGACATCTAGTA
GAGGAGAAGAGCTTCCCGGAGACTGAGTTCGTGACTGTCACGGAGTACAAAAATCAATGG
ATTGCACTGAATAAGACTGCTGACAATCCATCCACCAAATCAGAATACAGGGAGGAAGCC
TTAGCACAAATTGAGAAGGAGAATAACTCCCCGGGATCATCGACATCATCAGGATCTAGC
TCTGGTTATGGATCCTCGTCAGGCATGGCTTCTGGAAGCTCGGATACATTTCTTTCTGAA
GCCCCAACTTCACGGAAAACTCGGAAAGCTCCCGCAGTCAAAAATCCAAGAGCAGCTAAG
GCAATGAAGTCGTCGGAGTCGAATACTTCATCTGGAGCAAGTGATCCGTCAGTAGGATAC
TATGGAGCTGATAATTCTCCATGGTCTGGATTCAATGGATATATGTATTGA
>Cja_sea-1 CJA15139 978 bp
ATGGGTCGATCGGACGAATTACAGCTGACTTACAGCACTTTGAATAACAAGGTCCACATG
GACCGTAGTTATACCGGAAAATGCCGACGCAAGAGAAACAATAACGAAGAGTTGAAGAAT
CCCGTTGGTGCCATTTTGGGTTGCAATCTTCAGAAAAACAAATCATTCACTCCTGCTTTC
TCACTTGTATTATTTGCGATCATCGTTCTTTTGCAATCATTCAACTCTGTCAAGGCGAAC
GACGAAGTACAATCCTTTAGAGATGTCGAAAAAATGACTGCAAGTCTAGCACAATTGATG
AATGCGATTGATTTACAAAATGAGGTATATCGCGATTCAACAATCATGAAAAAAGTGATA
AGCGAAGCACTTGACATCGAAAATGTTGGCTTATTTGATGTCATCAATAAAGAAAATATT
GGTAATGTTAAAAAAGCCCTAGAAGTACTCGATTCAAATCTCTTCCCAACCCTCCAAGTG
GAAATATTCGGCCTCAAACCCGAAAGCCTCTACTCCATAGGCATTCACCTCCAACCCGTC
GACGCGTACAAGCTGAAATTCCACAAAATATCGCAACAATGGCAGCGGGCCGTCAAAACC
CATCCGACTCTGTTCGAGAGCACAAACCAAATTCGCACGGAGCCGATGAGCGGAAAAGAG
TTGGCGAGCAAACTCAACCTTGATCGCATCAAACTTTTCAATCAGAAAAACCCGAAAAAG
CAAGCGGCGGCGCCGAGCGTCGAAAATGAGATGCGTCGAAATAACAAGCATTGCAAGGAA
ATGCTTGAAGTGCAGCTCGGATTCAAGTACATCCCAGTTATCAACGTTTTTGAAATCATT
GATGGCTCTTTGGTGAACATTTGCATCGCTTCTTTTGAGGAAACCGAGTTTGTGACAGTG
TCTGGATACTGTAATGAGCGGATTAAAGTGATGAAGAAGGAGAATGGCCACACAAGAAAT
ACTTATAATGCCGTTTGA
>Cbr_sea-1 CBG11641 (spliced + UTR - 1701) 1701 bp
ATGGATACCAACTTCCAAATGTACCAACCTTCAAATGCCTTCTATAATCCAAATCAAGGA
GTTTTTGGAGTTCACGGAGAGCAGCACATGCCATTCTACCCACTAATTCAACCTGAAATT
AGAATTAAGCTAAAAAATCAGGACCAATGGATGCACCTACACAAAACCAAAGGAGGAAAT
GAGATGATTGTGGGAGTTCATGGAAGAGCAATGTTCCCCAGAATCCAGTTCGAGGCCACT
AACCTCGTCTGGTCCAAAATGTATACATTTGGAATGAAAATGGTATTATGCAAGCGAAAA
AAGTTTGTGTATGACAAGAAGACCGGATGGGTTTGCGATGAGAATTCTGAAGAAATGCCA
ATCGGAGAGTCTAATGAAGTTTACACATTGAGCAAGTCTGGAAGTTATTTCATGGACTTC
GGCATCGATTTCCAACACGTCAAGATCTACAATGAAAAAACTTTGAACGAGATTTCTTCC
AAACCTTCGAAAGTCAACAAGGCTACTTCCTGTGAAGTCTATCTGAATTGCAAGTATATT
CCAGTATTGACAATTTACGAGGAAGACTGCAGAACCGTCATTCGTCAATTCCAATTCGAA
GAAACTCAGTTTGTAGCTGTTTCGGCATACAAGGGTGAGGATGTTAAAGATTACAAGTCT
TCTAGCAATAAATTTGTGCGTGGTGGGTACAGAAATCGAAAGGGCAGAAGAGAGGAGGAA
GAAGCATCTCAAGCTGCACCCAATGATTCTTCTGAAGCCCCAGGTGCTTCTCCTTCTTCT
AATCTCAAAAGAGCTGGCTCACCATTGAATGCTCCTAAAAAAGCCAAGAGATCCAAAAAG
AATAAAAATGAGCTAAAAGGATTACAAGCTACTGGAACTCCGGCACCTTCTGGATCCACG
ACAAATTCAATGCCATCTACCTCATCTGAACCCATCCAGAATACCTTCGGATCTCCACAA
TCACTAAATGGATATCATAACTTGTCTGGATTTGACTCCACTAATACGTCGATCTCCTCC
AACATGCCTAGAACTTCCTTATCTCCTCCTATCAATGAAAATCGTGATCCAGCTGTCCCC
AGTTACAATCAGATGATTCAACCACAAGCATCAGCATTATTTGGAGAGTCTCAACAATAT
TTCGGATATGGATGCGATTCTGCTAACACATCGGCTTCTTCCGCAATCAATAATCTATCG
ATGTCCCCTCCAATGGCGTTCAATGAGAATCAGGATCTATCTCTGATGCCACCACAAGTC
TTCCAGGATCCCATGATCAACTACAGTACCCCATCGACTTCCAACACAAACCACATGCTG
GATACGAATTACTTTGTGAACGAAGCCACCAAATTCTGGAATCAGATGAATGAAGTGGAG
TTCAAGACTGCTGCACCAAATCCATATCAATTCAATTATCATCAAAATAACTACATAGCT
GAAATTTCTGGGTTTCATGATATCGAGTTGGTGGAGCTTCATGCAGCTCGGACTGCAATA
AAAATGGCGAAGAAACAAAAATATACAAAGATTCGAATCCTCACTGGAATGACTATTGTT
TGGGACTTCATAAAGAACTCTGCCAACTTCGCAAACGCTCCTCTACAAGTGCGCCCTATC
GTACAAGCTATACATGCACATAAAGAGTTTATCATTATCAAAGTGAAACTTATCGCTGGA
AAAGAAAATATTGAAAACTGA
