# Supplementary material for: JCoDA: a tool for detecting evolutionary selection
Source: BMC Bioinformatics. 2010 May 27;11:284. doi: 10.1186/1471-2105-11-284 (PMC2887424; doi:10.1186/1471-2105-11-284)
Supplement: Additional file 6 — Zipped archive that contains all JCoDA source code and executable jar files. [file 1471-2105-11-284-S6.ZIP › JCoDA/sample data/sea2_FASTA_cDNA.txt]

>Ce_sea-2 K10G6.3 (sea-2 spliced coding region) 5277 bp
ATGGAGGGACACTCCTCCCTCGCCTCGTATTCACATCATCATCCGTCGTCGTCGCATCAT
CATCATCCTGGACAGCAGCAGAGCTCGTCAAGTTCCAGCTCATCACATCTTCAGGATTTT
CAAAGTCCTCCGTCTGCCAGTCATCCATACTACCATCAGCAGCAGCCTCAGCATCAGCAT
CAGCAGGCTCAGCAATATGGTCAAGCAACGGGCAGCACGAATGGAGGAGGACAGCAACAG
ATGACATCAATGTATGGAGGAAATGATTATGATCAGCACCAGCTGCACCATCAGAACCAG
CAGCATCAAGCATCCACGTCGACTCAGCAGTTTCATCATCCACAAAGACCGCCACCACCT
CAGTACGATCAGCCATCATCTTCAACAGGATCCTCACTGCCACCTCTTCATACTGTACGA
TATGAACAGTTACCACCACCACCATCGAATCAGAGGACCCCAACTCAGCAGCTACAGTAC
CCTGTGAAGGTGGTCGAGGCAGGCGGTCAGGCGTATGCTCAGCAGGTTCAGCAGGCTCAG
CAGTCGAATCGGAGTGGAGCCGCCGGTGTTAACAGTGCTCTACAACCGAAACCCCTACCA
CCATTGTCATCTATAACATCAATATCATCGTCAGCAGCAGGATCCTCAATATCTGCTCCT
TCAACGTCTCAACCTAGTACCACCTCATCACTAATCACATCACCACCGTCCACGTCTTCA
TCTTCAATGGCGCCTCGAAAAACGCCTCCCAACGCCTCCTCGTCGTCTCTGATAAAACGA
CAATCTCAGGATGTTCAGGAGCAGCAGCGAGTGGATTTTGAAGTGGCTCGGAACGTGTCG
CAAATCATGTCGAAAAACGGGCTGAAAGTGATGCACGAGCCGCTGCTCACCGGATCTCTT
CCTCAGTTGGCTCCGTTGGCTCCACTGCCACCGCCAAAGTCTGGAGTCTATCAGTGCCCG
AATTGCAATCGGAATCTGGCCAATGCTCGGAATTTGCAAAGGCATCGGCAAACTTGTGGA
TCGGCTCAGCACGCGGCTCCACAGCTCGCCGCGATGCTCCAACGGAGCCCCCCGCCGTGT
GCATCGGCTCCTCCGGTCGCTCCTCCGACGGCACCGTCGACAAGCTTCCAGCATCACAAT
TCGACTGGGAATCTCACGCTTTCCTACAGCTCCAGTAGCAGTAGACATCAGAGCTCACTC
TACTCACCACAGCTGGAGCATCAGGATCTAGTTGGAAATCCGAATGTGATGCTCTCCGAC
GGCTACGAGTACAAGGACGATCCGATGCTCTACCAGGGACCTTCAGGCCTTTCGGATAGC
ATTTGGTCTCGAGACGATAGTTTTCATTCGGAGCCCCCGTCGGCGTCTCACGATCAGCTC
GATATGGATCATCTTGGATTCCCCGACCCCCTCCAGGATCCTCTTCACCACCTCGACTCG
TTTGATTCGGCGGACCATCGGAAGGAAACACCGCGGGAGTGTCATGAGCCCGATGAGCTG
ATGACGTTAGATCCGACGCCGCCACAGTGTGGATCGGAACGATTCTATGGGATTAATATT
GACGATATGCCGTTGTCACTGGATTGTGATGAGCCGCTGATGAGATCGGAGTCGGCGTCG
TTGTCGTCGAGTTCTCAGGGGAGGAATACGCCGGCTGCTGTTTTTACACGGCCACCGACG
ACGAAACGGAAGCCAGCTACGAAGCGTCCATCGAAAAAGAAAGAAGCATCGGAGGGTCCT
GAGAAGAATAGTGCGATTTTGGCGGCTTTGAGAAAAGAGCCAGCAGCTCCACAGCAGCCT
CAGCAGCTCCAATTCCAGCAGAATTACCAGCCGAGCCCTCAATTCCAGGCGCCGTACGGC
GGTGGATCTCTCCCGTCGATCAGTGCTTCGTGGCTTCACTCGGCTTCAACTTCGGCGGCG
GCGGCGGCACCGGAAAGATCAGAAATGTTCACATCGCCGATTGTCACGTCGGCACCGAAT
CCGTATATTCACCAGCTGCCACATCAGCAGCCCCAGCAGCAGAAGAGCAGCCCGCTGGAA
GACTTGTTGAACGAGCAAGATGAATCTGCGGATGATGATGGTGATAGTCGCAGTAGCAGT
GGAACTGTCTCGAATAGCACAACAACGACAACAACAGCGACCACCACCTCCTCAAAATCC
ACCGGAAATCCGCTCTTCACTTGTGAGCACTGTGCTCGTCAGCTGTGCTCTATGAGCAAT
CTGAAGCGTCATCGTGCCACATGCAAGGTCGCTGCCTCGTCCTCGTCGAATTCCGCCGCT
TCACGTCCACCATCGCAGCCATCTACGCCGGCTACAGCGCCAGCGACTCCGATGCTTCAG
GCGTCACAGGCTCCCCAGCCTCTCCAAGCTCCACCACAATCACCAATGGAGACCACCGCG
ACAGTCACCTACACCAAAACTACTGTGCCACCAAGCGTTGCTAATACCTGGAACACTGAA
AAGGCTCAGCTGATCTCCCCGAAGCCTAGAAGCCAGACGATCTTTTCCGAAGCTTCTTCT
TCGATGACCGTCGGCGACGCTCTCCGGGCTCAGCAGCACCAGCAGAAAATGGATCAACAA
ATTCAGATTCAGTTCCAGCAGCAGCAGCAACAGAGATTCCAACATCATCAGCAGCAGCAA
CAAGCGGGTCGGATCCCACCACGGCCACCCAATCCGATTTTGAATCAAGTTCAGAACCCG
CCTCAGCAAGTGCAACACAATCAGCATCAGAATCAGATGCTGAATCCGATTCGGCAGCCG
CTGCTTCAAAGTCCGCCACCACCACCACCAAAGAAAGGACTTATCGAGCATAAGAACACT
GATCTTGTGCTGATTACGTCGGAGCCGCTGGCCGAGAGAATGGATGCTAAGCGAAGATCT
TCAGAAGGCCTGGTGGCTGTCACATCGACACCGCTTCCGCCGATACAACTGCCTCAGAGA
TCTCAGGCGCCAGCACCGTCAAGGCAGCAGCAGCAACAGCCCCCGGTCGCCTACCAAGTG
CAGTTCAATGGTCGACCACTTCCGCCGATGCAGCTCCCGCCGCTTCAGAATCCACACAAT
CAACAGCAGCAACATCAGATGCTTCATCAGTCACAGATGAACTATCAGCAGGTTCAGCAG
GTTCAGCAGGTTCAGCATGTTCAGCAGCAGCAGAATCTTCAAAACCAGCACCACCACCAG
CAGCAACATCATCAGCAGAATCAGCAGCAAGCCCCTGGAAATCGAAGCAGATCGCACAGC
AATGTCGGCAAGATGGAGCAAGAAGCTCAGCGACAAGGTTCCCCGCTCGACTCGATCATC
ACGTCCGTGCCTCTATCCATCGAAGTTCACCATCACATCATGAAGCCAGGACCGCTGGAG
CAAGGCCAAAGCAGTGTTGACTCTCAGTCCACTGCTGAGCCAAGTCCGCGGAAGGCTAGC
CAGCAGGCCTACATTTGTCCGGAATGCAAAAAGACGTATGCGAGCCGGAAGAATGTGAAG
CGCCACCGGATGGCTGTTCACAAGCTGACACTTGATGAGATCCTCGCGAATCCGGAACAA
CCAGCGTTGGATCCTCTATCGGCTGTAGGTGGAGCTGGACGGCGTCATACGGTCGCTGGA
CTTGAGACACCGGACAGTGCGCTGAAACCGGCGCCGACAAAACGCAAAGCTTCGGAGGCA
CCCAGCGCCGGTGTAGCTACGAAGAAGGGAAAAGCGATGGCGGCTTCTGTTGATGAAATC
CAAGTGAAAGAAGAAGAAGAAGATCAGAAGGAAGAAACGGTGGGATCCGTGGAGCGTCAG
GAGCCGCCAAAGAAGCCAGTTGCCGATGATCACAAGTCGGCGATAGCTCCACTTCCGCCA
GCAAATACGATCATGCCACCACCACCGCCGTACAATCAAGCGTCCGCGGTGCCGCTGAAT
CCGCCTAGAACAGCTCTTCCGCCTCTTCAACTCCCACCACTGCAGCCACTTCAGTCAGAG
TCGCCATCCTGGGCGTCGATGTCGGCCCCGCCGACTGCTCTGATCCCAAGAACACCAAGA
AGCAGCGAGTTTGCCGACGAGGAAGACACTCGAGCAATGGCGAAAATCGCCGCTGAGCTG
AAGCGATCCGCCGAGGATTGGCCGGTACTTGCAGTCATTGAAGGAGTCGCCGCTGAGCCG
ACGAACGGGGAAGACATCGATGAAGATGAGATTCTGATCAAGAGGCTGAGACAAGGAGGC
GTACTCGAGGACGTCGGGGATGTTTCGGATTTGTTGAGGGATGTTCAAGGAGGTGTCGAT
GGAGAACCATTCTCGGAGGACATGCTTCTTGAGAAGAACCTTTCCACGGCTTCCAGTGTT
GGGCTTCCATCGCTAGCATCGCCGGGGGAGCAGTTTGGGTATCAGCAGTATTCACAGCAT
CCTCAGCAACATCCTCAGCAACATCCTCAGCAGCATCCTCAGCAGCAGCAACAAGTCTGG
AATCCGAATTATGAATTCCAAGGTTACATGCAGCAGCAGCATCCACCGATGCCAGTTTCT
CAGCAATTCCAGCAGCCGTTGCTTCAACGCCCGGCTTCTCAGCCGCCACCAGCTCGACCC
ATCGTGAAGAACTCCCGCCGCCCGTCGACAACTCCGAAGCCTCCACCGAATCTCACTTGC
TCTGGATGCAAAAAGATCCTGGGATCCGACTACTCGCTTCGTCGTCATCGTGCCGGATGC
GCCGACGTTCAGCAGGCTTTGAACCCGGAGTACCCAAGGCCGCCGAAGCGGAAAGCCGCT
CGGGAAGCGCAGAAGATCAACGAGGCGGAGATTCTCGCGTCGATGCCGGATCCACAGATG
GTTGCTGAACGAAGTGCTGCTGTGGCAGAGGCCGCTGCGGCAGAGGCTGCTGTTGAAAGG
ATCGGAGCACTGCCGCCACCGTCGGTTGTTCATGAGATTGTGCATCAAGTGAATGCGGAT
CGGCAGTCGATGAAAAAACACAACAAAACGACATCTCCACCACCAGCTCAAGAAGCCCCT
CCCACATGTGCTCCAGACGATCCGATGTCGTCATCATCATCATCATCCACGTCATCTGCA
TCTCCTCTACAAGGAGGTGCGAAGCCGTCCACTAATCAGGCGAGACATTATTGTCAGTTT
CCGGAATGCGGCAAGAACTTCTCCAGTGAATGGAATTTGGCTCGTCACACTCCCGACAAT
ATAAATCTGATTGCTGAGCAATCGAAAAAATATCAACTGGAACATGTGATTCGGATGGCC
GACCAGTTTATGATGAATACGAACTACACCACACCACCGACACATGTTCAACTCTAG
>Cre_sea-2 CRE10371 4026 bp
ATGGTCGGAGCTCCGATTCCACCACCTCCAATCCAACAAATACCATCGGCACCGAAAAAA
GGCCCCAACGGAACGCCAGCCGAGAAGAATAGTGCGATACTGAAGGTGTTGAACAGGCAG
GCTCCGCCTCCTCCTCCTCACATGGGAAGCTCCGCCCCCTTTCAGTATCACGGAGGTTCG
CTACCGTCCATTACCGCATCGTGGCTTCAACCGACGACATCGGTGACTTCTGGAGCCGTT
GCGCCAACGACGATGGCCGCGGCAGTGGCGCCAACACCTACGAAAACTAGTCCGCTGCAC
ATTTTCTGTCAATCATGCAGCAAAACGGTCTCCTCCGACCGATCGCTTCGTCGTCACTAC
AACACATGCAAGCAGTATCAAGCGGAATTAGCGAAGAACGCGGCTGCCAACGACGTCAGA
CGTCCGATTCCACCACCTCCAATCCGACGAAAACCAGCGGCACCGAAAAAAGGCGCCGAC
GGAACGCCAGCCGAGAAGAATAGTGCGATACTGAAGGTGTTGAACAGTCAGGCTCCGCCT
CCTCCTCCTCACATGGGAAGCTCCGCCCCCTTTCAGTATCACGGAGGTTCGCTACCGTCG
ATTAGCGCATCGTGGCTTCAACCGACGACGTCGGTGACTTCTGGAGCCGTTGCGCCAACG
ACGATGGCCGCGGCCGTGGCGCCGACACCTACGAAAACTAGTCCGCTGCAGATTTTGTTG
AACGACGAGTTCGAGGAGGATGGGGATAGTAGAAGTAGTAGTGGAACCACCACCACCAAG
GCTCAAGGGACATTCGTTTGCGAGCGTTGCTCCAAAAAGTTGTGCTCAATGAGCAATTTG
AAACGTCATCGTGCCACGTGTAAAGCTGCTCCATCGACGACAACGACGACGACTACTGTA
TCGGAGCCCCCAACTCCGGCTCCGCCCCTTGTAGTGGCTCCGCCCCCAACAGCAGCTCCA
GCAGAGACCACAGCTACCGTAACCTATACGGCGAAGGCGTCATGGTCGCCGGACTTGAAA
TTGAAGTCACCGAAGCAGAAGACGTCATCGGCGACGGTGACGACGACGACGCATTCAGAA
TTGACAGTTGGCGAAGCGCTGAAAGCGCAGCATCAGAATCTTCAGATGACGTCACCGCGA
TTCCCGGGGACTGGCTCCAGAATCCTCCCACCACGTCCACCGAATCCGATTCTGAATTTG
GTGCAGAATCCGCCGCAGAATCAGATGCAGAATCAGATGCAGAATCCGATGGTGACGTCA
CGTCTGCCACCGCCTCCTCAGATTCCGATTCAGATTCAGAATCCTCCTACGATGCCGATG
ACGTCGGCGCCTTCTGGAGCCGCCGCCCCTCTCAAAAAAGGAATCATCGAGCACAAAAAC
ACGGACTTGGTGCTCATCACATCGGAGCCCATCCCCGAGAAAAAGAGCCGCCAGGAAGCC
ACGCCCCTTCCGCCCATTCAACTCCCACCACCACCGCCGCAACGCCCCGCCCCAGTAGCG
TATCAAGTTCAATTCACGAGTCGACGTCCGCAGATTCAGAATTCTCAGAATCTTCAGAAT
CCTCAGAATCCACCTCACCATCAAATGCATCGTCAATTTAGCCTTCAGAATCCGATTCCT
CAGATTCAGAAGCCTCAGAGGCCCTCGCTTCGAGTCGCACCACCTCCAACTGCTCAATAC
GTAAAACATGACGTCGCGCCGCAGGCGCCCCAGCCATTACCACCACCGCAACAGAAAATG
GTGGCGCATGCTGTAGAGAGTAATAGTAGTAATCAAAAGAATAATGAAGACACGACGACC
ATCACGACGGCTCCGCTCAACCCGAAACGTCCGGGATCGCCACTCGACTCGATCATCACT
TCGGTCCCATTATCCGTCGAAGTTCATCATCACAACAATCAGATGACGTCATCATCCGCC
GGCAACAAACCGGAGCAAGGATTGAGCAGTGCGGATTCCCAACAATCGATAACCGACGCC
CTTCCGAATTCCCAAAATAAGAAGTTGATCCCCTATGTGTGCCCGGAATGCGACAAGACG
TATTCGTGTCGAAAAAATGTGAAACGCCATCGTATGGCGGTGCATAAGATGTCGCTCGAC
GAGATTCTCGCGAAACCCGAGCACCCGGCACCGCCAGACGCCATACCGAGTGCACAGCTC
CAGGCGAGACGGCATACGGTAGCGGGGGTGGAGTCTGTTGGAGGACCGCCCATCGGCAAG
CGGAAGGCGTCGGAGGCTGTAGGGGTTCCGATGAAAAAGGGAAAAGTGGTGGCGGCTTCT
GATGATGAGGAGGAGGAGCCACAGGAGTCGCCGAAGATTCAAGCTCCGCCTCTTTTACCA
CCAGCCGCCAGTATTTTGGTACGCAAGTCAGAGTCGCCGGTTACGGTGGCGACGGTTACG
GTGCCAACGGTTACGGTGCCAGCGGTTACGGTGGCTCCGGTTACGGTGGCGACAGCTACA
GTACACCCGTCATGGGATGGTTTCATGACATGGCCAGAGCCGGAGCCCACTTTGGCCACG
CCCCGTTTCTCCGATGAGGAGGATAATAAGGCGATGGCGAAGATTGCGGCGGAGCTCAAA
AGGTGTGCAGAGATCAAGCTGGAGGATCAGAAACGACCCCAAGAGGATTCAGAATACGAT
GCGATTCTTTTTAAGTCGCTTCGAGAAGAATTTTCGCGAGAGGATGTGAAAGTGGAGGCG
GAGAAAGAGAAAGAGGAGGCGGAGCTTAAAGAGGAATCTGAGGAGGAGGCGGAGTCAGAG
GATGAGGAGGAGGCGGAGCCTAAGGAGACGTCCACCGCCGCATCTAGCGTCGGTCTCCCT
TCGCTCAGCTCGCCGACACCGGTACAGTACCCGGCGTGGAGACCTTTAGCTCCGCCCCCA
CCACGGCGTTCAGCCCCGCCCACAAAAATGCCGAGGCACATGTGCACCGGTTGTAGTAAG
GTGTTGGGATCCGACTACTCGCTACGCCGGCATCGGACCGGTTGCGCGTCTGTCCAAAAG
ATTCGAAATCCCCACTACCCGAAGCCGCCGGCGAAGCGACGAACCGCTGCGGAGAAGGCG
GCGGCGAGAGAGGAGGCGTTTCGGAAGCAGATAACTGACGCTAGGGAGGCGATGAAGGAG
ATGGAGGCGTTGCCTTTACCGCCGGCTGTTTGGGATGTGATTGAGGAGGTGAAGAAGGAG
AGACAAGAGGCGATGAGCCACTCAACATTCTCCCCACCACCGCCATCATTCATCGAAGAG
ACGCCCGACTTCTCAATGTTCCAAGACTCATCACCGTCCGCCACCGATATCACGACGTCA
TCTGAATTCCGTTCGATGACGTCATCTCGAGCATCGTCGTACTGTGGCGTCTCACCACCG
AAGCCACTCGATCATTTTTCTGGAGAGAAGGCGACGTCACTTCCGCCGCTTCTCACGTTA
CTGTCATCGTCAAAGTCAACGTCTTCAGCTGTTTCAGCCGCTGCCACGTCATCAGGAGGT
CCGATGATTCAGTCGAGAATTAATCAGGCGAGACATATGTGTCAGGAATGCGGCAAGTTC
TACTGCAGTGAGTGGAACCTCAATCGCCACCACAAACAATCGTGTCCGGCGGCCAAGTTT
ATCAACGAAACACCTTATTACGAACCCAAAAACGACGCGGATCGAGTCGACGTTCGTTTC
ATGCGAGACGACGCGTGGGGTCGAATGTCTCGCTCGTTTCTTGTCTCGATTTCACCACTG
GTTGCTGATTGGTTAGAAAACGAAAAGTTGACACATTTGCAGTTGGACACGAAGTGGCAG
GACATGCGACTCTTGTTGGATGTCATGACGAAGACTGTTCAGATTACTCTTGAAAATGTG
CACGCCGTCGGTGAACAATCGAAATTCTACCAAACGAAACAAGTGGACGCAATGATTGAG
GAGTTTTGGGCGTCGCAACAGGTAAGAATGGACATCCGGACACACAGACGGACAGACAGA
CATCCGGACGAACTGAAATTTTTAATTTTTGGTCATCCTGACATCGGGAAACACAGATAT
CCGTGA
>Cbr_sea-2 CBG18450 (spliced + UTR - 6936) 6936 bp
ATGGGCATTCAAAGTTTTGAATGCGAGAGACGTAGACGACTAGACACTCTAACTGTCTGC
GTCTCTTCAAAACTTCAAACGGCTGTATCTCAAGTTCTAGAAGAGCTAGAGAGACCTCCT
AGAAGCCGAGATACAGTGCTTGAAAGTTTTGAAGAGACGCAGACAGTCAGAGTGTCTCGT
CGTCTGCGTCTCTCGTCTTCCAAAGCTGTAAATGACCATATCTCGGCTTCTAGAACAAAT
CCAAGTTGCAACAATCGTTCTTCAGGACAACCAGTCACCACGCCTTCAGAATTTTTTCCA
GAAGAAATTCAGAAGACGTCGAATTTTCCAGAAGAAGACGACAGCATTTACGATACGACG
CATCGTCACGTAAATGCGCAAATAGAGCCGATGGAGGGACATTCCTCCCTCGCCTCTTAT
CCACCCCATCATCATCAGCTCCCGCCGCTTCGACTGCCGTCCTCCTCCCACCATCATCAT
CAAGGACCCTCGACGGCGCCCCCACAACAACAGTATCAGGGATTTTTGGACTTTCAAAGT
CCGAGCCAAGACTATCATCATTCATACAATAATGGATCATCATCCTCAACATCCAATGGT
CAGGTGACATACGGCGAACCGTCGACGTCATCAGGAGGTGGCGGAGCTTACGGCGGTGCT
CAGAATGGGACGACGAATTCTCAAAATCCACCGTCCCACCAATTTCAAAACTCGAATTCA
AATCCGAGTTCAGCGAGCTATGAGCTAGCTCCGCTACACTCGGTGAGGTATGAGCAATTA
CCGGCACCGCCCCAATCGGCTCCGCCCACTCATCGCGGTCCACAGTACCCTGTGAAGGTA
CTGGAACACCCACCACATCAGTCACAACAACAAACGTTTGGAACAGTTCAGAGGAGTATG
AGCACCAGTGGCCCAAACATGAACCATCACCATCTACATCACAAGCCGTCTTCCACTTCG
CTATCCCATCAATCAACGAGCACTAATTTAATAGCTCCGCCCCCATCAGCTCCGCCCAAT
CTGGCTCCGCCCACTTTGGCTCCGCCCACGCAACGAAAGACGCCGCCCGTTGGAAAACGG
CAGCCGGACGCCCAGGAACAGGAGAAAACGGATATGGCGGTGGCGAAAAATGTGACGGAG
ATTTTTGCGAAAAACGAAATGAGACAAAGGCCGAATATTTATAGTCCGCCTCCAACAACG
AGACCCCTCGCCACCCTGGCTCCTCTACCAACCACAAAACCCAACAATTGGCAATGTCCA
AACTGTAACCGGACCATGTCCAACGGTCGAACCATTCAAAGGCATCGTCAAAATTGTGGT
CAAACGAACACAATCATTTCGTCAAGTCCCCTACCGTCCACAAAATCCCAACCAGCGGTC
ACAAGTGCTCAGGAAGCTGCTCCAAGGCTGGCAGCAATGTTGACGTCTCCACCACCATCC
ACGTCATCTGGTCCGTCGACGTCTTCAAGTCTTCCAGGGCCATCTGGGATGTCCGGCCCA
TCCACATCATCATTCCACCAAATGGACTACGCCCGCCACTCGATCTACTCGCCTCAGGAA
ATGATGATCGATCCCAATATCATGTTATCCGATGGATTTGATTTTAAGGATGATCCAATG
CTCTATCCAGGACCATCAGGCCTCCAATCTGATAGTATATGGTCATCCAGAGATGATAGC
TTCCCTTCGGAACCTCCATCAGCAGTAGATCACATTGATATGGACCCCCTGTTCCCGGAT
AGTTTATCGGATAGCTTGCTTAAGGATTACCACGACCCATTGGATTCTCTACACGACCCG
CTACAAGATTTGGGACCGCTGGACTCGTTTTCGGATCTTATGAAGCCTGAATTCGAGTCA
ACTGGCACGCCGGACTACTCGATCAATAAATTCCAAGGAACGCTTGAGTACGATATGGGA
ATCTATTTGGAGAGCATGCCGATTGTTGAGAATTTGACACCGCCGCCGTTAGCTCCGCCC
CCACCGCAGCAACGTGCAGCTCCAATAGCGAGACGAGAATCGGTGCCGAATTTTTCGTCA
GGAATCACCTTGCCAGCTTTCACATGTCGTGCGTGCCAAAAACACGTCTCCTCGGATCGA
TCGCTTCGTCGCCATTTTGGAACGTGCAAAGCCTACAAAGACTTGTTGGCCGCTGAAGCC
GCCAATCGTCCGCCTGGCGCACCATCTCCACCCCAACCAAAACGACGGACTGGAGGTGGC
GGAGGAGGACCAAAACGAAATGCAGCACCACCACCACAGAGAAAAGCGTCGATTGCTCAG
CCGCCAGTGGCAGAAGCCGTCCCAGAAAAGGCTTCTAACGAACCGAATTCCGCGATTCTG
GCGGCTCTCCAAACGAAGCCCAACTACCCGAACTATCAGCAGGCTCCGCCCACTTATCAC
TCGCAGGCCTTGCCGTCTCTTAGCACATCGTGGTTATCGTCCACTAGTAATACTGTACCC
TCGACACCCACCACGTCGTCTGGGCCAGAGTCCTATCAGAAGACGTCGATTCCAAAAGTG
TCTAGTCAACTGGAATTGCTCATCAATGACGACGAGAATGATGGCGATAGTAGGAGTAGT
AGTAATGGAAACGCCTCCTCCAAATCCGGAATGCCCACATACGCCTGTGAACGATGCAAC
AAGCACTTGTGCTCGATGAGCAATTTGAAGCGACACCGTGCCACGTGTAAATACGGATTG
AATTTGGAAACGCCATCTGCTGAGCAACAAGCCACGCCCACATCTGACCAGGCTCCGCCC
ACACCCGCTCCAGCGCAGGCTCCAGTGGTTCAAGCTCCGATGACTCCCATTGAAGCTCCG
TCCGCTCAAGCTCCGCCCACTCAAGCCCCGCCTACTCAAACCCCGCCCACCTCCCAAGAA
ACCACCGCCACCGTAACCTACATGGAAAAATGGGCGCGGGAAAAAGCCGCGGCGGCACAA
ATCTCGCCGAACAAAAAGTCGTCGACAGCTACAGTAACCCATTCGGATGTCGCTGAAAAC
GGAGGAGCACACGTGAAGATGATGACAGTAGGAGAGGCCCTGAAAGCCCAACAATTGCAA
AAAGGCCTACTATCTGGAAATGGGCCGAACTTTGGAAGCCCCGCCTTCTCGGACCACCAC
TATCAGCCACGATTCCAGTCACGCGGGCCACCACCACGTCCGCCGAACCCGATCCTGAAT
CAAATTCAAAATCCACCACATTTACTCAAACAGCAAGCTCCGCCACTTTTGAGCCCACCC
ATCAGTAAGAAGGGCTTGATTGAGCACAAGAATACAGATTTGGTACTGATCACGTCGGAG
CCGTTGGCTGAGAAGACGTCGGCGAAGGAACGTTCTGGAAATTCTGGAAATTCCCGCCGA
GGATCGGAGCCACAGGTGCAGATTCAGAGTCAGCCACTGCCGCCGCTTCAACTTCCGCCG
GTAACGAGACATCCGGACAGACAGATGGACAGGCCGACACACGGACAGATGGAAGGATAT
CAGGTTCAATCGAAGCCCCTTCCGCCGATTCAATTTGGAGCACAGAACTCTGGAGCTCAG
AATCCACGTCAGCAGACTCAGAATCCGCAGAATCAGAATTCATCAGGCGGACTTCAACAT
CATCAGATTACGTCGCCAATGGAGAATCCGCAGAACATTCAGCACCAGATGACGTTGCAG
AATCAAAATCCAGCAGGACATCAAAATCCAGGACATTCACAACATCAGATGACGTCACAG
GTCCAGAATTCGGCTGGCCTTCAGAATTCGGCCCATCCAAATCAGATGACGTCAAATGTC
CAGACTTCGGCAAACCAACAACATCAGATGACGTTGCACAATCAGAATCCGGCTGGACAT
CAGAATCTAGGACCCCAGAATCAGATGACGTCACAGATGCAGAATCCATCTGGACATCAG
AATCCGGCACACCAACAACATCAGATGACGTCGCAGGTGCCGAATCGACAGAATCCAGGA
TTCCAGAACCAGATGACGTCACAAAATCTAGGCCTTCAAAATCTGGGAAATCAGAATCAA
GAGCAGAAGAATCAGATGACGTCGTCACAGAATCTCCAGAATCCCGGCGCAGTTCAAAAA
TCTCTGAGCGTCGGCTCAAAACGACCGGATCCATACACCCAACACCATCAGCTGGCTCCG
CCTTCTTTGATCCCGCCCATCACGGCTCCGCCCACTTTGGCTCCGCCCACAAAACGAGCA
AGGAATGCAGCTGCTGGAAAAGTGCCAAAGGTGCAGAATCAGAATTTGGAGACAACCCAA
AAAATGGAAATTTCGGAAGAAGTGAAAAAGGAAGATCCATCGTCTCCACCAATGACAAAA
CGGTCCGGATCACCACTAGACTCTATTATCACATCGGTCCCCCTATCAATCGATACCAAT
CAAAAATCGGCGGCCACCAACGGACCAACAGCGGACCAAGGACAGTCGAGCATCGATTCG
CCAGAAACCGAGGATCCAAGTCCAACAGACGGATCGTCTCGAGGATCCATTTCGAAGCGT
CTCATCCCATACATCTGCCCGGAATGTGATAAGATCTACTCGTGTCGAAAAAATGTGAAA
CGACACCGAATGGCAGTTCACAAGATGTCTCTGGACGAAGTGCTGGCAAAACCCGAGCTC
CCGGCACCACAAGAGCTGAGCAATGTCACTCGACGGCATACTGTAGCCGGTCTAGAGTCT
TCTGAAGGCGTTGATCGTCCCAAAAAACGAAAGGCATCGACACAAGTGACGTCTGGAGGC
AAGAAGACAAAGAAGGTGGAAATTGAAGAGGATCCGGAGGATTCAGAAGGATCAGAAGAC
GAGGAAAAGGAGGAGAAGGCGGAGCCGATTGCTCCACGACCAACGGCACTGCCATCGGCT
TATACGATTCTGCCAAGGGGTCAGAATCCGACTTCTGGAGGTCAGAATCCAAGAACTCAA
AATTTTGGCCCACGAAGTACCAGTTTTTCCGCCGCCCAGATTCATCTGGGACGAGATCAG
AATCAAGGGATTCAGATGACGTCGAATATTCAGAATTCGCAGGTTCAGAATCAGCAGATT
CAGAATCAGCAAATTCAGAATCCTATGGGTCGATTCCAATCAAACTGGAATCAGAATCCG
AATCCAAATCAGATGACGTCCCAGATGCAGAACCCAGGACAACAGAATCAGATGACGTCA
CAGGTTCAGAATCAGGCTCAGAATTCACAAAATTGGCATCCGCAGAACCAGAATTGGAAT
CAGAATCTTCCAAATCCACAAAATCAGAATTTCGGACCACCACCATCCCAACCAAAGACG
TCAACAACAACGACGATGATTCAGAATCCACAGAATCCAGAAATTTCAAATTTCGGAGGA
CAAAATCAGAATTCTAGAAGTCCACCAATGGTTCAGAATATTCAGAATACAAATAATTTT
GGAATTCAGAATTCGCAAAACCAGAATTTCGGACCTCCACCACCAACAACGACAACGACG
TCCTCTACAATTCAGAGTTCGCAGAATCCAGAAGTCACAAATTTTGGAAATTCGGAATTC
CAGAAAAGTCCACCAATGGAGATTCAGAGTTCTCAAAATCCGACGACGATTCAGAATCCG
CCACAGCTTCAGAATTCTGGACTTCAGAATCCCCCGATTCTGGATCCGAAAACCCAAAAT
CGTCCACCACAACCACGGAATCCACAGGTCCAGCTGATGATGGACCGGATTCAGAAGACA
CGTGACGAAGAGAACGCGAAGCTTCAGAATTCCAGAATTCAGCAGCAACAACAGCAACAG
CTTCCAGGGATTCAAAGCCTCCGAGGAACTCAAGATCAGGCTGCGCCCACTTTCTACCAA
GCTCCGCCCCCTTCATGGGACACCGGATTCCAGCAAGCGATGGCCACTAGCTATCAAGCC
ACGCCCGCTCCACATCCATCGTGGAACTTGCCTCAAGACTATCAAATGTCACCGCCGTTG
GCAGCTCCACCCGTAGCTACGCCCATTTACAGTTCATGGGATCCATCGTGGGCCACCACA
ACGGCGCCTTCAGAGTCCACGTCAACTGAAGTTCCAGGACCTAGAAGATTCTCCGACGAA
GAGGACACCCGTGCCATGGCCAAGATCGCTGCGGAGCTGAAGCGCTGTGCAGAGGTGAAC
CTCTCAGACTCTACAGTAATCCATGAGAAGTCTCAAAAACCAAAGGACGAATCTGAATAC
GATGCGCATCTTTTCCAATCGATCCGAGAAGAATTCCGAACCAAAGAGGCGTCGAAAAGT
CCGGAGAATGTGCTGGAAAACGAGCAAAACGCGCTGGAATCGCTGGCTGTGGTCGCTCCG
CCCCCGAAAAAATCCAAGCCACGTCAGCAGAGCCTCGTTTGCACCGGATGCCATAAGACG
ATGGGATCGGACTACTCCCTGAGACGTCATCGGATGAATTGCTCATCGGTTCAGAAGTCG
CGGAATCCAGAATACCCGAAACCGCCGGCTAAGCGGAAAGGAGGCAAAAACAATGCGTTG
GAGGATTCGCAGACGTCAGAAACCCCGGAATTGAGTCAAGAGGAGATGGAAATGATCCGG
AATTCTGAATCCTGGAAGGAAGAGCCGATTCCAGATGTCGTCGTCAGATTTGTGGAGGAA
TTCCAGATGCAGCTGGAGAGAGAGAATCGATTCGAGAACAATTCAAAAACGACGTCACCG
CCGCTGGCCACTCCAGATGAGTCGACGACGGCGACGTTCACGTCGTCTGAATCGTCTCGT
GAATCGTCGACGTCGATTTCTCCTCAATTGAAAACTATCATCATCACGACATCTTCTGAA
TCCACCATGACGTCATCATCAAAGCCTTCTGAATCCTCTTCAACGTCTTCTTCTGGAGCT
GCTCCACCGGTGCCATCATTAAATCAGGCGAGACATATGTGTCAGGTGTGGCTAACGACT
TATTCGAAATTTCTACAAAATTCTGAACATTTCTAG
>Cja_sea-2 CJA03087 3852 bp
TGCCCACATTGCAGCCGAAGCGTGTCAAATGCACGGAATCTTCAACGACATCTTCAAACT
TGCAGCGTGGCTGCGGCTCAGCAGTCGCAGATTCAACACGACCATCTCCCACCGCCACAA
CCGTCGCCACGACTTGCGGCGATGCTTCAGAGAAGCCCGCCAGGTCCGTCAACATCTGCA
CCACCGCCAACTTCATCTTCATCAGTCTCCTCGACGTCTCCGTCGGTCGCATCCACTTTT
CAGCATCACAACTCGTCGGGAAATTTGGGTGGAATGAGTGCATATTCACATCAATCTTCG
TTGCTCTACTCGCCGCACGATATGATGGCTGATCCCAATATCATGCTCTCCGATGGATTT
GACTTTAAAGACGATCCAATGCTCTACCAAGGACCATCGAATCTTGACGACGTGTGGTCT
GGCGAGAACAGTTTTGGCACGCAGTTGGACGCCGCCCCGCCACGAGATCACGATCAACTG
GATCTTTCTGACCCGCTGAGCTTTCACCTGGACGTGCTGGACGCGAAAGAGTCTGCGAGA
GACTATCAGTCGCCTGTGGAGCTCGACACTACTGATCCGAATCCGCATCTCGCGAGCACA
CACTATTTCGGCATTGATCCGGAGCTCGATATGCCAATGTCACTGGACATGGAAGAGCCG
AGCGCCGTGCGATCAGAGTCGGCGTCGTTGTCGTCGAGTTCGCATGGCAGGAATACACCG
GCCACAGCTGCGTTTATAACCACCACCGTCAAACCCACCGGAAATCCACTCTACACTTGC
GAGCACTGCTCCCGACCACTCTGCTCGATGAGCAACTTGAAACGCCACCGCGCCACGTGC
AAAGCTGCCGCCGAGGCGACGGCTCTGCTCGAAGGACAAGCGAAGCCTGTTGCGCAACCG
CAACCAACTTGCTCACAACCCACCTCAACCACATCTCTTCACGTCGAGACCACCGCCACT
GTCACGTACACGAAAACGGACGGTGCGAGCAAGTGGCAAAACGACGGCGGGATGTTGTCG
CCGAAACAGAAGAACATGCAGACGTCTCCGGACGGCGACTGGAAGAAGACGATGACGGTG
GGAGAGGCGTTGAAGGCGAAGCAGGTGCATCAGCGGATGGAGCAGAGCCGCATTCCGCCA
CGACCGCCCAATCCGATTCTGAATCAAGTGCAAAACCCGCCACAGCAGGTGCAACAAATG
CAAAGCCAGTCGCGACAGGCGCCACAATCTCAGGCTCAAATTGTCCATCAACAGTTGCCA
CCACTCTCAAACTCGCAGCTCCACGCACAATTGCAGCTGCAGAGCCCCAAGAAGGGTGTG
ATCGAGGTGAAGAACACGGATCAAGTGCTCATCACTTCGGAGCCACTTCCACTTGCGATG
ACGGAGCAGCGACGGTCTTCTTTGGATGGGCAGGTTCAGGTTCAGGTTCAAACGGTGAAC
CAGAATCAGAGTCAGAGTCAAGCACAGGCCCTGCCGCCCCTCCAACTGCCCCAACGCAAA
CCCCAAATTGCGTACCAAGTGCAATTCAACGGCCGCCCACTTCCACCCATGCAACTTCCA
CCCCTCCAGTTTCACAAAGAGGCGGCGCCCAAACAAAAGACCACGACCACCACCACGACA
ACATTCCAGCAAAACCAGCAGCAGATGCTCCAACAGCAGCAAAATCAGAAGCAGCAGCAG
CAGCAACGACAGATGCCGATGATGCATCAGACACAGACACAGATGCAAATGCAAATGAGC
CATTCAAATCAGATGCCCCAAAAACCGCCAATTCAGCTCCCACCACTCGCGATGCCGCCA
AAAATGACCCACCATCCGATGGAGCCACCACCCCCGGCAGCGAAACGAATGCGCGCGTCG
CAGAGCACGGCCGTCAAAATGCACTCGATTGAAGAATCCCCAAATTCCTCGCGCCAAGCT
GGTTCCCCGCTCGATTCCATCATCACAACTGCACCACTCTCTGTAGAAGTGAATCACCAA
CTAAAAGAGCCCGAACAAATTCCGCTGAGCAGTGCAGAATCGCAGGCCGCGATATCCGCG
CCGAGCCCACGCAAACCGTCCAATCAGCAGGCGTACATTTGTCCAGAGTGTGAGAAAATC
TATTCCTGCCGCAAAAACGTGAAACGTCATCGAATGGCGGTGCACAAGATGAGTCTGGAC
GAGGTGCTCGCGAAGCCAGAGCTTCCCGCACCGGATGACTATGTAGGACCGGTTGGAGGA
GCATCGAGACGTCACACTGTCGCCGGGATGGATTTTGAGAAAACGCCGTCGGCGAGAAGC
GGCGCGAAGCGGAAGGCGTCGACCGTGGTGGCGACGGCACCTGGGGCTCCGACGGTGGCA
CTGGCGGCAAAGAAGCCAAAAGAGTCGCAGAGCTACGAGCAGGTGGCTCCCACCTCGGCT
CCACCAACAATCCACCAGACACAAGTGCACCATTTCACTGCTCAGCAACACCACCAATTT
GTCACCCCGGATTCTTCGGCTCCGTCCACATCTGTCCAACCACTTCCATCAGTGCACACG
TTTCAACAATCTGCCATTTCCAGCGGATCCATGGCTCTTTCCCTCCCGCCTCTTCAACTT
GCACCCCTTCAAGACGCCTCGCTGAGCACTTCCAACGCTTCGCCGAACCCTGCCCCAGCC
ACACAGATGTCAGATGAGGATGACGCGAAAGCGATGGCAAAAATCGCCGCCGAGCTGAAA
AGGTGTGCGGAAAAGTGGCCAGCGGTGAGCGGTGCGTTGCTCGAAGGAGCCGATGATATT
GACGAGGATGAAGCCCTTCTCCAACACCTCCGACGAACAGAAGTCCTTCAAGACGTGGGA
GACGTGGCGCACATTTTGGATGGCACTGAAGCAGACTCCACATTTACTGATGAGATGCTC
GAACAGGCGCTTGGCACGAATTCGACGTCATCGTCGTCGGCAGAAGAGCAATACTTGCAA
TACCCGCACTATCAGCATGAGCAGCAAGTGATGTGGAGTGAGGACGCGTATTCTTATCAG
CAGAGCATGCAGGCGTATTCGGATCAGCAGCAGCAGCAGCAGCATCCAGTTTCTCCACAA
TTTCAACAACTTCAACCCATGCAACTCGAGCCATGGGTTCAACGTCATCACTCTGTCGCC
ATCCCACCACACCATCAATTCCAAGAGCCACTCGTTCCACGACCCGCCTCACAACCGGCG
CCCAGAATGCGACCCGGCCGACGACCCAACGAGAATCCAAAGTCTGCCGCTGATCTTCAA
TGCTCTGGATGCAAGAAACTCCTCGGCTCGGAATATTCCCTACGACGTCATCGTGCCGGA
TGTGCTGAGGTGCAGAACGCTCTAAACCCGGACTATCCGCGTCCGCCGCAACGTCGTGCC
GCTCGGAAATCGGCAAAGGCCACCGAAATGGAGATTCTGGCGTCGATGCCAAGACAAATG
GGTGTGGAGCAGATTGCGATGCGCAAAGCTGCCAATGTGGAGCGGATGGAAAAGTTGCCG
GCGCCCGCGATAGTCCATGAGATTGTCGCCGAGGTGAACATGGAGAATAAGAGACGTCTT
AGCCAAATGTCGCCCGACGACCAGCCTGCTCGACCAGCTGAGCAATCGCCGAGCCAGGAA
CCGACGTCATCCTCCTCGCCACCTTCCACCTCTTCCTCTTCCACTTCGTCATTGTCGACG
ACCGCTGAATGTGCAACACTTTTCCAGACTAGACACACTTGTGAGCCCTGCGACAAAAAC
TTTTCCAGCGAGTGGAATCTTGATCGTCACAAGCGCGAAAATTGTCCGAATGCACCGAAA
AATGTTGTCAACAAGCCATCTGGTACTGAAGGAGAAATTGCTCAGAACGGACAACAAATG
GCAGCGTTTTAA
