# Supplementary material for: JCoDA: a tool for detecting evolutionary selection
Source: BMC Bioinformatics. 2010 May 27;11:284. doi: 10.1186/1471-2105-11-284 (PMC2887424; doi:10.1186/1471-2105-11-284)
Supplement: Additional file 6 — Zipped archive that contains all JCoDA source code and executable jar files. [file 1471-2105-11-284-S6.ZIP › JCoDA/sample data/sel10_FASTA_cDNA.txt]

>Ce_sel-10 WP:CE25007 1764 bp
ATGTGGCCACGAAATGATGTACACATGGATGATGGATCGATGACACCGGAGGACCAGGAG
CCTGTTACCGATAATGATATGGAATATAATGACAATGGAGAAGAAAGCTCGTACAGCAAT
GGCTCTTCTTCCAGCTACAATGCTGACAAATTATCGTCTTCCAGACCTTTGCAACACAAA
CTTGATTTATCGGCTTCTCCCTCTCGAAACAACGACCTCAATCCGCGTGTCGAACATTTG
ATCGCATTATTCAAGGATCTATCAAGCGCGGAACAAATGGATGCATTCACACGTCTGCTT
CAGGAATCCAACATGACAAATATTCGACAGCTGCGTGCCATTATTGAACCCCATTTCCAG
CGTGATTTCCTCTCCTGCCTCCCTGTCGAGCTCGGAATGAAAATCCTTCACAATTTAACC
GGATATGACCTGCTCAAAGTGGCACAGGTGTCGAAAAATTGGAAATTGATATCTGAAATT
GACAAAATTTGGAAGAGTCTTGGTGTCGAAGAGTTTAAACATCATCCAGATCCCACAGAC
CGAGTTACTGGTGCGTGGCAAGGAACTGCAATTGCTGCTGGAGTCACTATTCCTGATCAC
ATTCAGCCATGTGATCTTAATGTTCATCGATTTCTAAAGTTGCAGAAGTTTGGAGATATC
TTCGAACGCGCTGCTGACAAGTCACGTTATCTTCGAGCCGATAAAATTGAAAAGAACTGG
AATGCGAATCCAATTATGGGGTCAGCAGTGCTACGAGGACACGAAGATCATGTAATCACT
TGTATGCAAATTCATGATGATGTCTTGGTGACTGGATCTGACGATAACACTCTTAAAGTA
TGGTGTATTGACAAAGGAGAGGTTATGTACACACTAGTCGGCCACACTGGAGGAGTTTGG
ACATCACAGATTTCTCAATGCGGAAGATATATTGTTAGCGGGTCCACTGATAGAACTGTA
AAAGTTTGGAGTACTGTAGATGGTTCACTTCTTCATACACTTCAAGGACATACTTCCACT
GTTCGATGCATGGCTATGGCTGGTTCCATACTTGTCACTGGATCACGAGATACCACTCTT
CGTGTATGGGACGTAGAATCCGGACGTCACCTGGCAACTTTACATGGCCATCATGCAGCC
GTTCGATGCGTTCAATTCGATGGAACAACTGTTGTTTCGGGAGGATATGATTTTACCGTT
AAAATTTGGAATGCTCATACTGGGAGATGTATCCGTACTCTGACCGGTCATAACAATAGA
GTTTATTCTCTTCTCTTTGAAAGCGAGCGATCGATCGTGTGCTCTGGCTCTCTGGACACT
TCAATTCGCGTGTGGGATTTTACACGACCGGAAGGCCAAGAATGTGTGGCTCTTTTGCAA
GGACACACCTCACTTACATCCGGAATGCAACTTCGAGGCAATATTCTCGTGTCATGCAAT
GCAGATAGCCATGTTAGAGTATGGGATATTCACGAGGGAACTTGTGTACACATGCTTTCT
GGACATCGATCCGCTATCACTTCACTTCAATGGTTTGGACGAAATATGGTAGCAACGAGT
AGTGACGATGGAACTGTCAAATTGTGGGATATTGAGAGAGGTGCACTGATTCGAGATCTA
GTAACTTTGGATTCTGGAGGCAATGGTGGCTGTATTTGGAGACTTTGTTCTACTTCTACG
ATGCTAGCGTGTGCAGTCGGATCTCGTAACAACACCGAGGAGACCAAAGTTATCCTTCTC
GACTTTGATGCTGTATACCCTTAA
>Cbr_sel-10 BP:CBP25640 CBG11475 1812 bp
ATGTGGCCTCGCAATGATGTCCAAATGGACGAAGGATCGATGACGCCAGAAGACCAGGAA
CCGGAACCTGCCATTGATCAGGACATGGAGTTCGATGTTAACTTGGAAGAAAACTCCTAC
AGCAATGGCTCTGGCTCCAGCTACAATGCTGACAAGCTATCATCGTATGTTCGAAATCCA
GCCAGAAAACGAGCAAAAAGAAATAGTTCCAGCCCACTTCAACATAAGTTGGACTTATCC
GCTTCACCGACACAGAATAATGAAGCGAATCCACGGGTTGAACATTTGGTTGCATTATTT
AAGGACCTCACTGTTGCTGAACAGATGGAAGCTTTTGCCCGGCTGGTTCAGGAATCCAAT
ATGTCAAACATCCGTCAAATGCGAGCTATCATAGAACCTCATTTTCAGAAGGATTTCCTT
TCTTGTCTACCCGTAGAGATTGGCATCAAGATTCTACAGAATTTGAATAGCACAGATCTA
ATGAAAGTTGCGCAAGTGTCGAAGAATTGGAAAATGTTGTCAGAAGTGGAAAAGGTTTGG
AAAAGCCTTGAGGATAGAGGCTTCAAAAATCTACTTGAACCAAGTGATCGCACTCGAGGT
GCCTGGGAAGCTACTGCCGTTATCCCTGGTGTAAATATTCCTGATCACGTAAACCAATGT
GAAATCAATATCCATAGACTGGTGAAGCTCCTAAAGTATGGACCGATTTACGAGCGCTCC
GCGGACAAGTCTCGTTATCTTCGTGGCGAAAAAATCGAGAAAAACTGGCATTCAAGACCT
ATTATGGGATCAGCTATTCTTCGAGGACATGAAGAACATGTAATAACATGCATGCAAATT
CACAATGACTTGTTGGTCACTGGATCTGATGACAATACTCTGAAAGTGTGGTCTATTGAT
GACGGAGAAGTCAAGCACACTTTGAACGGTCACTCTGGTGGTGTTTGGACATCTCAGATC
TCTCAGTGCGGTCGATATATTGTCAGTGGATCCACAGATCGCACTGTTAAAGTATGGCGC
GCTGAAGACGGCTTTCTTCTTCATACACTTCAAGGACACACGTCAACTGTTCGCTGCATG
GCGATGGCAAATACAACATTGGTAACTGGATCTCGCGACTGCACTTTACGAGTTTGGGAC
ATCGAGACAGGACTCCATGTCAGAACTCTACAAGGTCATCAAGCGGCCGTGCGTTGTGTG
CAGTTTGATGGAAATATTGTTGTCTCGGGAGGATATGATTTCACTGTGAAGATATGGGAT
GCTTTCTCTGGAAAATGTCTCCGGACACTGATTGGGCATAGTAACAGAGTTTATTCTCTC
CTCTATGAAAGCGAGCGGTCGATTGTATGCTCTGGTTCTCTAGACACATCTATTCGCGTT
TGGGATTTCTCAAGACCAGAAGGTCAGGAATTGATAGCGTTTCTATCAGGACACACTTCA
TTGACATCTGGCATGCAGCTGAGAGGAAACATTCTCGTGTCATGTAATGCTGATAGTCAT
GTGAGGGTTTGGGACATCTACGAGGGAACGTGCATTCACATTCTTTCGGGACACCGCTCT
GCAATAACTTCACTCCAATGGTTCGGCAGGGGTTTGGTGGCCACCAGTAGTGACGATGGA
AGTGTGAAGCTCTGGGATATCGAACGAGGCGTGCTCATCCGTGATCTCGTCTCATTAAAC
TCGGGTGGTAACGGAGGATGTATATGGAGACTTTGTTCCACCCAGACGATGCTCGCGTGT
GCAATTGGCTCTCGTAACAATACCGAAGAAACCAAAGTGATCCTTCTTGATTTTGATGCT
AATCATCCATAA
>Cre_SEL-10 RP:RP44455 CRE05411 1773 bp
ATGTGGCCACGGAATGAGATCCCAATGGAAGACGGATCGATGACACCCGAAGACCAAGAA
CCCGTAACTGATAACGACATGGAATTCGATGTAAATTCCGAGGAGAACTCCTACAGCAAC
GGCTCAGGCTCCAGTTACAGTGCTGACAAACTATCATCGCCTCTACAACATAAGTTGGAT
TTATCCGCATCACCGACACGGAATAATGACATAAATCCACGTGTGGAACATTTGATTGCT
CTCTTCAAGGATTTGTCAGCTGGAGAACAGATGGACGCCTTCAGTCGACTAATTCCAGAA
TCTACCATGGCGAATATTCGACAGCTGCGCGCAATCATAGAACCACATTTCCAGAGGGAT
TTCCTTTCCTGCCTGCCAGTTGAGCTCGGTATGAAAATACTTCACAACTTGAATGGCTAT
GATCTGATGAAAGTTGCTCAAGTATCAAAGAACTGGAAACTTATGTCAGAAATCGATAAA
ATTTGGAAAAGTCTCGGCGACGAAGCTTTTAAAAATCATCCACCTCCTAGTGATCGAGTA
AGAGGGGCCTGGGAAGCTACAGCTGTAGCTGCCGGTGTCGTCATACCGGATCATGTTCAA
CCATGTGAGCTCAATATTCATCGATTTATGAAGCTTCAGAAGTTTGGAGACATCTACGAT
CGTGCTCCAGACAAGTCACGCTACCTTCGTGCTGACAAAATAGAAAGAAACTGGAATTCA
AACAACATTATGGGATCAGCGGTACTTCGAGGTCATGAAGACCATGTCATTACTTGTATG
CAAATTCATGATGATTTGTTGGTCACTGGATCCGATGATAACACACTGAAAGTGTGGTGC
ATTGATAAAGGCGAAGTTAAGTATACGCTGAGTGGTCATACTGGTGGTGTTTGGACATCT
CAAATATCTCAGTGTGGACGATTCATTGTCAGTGGGTCAACCGATCGGACTGTTAAAGTG
TGGAGCACTGCTGATGGTTCACTTCTACATACACTCCAAGGGCACACTTCCACTGTTCGA
TGCATGGCGATGGCTGGTTCAATACTTGTTACCGGATCTCGTGACACTACTCTACGAGTG
TGGGACGTCGAAACTGGTCGTCATCTAACTACTCTTCATGGTCATCATGCAGCTGTCCGA
TGTGTACAGTTTGACGGAAATACCGTCGTTTCGGGTGGATATGATTTCACTGTTAAGATA
TGGAATGCTCACACTGGCCGATGCATTCGCACTCTAACTGGTCACAATAACAGAGTTTAC
TCTCTTCTATTTGAAAGCGAACGTTCAATCGTGTGTTCTGGGTCTCTCGATACCTCAATT
CGCGTGTGGGATTTTACAAGACCGGAAGGAGACGAATGCATTGCTTTGCTTCAAGGACAT
ACCTCACTGACATCTGGAATGCAGCTAAGAGGCAATATACTTGTCTCATGCAATGCAGAT
AGTCATGTCAGAGTTTGGGATATTCACGAGGGAACATGCGTACATATGCTTTCTGGTCAT
CGCTCCGCAATAACATCTCTCCAATGGTTCGGTCGAAATATGGTTGCAACAAGCAGTGAT
GATGGGACTGTAAAACTTTGGGATATCGAAAGAGGCTTTTTTCTTCCAGGAGCACTGATT
CGTGACCTGGTCACACTTGATTCGGGAGGTAACGGTGGATGCATTTGGAGACTGTGCTCT
ACATCTACTATGCTCGCTTGTGCAGTTGGATCTCGCAACAATACCGAGGAGACAAAAGTT
ATTCTACTAGATTTTGATTCTCCCTACCCGTAA
>Cbn_SEL-10 CN:CN26959 CBN13734 1758 bp
ATGTGGCCTCGGAATGATGTTCAAATGGACGACGGTTCGATGACACCGGAAGACCAAGAA
CTTCCAAATGACACCGATATGGACTTCGATGATAATGTCGAGGAAAACTCGTACAGCAAC
GGATCGTCTTCCAGTTACAGCGCTGACAAGTTATCATCACCGTTGCAACAAAAGTTAGAT
CTATCGGCGTCACCGTCTCGGATTGTGGATGTTAATCCACGTGTTGAACATTTGAGTGCA
CTATTCAAGGACCTTTCACCCAACGAACAAATGGAAGCATTGACTCGTCTTCTCTCCGAA
ACCAACATTACCAACATCCGACAATTGCGTGCCATCATAGAACCCCATTTCCAACGCGAT
TTCCTCTCATGCCTTCCTGTAGAGCTGGGGTTGAAAATTCTGCACAACTTGAATGGAATG
GATTTGATGAAAGTGGCTCAAGTTTCAAAGAACTGGAAGCTGATATCGGAGATCGATAAG
ATATGGAAGTCGTTGGGTAATGGAGCAGTCAACAACCATGAATTACCGACAGAACGGATT
ACCGGCGCTTGGCAAGCTACAGCTGTATCCGTGGGTGTTGTGATTCCTGACCACATTCCG
GCTTGTGAGCTCAATATTCATCGTTTCATGAAAATGCAAAAATATGGAGAAATTTTCGAG
CGTGCTGCTGATAAGTCTCGTTACCTTCGTTCCGAGAAGATCGAAAGAAACTGGCATTCT
AATGCCATCATGGGATCTGCTGTGTTTCGAGGACATGAAGATCACGTTATCACTTGTATG
CAAATACATGGAGATCTATTGGTCACCGGATCCGACGATAACACCTTAAAGGTCTGGAGC
ATTGATAAAGGAGTAGTGCGCTACACTCTCCAGGGACATACTGGAGGAGTGTGGACATCT
CAAATCTCTCAATGTGGAAGATTCATAGTGAGCGGATCTACAGATAGAACAGTGAAAGTG
TGGAGCGTTGAGACCGGAAAAGACATTCACACTCTTCAAGGACACACTTCCACTGTCCGT
TGCATGGCTATGTCTGGTTCAATTCTTGTCACCGGATCTCGTGATACAACTCTCCGCGTT
TGGAATGTTGAGACTGGTCAGCATTTGGCCACACTTCTTGGACATCATGCAGCTGTTCGT
TGCGTACAATTCGACGGAAAAACCGTTGTGTCTGGTGGTTACGATTTTACAGTCAAGATA
TGGGATGCTCAAACTGGTAGATGTATTCGTACTCTAGTTGGGCATAACAATAGAGTGTAT
TCTCTCTTGTTCGAAAGTGAACGATCGATTGTGTGCTCTGGCTCTTTGGATACATCTATA
CGTGTGTGGGATTTCACTAGACCGGAAGGAGAGGAATGTGTTGCTCTTCTCCAAGGACAC
ACCTCACTGACATCTGGGATGCAACTTCGAGGAAACATTCTTGTTTCATGCAATGCGGAT
AGCCATGTTAGAGTGTGGGACATTCACGAGGGAACATGCGTTCATATGCTCACCGGACAC
CGATCTGCAATCACTTCTCTTCAATGGCTCGGACGTAGTATGGTGGCGACTAGTAGCGAT
GATGGAACTGTGAAGTTGTGGGATATTGAAAGAGGACAACTGATCCGTGATCTGGTGACC
TTGGACTCTGGAGGTAATGGTGGGTGCATCTGGAGACTCTGCTCGACATCTACGTTGCTA
GCATGTGCAGTCGGATCTCGCAACAACACTGAAGAAACTAAAGTGATTCTTCTCGACTTC
GATGCAGTTTACCCATAG
