# Supplementary material for: JCoDA: a tool for detecting evolutionary selection
Source: BMC Bioinformatics. 2010 May 27;11:284. doi: 10.1186/1471-2105-11-284 (PMC2887424; doi:10.1186/1471-2105-11-284)
Supplement: Additional file 6 — Zipped archive that contains all JCoDA source code and executable jar files. [file 1471-2105-11-284-S6.ZIP › JCoDA/sample data/tra-1_FASTA_cDNA.txt]

>Ce_tra-1 Y47D3A.6a (tra-1 spliced coding region) 3330 bp
ATGGCCCCCAGTACTGAGGATCCCGATACGGTTGTCGAGGCTCAACGTCGTGGAAGCTTC
TCGAAGAAAAAGAATGCAAATGGGTGGAATAAGGTGGAGCTTGTCGATCAGTGTGCCAAG
CAAATGGGTTCGGAGGACAAACAACCTGGTGGTGGCGACGTGAAAACCGAAAATGATCCA
TCAAAAAACGGACTCGGCTCGGCAACAAGTAATTTCATTCAAAGCTCAGTTCCCCCGTCA
CATCAAACTTTGAGCAATCCTCTGCAGCTGAGCCCACCGGCAGAAGCTTCAGTGGCCCAA
CAATCCGGAGCATCTCAAGTTTTTCCGACATTTCAAGCAGCTCTCGGAGCATCATCCGAT
GAGCTTCTTCAGCCGAATGCCACGTCATCATCCACGTCATCCTCCGCGTCGACATCGTCA
ATTGTGCCAGTGGTGAAGTTTACGAATCAAACAGCACCAAATGGTAGTACGGTTGCCACG
TCAGTCGGGCAAAATGTTCGACTTACCATTAATGGAAAACGTGTCGGACGTCCGCCGGGA
ACCTTCAAACGACCACAAAACAACGCTGCCAACAGTTCGAACAGTGGAAATGATTCGGAT
ATGATGGGAGATCACGATTTGACATGTCGTTGGAAGTCGTGTAACTCTAGTTTCCAGACT
CTCAAGGCACTAGTGGATCATGTTCAAGAAAGTCACGTCCAATCAACTGAACAAGAACAT
CACGCATGGCGTTGTGAGTGGGAAGGATGTGATCGAAATGAGACGTTCAAAGCATTGTAC
ATGCTCATTGTGCATGTTCGACGTCATACAGGCGAGAAGCCCAACAAGTGTGAGTATCCT
GGATGCGGAAAAGAATACAGTCGACTCGAAAACCTGAAAACCCACCGGAGAACTCATACA
GGCGAGAAACCATACAAATGCGAGTTTGCCGACTGTGAGAAGGCGTTCAGCAACGCGTCG
GATCGTGCCAAACATCAGAATCGTACACATTCGAATTTGAAACCATATAGTTGTCAAATA
CCGCAATGCACAAAATCCTATACGGATCCATCGTCTCTTCGGAAACACATCAAAGCTGTA
CACGGAGATGATGAATATGAAAAGGCCAAGAAATCACGTCCGGCAAACTATTCGAATCGT
CGACGACCGGATCATCGTTTGGCTCCGCCGACTGGAGCAATGTCTCATCCGTATCTGGCA
ACGCCGAACTCAGGGGCTTCTGTTGTGGCTCACTCGAGTGTGCATCAGCAGAATTTTATC
AACATGGCTCTGGCTCAACATCATCATAATGCTCAACGTGCTCAACAACTCATGGCCGCG
ACCGGAAACGTGATGCCAATGATGGACCCAGCTTCGGCTGCGGCAGCGGCTCAGGCTCAG
GCTCATCACCAGGCTCAGGCCCAAATGCTCCAAACTCATATGATGCAGCAGGCTCAAATA
CAGGCCGCAGCTCAGATGCAGGCACAGGTTCAACATCAGGCGGCGATGCAGGCACATGCG
ATGCAACAGGCACAGATGGTCCTTCAGAACAATCTGCTCGGCGCGCAGAGCCTGCTGAGC
CCGTTTTCTCCGTTGCTTCCACCGTCACGAGCTCCGAATGTTATGGCGATGCTCCAGACT
CCACCCACACCGACTTCGGTGGCTCCGATGTTTGATATTATGACGTCACGAGCGCCGATG
GCTCCAGTAGTTTCTGCTCCGACAGCTCCAGCTCCACTAGTGCCTGCCCCAGTTCCAGCA
TCTCCAGTATTCGATGAGCTCCGCGAGCAAATGCGTGAAGTAGAGCCCCTGCAGCAGCAG
CAGCAGCAGGAGCCCATGGATCAAGATCTCCAAGATATTCGAGTTGATGGTGACTCTGAC
GATGAAGATGAAGAAGAACCAAGAACTCCATCCGGAGCACTGCTCTTGCCACGTGGCGGT
AACAACGGCGATGGAGGATTCGGTGGATCGGGATCGTCGAGAGCATCCAGTGGAAGTGGA
ACCATGGAATTGTCGGCTGCTCCGATTAGTCAGAATGGGAGCCGAGCCAGTGGCTCTGGC
GAGAGGGGAATGAGAAGCTTCCTGATTGCTGACATTCTCCAACTCGCGGCGGATTTTCAA
AATGAACGTCTTCTCAGCGATGTACTCGACTTGGCGATCTTCGACACCCGAGATGTGCGT
TCCCTCCACAACATCTACCAAGTCTACATTCGCGCGCACAAAGCAATTCCCATAACCCGT
CGTCCATTAGACTGGAATGAAACTCATCAACTCCATAATCTCTATCATGATCCACGCTTC
AACCGTGCCGAGCATCAGGACTCGCCCGCCATTCGCGACAGAGATACCAGGTTCTGGAGG
ACAATCGCCGAGGCGAACACGATGAGACAACGACAAATCGAGCCGGTGCCGTTGGATGAT
GATGATGAGGGATATTTTGATGAGATGGTGCATCGAGTGCAGAATGGGCGGCTCAATGAG
CAATTTATGGAGGGATTCGAGTCGGATGATGATGATGGTTTTGAGGATGAGGATGATGTT
CCAGGCCTCGGAATCGCGGTATATCGCGGAAGACGTCGAGTTCGACGTGAAGCTTTAAAA
CAGGCAAATCTCGATATTCAAGAAGCTGAAACTGCTGGCAGAAATGTCGGAGGATTCGGA
GATGAAGAGGATCGAAATAACCGGGGACACGATCAGGATAGAAGCTTCTTGGATCATTAC
TATCCTCCGATGGTGGTGGTGGTAGAGACTGAGAGTCCGCAGATTGTGAGAGATCAAGAA
ATGATGAGACAATTTGAAGAGGCGAAGAAAAATGTTGAGACGGATGAGATTAAGAAGCGA
GCTGAAGCTATGCAGTTTGGAACCTCCAGCAGCCACCATCACACAAAAACGCTTCTTATT
CAACGTGCGTTATTCGATAAAACGAGCTCAGTGCGTCGAAGTCTTCTCCAATTCATCACA
ATCTCTGTTGATCAGGAAGAGCTCCGTCAGAGCTGCCACGCGACGTCGGCTCCGCAGGGA
GCTCATGTTGTGCACAATGTGGTTGATGAATTCGACAGTATCATGCGTGCACAAGAAGAC
TCGAACAACCGTATTCTTCTTTCTTTGGACATCCCCGCTCCATCAGCAGTCACGGGAGTC
TCCGGCTCCATTACCCATGCCGATAATTCGGCTCTCCAGCTCCAGCAGGAGCAACCGACA
TCCTCATTCTCGTCGTGGTTCCCAGAAGATGATCCGATCTACGCGTTACCGCCACCGCCA
CCGCCGCCGGCACCACCACGTCGCCGACGTTCCGCCGACAATAAGGACGATTCGGAGAAT
ATTCCCAAAAAGCCACGTCATCAATTTTAA
>Cre_tra-1 CRE04678 3882 bp
ATGATTACCAAGAAAAAAACACGAAAAAATGAAGATTTCAAAAAAGTCAAGCCGAAGGTT
GAAAAAAATCTGAAAAAAACAACTACCACCGATACAGCCATCAAAGCCAACGGAGTAGTT
TTGGCCAGTCCATTAGAAGAAAGAGTAGAAACTGTTGAGAATCCGTTGAGTTTTGGCGGA
GTGACGCTAGAAGAGTTGTGCAAGCAGGCGAGTAATTTTTTAAAGGCTTACGATATGAAT
AAAGAACGAAAAGTGAACGGCACAAATGTCGAAGTCAATTTCGAAACTAAAAAAGTTGAA
GGAAACGTGAATCTGAAACAGGTCTTCACACAGAACCCGAGTTCAAGTCCATTCGACTTC
GGTGTTACTAGTTCTTCAAAATCTCACACAGTTTCTCCACTGCCAGAATTACCAGACGCT
CTTCTCCATCTTTCAGCTGTTCTTGCACCGATTATCCTAAAGATACTTTTGGAACACAAT
AGTTGTCAGCTTTTGAATCAAGATGTGAAAATGAGTGAGCCGAGAGTGAGAGGTCCCGAA
AATCAACAGGGTTTTTTGTTGGTCAATGATTTGGGAATTACTGTTCAAAGAGTGAAAGAA
CTTATTCCCGTTTCACATCAGAATAACAATATCATTTTACCTGCGAAACTGAATACTAAT
AACGCCGGCATGATGGTCTCAACTACTAAGGGTAGAAACGTGGAGCCACTCACGGATTGT
ATGACTGCGATGGATGTTGATGATCATATTTTCAAATCAGGCAAGTCGTGTGGGTGGATT
CTAAACTATAATTTTCTTGCAGATGGTTCTGGTAGCCCTCTCAAAGAAAAAAGTTTATCG
CTTGGATCAGCAACTGCCAATTTCATTCGTTCATCCGTTGCACCATCCCATCAAACTGCT
CAAAATCCATTGGAACTTCATCCACCATCACCAGCTCTCACGACTGGTCTACCTAAACAT
CGAGAAGTCCCAACGTCATCTTCTAATCCAAGTCCTGTAGTTCCCGCTGTAGAAAATAAA
ACAGCTCGAAACGGAACTACTGTAGCCACTGCACTTGGACAAAACGTCCACCTTTCCGTC
AACGGAAAAAGAGTGGGACGTCCACCAGGAACATTCAAAAGAGCACCAAACCACATCGCA
AGCTCGAATAATAACGGAGACGATGTTGATGTAGAGACGGCAAATGATCTGACTTGTCGA
TGGAAGGATTGTATGATGAGGTTCTCGACTCTGAAGGGCTTGGCTGATCATGTTCGTGTG
ATGCACGTTCGATCAACATCTGAAGATCAAGCAATTGCAGCGTCATCTTCTAATCCAGTT
TCTTTGGTTCCCGTTGTCAAATTCACAAATCAAACAGCTCCAAATGGAAATACTATACCC
ACTGCAGTTGGACAAAACGTCCTCCTTTCCGTCCGCGGGAAGAGATTGGGACGTCCACGG
GGAACATTCAAAAAAGCACCAAACCACATAACAAGCTCGAATAATAACGGAGACAACGTT
GATGAAGAGACGAAAAATGATCTGACTTGTCGATGGAAGGATTGTATGATGAAGTTATCG
ACTCTGAAGGGCTTGTTTGATCATGTTCAAGAAAAGCACGTTCAATCAACTGAACAAAAG
CACCATGCATGGCGTTGTGAATGGGAAGGATGTGACCGGAATGAGACGTTTAAAGATTTT
TATCAGCTCGTTGTACATGTTCGTTGTCACACGGGAGAGAAGCCGAACAAGTGTGAATAT
CCTGGGTGTGGAAAAGAGTACAGCCGTCCCGAAAATCTCAAAACGCATCGAAGAACTCAC
ACCGGAGAGAAACCCTATAAATGTGAATTCGTTGGTTGTAAAAAAGCGTTCAATAATGGT
TCTGATCGTGCCAAACATCATAATCGTACTCATTCCAACTTGAAACCATATGCATGTCAA
ATCGTTGATTGCAAGAAGTCGTACACTGATCCATCTTCACTCCGAAAGCACATCAAAATG
GTTCATGGTAATGGCGAATATGAGAAAGCGAAGAAGTCATGTCCACCAAATCATTCAAAA
CGTAGACGTCCTAATCCTCGAATGGCTCCACCAACTGGATCCCTCTCTCATCCATATCTC
TCAACACCTCATCCCATGCCTTCAAATGCAGTTCCAGTTCACCAGAACAACTTTAGTAAT
GGAGCGTTAAAGAATCCAACTACAGCCGTTAAGGTGTCTAAATCTCATCAATCTCATACG
ATACAGCAATCTCACATTAATACTGTGGTCGCTGCTCAAATCCAAACTCCTATTCGGGAA
CCAATTCGAGTTGATACTGTCGCTCCGCCCACTGGTGTTCATCCGTCAAATCAATCAGCA
CGACAAAATTTCCCATCTATCCCTCAACAGATTCATTTGCATAACGCAAATGTCGCAACG
GCTGAAGAAGAAGATGAAATGTCAGAAGATGATGAAGAATCTCTTCAACCTGCTCAGGCA
ATCCCTGCTTCCCGTCCCAGAGACGGATCAGATGACGGGAACAGTGGTTCCGGAGCTGGT
TCTTCTCGTTCTAGTGCTTCGAGTGGAAGTGGAACTTTGGAAATGGCTGGAAGAGCAACT
CAGAGTGAAAGCAGAAGCAGCGGATCTGGTGAACGTGGAAAGAGAAGTTTCTTAATTGCT
GATCTTCTTCAACTCGCCAGTGAATTCGGAAATGATCGTATCATTTCAGACGCTCTTAAT
CTCTCCATCTTCGAAACTCGTGATATCAACACCGTCTGGCATATATATAGTCTATTCGAC
AATGCTTGCTCCCGAATGGATCATTTTGAAACTGGAAAACGTCTTCCAACTTGGCAAGAA
GTTCGAGTTCTTCATTCTTATTACCATAGTCCACATTACAATCGTAATCTTTTCCACGAT
TCCCCAGCTGCCCGTACTCGTGAAACTCTTTTCTGGCGCGCGATCAACTCTGCAAATAGC
CGCAGAGAACATCAAATTCAATCGATTTCACTTAACTCTGAAGTTGATGAAGGATTTGAA
GAATATGCTCTTCGAGCAGCTCGTGACGGTAGACGTGCTACTTCGAATAATCAAAGTGCT
GCTGTTAGAGTTGGAGCTCAAGAATCTGAAGATGAAGATGATGGTTTTGGTGATTCAGAT
GATGACCTCCCAGGTCTCGGATTGGGAGGTTTGGATGTTATTGTTCGAAGAAGACGTCGA
ATTGTCCGTCGTCAAGCTTTGAAACAAGCTTATATGGAGATTGATGAGAGCAATACCGAC
AACCAGTTTGGAGTTGTTGGAGGAGGATTCGGTGGCGAAAACAACGAAAATGGAGACGAC
CGAAGCTATGATAGCTTTGTTCATACACCTCGAATCGATGATTCAGATATCAATTTTATA
AAGTTATTCAAGAGAGCCGAGTCTGATCTTGCTGAGAAAGCAGCAAAGTTGCCAAAAATT
ACTGAAATGGTTCCAATAGATCAAGTTCAGGCATCTCAGCAAATCCCACCAGAACCAATC
AACCCTCCAGCTGCCTGCCGATCGAGCTCAACTCCTTTCAGCGTTCACAGATTGTTGGTC
GAAGAACCGGAATTTCGTCAAAGTCTTCTCCGTTTCGTAACAATTCATGTTGACAACGAT
GAGATTAAAAATAACGTCTCATCGGATGAGTTCTACAAATTGCCATCAGACGAGAGACGG
ATGATTGAAGAAGCTATGTCAGCTATGGATGGTATGGAGTCGGCTGAAGCTGCCCAGAAT
CAAGCTGTGATTGAAGAACCACAAGAATCGCTGTTCGCAGAAGACCAAGAATCATCATCT
AATGTTCCAAGTGACTATTCCATGCCTTCCAATCCACGTCGTCGCTCCTGTGATTCGGAG
CATTCAGAAGTCGTTCCAGAGAAGAAACAACGCAAACATTAA
>Cbn_tra-1 CBN25087 3510 bp
ATGAGTGATACCGAAGATAGTGAGGAGATGTCTCCTCCTCGATTAGAGAAAATGGATGTC
ACCGAACCAACGAATTTCAATATTCTACTCGATTCTCACTTGGCACTTAACTCTGCTCTA
CTTATGACTCCAAATAATTCAATCAACCCAAGCTCTCCGGATAATTCCCCGAGTTCATCC
GCTTTTTTGTGGGCATCATCTGCATCTTCATCGTCTTCTTCGTCTTCTGAGCCTTCATAT
TTTAACAACTCGGTCAGCTGGCCTTCATCGGCGACGTCATCGGTGTTTGCATCTCCAGAT
GAATCTGCGGAAAACAAACCAATCAGTATATTTAACTCGCTTAATTGGCGTCCCGATATA
GTGGGAAGTCTGATACAGCACGTTTCGGAGTCGTTTCTCACTCAACCAGCCAATGGTGAG
GCTACTGGTCAACCAGCTCAACCAGCATCTGAGTCTGAGTCGAACGGTGCTCCAGCTGAG
GGAGCAGCAGTAGCCACTGCTGGATCTGCTGTTCCAGTTGTCAAGTTCACCAATCAAACC
GCAGCTAATGGAAGCACTGTGGCCACTTCAGTTGGTCAAAACGTTCGCCTCACTGTTAAC
GGCAAGCGTGTTGGGCGTCCACCAGGCACCTTCAAAAGACCACCGCCAACAACTACAGCC
GCTGCTCATGCTGATGGTGATGTTGATGTTGAATCAGTGAGTGATCTCATTTGTCGCTGG
AAGGACTGCATGCAGAACTTTACTACTCTCAAGGCGCTTGTTGATCATGTTCAAGAGAAA
CATGTTCAGTCAACTGAACAAGAGCATCACGCATGGCGTTGTGAATGGGAGGGATGTGAT
CGTAATGAGACATTCAAAGCTCTCTACATGCTCATTGTTCATGTTCGTCGTCATACCGGA
GAGAAGCCAAACAAGTGCGAGTATCCCGGATGTGGAAAAGAATACAGTCGTCTTGAGAAT
CTCAAAACTCATCGCCGCACTCACACCGGAGAGAAACCGTACAAGTGCGAGTTCGCTGAT
TGCGAGAAAGCGTTCAGCAACGCCTCGGATCGCGCCAAGCATCAGAACCGGACTCATTCA
AATTTGAAACCATATGGATGCCAAATCACTGGATGTTCTAAATCATATACTGATCCATCA
TCACTTCGTAAACACATTAAAGCAGTTCATGGAGATGATGAGTACGAGAAAGCAAAAAAG
TCTCGACCGGCGAATTACTCAAATCGCCGCCGTCCAGATATACGTATGCCTCCACCAACT
GGAGCACTTTCTCATCCATATCTCGCTCCACCTCATCACTCAATTCCTCCTACTTCTGCA
CCAATGCACACTGTTCAGCAGCAACAATTTATCAATATGGCTTTGGTTCAACAACATCAA
CGTGCACAATTCATGGCGGCGACTGCCAGTGTACCAATGATGGATCCAGCTGCAGCTGCC
CAAGTCACACAAGCGCATCAGGCTCAAATGATTCAAAATCAGATGATGCAGGCACAAATG
GCACAAGCACAGGCAATGCAACAACAACAAGTCATTCAAGCACAGGCAATGCAGGCTCAG
GCAATGCAAGCTCATGCTATGCATCAAGCACAGGCATTGGCTCTTCAGACGAACATCCTC
ACTGCACAAGGACTCCTTAGCCCATTCCCACAGATGACTCCAATGCTTCCACAAAGACCA
CCAGCAAATGTGATGGCTCTTCTTCAGCATCAACATCAACAACAGCAGATTCAACAGAGC
ACTCCACCCACTCCAACCATGATGCAGTTCACTCCACATACTCCAATTACTCCATTGACT
CCACTTACTCCAATGGGAATGCCAACAGCTGCTCCGATTTTCACTATGCCAACTATGATG
GTTGCAGCTCCAGTTAGCACGGCGACGACTGTTATGCCAGCTCCAGTCGTTGCTCCAGTG
ACGACTCATGTCTCTCCAACTGCTACTACAACTACATCACCACAATTCCGTCTTCTTCGT
CAAGAAATAGAAACGGCAGATGCTGACATTGACCCAATCAGAGTCGACGGAGATGATGAA
GATGATGACGCTTCAGAAGATGAAGAGGAAGAAGCACGTGCTCGTCCAGTTGGAGCAGTA
ACCGCTCAAAGCAATGGAGGAGGATCTGATGATCACAGTGCATCGGGAGCCTCTTCCTCT
CGTTCAAGTGCTTCAAGTGGCAGTGGAACATTGGAAATTGCTCCAGTACAGAATGGAAAC
CGTAGCAGCAGCACTGGAGATCGTGGAATGAGAAGCTTCCTGATTGCTGATATTCTTCAG
CTCGCTTGTGACTTCAAGAACGATCGTCTTCTCACTGATGCGTTGGATCTTGCCGTCTTT
GGAACTCCTGATCTCAAAACTCTTCACAAGATCTATCAACTGTATGAACGTATTTCCCAT
GAATTCGTTTCACCAAGCCGTCGTTTCATTAGCTGGCAAGAAGTCAATCTTCTCCATCAA
TACTATCATCATCCACGTTTCAATCGTGCTGGCTATCATGAATCTCCATTGACACGTACT
CGCGAGCAGCTCTTCTGGCGTGTTGTCAACTGGGTCAACTTGAACAGTACTCGTCAAATC
CAGCCAGTTTCATTAGATAGAGATGATGATGAGGGATACTTTGATGAGATGGCTTCAATG
ATGAATCATGCTCATGTCAATGTAAACAACCACTTCGCAGACGAGATGGTTGATGATGGA
TTTGATGTCAGTGATATTGAAGATGATGATGAAGATGTTGTTGGATTCGGAGGAGATATT
GGAGTTGCTATTCATCGTCGCCGTCGTCAAGTTCGTCATCAAGCACTGAAACAAGCATAC
ATTGATTTCGATGCCGATGAAGGATTCGGAAATGCCGATGGTGGATTTGGAGCAGAAGGC
GACGGAGATGGACACAGAAACGGTGATCCATACTTAAATGATGAAGCTCGTACATGTCGT
CTCAACATAGAAATGAACGTTGAGGAAGAGAAATGTGCATCAATGGAGGAATTCCTGAAG
AAACATGAAGAGGCTCGTGCCAGATACGATGCCTACAAGGAGAAGCAAGTAGAATTAATA
ATGAATCGTTCAATTGATGATAAAGAACTCAAGATGCCAGTTGGAAATGGCATTCCTTGT
GATCCAGTTCCAGCTGCCGAGTCATCAACTTCCAGCCGTCGTTCAAGTGTTAGCAGAATG
CTCGTTGAGGAACCAGCAACTCGTTCAACTCTTCTTCGTTTCGTCACAATCCACGTTGAC
AGAGAGGAAATCCGGAATCAAATTCCTTCGTTGGAGTATGTGGAGACTCCACAATCTGAA
GAGGATAGCCTGGAAGCACAGCATCGTATTGCTGTTGAAGCATTAGCTGGATTCTCCCGA
ATGACACTCAATGATCGACAATCAGAGACGCTCACCCCTGAAGATGAGCCAGTCGCCGTC
AATCCAGATGACGCGTTCAATGATTCCCGTCGTCGTCATTATACTTCTCGTGACAACAAT
GTTCCAGAGAAGAAATCTCGTGATCTCTGA
>Cja_tra-1 CJA00622 3351 bp
ATGGTCTATCATGCTCTTTTCATCCTCTTTTTTTTCTCATCGTTTTATTTGCGTTTTGGT
CCTCGAATTTTCGCCTATCAACTTGTTCTTCTTCAAGCATGGAGGCGTCGGAGGAGATGT
CACCACCACCACCACCACCACCTCAACAACATCCTCCTCCACCTCTATTCCCGAAATTCG
ATCTCTCACAACTTTTGCTCCTCACCGCCACGTCACCAGAATCATCTGCCTATTCTTACT
CGTCTGAATCGTCGTCATCGTCCAACAATTCGTCCATCTCATGGTCATCCGCTTCTGACA
CATCTTCTGGATTCGGCTCTGCATTGTCATCGGCGTTCACGTCACCAGAATCGCTTGTCA
GGCATTCCAGCGGCATCCGCGATGTGGCTAGTCCTGATATGCGACGCCTTCTGGAGCATG
TTTCGGAAACGTTGCTTAACCAAAACAAGATCGCCACTACTGCCGCCGATATCATCCTTC
CAGCAATTCCAGAAGCTTCTTCTTCTTCTTCCTCTTCTTTATCATCTGGAACAATCGTCC
CTGTGGTCAAGTTCAACACACAGACAGCGCCGAACGGCAGCACTGTCGCCACGTCGGTCG
GGCAAAATGTTCGTCTTACCGTTAATGGAAAACGCGTCGGGCGACCACCGGGCACCTTCA
AAAGACCACCGTATAAACAATCCGGTGCAAGAACGCGACGATGGTGAGCAAGCCGAAGAG
CTAAGTGACTTGATTTGCCACTGGAAAGATTGCATGTTGAAATTTCCCACTCTTAAGGGC
CTTGTGGAGCATGTGCACGAAAAGCACGTGCAGTCACCGGAACAAGAGCACCACGCTTGG
CGCTGCGAATGGGAGGGTTGCGATCGCAACGAAACGTTCAAAGCGCTCTACATGCTCATT
GTGCACGTTAGGAGGCACACTGGAGAGAAGCCGAACAAGTGTGAGTATCCTGGATGTGGA
AAAGAATACAGTCGTCTCGAGAACTTGAAGACACACAGAAGGACACACACTGGCGAGAAA
CCGTACAAATGTGAATTTGAAAACTGTGAAAAAGCCTTCAGTAATGCTTCAGATCGTGCC
AAACATCAGAATCGAACGCACTCGAATTTGAAACCATACGGCTGTCAAATTCCTGGCTGC
TCCAAGTCATACACGGATCCGTCATCACTTCGTAAACACATCAAAGCAGTGCACGGCGAC
GAAGAATACGAAAAGGCCAAAAAGTCGCGACCAACCAATTACTCGAATCGTCGCCGCCCC
GATCATCGAATGGCTCCGGTCACTGGAACAATGAGCCATCCATACTTACAACCGGCTCAC
AATGCCTCTTCCGTTCCTCCACCAGTGTCGTCGATGTCTTCTTCTCAACATCAACACAAT
TTTATGGCTGCCTTCGTCCAAGCGCAACAACAACAACGTCAACATTTGATTTCAGCGACA
AACGCCGCCCAACTGATAGATCCTACTGGTGTCGCTGCGGCAGCTGCTGCTGTGCAAGCT
CAACAAGTACAGGCTCAAGCGCACCATCAAGCTCAAATGATGCAAATGCATCAGCAAATG
GCAATCCAGGCACAACAAGCTCTTCAAGCACATCAACTCATCCAGGCTCAAAACTTCCAA
CAACAACAAGTTCTTCAGGCTCAGATGGCTATTCAAGGAAGCCTGTTGCGCAGCCCTTAT
CACTCGCCGGTTCAACTCACGCCGCCCGTCAATGTGATGGCACTGTTGCAGAAACAGCAA
GCTCAGCAGAGCCCGACGATACTCCAACCGATCACTCCAATCACCCCAATCACATCATCT
TCTAACTCGTTGTTTACAATGCCAACACTAGTACCACAACAACAAACGACGCCTCTTTTG
CCGTCTCCGATTTCTTCGAATGCGTTCCAACACCATATTCAGAATCATGTGGAGCCGGAG
AGAGACGAGGAAATTGATATTGATGACGAGGAAGATGATGAGCAAGCAATCGCTGAAGTC
GTCCTCCCTTCAAGCTCAAACAATGGACAAAATCCACACAATGGTGGACTCGGCGGCATT
TTCTCATCGCGTTCCTCCAGCAGCAATGGAGCTGTGGATATTGCTGGAAATGTGGCAGCA
CAAGAGCCAAGGAATAGTGGAGAACGAGTGACGAGAAGCTTTTTGATTGCCGATATTCTT
CAACTTGCGTGCGATTTCGGAAATGGCAGCATTTTTCGAGATACTCTAAACTTCTCAATA
TTCGAGACTCGTGATCGTCGCCTTCTCCGTAAAATCTACGGCGCTTACGAAATGGCCTTT
TTGGCCAATGAATCAGTTCTTGTCGCTCAGGGACATCGTCTGATGCATTGGCAAGAAGTG
ATTTGCCTCCACGAGTTCTACCATCATCCACTGTACAATCGAGCCGTTCATCACGATCAA
CCGCTCAACAAACGAAAAGAAACGTTGTTTTGGCGCATTTGCAATTGGATCAGTCAGGCA
GGAAGTGGACGAATTCGGCCAATGTCGTGGGGCGATGATGACGAGGGATTTGACGAGGAG
ATGATGACCGAGCATATGAGACAGAGAACGGAGTATCGCGTGAATCTCAATTCTGGAACA
TTCACTGACCCCGACTCTGATTCTGAATCCGACGACGAATACTTTGATTTTGGATTTGGA
GAAAGTCTCGGAATGGCCGTTCGTGCAGCTCAACGCAGAAGACGTCGGGCACGCCACTTG
GCTGCAAAACAAGCATATCTAAACATGAATGTCGACGAGTCGGAACAAGGATTCGGAGCG
TTTCCTGATTGTGGCGGCTTCGGAGGAGACGGAGAAGGCGATCGCGAGAACGGAGATTAT
CAGCAAGCAGTGAGACATGCTCTAGACGAAGGTGTTCAGAAGAGAATGAACGATGAAGAG
GAATTCATGAGACAATTTGGATACGCTAATGCGAGATACGAAGCGTGGAGAGATACGGTA
CTGATGCCACAATTGAATCGAGGTTTGATCGAAGCGCCTGCTGTCGGTCAGTTGGAGCTC
GGAAATGTTGAGCCCTACTGTGAATTGATCGACCCACTGACACCACCACCGACGCCTCCA
ATTCAAAAGTTCAATGTTCATAGGATGGTGATTGAAGAGCCACAATTGCGCAAAGCTCTT
CTTCGTGTCGTCTCGATCCGCGTTGATAAACAAGAAATTGTTCAGAGAGTTGCAGCCAGC
GAGTATCCTACCAGTGAACGGGATTTATCCACTGACGAGCACAGAAGAGCTGTCGTCGGA
TTGGCTGAATTCGAATCAATTCTGAGCCTCCGCAATATCAATTCGGAGCCCTCGTCCTCT
CAACCCGGCAGTTGCTCAAAATCACCTTCTGCAAATGAAAATTATTTTTGA
>Cbr_tra-1 CBG13188 (spliced + UTR - 4110) 4110 bp
ATGTCGTCTCTCTTTACAAACAATTATCTTTCAGAGAATGTGCCAGCGAGCTCTTCACGT
TATCTTCTGAATACTGAAAGTCGTTCGGAGCAATCGAAGCAGCAGCAGCACCACCAACCA
ATCAGTTATTTGTCTCAAAGCGGAGGAGTCGACGACAGCGGTGTGCCGATTCCACCGAAT
AATAATATCAATATTCCTGTCAAGCTAGGAAACTTCGGCATGATGGCCCCAAGTACTGAG
GATCCCGAAACTGTTGTCGAGGCTCAACGCCGTGGAAGTTTCTCGAAGAAGAATGGTAAC
GGATGGACAAAGCCTGGGCTGGCTAATGGTTCCGAGTCAAAACACATGGAGCCAGTCACT
GGAACAAATGCCCTAATGGCTGCAATTGATGCAGATGATCAGGAAACCAAATTGAAAGGC
GAGTTCAAAAACCTCATCCGCTGGAGAAGGAAGCATCGACGTATAAATCGGCCACCGACA
GGTTCTTCCAATCATCGCACCCTCCGTCTCATCAAACTGTTGAAAATCCAATCAAATTGG
AACCACCGACGTCATCTGGAGATGTCACCCCCTCATCTGGAAAAAATGGAAGATTTGGAG
ACGCACTTCCCCCTGCCAACAACAACAGAAATCTCTTCTCTATTTCTGACTCCAAACACT
TCATTAAATACGAACTCCTCCCCAGAAGGCTCTCCGAACTCTTCTGGTTTTCCATGGGTT
TCGTTATCGCCCCCTTCTTCCTCATCGTCATCTGAACCTTTGTTTCTAAACAAACCTATA
TGGACTCCTACAACGCCGTCCTCTATTTTCACGGCATCAGATGATATTATAGCCAGTCGG
CTGGCGCCTTTGTTTATTAACAACACCGCTGCGTTTCCTGATCTTGGAATACTTGTGCAA
CATGTTTCAGAAACGCTTCTGACACAAAATGGTAGTCCTGTCACCAATAGCTTGGTTCCC
GAAGCAGCGCAGCCCCTCCAAACAGTGGCTGAATCTTCGGAACCAACTGCAGCAAGTGCA
GAACCAACGGATGCTTCATCAGCTGAGTCATCAACTATCACAGTTACTCCAGTCGTTCCA
GTGGTAAAGTTCACAAACCAGACTACCCCGAATGGTAGTACGGTAGCCACTTCGGTTGGA
CAAAATGTGCGACTCACCATCAACGGAAAGCGTGTTGGACGTCCGCCAGGAACCTTCAAG
AGACCACCAAACAACCCAACCACGAATACCAGTCATGGAGAAGAGACTGATTCGGAAGCA
TCGACTGATTTGATCTGTCGTTGGAAAGATTGTATGCTGAAGTTCGCAAACCTCAAGGGT
CTTGTTGAACACGTCCAAGAGAAACATGTCCAATCTACAGAGCAGGAGCATCATGCCTGG
CGCTGTGAGTGGGAGGGATGCGATCGCAATGAGACATTCAAAGCTCTCTACATGCTCATT
GTACACGTTCGTCGCCATACTGGAGAGAAACCGAACAAGTGCGAGTATCCGGGCTGTGGA
AAGGAGTACAGCCGATTGGAGAATCTCAAGACGCATCGTAGAACCCATACTGGCGAGAAA
CCATACAAATGCGAGTTCTCGGACTGTGAGAAGGCATTCAGCAATGCTTCGGATCGTGCC
AAGCATCAGAATCGTACTCACTCGAATCTGAATGCATGCCCCCTGACAGTGACCGGCAGG
AGAAAACGAACAAGATTTCCATTGCAGAAACCGTATTCATGTCAAATTGGGGGTTGTCAG
AAGTCATACACCGACCCATCCTCCCTTCGCAAGCACATCAAAGCAGTTCATGGAGACGAG
GAGTACGAGAAGGCAAAGAAGTCACGTCCGCCAAACTACTCGAACCGTCGTCGTCCGGAC
CATCGTATGCCTCCACCGACCAGCGCAATGTCTCATCCCTATTTGGCACCACCACATGTG
TTGCCTCCTGTTGCCGCACCAGGTGTTCATCAGCAAAACTTTAATAGTTATTTTCAGAAC
AACGCTGCTCTGATGGATCCGAATGGATCTGGTGCCGCTCAAGCCGCCGCCGCTGCTCAA
GCTGCTCAGGCACAACAAGCACAGATGTACCAGGCACAGGCAATGCAACAACATCAATTC
GCCGCCCAGATGCAACAACAGGCTGTGATGCAAGTTCATATGCAACAAGCTGCGCTTCAG
CAAGCTCAAGTTGCCATCATCCAAAATAACCTTCTGAGCACTCAAGGAATCATGAATCAG
TTCCCAATGATGTCGCCGCTGCTTACTCCAAGAGCACCAGGAAATGTGATGTCACTTCTT
CAACAACAACAAGTCACTCCACCGACTCCAACAATGATGCAGTTGACTCCGCATACTCCG
ATCACACCGATTACTCCAATCACGCCGCTTACACCAATGGGAGCAACGACTGGACCGATG
TTCAGTATGCCAAATATCATGATGACTACTCCAGTTCGAATGGACATCCCGACATCCGTT
CCTGCAGCTGTCCCAGTGGCCCCGGTGGCTCCAGTTGCCCCGGTGGCTCCAGCTGCTCCA
GTTGCTCCTCCAGCTTCTTCTCTTGCCGAAGCTACTGAACCAAGATTCCGGCTCCTTCGC
CAACACATGGAAGGCGCTGAGGTTGCTCCAGTTCTAGCTCCACAACAGCCGTTGGAAGAA
GACGATGACATGACTGACGATGAAGAGAGTGGGAATGTTGCTCCAGCCGTCATTCGTAAC
GGAGATGGACCGGATGATCGTAACAGTGGAACAGGATCGAGCTCGCCTCGTTCTAGTGCT
TCCAGTGGAAGTGGCACTCTGGAGGTCGCCGGATCGGTTGCTCAAAATGGAAACAGAAGC
AGTAGCACTGGAGAAAGAGGAATGAGAAGTTTCTTGATTGCTGACATTCTTCAAATGGCT
CACGATTTCCAAAATGGTCGAATTATCACTGATGCGCTCCACAAGGCAATTTTTGATACA
AGCGATGTGACAGCGATGTTTCACATCTACAGAACCTTCGAGTGCGTCTGTGAATACTTG
CAATTCACTTTCAGCGCCGGAGAGCGTCTTCCAACTTGGCCCGAGGTCCGAACAATTCAT
GAATACTATCACTCGGATTATGACCGTACTCGTTTCCATGCAAGTGAGACCGTTCGCAGA
CGTGATAATCTCTTCTGGCGCTTCGTCAACTACTGTAACAGTGATTTGCCAATTGGTGGA
CGCCCGATCCTGTCGGTTTCATATGATGAGGGATTCGAGGAGAGCATCGATCAGGGTTCT
AATTTTGGGACCATTCCGCAGCAACTCATCTCTAGAATGGCTGCTGAAGCCTTCGACGAT
GAAGATGATGGATTCGACGACGCATTTGACATCCCTGGTCTCAGACTCGGAGGTGTCGAG
GTCCTAATCCAGCAGCAACGTCACAGAGTTCGCCGCGCGGCTCTCAAGCAAGCTCAAATC
GACTATCCGACGGCAGAGGAGGATTTGGGTTACGTCGGCGGAGGATTCGGACAAGAAGAT
GATGATCATCATTCTTATGCTATCTATGAACAACAGAAGACTGTTGCGTTCGTTGATCTC
TCTGAAAAGCCAAAAGTCGAGGTTCTGACTGATGAAGATTTCATGGAACAGTTCAAGGCA
GCGGAAGCTCGTTGTCAAGCTAGACTTGCGATAGAACCAATGGTAAAAGTGGCTCGCACC
GTAATCAACGGAAAGGTTGTGGAGTATACGGAATCCCAGCTCTTTTCTCCACCGGTTTCA
CGCAGAACTATCTACAGCATGCTGAAGCAGTTCCCGGAACATCAAGAAAATCTTCTGAAG
TTCATCACTCTCCATGTTGATAAATGTGAGCTTGAGAATGTAATTCCTTCTCGTGAGTAT
ATGTCTGACATGGAGAGCAGCTTCTTCGCTCATCATCGCATTGTTCGTGCCGCATTGAGA
GCTCGCGGAGAAATCACGGAAGCAGAAGAAGCGGAATATCAGCAAAGCAGCAACTTGATG
TATAATCAAGATTTCGCAGCATTGATGTTCCCAGAATTGGATGAATCCCACGATGATTTC
CTTAATGATCTCCCAATCTCTTCTCGTCGCCGTTCGAGCGATTCGGATTCGAAGGAGGCT
CCTTCTATGAAGAAGCCACGCAGTTTTTAA
