# Supplementary material for: JCoDA: a tool for detecting evolutionary selection
Source: BMC Bioinformatics. 2010 May 27;11:284. doi: 10.1186/1471-2105-11-284 (PMC2887424; doi:10.1186/1471-2105-11-284)
Supplement: Additional file 6 — Zipped archive that contains all JCoDA source code and executable jar files. [file 1471-2105-11-284-S6.ZIP › JCoDA/sample data/tra2_FASTA_cDNA.txt]

>Ce_tra-2 C15F1.3a.1 (tra-2 spliced coding region) 4428 bp
ATGAAATTGAAATACAATAAACTTCTCGTTTCGGTGGTGATTGTCACCTTTGTAACATTC
GGGTTGCTCTTAGCGGAATGTTTTGGAAAATCAATTGATTATCAAGAAAAATCAATATTT
CCATCGTTTGTCAGCCAGGGATTCTTCGAAACTCGTACGAACAATGAAGAATACATTATC
GAGAAAATCGCTCAAACCCAGGAGAATGGAGTAGATATGCGATCAACGTTACATTTCACT
CAACATGGATACTTACTGAACAACATTTCAAATTTGAAAATTAAATTTCGCCAAAAAACA
TACACACTCAATGATGTCTGCTTTAAACCACATATTACAATATTCCAACAATCCTCTTCA
TCCGATCAAAACGAATATCCACATTATATCCAGAGGCTTCTTCTTGAAATGCAACGTCTG
TCACCATGTCTTATCGTGACACCTCTAAACTGTTTCTATGATATCTACCGTATTCATGGT
GAAATCAGTAATTGGAATAAGAATACCGACTTTTTGAATCGAAGACTTAGAAATTCTTAT
ATTGAAGCTATTGGAGAAAATGATGAGAGGCCGTATGTGAAATCAAATTATGGACCTAGC
CTGATCAAAAGTTGGGCCGATCACATGTTTGATTTACCATCGAAGTCATTCACCAACTCA
ACTAAAGATGCATTATTTCAGAAGATTAAGCTTTGGCTTTTGAGCATAGAACCACGCCAA
AAAACATGTGCAGCTTCAATTCATTCCTGTGACACACCTCTGGACTCTGAACACTACTTC
AATATATGTACAGATATGCAGTCTGTTGATAATTTCGCTGAAAAGAAGACAAAGTTCAAA
TTAGAAGATGTCGATGAAGAATTCGCAATGAATCTCGATTGTGTGGATGATCAAGAACAG
TTCATTGAATGGATGCAGGAGTTGGAGATCAGAAAAATGTATTCTCATGTAACTGAAAAG
CCAGATTATCCAAATGTTGTAAATCAAACATGCGATAAGATTTTTCATGATTTGAATAGC
ACTGGAATTGAATTTTTCGACGGATCGAGAAGCTTCAGTAGTACAAAATCTCAATTTGAT
ACAATGCAAACGGAAATTGTCCTGTTAACTCCTGAAATGCTCTTATCAGCTATGCAACAT
TCAGACTTTGTGAATGGTTTTGAATCAATTTGGACTATTGAAAAAGCTGAAGAACTTATT
CATGAATTCCGATTAGCCTTGAAAGAAGAAACTGAGAAGTTCAAAGAGAATAGAATGAGC
AAAATGATAAGAGTTACATCACGAGTTTTGGATAATACTGTAACTACGAAACTTCAATCA
TTTTCGGAGAAACAAACAATACATTTTGTGGTTAATGTACATTCATTAATTGTGATCTTA
TTCACAATCTTCGTATGGTCTGGTGCTCCTCTCAGATCAGCTTTCATGTTTTTTGTTCGA
GATGCTCTCACGTGTTTACTTTTCTGTTTTGTCTGCAGTACCGATGGAGTTATCGTTTTG
GATACGGAATTAATAAAGTATATAATTGTCCTTACATTGGCTAATCTCTACTTCACAACT
CGTTCTTCATTCTGTACTGAACGACTATCCCGATGTATTCAACGAGAAAAACGGTTTCCC
ATAAACTCAAATTTTGCTTCTCTTATTACAGTTGACACAATGACTGATTCTCGTCAAATA
CAATACTTCCTTAGTACTGTAACAAAGTATCAAGCAGCCCAAGACTCATATTCAAATGAA
TTATTTGAAAGGTTCCCGAAGAATTGGGGTTGCACATCAATTCTGATATTTCCAATCGTT
TTCGTCTATTGGTATTTCATTGATTCTAATTTTGACAAGATTTGTGTTTCTGTTCTACCA
TCATTTTGTTTGGCTGCTGGTGAAGAGCTTTTTGCTAAGAATATGTTTTGGAAAGAGCGT
GAAGCAATGCAAGCAAAGCAACGACTGGAAAATGAAGAACAGGCTGAAAGTATTACTGGA
AGCTCCCTTGAAAAACTGTTTGCTGGTAATAAACCGGTTTCTAACACAGACAAAGCTAAT
ATTGTCAAAAAATCAAGCATCATCAGAAATCAAAAACCTTGTCTCCAAGATCTTTCACCC
GGTACCTACGATGTTTCGAATTTCATGAAGTATCCACATCAAGCATCCAGAATATTCCGG
GAAAAGATCATTGGATTATATCTTAGGATTCTGAAATTGAGAACACTCGGTGTGATTTTA
TGCATTCCTGCGATTCTTCTAATTGTGATATCAATTGGATTGCTGTTTATTCCAGTTAAA
AGAGAAACACTTCATACAGATTCGAAGCAAGACGACATATTCATTGAGTTCGAGATTTTC
AATTTTTCTACTAATTGGAAGATAGTCAACCAAAATCTGAAGCAGTTCAGTGAGGACATT
GAAAGTATTGGAACACTTTATACAATTTCGAATTGGCAGAAGAGTTTCGAACGATTTGAA
CAAGAAACTAATAAGAATGCTTCTGCAGAATGGAATATATTGTTCAAATGGATAAATGAT
GAACCGATCAATTCAGCAGTGACTTTATTTTCGGAAAAATCATCTGGAAATCAAACAATT
GCAAATCCATTTAAGTTTCGTCTACGCTATGGGTTTGATGCGAAAAATGAGACAACTGTG
ATAGAAATTGTTCAGAAAATCGATGAATTGCTCTCCAAATGCTCGAAAAACCTTTCACCA
AAAGCAGTCGGTGTCCTCTACGAGCATTATCATCGAATCGCAGTTGTCTGGAATCTCTTC
GCTTTCAATCAACTCACTACAGCAGGGATCTTCATTATTCTGTTGTCTATAATCACTTTC
ATCTTTGCCATCACACCAACTATCAAGGCGACTTTTCTGTTTTCCTTATTGGTCGTTGGG
ACGCAAATCGAAGTGGCTGCATTGGTCCACTTATTCTCACTCGATCACCACCAAATCTAC
ACTAATTTGGCACTTTTTGCTGGTTTCCTCGCCGCCTGGGATCCGTTTTGTGCTTTATTG
CGATATCGAAGACGAATTTTGTACAAAAGTGAAACTAGACGAACCCCTGAGTTGGCATCA
AAGAGACGAGTTCTTTTGCCAATTGTTGCTACAGCTGATATTGCTCAATTTTTTGTGTTA
CTTATTACAGCGTTCTCCATACTTGCGATCATCTGCTCCATCGTTCCCGAGCTCAATATA
TTCTTCGTACCTACAGTAATCCTCATTGTCATTCAAATTGTCGCTGTGTTCAATTCAATC
ATCGTTTCAATTGCAACAAAACAAATGTTTGAAAGTGAAGTTCGACACTATCTTCATAGA
GACTTGCGGGGCAGCACTACCGCTGTCCGGGTCTACAATTTGGTGCAGAAACAAAGACTT
GCTTCATCGTTAGACGAGCCTCAGGTCGAGCTGGACGAATTCTCAATCAAACGATCATCT
CCTCCCTGCCGATATTATGCTCCACCACCAAAATATTCATGTAAGAAAAGAAGTCGATCA
TCTGATGAAGACGAGGATTCTGACCCAAATCAGCCAGGACCATCCAATCGTAGAAGCCCC
AAAACCGGCAATAAACGTGTCAGAGGAAATGGTGATAACACTGAACTTTATATTCCAAAT
CGTTATGAGCTCATTGTTTCTGGAAAGTCAGTAGGCGGTAACACTAGTGCTGCATGGAAT
GGGCCTGGAAGCACTTTGGAACAAAATATGAATGCTCTTGAGGAATGCTTCGAATTGGGA
GTTGATGAGTATGATTTTGACGAGCATGATGGGGATGAAGGTTGCGAACTGGTTCAAGAT
ATGCTAGATCGAGAAAGAAATTTGATGAATAAAAGATCTACGGCACAGAGAAGGGAATCT
CGAAACATTGAAAAGATGAAGAAGTCGCAAGAAAATTTGGACAAAGAAAAGAGTGAAGAG
AAGATCAGTGAATCGAAGAAGAATCAGGATGACAGCATAGAGAGTCCGAATCTCCCAGGA
ACACCTGCCAACCTTCCAGTTGATGAACCACTTCCACCAGTTGGTCGATTGTATATTGTG
GAGCATGTCCTTCCAGAAGAATATCGGCGAGATCCATTAACCGAGCCACCATCAATGGAA
GATTGCATTCGAGCTCACTCTGACCCCAACCTTCCACCTCATCCGCGTGCTGATCAATAC
CCAGCCTCATTCACCCGTCCAATGGTTGAATATTGCGAAGATATTTACTGGACACACCGA
ACTGGACAGCTACCTCCAGGACTTCAAGTACCCCGTCGACCGTACGATTATTATCACATT
ACCGAGCGTACACCACCACCGGAAGATCTCAACTGGGTCCCACCAGCCGAATCCCCACCG
ATCCCGATTCCTCAGCAAGCATTCGATTTGCTAGAAGAAAGAAGACGAAATCATCGTGAG
CAACAAGATGAAGCACGGGAAGGCGACCTATCAGACCCAGAGGTTTAA
>Cbr_tra-2 CBG11194 (spliced + UTR - 5835) 5835 bp
ATGCATGAAATGCAAGGAGTTCTTCTATGTTCTGGCGGTGGAACTCGTATGCCTGTTCTG
ACTCAAAGTGCACAAAAATGTCTCCTTCCTGTCGTTGGTGTTCCCATGTTCCTCTATCCA
CTTTCCTCGATTCTGAGAGCAGGAATCACTGATGTAAAAATCTTCGTACGCGAAGTCTTC
CAACCAGTTTTGGAGAAGGAAGTCAAGAAGTCGAAGCTTTTGGAAAAGTATCCAGCGAGT
ATTGAGTACATCAAAATTAATCAAGAGGATAATGGAACCGCGGATTTATTGAAGCATCAT
CATTCTAAAATTACAAGAGATGCATTAATTGTTTCTTGTGATTTTGTCAGTGATGCTAGT
CTCATTCCGCTCATTGATACCTTCCGAGCTAAAAATGCAGCGCTGGTAGCACTGATTTCG
GATACTTGTGTCAACGCTCCAGCTCCAGGATCAAAATCCAAGAAACCTAAAGCCACTGAT
CTGATGGCGATTGATGAGCCAGATGGACAGCTTGCATATCTTTGCGGTGATGACGATTTT
GACGTACCTCTTCTAATGGCGAAACTTCTTTCTACTTTCCCTTCGATTCGACTGACTGCT
CAGTACAACGATTGCCACGTCTATGCTGTTCGCCACAAAGTTCTTCAACATCTCAACAAG
ACGAAACATGTTTCCTCATTCAAAGCAGATTTCATCCCCATGCTGATCGATAAACAATTC
GAAGCAGAATCCCTTGGAAAGTGTCTCGTATATCGTCTTCCACATGAAAACGGATTCGTA
ACGGCACATGCTAACACTTATGGAGCATACTTTGAAGTCAACAAATCCATCCTAAAATCA
TTCACTCGACTGATGGAGTATCGAGGAAACGGAAAAACGTTTCCGAATAGGGCAGAAAAA
ATTTCCGCTCATGATAGCAGAGTAGAGGAGAGTGCTCAGGTGGGTAATTGTTTTCTAACC
GAACCTACTATAGGGAGAGACACGATAATCAAAAGATCGATTATTCTGGATAATTGTCGA
GTTGGAGAAAAGACAAAAGTGAAAGAGAGCATCGTTGCGAGAGGCGTTGTTATTGGAAAC
GGAGCATCTGTGAACAATTCTATTATCTGTGAAGGTGCTGAAATTGGAGAAAACGCGGAC
GTCACAAATTGTATCGTTGCCAAAGATCAGAAGGTCGCAGCCAAAGAGCTTATTATTAAA
TTTGATTTTTCTCAATTTGGTTTTCGTTCCACTCATTTTCTCATAACTGTTTCCCCATAT
CTTTTTATTAGTGTTCCTTCAAGAAATGGAGCAATGAAGTTAGCATTCAATAAGCTGCTG
GTGGCCTCCGTGGTGTTTACTGTGCTCAGTTTCGGTCTGCTTCTGGCTTCTTTATTCACT
ACCACGGCAACTACACCGTCAGAATGGACCATTCTCTTGCCAGAATTTCGCTTTCCAGTC
AACAAGAAACAAACCACGGAGCAATTCCTCGTTGAGAAAATCGTTCATGAGCACGAGGAA
GGAGAAGACGTTCGTTCGGCTCTTTATCTAACTCATCATGGGTATTTCATGAATGCGATT
GCTAACATGAAAGTGACATATCGGCAAAAGTCATACACCGTCAATGATGTTTGCTTCAAA
CCACATTCTGCGATTTTCGAAAATGTACCGGCTCCGGAAAATATCGATAAACTCCCTGCA
TATTTCCAACGTCTCCTTCTCGAAATGCAACGACTCTCTCCGTGTCTCATCGTCACTCCT
CTCAACTGCTTCTATGATAGCTACCATATCCATTCGGAGATAAGCAATTGGAATGCTAGC
ACGGATTATTTGAATAGAAGACTTCGAAATTCTTATCTAGAAGCAATTGAAGAGAAAGAC
TCTCGTCCGTATGTGAAATCGACATATGGTCCTGAATTAATCAAAGAGTGGGCTCGCCAT
ATGTTTGCCATACCATCGAAACCGTTATCAAACTTCTCGAAATCAGATTTATACAGCAGA
GTCAAAACATGGCTATCGAGCATTGCCGCCAGAAAGAAAATCTGCGCTGATCCGATGCGT
TCTTGTGATGAAACTCTGGATGCAGAGAACTACTTCAATGTGTGTACAGTAATGCAGCAA
ATCAATGATTATGACGAGAGGCGAAAACAGAGATTGAAGTTTCAACTCGAGTATGGAGAT
GAGGAGTTCACAACCCGTTTGGACTGTGTAGAAGATCGTGAAAAGTTCATTGAGTGGATG
CAAGAAAGAAACCTGAGAGACATGTTAAAGTTGTTTGCCTCGAGCGTTGAAATTCCGGAC
CATAAGGAGATTCCGAATCAGGTCTGTGATGGAATCTATCACGATTTGGACACCAGTTCT
GGATTGGAACTTTTTCGTGGTGCCAGAAGTTTCAGCAATAATACATCTGCCTACGATACA
ATCAATGTTGAACTCGGTTTTATGACACCGGAAAATCTTCTGACTACTATGGTAATGAGC
AGGGATCGTCATTCCGACTTCGTCAACGGTTTCGAATCTATTTGGACGATTGAAAGAGCA
CGAGAGCTATTGAACGAGTTTCGATTAGCTTTAAAAGTAGAAGTAACAAAATTCAGCGAG
AGTCGATCCAGTAGAAGAGTAAAAGTGACCACTAGGATAGTGAATCAGATAGAAGAAGAA
GGATCTGATGAAGAGATGGAATATCACATGATATATTTCATCCTTGGTGCTTGTGCTCTG
ATGGTTGCTCTCTTCGCAGCATTCGCCTTCTCAGAGGCCTTCCTTACTTCACTGTCCATG
TTTTTGCTACGAGGTTTTATCACTGGTCTTCTCTTTATTTTCCTTTGTAAATCAGGAGGA
TTGATCTTGATAGACTCCAACTTCCTGTGTTACATCACAATGCACCTAGCTTTCAATCTT
GTCATGACTGCCCGAGTCACCTTCATTTGCTATCGAATCGGAGGATGTGTTCAGTCAGAA
AAAGACTTTGTGAAGTCCAACTTTTCTTCATTAGGATCGGTTGATAGTCTCAAAGAGGAT
AGTTGCAAGCGGCATGTTCAGTACGTTCTTGCCAAGTACACAAAGTTTCAAGTTGCTCAA
GATGCGTACTCAGAAGAACCATTCGAGAAACTGCCAAAATACTGGTTCCTCATTGCTATC
GTTTTGGTCCCCGTCATTGGAGTTTATTGGTTTTTCATCGATTCCGATGTTCAGAAAATT
TGCATTGTTCTTCTACCTGCATTCCTCATTGCTGCTTTTGAAGAGATGAGGGTGAAAAAT
CAGTTATTACGAGAACGAAGAATCAAAAAAGCGATTCAACGACTGCAAAAGGAAGAAAAC
ACAAGGATCATGTCCAGAGGCGAAATTGATAATCTTTTATCAGGAAACGCAGAGCTTTCT
GGAGAAAAAAGCCATTATGAATCAAAACAAGGTGTCCTTCATCATGGATCCGCCGGTGGT
CTGTTCGAGCTATCTCGTAGCACATATGATGTGTCTCTAATCATGGCGTATCCAAATCAA
ATGATCAGGAATCTTCGATTGTGTGCTCTTGGAGCCTATTTTAGGTTGTTCAAAATGAAA
TATTGTGCTGTGGTTGTAAGTTCAGTTGCTGCTCTACTCATTTTACTCTCGATTGGATTG
CTATTCATTCCGGTTCAAAGATCATCAGTGCCGAAAGAACTCCAACAAGACGAATTATCA
ATTGATTTTGCTATTCCAAACGTTTCATCATCATCCTGGGAGAGCATCAACGAATATCTC
GAGGAGTTCAATTCGGAAATCGATTCCATCACCAATCTTCAAACAATTACAAATGGAAGA
AGAGTTTTGATCAATTCAACGTCCAAAATCAATAATTTTCTGAAATGGGTGGATGACGAG
CCAATTAGCTGGTACCTGACAGCTCCTCTGACACGACCTTATCGGAAAACTCATCTTCCA
AATCCATTCCGTTTCCAGTTTCGATATGGGTTTGATTCAATACAAAAGTCAACAATAATA
GATGTTGTTGAGAGAATCGACACATTGCTCACCAAATACACCGAAACCCTTTCATTTCCA
AAAGCGATTGGCTTCCTCTACGAACATTATCATCAGAAAGCAGTCGTCTGGAATTCATTC
GCATATCATGAAATTTTTGCTGCTGCCGTTCTTGCTGGTTTCTTCTCAATAATCGTGGTA
TTCTTCTCGATTGGACCTGTTGTCTTACCGACTCTTGCCTTCGCGTTCTTCGTGGTAGGA
AATCGGCTGGAAATCGCCGCTATCGTCTCCTTATTTTCCTTAGAGTACCACCAGTGCTAC
ACCAACGTTGCTGTTTTCGTGGGTTTTCTCGCTGCTTGGACGCCATTCTGCGATCTTGCA
CGATTCCGGGGACGTCTTCTGTATAAGGATCAAACTAGGAGAACGCCCGAATTGGCAACT
CAACGACGTATTCGAGTTCCCCACGTGGCAGCAGTCGACACTGTTCAAATTTTCGCCATA
TTTTTGACAGCCACCATTCTGCTCATCGTCATCACTGCCATCATTCCTCAATTCCGTGCC
TTCTTCATTCCTACCGTAATCCTGCTCATCACTCTTCTCCTCGCAGTCTTCAATTCCCTC
GCCGTTTCATTAGCAGCATATCAAATGTTCGAACACGAACAGTTCGTTTTTCCCTCTTCT
AATCCCATCTTCATCGTTCTCACCGCATCTCCTCTCGTTCAGGTTCGTCACTGCTACCAT
GATCAACTGCAGAGTCTCACCACGACAGGAAAAGTGTGCGATATGACTCGCAAGAAGTTG
TTGCCTCGAGAAGAAGATCTGTCGATTCCAATGGAAGAATTTTCTATCCGACCAACTGAA
AATACGAAGCACTATGCTCCACGGCCAATCGACAATTCTGACCCTCCTGAACAGGCAGCC
GACGAAGAGGTGGTCAACCAGGATCCATCGATGGAAGCTGCGCGACGGCAATACGTGGAA
TTCACACATCGAACAACTGGAATGCCAATTGAGCTCATCAATCAGTTTGTAGACAATTTC
CCAGTGTTCAATGTGCCTGCGAATTTTCTTCCGAATTATTTTGCACTCGGTGGAGCGCCT
TTGGATGCTAACAATGGAGTGTTACTGCGCCAGCCTGGAATAGCACCACCACCAAGGCCT
AATAGGGAGGAGGATGAAGAAGAGAGATTCGGGTTGGGCGGCGGCGAAGACGACGATTCC
TATCCTTCATCGGGAGATGATATTGGAGATCCAGCGAAAGAACAACAGGAGGTGACAGAT
GACGTGGCGACTCGTTATAAAGAGGAAGAAGTTCGGAAGAAAGTACAGCCTGCAGTTCCC
AACTATGATGATCCAAATGTTCCTGGTCCCAGTAATCCGGTTCCACGCCAAGTGGAGCAA
GTTTCGAGAGAGGCTCCTGAGGATTCACCTAATCGTGAACCTAGAATCCTTGTGTACCAA
AGACCACCACGACTACACGAGATTCCTCAAATTTCACATGGAAGAAATCCACTACACGAT
CCTCCGTCCATGGAAGAATATGTGCAAAAGTACGATGACCCTAACCAGCCGCCAAGCAGA
CGGGCAGACCAGTATCCTCCCAGTTTTACACCGGCAATGGTTGGTTACTGTGAAGATGTG
TATTGGAAGTACAACGAGAGAAACTTGCCGGATAACGTTCCGATGCCTCCAAGGCCTCGC
GATTGGGATCAACGACGTCTGGTCGAGCTACCACCTCCAGAAGATTTCGATGAAGTTCCT
CCACCGGGTCGATCAGCGATTCCAATCCCTCCAGGAGCAATCCGTTTGCGAGAGAGACGA
AGAGAACAACATCTTCGGGAGCAGGAAGCTCGACGGAACCGACCCGAAAGCCCTGATGAC
ACTCCTGGTCTTTAG
>Cre_tra-2 AAF71402_2 4458 bp
ATGAGTCTGCGGAGCAACAAACTTCTCGTTGCGGCGGTGATCTTCACCGTCGTAACTTTC
GGTTTACTGCTGACTTCGTCTATTTTTAATAATAAAACGACAACATCTTTAACATATGGA
GGCATACTTCCAAAGTTCGGACAGCGTATCATCGAGAAAAAGTCAAATGAGGAGTATATT
ATCGAGAAAATTGAGCACACGCAGAAAGATGGAGAAGATGTACGTTCTACTCGATATTTA
ACTCATCATAGTTATCTTTTGAGAAACCTCGCCAAAATGGAAGTTAAGCATCATGGGAAG
GATTTTTCCATCAATGACATTTGCTATAAACCTCACAATGCCATTTTCGAGACAACTTTC
GCTCCGGAAAATATAGACAAACTCCCGAACTATCTACAACGTCTTATTCTCGAAGCTCAA
CGTCTTTCTCCTTGTCTCATTGTCACTCCACTCAATTGCTACCATGATAGTTATCGAATT
CATTCTGAAATGAGTAAATGGAATACTAGCAATGTGACCAACTTTCTGAACAGAAAATTG
AGAAATTCGTACATAGACGCGATTGGCGAGAGCGAAGAGAGGCCATACATCAAGTCAACA
TACGGTCCTGATCTGATCAAAGAATGGGCTCACCTCATGTTCAAGTTACCATCAAAACAA
ACGTCGAGCTTCTCGAAGAAAGATTTATCAAGCAAGATTGAATTATGGTTATCAAGCATC
GAATCAAAAACTAACCTTACTGAGTTGGGAAGACCGAGTGAAGTTGATAATTACTTCGAT
ATTTGTACATCAATGCAACAAGTTCACGATTTCGATGAAAGGAAAAGAAAGTTCGGATTA
TACGACGACGACGATGAGTTCCTAATTGGTCTGGATTGTGTTGAAAACAAAACTAAGTTT
ATCGAATGGATCCAGGAAAGAGAGCTCAGAGGAGTTTCTAAACCGTTTAATCCAAATCAG
CAGTGTGATGGAATTTTCAAAAATTCTGAAGGCTTAGAATTTTTCTATGGAACTAGAAGT
TTTGGAAACAACACCGCTCCGTTCGATAAAATGAAAACAGAGATCGGTTTGATGACGCCA
GAGCAAATTCTTACAACGATGCTTCACTCCGATTTTGTAAATGGCTTCGAATCTATCTGG
ACGATTGAGAGAGCTCAGGAACTGTTGGATGATTTCCGATTAGCTATTCGTCAAGAAGTG
AAGAGATTCAATGAGAACCGATCAAGTCTAAAGATTGGAATTGACACGCGAGTTGTTCAA
AGGGAAGAAAGTAATGAAACAGAATTAGAAATCTCGTCGAATTTGGATTCAGTCGTTTAT
TTCATTCTTTTCATTCGTTGTGTTCTGTTAATTTTCTTTGCTTTCTTTGCTTGGTCAGTG
AATCCTCTTCGATCCGCTGTCATGTTTCTGGTTCGAGATGCGTTGACTTCACTTTTGTTT
TCGATTCTCTGTAAATCGGATGGACAAATCGAATTGAATTCTGAATTATTGGGTTATATC
ATTCTACTCACCATCGTCAACACTTACTTGACAACTCGCGTTTCATGGTACAAAGATCGT
AATGAAACTTGCATTCAAAGAGCAAAAGACTTCCCGAGTCGATCAAATTTCTCATTACTT
TTTTCAATTGATAGTCTTCGTGAAAATTGTGATTCAAGACAACTTCAATATGCACTGGCG
AAATTATCAAAATATCTGACTGCTCTCGACACATATTCTACGGAAACATTCATGCAACTC
CCAAATTATTGGCCGTTCATCTCGATACTTTTCGTTCCAATCACTGGCTGCTACTGGTAT
TTTGTTGATATTAATCTTCCAAAAATCTCTGTTGTGCTTCTTCCCTCGTTTATTGTGGCA
ACTATCGAACAACGTCAAGTGGAGAAGAGTTTATTGAAAGAGCGCAAAGCAAAAAAAGAG
TTCCAGAAGGTTCAGAAGAAAAAAATGGAAAAGTTTTTGTCAGATGGAGCAGTCGATCGA
CTACTTTCTGGAAATTCGGAATCAGTTGAAGACAAAAAGTTATACAAATCGAAAGACTGC
GTGATTCACAAAGAGTCAGCTGGAAGGCTTTACGAGTTGTCTCGAAGCTCATACGATGTC
TCCAAAATAATGGCGTATCCAAATCAAAGAGTTCGAGATTTTCGTTTTGATGCTCTCGGT
TGCTACTTTTGGTTGATGAAGTTGAAATCGGCTGGTATTTTGTTGTACGGATCCGCTGTC
CTCTTCGTTCTTCTATCAGTTGCTGTGATGTTAATTCCAATTCAAAGAACTTCACTTCAA
AAAGATATGAACAACGAGGTGTACTTCGGTTTCTCCATTAATAATATGTCATCAGATTGG
GCAAACATCAACAAAAATCTACATGCGTTCAATTCGGAAATCGATTCAATTCAATCGCTT
CAAACAATTTCAAATTGGAAGAAGGGTTTCGATCGGTTCGAAGGACGCTTCTACAAGAAT
TCATCACGAATTTCTGATGCTAATGATTATGTGGAATGGATGAATCAAGAACCAATTAAT
TGGTCTGTGATGGCTCCTCTGACGCGAATTTCTCCGAAGTTCGGAATCCCAAGCCCGTTT
AAGTTCCGATTCCGATATCAGATTGAAGTGAATAACAATGAGTCAGAAGTAATTGATACT
GTGCAGAGAATCGACACGCTCCTCACCAAATACAAAGGAACTCTTTCATCTCCAATAGTG
GATGGTGTCCTCTACGAGTATTATCATGGAAATGCAGCTGTCTGGAACTCATTCGTATTC
AACGAACTGCTTGCCTCTGGAATTCTCTCCGCCTTCTTCGCCTTAATCGTCGTTATATTC
TCAATCACTCCATCGATTTCATCGGTTCTTATCTTCTCATTCTTCGTTATCGGATCTCGA
CTCGAAATCGCCGCTGTTATATCCTTATTTTCACTTGACAATCAACAACTTTACACCGAT
TCGGCTGTTCTTGTTGGTTTTCTTGTCGCGTGGGCACCGTTTTATGAACTGAGTTTATTC
CGAAGACGTCTTTTGTACAAGTTGAAAACAAGGTGTACACCTGAACTATCATCTGGAAAA
CGTATTCGACCACCTTTCACAAAAGCAGTTGACACAGCCCAAGTTTTTGCTATCGTATTA
GCAGCATCTCTCATTATCGCTGTCGTTGCTGGCGTGGTTCCAGAATTCCAAAAGTTCTTC
TGGCCTACTGTAATTCTCATCGTGGTTCAACTCGTCGCATTTGGAAATTCCATCGCCGTT
CTCGTAGCAACAAACCAAATGTTCGAACGAGAAGTTCGTAATTTTCTCGATAACGAATTC
GAATTGGGCAACGGGACGACTGCCGGGCAAGTGTGTCATATGGCTCAGAAACTGATCCCA
CCGAAGTATGATATTCCGATTCCAATGAACGACTTCCACATTCGGCCTACGAATATGTCC
AAATTTTATGCGCCGCCTCCAGCGAAAAAGAGGGCCAAACAAACAAACAATGAAACTGAT
CCAGAAAAGAAAGAAGATGAACCAGGAACAAGTAATGCGAATAATGTATCACAAGAAGAA
GCCGCTCATCGTCTTGCTATCTTGCCTTGGCATTTTGTTCTTGGTGGAATCCCCGTTGAC
CTCACAACACGGTCAGATCAGATAATCAATGGCCCATTCATTGGAATCTCAAGTGACGCT
ATGCGCACACATGAAATCAATTCTGAGTTAGAAGATCAAGATGACTATTCATCAGAATCA
TCGGTAGAGGACGTAGAGAGTGATCCTGCTCCAGAGGAGGAAATCAAATATCATGAAGAA
AACATGTTGCACATGATTGAAAAGGTGCAAAAAGATGCAGCAGAAAAAGAAGCTAAGGAG
AAAGTTCATCAGGTGGAATCGGCACAAAGAAGAGCACCCAATTTCGATGATCCGAATGTC
GCCGGCCCGAGTCATCGTTATCAAAGAAATGAAGAGAGAATTTCGACTGATATCGTTCCG
GCAGATCCTCCAAGAGAGATTCCAGCAAATCCTGTTCCTCCTCCCACTCATGTACTTGTT
CAACGGGCGCCCCGTCCACACGAGATGCCTCCAGTAATAGACAGAACAATACCGAGAGAT
CCAAGAACTGAGCCACCGAATCTTCAAGAATGCATACAACAGAATGATGATCCGTCCCTT
CCACCTCATCCTCGTAGGCATCAATATCCAGATCATTACGGTCGAGCAATGATTTCTTAC
TGCGAAGATGTCTATTGGACTTACAATGACGGTCGTTTACCTCCGAACGTCGCGATGCCT
CCTCGTCCCTTCGATTGGCACTATCGTAGGGTCGCGCCACCTGAGGATTTCAATTATGTT
CCTCCACCTGGTCAGCCATCTATTCCGATTCCTGCTGAAGCGATGGCTCTACGTGAAGAA
AGAGCAAGAGCTCACAGAGAACAAGAACAACGAGATAATTCTCAAAGCCCCAGTCCTAGT
CCAGAACCTGGTCTCTAA
