# Supplementary material for: JCoDA: a tool for detecting evolutionary selection
Source: BMC Bioinformatics. 2010 May 27;11:284. doi: 10.1186/1471-2105-11-284 (PMC2887424; doi:10.1186/1471-2105-11-284)
Supplement: Additional file 6 — Zipped archive that contains all JCoDA source code and executable jar files. [file 1471-2105-11-284-S6.ZIP › JCoDA/sample data/xol1_FASTA_cDNA.txt]

>Ce_xol-1 C18A11.5c (xol-1 spliced coding region) 1281 bp
ATGCAGGTTGAAGCAAATTCTGAGAGAAGAGTGAAAATATTGGGGATTGATAGGAGCGAA
AACAGTCCAGTCTTAACTTACATGGAAACAGAAGATGACCCTAATTTTCGGAATTCAAAA
TTGGCTGCAGCCCCTCACACAGTGCACATGATGGATTCGGGATTCTTGGCAATCAACAGA
CAATGCCTTGTCAAAGGGAAAGCTATTCTTGCACGAGAGCCAAAAAGTTCCAACGAACAC
ATGATTGATGATTTACCGAAGCATGCACATGATCAGCACACTCTTTCCATTCTGCGAGAT
TTCATCGATCAACTGAAACTTCACAACGTCTACGAGATCAACTTCTACGATCCGTTGGAC
TCTAGTGGCAAACTTGCCGTCATCCCAATGCTTATTGCTTTATGGAAATGCATGCTTGCC
TCAGAAACTGATATATGCGATCAAGAAGTATTAAAGTCGATTATGAACTCTGTAATCGCC
AAGTTCGAGCTGCAAATTCCATGCAAAAATGCAGTGATTGATGCTACTCTTTCTGGAAGT
CGAGAAGAAGTGCACATTATTGCAGAAGACGGAAGTTTAGAAAACTCAAACGGGACAACG
GAGCATTTCAACAAAAAACACGACCTCGTATTTGTGAAAACGGATTTGCACCCAGAAGAT
TTCACACCACAAATGTTTCCCTCTCAAGCTAAAGCTAAGCTTCTTCGAGATGCGTTCAAC
AATGAGGAAGACGAGGATACGTTTCCCGATATTCTAGTTCCAGCATATATGACGGCTCAT
TCCAAGAACCGTGTGCGACAAGAAGATTATACTTGTCTTGAAGTAGAGTTTGATAGCCAA
GTTGCTCTTGAAAAACTAATGAACGAACATGAGCAAGTAGAAGGTTTCGAAGTTCAACAA
GGAGGAATCTTAGTGGCGTTGAAGAAAGACTCATTTTTCGACGACGAGCTGATTGAAAAA
ATTGCTTACTCAGCGCAATACTACTTATCTATGACACATTTTTCAAATCGAATCTCAATC
CCCCTTTTCAGTTCACTTGTTTTTCTTACAGTATCTATTGTAATTAACGCCATGTGTCAC
AAATCTATATTTTGTAAACGAGTTATCTCGCGACTGCCTTTTCCACATTGCCAAATCTTG
AAATTGTCACATTTTTCCACTGGTCGAACATTTCTCTCATATCTGTCTATCATTGCCAAA
TGTACCCCCATTTCCCATATCAATCAATCAAATATATTGCCTGCTCAGAATAAAATATTT
GCAATCAAACAGTTCTCTTAA
>Cre_xol-1 CRE00481 (Cre-xol-1 spliced coding region) 2466 bp
ATGAACGATCGATTAGAAGTTAAACATGTACAAAAAAGAGTCGCTTATTCAAGTTTAGAA
AATATCAATGGAAAAAGAAGCGACGAGAACACTGGAATTGGAATAGCCCCTCATGTTGTG
CAACTGGCAGGATGTACTTATCTGGCTGTCACCAAAAGTTGCATTGCAAAAGCGATAGTG
TTACATGATCGAGAGCCAGTAAATGTCAACGAACATCAATTTCTGATCGGTATGGATAAA
CGAATCACCCCATATAGTGAATTTTTTTACCCATTACTCAATATGTTGGAGTTGAAAAAA
AGAGTGTACAAAATATGGATTAATGATCAGAGAGACCACAACCAGCAAGAATCAATATAT
ACTACATATTCTATGCTTGCCGCTATTTGGAAGAGCTTGTCGTACTTTGAGAGAGGAAAT
GTGTATCAAGAAAGCAAAGACAGCATCTGGCGGATCGAAAATTTTGCGAAGCGTTTGAAT
GAATTTGAAACCGGAATCGATCGAAAGGAAGCAATTATTTCAGCAGTGTTGTGTGGAACC
TCATTTTCACTGCAAGTACCGAATTTTCCAGTACCCTGTGCTGAATTTTACCACAATTAC
GATTTGGTTTTTGTTGCATCTATTTATCACTATCTTCGTGCCACTCGTTGTGATAATTTT
GAGCCGAATCCAATCTTGAGTGATAGCCAACAATTACATGCAAGAGTCGTGGATTTTGAA
AAAAGCATTTGGATGGAAAGTAACAACAGGACACCAACTGGTGCGATGGCCAGTTTAATG
AAGAAAACATCTGCGGAACGTATTCTCTCAGAGAAAAACAATGAGACTTATTATGAGCTC
GATTCGGAGTGTGAACAGGCTATGATTGATTTCGATAAAGAGAACCCAGGGAAGATTAAA
GGATGGGAGGTTCAACGAGGAGGAATCTTGTTGGCGTTGCAAAAAGGAGACATCCAACGA
AATAACGACGATTTCCTGGTACTTATTGCAAGTTTTGAAAAATTTAGATGCGGTCGGAAG
GTGTTTCGTGAATTGCAGTTTACGCTGGATCCGTTGACTTGTATGAAATACCAAGACAAC
CTCAATAAAGTGTTATTCGTTAAAAGCAGTATGGAGAAAAAGCTGCAACTAATCAACGGT
GACTGGAACATTGAGAATGTAAGAAGTTGCACTGTTTTAGAATGCCTCAATGAACACGGA
AATGCCGGAGAAAGAACTGGAACGGGATTTGCTCCGCATGTTGTGAATATAGCCAGATGT
GGCTTTATGGCCGTTAACAAAGTTTGTATTGTAAACTCGCATATTTTGCATGAGAGAGTC
CCGCAAAACGTGTATAGTCATGAAATCCAAGTCGATGCAGAGAATTTCGGAAGAATATCT
CTTCCAATCATTCATGACTTTCTTGAGAGAATGGAATTAAAGAACACGTATAAAATATCG
ATTTATAACGCGCTTGACTACAACGGTCGAATCGCTCCTTTTTCAATTCTGGCCGCGATC
TGGAAAAGTTTATCAATATTTGAAAAACGTGAAACAACATATTTTGGAGATGATAGCATA
TGGGAAGATAAAGTGTTTTACAAGTATCTGCTTGATTCCAAGGTCGATATTGAAGGAAAA
ATGCCGTTGGCTTCATCGATAATCAATGGAAGTATGACACATGTATATCTGCCGCCTCTT
GATGAAAATGATAACCAGATAAGATCAGTTAAAAGCACCGCATTCTATGAAAACTTTGAT
GTTATGTTTGTCCGAACAAATCTCCACAAATCTGACTTCGAACCAGCAGAGTTATTGGAA
GGATCGAGGAGGAATGGACAAGTTGAGCGCTTCCGTAAATGTATGGCTGAAGAAAACTCT
GATTTTTACGATGATACCGCTGGAGTGCCTTTCTTGATAATGTCAACTTCTGAAACACGC
TTCGGTGTTGAGAACTCCAACCCGTCTGATGAGTTTGAACAGGACTGTCATGCTGGAGTA
CAGGTCGCTCGTGACCAGTACAAAGAGGAATTAAGAGGATTCGAAGTTCAACAAGGTGGT
ATAATGATTGTGTTGAAGAAAAATGAATTTTTCAACAACGAAGACTTGCTAAAGGTTATT
TCGAATTCAATCGCTGAGCAGTCAAAAGGAGGAAAAATAACACAAATATCATTCAATCTT
CTTCAACCATCACGTGGTGCTTATGGAAGAGAGCATGATCCAAAAACCGCCAAGTTCATC
TCACCCATCTGTCGCCAAAAAGCAAAGAAAATACCGTCATCACGTGGTGAACCAAACCGT
ACAGGAAAGTATGCAAAAATGATGAAGACGAAAGCTCCTGTCTTCAGAAGACAGCTAACC
AACAGAGTAGCAACGTTAAGACGTGATCTAGGAAACGATGAGTCTGAGGGTGATTTGTCC
AATGACGACACAATCAGTGAAGTTTCGCATGGCGACTTTTTGGATAGAACGTTAGATGAC
TTTTGA
>Cbr_xol-1 CBG16879 (Cbr-xol-1 spliced coding region) 1281 bp
ATGGATAAAACAAACTTTCCACCTCCTATCAACCATGACTTTCATGTCCATAAATCATCC
TCTCTTCCAATTGAAGAAGACGTTGGAGATAACGCGCCAGGTCCTAAAATTGTTGGAATC
GCTCCACATGTCGTTGATAAAATGGGATCTTTGATAATGGCTGTCAACAAGTATTGTAAA
GCTACCACCAGAGTTGAGTCACCGTCTAAACCCAGAAGTGCCGAAGAGCATATAATTGAA
ATGGCAGACTCTTTTCACGGGGATATTAGGAGAGGACTAATTCGGAATCTTCTAAGAGAT
CTTGAATTGACCAGAGTGTACAGAATTCAAATCACTGGAGAGCACGACTACAACGGAAGA
ATCTCCCAAACTGCTGTGCTTGTTGCGATCTGGAGGAGCTTGAAGTCGTTCGAGCATCCA
TACGATCGAACTTTTGGAGAAGACTGTATTTGGTCCAACGCAGAGACATTCTACGCAATG
GTGAAGGATTACAACTTTGAATCCGCGGCCAAGTTGTCGGTCCTTGGAGCCACGATCTTT
GACAATGAGCTCAAGTATTTCTACGACGAGAAGATGGATGAGGATATTCAAAATCCAAAG
GGATTCCGGACGTTGAGCAGTGTGGGCATGCTCGCAGAATACGATTTTGTATTTGTGAGT
ACAAATCTTCATACTCCGAAGTACACGCCAGAGCTGTTCTGGGACAAAGAAAACCCTAAA
GCAAGATTCGAGCGTGTCAAGGAGAACGTTCATTATCCAGATGACAACTTTGCTCATCAA
ATGGTCTATTTTTCCGACCGACGAGTTGCTTCCACGTCCATTCCACCTTCTCCAATTGTG
AAACTGACCCACCAAGGACTGCATGCAGTGAACAGAAATGAATCCGACTTGATTGGTTTT
GAAATTCAACAAGGAGGGTTTCTGGTTGTCTTGAAAAAAGGTGTCTTCTTAGCCGATCAC
ACGTGGATGATCCAGATTGCGAGCAAACTCGTTGAGAACGACGAGTCTAACTCACTCGAG
GAGATTTATTTCCACCTCTTGGAACCAGGAAAACGGTCTGAAGAATGGAAACCAAACTTG
TTGAAATACATGGATGAGAACCATCACGCAACCGTCAGTCTTAAGAAGAAGACAGTTCAA
TTTGCGGAACCCATATTCTTTGGACTCACATCCGAGGAGGAACCGAAAAATAAACCGCCG
TCTCATAATCCAAAACCACGCGATCCGGCAGATCGTTCTTTGTCCAACGATGATACTTTC
GATACCGCGTCGACTTCATAA
>Cja_xol-1 CJA14304 957 bp
ATGCAAAGACCGGAGGAGGGCCCATCCAGGACGATCAATGTGGTGGACTCAACACGGACA
AGTCGCTATCCGGTGCTAGAAACAATGGAACTTGCGGCAACAAACGAGATATATGCTTCA
GCTCCACACACTGTACATATTATGGGAACCGCATACATAGCTGTCAATCGGTATTGCATT
GTCAAAGGACAAAAAACGAGTACACAGCCCGCCAGAGACGTTATGGAGCACCTCATTGAC
GATCTTCCGGATCACAAAGACTTCGATCGAACACTGGATATTCTGAGTGAATTCATGAAG
GGATTGAATCTTCAGAACGTTTTTTCTTTTAAAATTCTTTCACCTTTTGACTACAGTGAG
CAGTTCTCCATCATCCCGGTCATGCTTGCAATGTCGAAGTTTTTCGAATGCTTCGAGAGC
ACAATGTCTGACGACTTGGTCCGTGACGCAATGAATAATGCCATGGACAAATTCGAATTG
GAGATTTCTGGTAGAAAAGAAATAATTGAAGCAACTATTCAAGGAAGTAATTTTGCACAG
GTTCTTAAAGGGGATCAAAGACGTGCAACAACCGAATCCATGGAGTCTGTGGATGATCAA
TATGATTTTATATTTGCACGCACAAACCTTCACGTCTCGGATTTTAATACTCGAGACTTT
CCAGCAGAAAACATTAACGAAGCCTTCAGAAGAGCTCTTCGGGAAGAAGACACCGATAGC
CCGTTGTCGTTGCCAGCCGCTATGCGTACTTACTCGCAAGCTCGTCTCGACAGGAAAAAC
TATGAAATGCTGCAAGTGGAAGCCGATTGTCAAATCGGACTTGAGAAAATTAGCGGAACA
GACGAAAAGGTTCTCGAGGGGTACGAAGTTCAGCAAGGAGGAGTTTTTGTAGTTCTCAAA
AAGGGAGAATTTGCTAATGGAGCTATCCTAGAGACTATTGCTGTAAGTATTATTTAA
