# Supplementary material for: JCoDA: a tool for detecting evolutionary selection
Source: BMC Bioinformatics. 2010 May 27;11:284. doi: 10.1186/1471-2105-11-284 (PMC2887424; doi:10.1186/1471-2105-11-284)
Supplement: Additional file 6 — Zipped archive that contains all JCoDA source code and executable jar files. [file 1471-2105-11-284-S6.ZIP › JCoDA/src/Align.java]

/***********************************************************************
 * @author Ruth Dannenfelser
 * Date: Aug 15, 2009
 * File: Align.java
 *-------------------------------------------------------------
 * Description: takes in an input file and aligns it for phylip.
 ***********************************************************************/
//package PGI;
import java.io.*;

public class Align implements Runnable {
    //constants
    private static final int SEQUENTIAL_FORMAT = 1;

    //------------------------
    //variable declarations
    //------------------------
    File infile; //file to align
    int typeOfAlign; //type of alignment to perform
    boolean success = false; //signify successful run
    String errorLog = ""; //store error information

    //constructor
    public Align (int aType)
    {
        typeOfAlign = aType;
    }
    /*******************************************************
     * overrides run in runnable
     * determines which alignment type needs
     * to be peformed and aligns the given file.
     ******************************************************/
    public void run ()
    {
        switch (typeOfAlign)
        {
            case SEQUENTIAL_FORMAT:
                success = seqbootExe();
                if (success == false)
                {
                    errorLog += "Alignment from sequential to aligned failed.\n";
                }
                break;
            default: //if typeOfAlign does not match a given option
                errorLog += "An invalid conversion type was selected. Alignment attempt failed\n";
                break;
        }
    }

    /*******************************************
     * @returns boolean true if successful run
     *
     * Interacts and runs seqboot to switch
     * the file format from sequential to
     * interleaved.
     *******************************************/
    public boolean seqbootExe()
    {
        //set progress
        AlignPanel.setProgress(25);

        //variable declarations
        String line = "j\nj\nj\nj\nj\ni\n";
        String outputline = "";
        OutputStream stdin = null;
        InputStream stderr = null;
        InputStream stdout = null;
        // launch EXE and grab stdin/stdout and stderr
        try
        {
            Process process = Runtime.getRuntime ().exec ("./phyExe/seqboot.exe");
            System.out.println("SeqBoot executing");
            stdin = process.getOutputStream ();
            stderr = process.getErrorStream ();
            stdout = process.getInputStream ();

            BufferedReader output = new BufferedReader(new InputStreamReader(stdout));
            // change options
            stdin.write(line.getBytes());
            stdin.flush();
            line = "y" + "\n";
            stdin.write(line.getBytes() );
            stdin.flush();
            int i = 25;
            while (outputline.compareToIgnoreCase("Press enter to quit.") != 0)
            {
                //set progress
                AlignPanel.setProgress(i);

                //capture error messages
                if(outputline.contains("ERROR"))
                {
                    errorLog += "seqboot-" + outputline + "\n";
                }
                System.out.println(outputline);
                outputline = output.readLine();
                i++;
            }
            stdin.close();
            //set progress 
            AlignPanel.setProgress(99);

            // clean up if any output in stdout
            BufferedReader brCleanUp =
                    new BufferedReader (new InputStreamReader (stdout));
            while ((line = brCleanUp.readLine ()) != null) {
                 //System.out.println ("[Stdout] " + line);
            }
            brCleanUp.close();
            // clean up if any output in stderr
            brCleanUp =
                new BufferedReader (new InputStreamReader (stderr));
            while ((line = brCleanUp.readLine ()) != null) {
                //System.out.println ("[Stderr] " + line);
            }
            brCleanUp.close();
        }catch (IOException e) {
            System.err.println("Caught IOException: " + e.getMessage());
            return false;
        }
        return true;
    }
}
