# Supplementary material for: JCoDA: a tool for detecting evolutionary selection
Source: BMC Bioinformatics. 2010 May 27;11:284. doi: 10.1186/1471-2105-11-284 (PMC2887424; doi:10.1186/1471-2105-11-284)
Supplement: Additional file 6 — Zipped archive that contains all JCoDA source code and executable jar files. [file 1471-2105-11-284-S6.ZIP › JCoDA/src/AlignPanel.java]

/***********************************************************************
 * @author Ruth Dannenfelser
 * Date: Aug 15, 2009
 * File: AlignPanel.java
 *-------------------------------------------------------------
 * Description: creates custom panels to deal with align i/o.
 ***********************************************************************/
//package PGI;
import java.io.*;
public class AlignPanel extends javax.swing.JPanel {
    //constants
    private static final int SEQUENTIAL_FORMAT = 1;

    /** Creates new form AlignPanel */
    public AlignPanel() {
        initComponents();
    }

    /*****************************************
     * Code generated by NetBeans
     *****************************************/
    @SuppressWarnings("unchecked")
    // <editor-fold defaultstate="collapsed" desc="Generated Code">//GEN-BEGIN:initComponents
    private void initComponents() {

        jLabel1 = new javax.swing.JLabel();
        sequentialOption = new javax.swing.JRadioButton();
        jScrollPane1 = new javax.swing.JScrollPane();
        InputTextArea = new javax.swing.JEditorPane();
        jLabel6 = new javax.swing.JLabel();
        jScrollPane2 = new javax.swing.JScrollPane();
        StatusTextArea = new javax.swing.JEditorPane();
        jLabel7 = new javax.swing.JLabel();
        RunButton = new javax.swing.JButton();
        jLabel5 = new javax.swing.JLabel();
        alignProgressBar = new javax.swing.JProgressBar();

        jLabel1.setFont(new java.awt.Font("Arial", 1, 11));
        jLabel1.setText("Convert file to interleaved from what format:");

        sequentialOption.setSelected(true);
        sequentialOption.setText("phylip 3.68 sequential");

        jScrollPane1.setHorizontalScrollBarPolicy(javax.swing.ScrollPaneConstants.HORIZONTAL_SCROLLBAR_NEVER);
        jScrollPane1.setViewportView(InputTextArea);

        jLabel6.setFont(new java.awt.Font("Arial", 1, 11));
        jLabel6.setText("Status Window");

        StatusTextArea.setEditable(false);
        jScrollPane2.setViewportView(StatusTextArea);

        jLabel7.setFont(new java.awt.Font("Arial", 1, 11));
        jLabel7.setText("Input Window");

        RunButton.setFont(new java.awt.Font("Arial", 1, 11));
        RunButton.setForeground(new java.awt.Color(153, 0, 51));
        RunButton.setText("Run!");
        RunButton.addActionListener(new java.awt.event.ActionListener() {
            public void actionPerformed(java.awt.event.ActionEvent evt) {
                RunButtonActionPerformed(evt);
            }
        });

        jLabel5.setFont(new java.awt.Font("Arial", 0, 11));
        jLabel5.setText("Progress");

        alignProgressBar.setForeground(new java.awt.Color(255, 204, 204));

        javax.swing.GroupLayout layout = new javax.swing.GroupLayout(this);
        this.setLayout(layout);
        layout.setHorizontalGroup(
            layout.createParallelGroup(javax.swing.GroupLayout.Alignment.LEADING)
            .addGroup(layout.createSequentialGroup()
                .addGap(19, 19, 19)
                .addGroup(layout.createParallelGroup(javax.swing.GroupLayout.Alignment.LEADING)
                    .addComponent(jLabel5)
                    .addComponent(alignProgressBar, javax.swing.GroupLayout.PREFERRED_SIZE, 80, javax.swing.GroupLayout.PREFERRED_SIZE)
                    .addComponent(jLabel1)
                    .addGroup(layout.createSequentialGroup()
                        .addGap(10, 10, 10)
                        .addGroup(layout.createParallelGroup(javax.swing.GroupLayout.Alignment.LEADING)
                            .addComponent(RunButton)
                            .addComponent(sequentialOption))))
                .addGap(36, 36, 36)
                .addGroup(layout.createParallelGroup(javax.swing.GroupLayout.Alignment.TRAILING)
                    .addGroup(layout.createParallelGroup(javax.swing.GroupLayout.Alignment.LEADING, false)
                        .addComponent(jScrollPane1, 0, 0, Short.MAX_VALUE)
                        .addGroup(layout.createSequentialGroup()
                            .addComponent(jLabel7)
                            .addPreferredGap(javax.swing.LayoutStyle.ComponentPlacement.RELATED, 490, javax.swing.GroupLayout.PREFERRED_SIZE)))
                    .addGroup(layout.createParallelGroup(javax.swing.GroupLayout.Alignment.LEADING, false)
                        .addComponent(jLabel6)
                        .addComponent(jScrollPane2, javax.swing.GroupLayout.DEFAULT_SIZE, 565, Short.MAX_VALUE)))
                .addGap(47, 47, 47))
        );
        layout.setVerticalGroup(
            layout.createParallelGroup(javax.swing.GroupLayout.Alignment.LEADING)
            .addGroup(layout.createSequentialGroup()
                .addContainerGap()
                .addGroup(layout.createParallelGroup(javax.swing.GroupLayout.Alignment.LEADING)
                    .addGroup(layout.createSequentialGroup()
                        .addComponent(jLabel7)
                        .addPreferredGap(javax.swing.LayoutStyle.ComponentPlacement.RELATED)
                        .addComponent(jScrollPane1, javax.swing.GroupLayout.PREFERRED_SIZE, 384, javax.swing.GroupLayout.PREFERRED_SIZE)
                        .addPreferredGap(javax.swing.LayoutStyle.ComponentPlacement.RELATED)
                        .addComponent(jLabel6)
                        .addPreferredGap(javax.swing.LayoutStyle.ComponentPlacement.RELATED)
                        .addComponent(jScrollPane2, javax.swing.GroupLayout.PREFERRED_SIZE, 111, javax.swing.GroupLayout.PREFERRED_SIZE)
                        .addContainerGap())
                    .addGroup(layout.createSequentialGroup()
                        .addComponent(jLabel1)
                        .addPreferredGap(javax.swing.LayoutStyle.ComponentPlacement.RELATED)
                        .addComponent(sequentialOption)
                        .addGap(74, 74, 74)
                        .addComponent(RunButton)
                        .addPreferredGap(javax.swing.LayoutStyle.ComponentPlacement.RELATED, 367, Short.MAX_VALUE)
                        .addComponent(jLabel5)
                        .addPreferredGap(javax.swing.LayoutStyle.ComponentPlacement.RELATED)
                        .addComponent(alignProgressBar, javax.swing.GroupLayout.PREFERRED_SIZE, javax.swing.GroupLayout.DEFAULT_SIZE, javax.swing.GroupLayout.PREFERRED_SIZE)
                        .addGap(26, 26, 26))))
        );
    }// </editor-fold>//GEN-END:initComponents
    /******************************************
     * @param evt ActionEvent
     *
     * Actions that take place when the run
     * button is pressed.
     *****************************************/
    private void RunButtonActionPerformed(java.awt.event.ActionEvent evt) {//GEN-FIRST:event_RunButtonActionPerformed
        //actions to show that program is running
        setCursor(java.awt.Cursor.getPredefinedCursor(java.awt.Cursor.WAIT_CURSOR));
        RunButton.setEnabled(false); //disable the run button until current execution finishes
        alignProgressBar.setMinimum(0);//set the progress bar
        alignProgressBar.setValue(0);
        alignProgressBar.setMaximum(100); //set max value
        alignProgressBar.setStringPainted(true);
        StatusTextArea.setText(""); //clear output window
        errorLog = ""; //clear errorLog

        input = InputTextArea.getText(); //retrieve text from input window
        //write input to infile
        //write input to infile
        File inputFile = new File("./infile");
        try {
            FileWriter writer = new FileWriter(inputFile);
            writer.write(input);
            writer.close();
        }catch (IOException e) { System.err.println("Caught IOException: " + e.getMessage());}
        

        if (sequentialOption.isSelected())
            typeOfAlignment = SEQUENTIAL_FORMAT;
        //call align class to align the input file
        align = new Align(typeOfAlignment);

        //create a new worker thread
        Task task = new Task();
        task.execute();
}//GEN-LAST:event_RunButtonActionPerformed
/******************************************
  * The worker thread that executes when
  * the application runs.
  ******************************************/
  class Task extends javax.swing.SwingWorker<Void, Void>
  {
    //Main task. Executed in background thread.
    @Override
    public Void doInBackground()
    {
        //Initialize progress property.
        setProgress(0);

       Thread t = new Thread(align);
       t.start();
       try{t.join();} //wait for thread to finish execution
       catch (InterruptedException e) {System.err.println(e.getMessage());};
       //check if run was successful
       if (align.errorLog.equals("") && errorLog.equals(""))
           StatusTextArea.setText("Program ran successfully! Converted infile is now stored as ./convertedFile.");
       else
           StatusTextArea.setText("One or more errors prevented the run from being successful.\n" + align.errorLog + errorLog);
       return null;
     }

    //Executed in event dispatching thread
    @Override
    public void done() {
        RunButton.setEnabled(true);
        setCursor(null); //turn off the wait cursor
         //take outfile and rename it aligned file
        File outfile = new File ("./outfile");
        File file2 = new File ("./convertedFile");
        file2.delete();
        outfile.renameTo(file2);
        //delete the file that needed to be aligned
        outfile.delete();
        (new File("./infile")).delete();
        AlignPanel.setProgress(100);
      }
   }
  /*****************************************
  * @param i int representing the current
  * percentage complete.
  *
  * Sets the current value of the progress
  * bar.
  *****************************************/
  public static void setProgress(int i)
  {
     alignProgressBar.setValue(i);
  }

    // Variables declaration - do not modify//GEN-BEGIN:variables
    public static javax.swing.JEditorPane InputTextArea;
    private javax.swing.JButton RunButton;
    private javax.swing.JEditorPane StatusTextArea;
    public static javax.swing.JProgressBar alignProgressBar;
    private javax.swing.JLabel jLabel1;
    private javax.swing.JLabel jLabel5;
    private javax.swing.JLabel jLabel6;
    private javax.swing.JLabel jLabel7;
    private javax.swing.JScrollPane jScrollPane1;
    private javax.swing.JScrollPane jScrollPane2;
    private javax.swing.JRadioButton sequentialOption;
    // End of variables declaration//GEN-END:variables
    //additional variables
    String errorLog = "";
    String input = "";
    int typeOfAlignment = 0;
    Align align;
    boolean lock = false; //lock for concurrency
}
