# Supplementary material for: JCoDA: a tool for detecting evolutionary selection
Source: BMC Bioinformatics. 2010 May 27;11:284. doi: 10.1186/1471-2105-11-284 (PMC2887424; doi:10.1186/1471-2105-11-284)
Supplement: Additional file 6 — Zipped archive that contains all JCoDA source code and executable jar files. [file 1471-2105-11-284-S6.ZIP › JCoDA/src/AlignProtDna.java]

//***************************************
//AlignProtDna.java
//
//Holds an aligned protein and DNA set.
//***************************************

public class AlignProtDna
{
    private String name = "", aProt = "", rProt = "", aDna = "", dna = "";
    private double[] synSpot, nonSynSpot;
    

    //AlignProtDna Constructor.
    //creates aligned object.
    public AlignProtDna (String setName, String prot, String dna)
    {
        name = setName;
        rProt = prot;
        synSpot = new double[rProt.length()];
        nonSynSpot = new double[rProt.length()];
        String tempCodon;
        
        //Looks at each amino acid and determines if it is a base
        //or a hyphen and creates the aligned DNA string accordingly.
        int count=0;
        for (int x=0; x<prot.length(); x++) 
        {            
            if (prot.charAt(x) == '-')
            {
                aDna += "---";
                //count += 3;
            }
            
            else
            {
                aDna += dna.charAt(count);
              //  System.out.println("aDNA1 " + x + ": " + aDna);
                count++;
              //  System.out.println("aDNA2 " + x + ": " + aDna);
                aDna += dna.charAt(count);
                count++;
               // System.out.println("aDNA3 " + x + ": " + aDna);
                aDna += dna.charAt(count);
                count++;
            }
       //    System.out.println("aDNA " + x + ": " + aDna);
        }
        /*        
        //calculates the number of syn and nonSyn sites per codon.
        for (int x=0; x<rProt.length(); x++)
        {
            tempCodon = aDna.substring(x*3, (x*3)+3);
            
            if (tempCodon.equals("---"))
            {
                synSpot[x] = 0;
                nonSynSpot[x] = 0;
            }
            
            else if (tempCodon.equalsIgnoreCase("atg") || tempCodon.equalsIgnoreCase("tgg"))
            {
                synSpot[x] = 0;
                nonSynSpot[x] = 3 - synSpot[x];
            }
            
            else if (tempCodon.equalsIgnoreCase("ttt") || tempCodon.equalsIgnoreCase("ttc") ||
                     tempCodon.equalsIgnoreCase("tat") || tempCodon.equalsIgnoreCase("tac") ||
                     tempCodon.equalsIgnoreCase("tag") || tempCodon.equalsIgnoreCase("cat") ||
                     tempCodon.equalsIgnoreCase("cac") || tempCodon.equalsIgnoreCase("caa") ||
                     tempCodon.equalsIgnoreCase("cag") || tempCodon.equalsIgnoreCase("aat") ||
                     tempCodon.equalsIgnoreCase("aac") || tempCodon.equalsIgnoreCase("aaa") ||
                     tempCodon.equalsIgnoreCase("aag") || tempCodon.equalsIgnoreCase("gat") ||
                     tempCodon.equalsIgnoreCase("gac") || tempCodon.equalsIgnoreCase("gaa") ||
                     tempCodon.equalsIgnoreCase("gag") || tempCodon.equalsIgnoreCase("tgt") ||
                     tempCodon.equalsIgnoreCase("tgc") || tempCodon.equalsIgnoreCase("tga") ||
                     tempCodon.equalsIgnoreCase("agt") || tempCodon.equalsIgnoreCase("agc"))
             {
                synSpot[x] = 1/3.0;
                nonSynSpot[x] = 3 - synSpot[x];
             }
             
             else if (tempCodon.equalsIgnoreCase("tta") || tempCodon.equalsIgnoreCase("ttg") ||
                      tempCodon.equalsIgnoreCase("att") || tempCodon.equalsIgnoreCase("atc") ||
                      tempCodon.equalsIgnoreCase("ata") || tempCodon.equalsIgnoreCase("taa") ||
                      tempCodon.equalsIgnoreCase("aga") || tempCodon.equalsIgnoreCase("agg"))
             {
                synSpot[x] = 2/3.0;
                nonSynSpot[x] = 3 - synSpot[x];
             }
             
             else if (tempCodon.equalsIgnoreCase("ctt") || tempCodon.equalsIgnoreCase("ctc") ||
                      tempCodon.equalsIgnoreCase("gtt") || tempCodon.equalsIgnoreCase("gtc") ||
                      tempCodon.equalsIgnoreCase("gta") || tempCodon.equalsIgnoreCase("gtg") ||
                      tempCodon.equalsIgnoreCase("tct") || tempCodon.equalsIgnoreCase("tcc") ||
                      tempCodon.equalsIgnoreCase("tca") || tempCodon.equalsIgnoreCase("tcg") ||
                      tempCodon.equalsIgnoreCase("cct") || tempCodon.equalsIgnoreCase("ccc") ||
                      tempCodon.equalsIgnoreCase("cca") || tempCodon.equalsIgnoreCase("ccg") ||
                      tempCodon.equalsIgnoreCase("act") || tempCodon.equalsIgnoreCase("acc") ||
                      tempCodon.equalsIgnoreCase("aca") || tempCodon.equalsIgnoreCase("acg") ||
                      tempCodon.equalsIgnoreCase("gct") || tempCodon.equalsIgnoreCase("gcc") ||
                      tempCodon.equalsIgnoreCase("gca") || tempCodon.equalsIgnoreCase("gcg") ||
                      tempCodon.equalsIgnoreCase("cgc") || tempCodon.equalsIgnoreCase("cgt") ||
                      tempCodon.equalsIgnoreCase("ggt") || tempCodon.equalsIgnoreCase("ggc") ||
                      tempCodon.equalsIgnoreCase("gga") || tempCodon.equalsIgnoreCase("ggg"))
             {
                synSpot[x] = 1.0;
                nonSynSpot[x] = 3 - synSpot[x];
             }
             
             else if (tempCodon.equalsIgnoreCase("cta") || tempCodon.equalsIgnoreCase("ctg") ||
                      tempCodon.equalsIgnoreCase("cga") || tempCodon.equalsIgnoreCase("cgg"))
             {
                synSpot[x] = 4/3.0;
                nonSynSpot[x] = 3 - synSpot[x];
             }                      
        }*/
                     
        //Formats the protein string to be formatted: _X_
        for (int x=0; x<prot.length(); x++)
        {
            aProt += " " + prot.charAt(x) + " ";
        }
    }
    //an overloaded method for use with creating substrings of 
    //sequences for windows to feed to PAML (See SlidingWindowdNdS
    //class
    public AlignProtDna(String setName, String aDna)
    {
        this.name = setName;
        this.aDna = aDna;    
    }
    public String getName()
    {
        return name;
    }
    
    public String getAProt()
    {
        return aProt;
    }
    
    public String getRProt()
    {
        return rProt;
    }
    public String getDNA()
    {
        return dna;
    }
    public String getADna()
    {
        return aDna;
    }
    
    public double[] getSynArray()
    {
        return synSpot;
    }
    
    public double[] getNonSynArray()
    {
        return nonSynSpot;
    }
    
    public String getCodon (int x)
    {
        return aDna.substring((x*3), (x*3)+3);
    }
    
    public String toString()
    {
        String result = name + "\t" + aProt + "\n\t" + aDna;
        return result;
    }
}
