# Supplementary material for: JCoDA: a tool for detecting evolutionary selection
Source: BMC Bioinformatics. 2010 May 27;11:284. doi: 10.1186/1471-2105-11-284 (PMC2887424; doi:10.1186/1471-2105-11-284)
Supplement: Additional file 6 — Zipped archive that contains all JCoDA source code and executable jar files. [file 1471-2105-11-284-S6.ZIP › JCoDA/src/BarChart.java]

import java.util.ArrayList;

import java.awt.Font;

import org.jfree.chart.ChartPanel;
import org.jfree.chart.JFreeChart;
import org.jfree.chart.axis.CategoryAxis;
import org.jfree.chart.axis.NumberAxis;
import org.jfree.chart.axis.ValueAxis;
import org.jfree.chart.plot.CategoryPlot;
import org.jfree.chart.renderer.category.CategoryItemRenderer;
import org.jfree.chart.renderer.category.StatisticalBarRenderer;
import org.jfree.chart.renderer.category.BarRenderer;
import org.jfree.data.statistics.DefaultStatisticalCategoryDataset;
import org.jfree.data.statistics.StatisticalCategoryDataset;
import org.jfree.ui.ApplicationFrame;
import org.jfree.ui.RefineryUtilities;
import org.jfree.data.category.DefaultCategoryDataset;

/**
 * Demonstration of the statistical bar graph.
 *
 * @author Pascal Collet
 */
public class BarChart extends ApplicationFrame 
{
    ArrayList<Double> bebList = new ArrayList<Double>();
    ArrayList<Double> deviationList = new ArrayList<Double>();
    ArrayList<Double> nebList = new ArrayList<Double>();
    JFreeChart chart;
   
    /**
     * Creates a new demo.
     *
     * @param title  the frame title.
     */
    //constructor for Bayes Empirical Bayes Method
    public BarChart(String title, ArrayList<Double> bebList, ArrayList<Double> deviationList) {

        super(title);
        this.bebList = bebList;
        //this.deviationList = deviationList;
        final StatisticalCategoryDataset dataset = createDataset(bebList, deviationList);
        final CategoryAxis xAxis = new CategoryAxis("Site (amino acid residue)");
        xAxis.setLowerMargin(0.01d); // percentage of space before first bar
        xAxis.setUpperMargin(0.01d); // percentage of space after last bar
        xAxis.setCategoryMargin(0.05d); // percentage of space between categories
        final ValueAxis yAxis = new NumberAxis("dN/dS");

        // define the plot
        final CategoryItemRenderer renderer = new StatisticalBarRenderer();
        final CategoryPlot plot = new CategoryPlot(dataset, xAxis, yAxis, renderer);

        chart = new JFreeChart("dN/dS by Site",
                                          new Font("Helvetica", Font.BOLD, 14),
                                          plot,
                                          true);
        //chart.setBackgroundPaint(Color.white);
        // add the chart to a panel...
        final ChartPanel chartPanel = new ChartPanel(chart);
       // chartPanel.setPreferredSize(new java.awt.Dimension(4000, 500));
        setContentPane(chartPanel);
    }
    public BarChart(String title, ArrayList<Double> nebList) 
    {       
        super(title);

        this.nebList = nebList;
        this.deviationList = deviationList;
        DefaultCategoryDataset dataset = createDataset(nebList);        
        System.out.println("NEB Barchart Creator");
        final CategoryAxis xAxis = new CategoryAxis("Site (amino acid residue)");
        xAxis.setLowerMargin(0.01d); // percentage of space before first bar
        xAxis.setUpperMargin(0.01d); // percentage of space after last bar
        xAxis.setCategoryMargin(0.05d); // percentage of space between categories
        final ValueAxis yAxis = new NumberAxis("dN/dS");

        // define the plot
        final CategoryItemRenderer renderer = new BarRenderer();
        //final CategoryItemRenderer renderer = new StatisticalBarRenderer();
        final CategoryPlot plot = new CategoryPlot(dataset, xAxis, yAxis, renderer);

        chart = new JFreeChart("dN/dS by Site",
                                          new Font("Helvetica", Font.BOLD, 14),
                                          plot,
                                          true);
        //chart.setBackgroundPaint(Color.white);
        // add the chart to a panel...
        final ChartPanel chartPanel = new ChartPanel(chart);
        chartPanel.setPreferredSize(new java.awt.Dimension(10000, 50));
        setContentPane(chartPanel);

    }
        
    // ****************************************************************************
    // * JFREECHART DEVELOPER GUIDE                                               *
    // * The JFreeChart Developer Guide, written by David Gilbert, is available   *
    // * to purchase from Object Refinery Limited:                                *
    // *                                                                          *
    // * http://www.object-refinery.com/jfreechart/guide.html                     *
    // *                                                                          *
    // * Sales are used to provide funding for the JFreeChart project - please    * 
    // * support us so that we can continue developing free software.             *
    // ****************************************************************************
    
    /**
     * Creates a sample dataset.
     *
     * @return The dataset.
     */
    //for Bayes Empirical Bayes Method
    private StatisticalCategoryDataset createDataset(ArrayList<Double> scoresList, ArrayList<Double> devList) 
    {
        
         DefaultStatisticalCategoryDataset result = new DefaultStatisticalCategoryDataset();
         int residueNumber= 1;
         for (int i=0;i<scoresList.size();i++)
         {
             Number score = scoresList.get(i);
             Number deviation = devList.get(i);
             result.add(score, deviation, "dN/dS by site BEB" ,residueNumber);
             residueNumber++;
            }
            return result;

        }
    private DefaultCategoryDataset createDataset(ArrayList<Double> scoresList) 
    {

        DefaultCategoryDataset result = new DefaultCategoryDataset();
        int residueNumber= 1;
        for (int i=0;i<scoresList.size();i++)
        {
            Number score = scoresList.get(i);
            result.addValue(score, "Series 1" ,residueNumber);
            residueNumber++;
        }
            return result;        
    }
    
    /**
     * For testing from the command line.
     *
     * @param args  ignored.
     */
    public JFreeChart getChart()
    {
        return chart;
    }
  
    /*
    public static void main(final String[] args) {
        
        BarChart demo = new BarChart(
        "Statistical Bar Chart Demo"
        );
        demo.pack();
        RefineryUtilities.centerFrameOnScreen(demo);
        demo.setVisible(true);

    }
    */
}
