# Supplementary material for: JCoDA: a tool for detecting evolutionary selection
Source: BMC Bioinformatics. 2010 May 27;11:284. doi: 10.1186/1471-2105-11-284 (PMC2887424; doi:10.1186/1471-2105-11-284)
Supplement: Additional file 6 — Zipped archive that contains all JCoDA source code and executable jar files. [file 1471-2105-11-284-S6.ZIP › JCoDA/src/BioGUI.java]

/*
 * BioGUI.java
 *
 * Created on November 5, 2008, 7:33 PM
 */

import org.jfree.chart.*;
import java.io.*;
import java.awt.*;
import java.awt.event.*;
import javax.swing.*;
import javax.swing.SwingUtilities;
import javax.swing.filechooser.*;
import javax.swing.JScrollPane.*;

/**
 *
 * @author  Laucius
 */
public class BioGUI extends javax.swing.JFrame {

    private static Boolean preAlnFlag = false;
    private JCoda jc;
    public static resultsPanel codaPanel = new resultsPanel();
    public static resultsPanel alnProtPanel = new resultsPanel();
    public static resultsPanel alnDnaPanel = new resultsPanel();
    public static seqSetPanel protDna1 = new seqSetPanel();
    public static controlPane advanced = new controlPane();
    public static preAlnPanel preAln1 = new preAlnPanel();
    public static ChartPanel cp;
    public static ChartPanel sitesCp;
    public static ChartPanel AdvancedCp;
    private Integer[] jumpOptions = new Integer[]{25,20,10,5};
    private Integer[] windowOptions = new Integer[]{200,100,50,25,20,10};
    private int window;
    private int jump;
    private String[] calculationNames;
    public javax.swing.DefaultListModel graphedListModel;
    public javax.swing.DefaultListModel calcListModel;
    private File clientTreeFile; //the tree file
    private String clientTreeFilepath; //the path of the client's tree file
    private File ourTreeFile; //the tree file
    private String ourTreeFilepath; //the path of the client's tree file
    private File saveFile; //for exporting alignments
    private String saveFilePath; //for exporting alignments
    private boolean dNdSBySiteCalculated = false;
    public static int openWindows = 1;  //phyUI
    private javax.swing.JOptionPane alert;
    private javax.swing.JLabel helpLabel1;
    private javax.swing.JLabel helpLabel2;

    /** Creates new form BioGUI */
    public BioGUI(){
        initComponents();
    }

    /** This method is called from within the constructor to
     * initialize the form.
     * WARNING: Do NOT modify this code. The content of this method is
     * always regenerated by the Form Editor.
     */
    @SuppressWarnings("unchecked")
           // <editor-fold defaultstate="collapsed" desc="Generated Code">
    private void initComponents() {

    fc = new javax.swing.JFileChooser(); //tree filechooser
    fc.setFileSelectionMode(JFileChooser.FILES_AND_DIRECTORIES);//tree filechooser

    //export filechooser
    fc2 = new javax.swing.JFileChooser();
    fc2.setFileSelectionMode(JFileChooser.FILES_ONLY);
    fc2.setAcceptAllFileFilterUsed(false);
    fc2.addChoosableFileFilter(new TextFileFilter());

    //csv filechooser
    fc3 = new javax.swing.JFileChooser();
    fc3.setFileSelectionMode(JFileChooser.FILES_ONLY);
    fc3.setAcceptAllFileFilterUsed(false);
    //fc3.addChoosableFileFilter(new TextFileFilter());

        alert = new javax.swing.JOptionPane();
        alnButtonGroup = new javax.swing.ButtonGroup();
        jTabbedPane1 = new javax.swing.JTabbedPane();
        alnOptsLabel = new javax.swing.JLabel();
        clustalRadio = new javax.swing.JRadioButton();
        preAlnRadio = new javax.swing.JRadioButton();
        jSeparator1 = new javax.swing.JSeparator();
        graphOptsLabel = new javax.swing.JLabel();
        sldWinLabel = new javax.swing.JLabel();
        windowLabel = new javax.swing.JLabel();
        jumpLabel = new javax.swing.JLabel();
        modelLabel = new javax.swing.JLabel();
        modelCombo = new javax.swing.JComboBox();
        sequencesLabel = new javax.swing.JLabel();
        SitesCheck = new javax.swing.JCheckBox();
        drawSlidingWindowButton = new javax.swing.JButton();
        submitButton = new javax.swing.JButton();
        resetButton = new javax.swing.JButton();
        sampleLabel1 = new javax.swing.JLabel();
        helpButton = new javax.swing.JButton();
        sampleLabel2 = new javax.swing.JLabel();
        helpLabel1 = new javax.swing.JLabel();
        helpLabel2 = new javax.swing.JLabel();
        hyperLabel = new javax.swing.JLabel();
        jumpCombo = new javax.swing.JComboBox();
        windowCombo = new javax.swing.JComboBox();
        calcScrollPane = new javax.swing.JScrollPane();

        graphedListModel = new javax.swing.DefaultListModel(); //**
        calcListModel = new javax.swing.DefaultListModel(); //**
        calcList = new javax.swing.JList(calcListModel); //calcList**
        graphedList = new javax.swing.JList(graphedListModel); //graphedList**

        addButton = new javax.swing.JButton();
        removeButton = new javax.swing.JButton();
        removeAllButton = new javax.swing.JButton();
        addAllButton = new javax.swing.JButton();
        sequencesLabel1 = new javax.swing.JLabel();
        graphedScrollPane = new javax.swing.JScrollPane();
        statusLabel = new javax.swing.JLabel();
        currentStatLabel = new javax.swing.JTextArea(4,40);
        statLabelScroll = new javax.swing.JScrollPane();
        siteModelCombo = new javax.swing.JComboBox();
        siteModelLabel = new javax.swing.JLabel();
        siteTreeLabel = new javax.swing.JLabel();
        browseButton = new javax.swing.JButton();
        jTextField1 = new javax.swing.JTextField();
        drawSitesButton = new javax.swing.JButton();
        codemlCheckBox = new javax.swing.JCheckBox();
        jMenuBar1 = new javax.swing.JMenuBar();
        fileMenu = new javax.swing.JMenu();
        exportMenu = new javax.swing.JMenu();
        phyProtMenuItem = new javax.swing.JMenuItem();
        phyDnaMenuItem = new javax.swing.JMenuItem();
        pgiDNAExport = new javax.swing.JMenuItem();
        pgiProtExport = new javax.swing.JMenuItem();
        buildTreeButton = new javax.swing.JButton();
        clustProtMenuItem = new javax.swing.JMenuItem();
        clustDnaMenuItem = new javax.swing.JMenuItem();
        codaMenuItem = new javax.swing.JMenuItem();
    exitMenuItem = new javax.swing.JMenuItem();

    //CSV change 7/09
    csvMenuItem= new javax.swing.JMenuItem();
    csvMenuItem.setEnabled(false);
    csvSlidingMenuItem= new javax.swing.JMenuItem();
    csvSlidingMenuItem.setEnabled(false);

        setDefaultCloseOperation(javax.swing.WindowConstants.EXIT_ON_CLOSE);
        setTitle("JCoDA");
        setIconImage(java.awt.Toolkit.getDefaultToolkit().getImage("./lib/JLogo.png"));

        alnOptsLabel.setFont(new java.awt.Font("Courier New", 1, 14));
        alnOptsLabel.setText("Alignment Options:");

        alnButtonGroup.add(clustalRadio);
        clustalRadio.setFont(new java.awt.Font("Courier New", 0, 12));
        clustalRadio.setText("CLUSTAL");
        clustalRadio.addActionListener(new java.awt.event.ActionListener() {
            public void actionPerformed(java.awt.event.ActionEvent evt) {
                clustalRadioActionPerformed(evt);
            }
        });
      
    addWindowListener(new java.awt.event.WindowAdapter() {
    public void windowClosing(java.awt.event.WindowEvent e) {
        if (openWindows == 1) {
            System.exit(0);  // Terminate when the last window is closed.
        }
        openWindows--;
    }
});

        alnButtonGroup.add(preAlnRadio);
        preAlnRadio.setFont(new java.awt.Font("Courier New", 0, 12));
        preAlnRadio.setText("Pre-Aligned");
        preAlnRadio.addActionListener(new java.awt.event.ActionListener() {
            public void actionPerformed(java.awt.event.ActionEvent evt) {
                preAlnRadioActionPerformed(evt);
            }
        });

        graphOptsLabel.setFont(new java.awt.Font("Courier New", 1, 14));
        graphOptsLabel.setText("Graphing Options:");

        sldWinLabel.setFont(new java.awt.Font("Courier New", 0, 12));
        sldWinLabel.setText("Sliding Window:");

        windowLabel.setFont(new java.awt.Font("Courier New", 0, 11));
        windowLabel.setText("Window:");

        jumpLabel.setFont(new java.awt.Font("Courier New", 0, 11));
        jumpLabel.setText("Jump:");

        modelLabel.setFont(new java.awt.Font("Courier New", 0, 12));
        modelLabel.setText("dN/dS Substitution Model:");

        helpLabel1.setFont(new java.awt.Font("Courier New", 0, 12));
        helpLabel1.setForeground(new java.awt.Color(255, 0, 0));
        helpLabel1.setText("                          (?)");
        helpLabel1.addMouseListener(new java.awt.event.MouseAdapter() {
            public void mouseClicked(java.awt.event.MouseEvent evt) {
                helpLabel1MouseClicked(evt);
            }
        });

        modelCombo.setFont(new java.awt.Font("Courier New", 0, 11));
        modelCombo.setModel(new javax.swing.DefaultComboBoxModel(new String[] { "Nei-Gojobori (1986)", "Yang & Nielsen (2000)", "LWL85", "LPB93", "LWLm" }));
        modelCombo.addActionListener(new java.awt.event.ActionListener() {
            public void actionPerformed(java.awt.event.ActionEvent evt) {
                modelComboActionPerformed(evt);
            }
        });

        sequencesLabel.setFont(new java.awt.Font("Courier New", 0, 12));
        sequencesLabel.setText("Calculations:");

        SitesCheck.setFont(new java.awt.Font("Courier New", 0, 12)); // NOI18N
        SitesCheck.setText("Calculate dN/dS by site:");
    SitesCheck.addItemListener(new java.awt.event.ItemListener() {
            public void itemStateChanged(java.awt.event.ItemEvent evt) {
                sitesCheckItemPerformed(evt);
            }
        });
    SitesCheck.setEnabled(false);

    helpLabel2.setFont(new java.awt.Font("Courier New", 0, 12));
        helpLabel2.setForeground(new java.awt.Color(255, 0, 0));
        helpLabel2.setText("(?)");
        helpLabel2.addMouseListener(new java.awt.event.MouseAdapter() {
            public void mouseClicked(java.awt.event.MouseEvent evt) {
                helpLabel2MouseClicked(evt);
            }
        });

    drawSlidingWindowButton.setFont(new java.awt.Font("Courier New", 0, 12)); // NOI18N
        drawSlidingWindowButton.setText("Graph Sliding Window dN/dS");
        drawSlidingWindowButton.addActionListener(new java.awt.event.ActionListener() {
            public void actionPerformed(java.awt.event.ActionEvent evt) {
                drawSlidingWindowButtonActionPerformed(evt);
            }
        });

        submitButton.setFont(new java.awt.Font("Courier New", 0, 12));
        submitButton.setText("Submit");
        submitButton.addActionListener(new java.awt.event.ActionListener() {
            public void actionPerformed(java.awt.event.ActionEvent evt) {
                submitButtonActionPerformed(evt);
            }
        });

        resetButton.setFont(new java.awt.Font("Courier New", 0, 12));
        resetButton.setText("Reset");
    resetButton.addActionListener(new java.awt.event.ActionListener() {
            public void actionPerformed(java.awt.event.ActionEvent evt) {
                resetButtonActionPerformed(evt);
            }
        });

        sampleLabel1.setFont(new java.awt.Font("Courier New", 0, 12));
        sampleLabel1.setForeground(new java.awt.Color(255, 0, 0));
        sampleLabel1.setText("(Sample)");
        sampleLabel1.addMouseListener(new java.awt.event.MouseAdapter() {
            public void mouseClicked(java.awt.event.MouseEvent evt) {
                sampleLabel1MouseClicked(evt);
            }
        });

        helpButton.setFont(new java.awt.Font("Courier New", 0, 12));
        helpButton.setText("Help");
        helpButton.addActionListener(new java.awt.event.ActionListener() {
            public void actionPerformed(java.awt.event.ActionEvent evt) {
                helpButtonActionPerformed(evt);
            }
        });

        sampleLabel2.setFont(new java.awt.Font("Courier New", 0, 12));
        sampleLabel2.setForeground(new java.awt.Color(255, 0, 0));
        sampleLabel2.setText("(Sample)");
        sampleLabel2.addMouseListener(new java.awt.event.MouseAdapter() {
            public void mouseClicked(java.awt.event.MouseEvent evt) {
                sampleLabel2MouseClicked(evt);
            }
        });

        hyperLabel.setFont(new java.awt.Font("Courier New", 0, 11)); // NOI18N
        hyperLabel.setForeground(new java.awt.Color(0, 51, 255));
        hyperLabel.setText("www.tcnj.edu/~nayaklab/jcoda.html");

    //Changed Code*********
        jumpCombo.setFont(new java.awt.Font("Courier New", 0, 10)); // NOI18N
        jumpCombo.setModel(new javax.swing.DefaultComboBoxModel(jumpOptions));
        jumpCombo.addActionListener(new java.awt.event.ActionListener() {
            public void actionPerformed(java.awt.event.ActionEvent evt) {
                jumpComboActionPerformed(evt);
            }
        });
    //Changed code********
        windowCombo.setFont(new java.awt.Font("Courier New", 0, 10)); // NOI18N
        windowCombo.setModel(new javax.swing.DefaultComboBoxModel(windowOptions));
        windowCombo.addActionListener(new java.awt.event.ActionListener() {
            public void actionPerformed(java.awt.event.ActionEvent evt) {
                windowComboActionPerformed(evt);
            }
        });

        calcList.setFont(new java.awt.Font("Courier New", 0, 10)); // NOI18N

        /* moved to drawGraphButton **
        calcList.setModel(new javax.swing.AbstractListModel() {
            String[] strings = { "000000000000000000000000" };
            public int getSize() { return strings.length; }
            public Object getElementAt(int i) { return strings[i]; }
        });
        */
        calcList.setDragEnabled(true); //**
        calcScrollPane.setViewportView(calcList);

        addButton.setFont(new java.awt.Font("Courier New", 0, 10));
        addButton.setText(">");
        addButton.addActionListener(new java.awt.event.ActionListener() {
            public void actionPerformed(java.awt.event.ActionEvent evt) {
                addButtonActionPerformed(evt);
            }
        });

        removeButton.setFont(new java.awt.Font("Courier New", 0, 10));
        removeButton.setText("<");
        removeButton.addActionListener(new java.awt.event.ActionListener() {
            public void actionPerformed(java.awt.event.ActionEvent evt) {
                removeButtonActionPerformed(evt);
            }
        });

        removeAllButton.setFont(new java.awt.Font("Courier New", 0, 10));
        removeAllButton.setText("<<");
        removeAllButton.addActionListener(new java.awt.event.ActionListener() {
            public void actionPerformed(java.awt.event.ActionEvent evt) {
                removeAllButtonActionPerformed(evt);
            }
        });

        addAllButton.setFont(new java.awt.Font("Courier New", 0, 10));
        addAllButton.setText(">>");
        addAllButton.addActionListener(new java.awt.event.ActionListener() {
            public void actionPerformed(java.awt.event.ActionEvent evt) {
                addAllButtonActionPerformed(evt);
            }
        });

        sequencesLabel1.setFont(new java.awt.Font("Courier New", 0, 12));
        sequencesLabel1.setText("To Be Graphed:");

        graphedList.setFont(new java.awt.Font("Courier New", 0, 10)); // NOI18N
        graphedList.setDragEnabled(true); //**
         graphedList.setModel(graphedListModel);
        /*graphedList.setModel(new javax.swing.AbstractListModel() {
            String[] strings = {};
            public int getSize() { return strings.length; }
            public Object getElementAt(int i) { return strings[i]; }
        });*/
        graphedScrollPane.setViewportView(graphedList);

        statusLabel.setFont(new java.awt.Font("Courier New", 0, 11)); // NOI18N
        statusLabel.setText("Status:");

        statLabelScroll = new JScrollPane(currentStatLabel);
        currentStatLabel.setFont(new java.awt.Font("Courier New", 0, 10)); // NOI18N
        currentStatLabel.setEditable(false);
        currentStatLabel.setLineWrap(true);
        currentStatLabel.setText("Ready");
        
        currentStatLabel.addPropertyChangeListener(new java.beans.PropertyChangeListener() {
            public void propertyChange(java.beans.PropertyChangeEvent evt) {
                currentStatLabelPropertyChange(evt);
            }
        });

        siteModelCombo.setFont(new java.awt.Font("Courier New", 0, 11));
        siteModelCombo.setModel(new javax.swing.DefaultComboBoxModel(new String[] {"Bayes Empirical Bayes (BEB)" , "Naive Empirical Bayes (NEB)"}));
    siteModelCombo.setEnabled(false);

        siteModelLabel.setFont(new java.awt.Font("Courier New", 0, 11)); // NOI18N
        siteModelLabel.setText("Choose Model:");

        siteTreeLabel.setFont(new java.awt.Font("Courier New", 0, 11)); // NOI18N
        siteTreeLabel.setText("Choose Tree File:");

        browseButton.setFont(new java.awt.Font("Courier New", 0, 10));
        browseButton.setText("Browse...");
        browseButton.setEnabled(false);
    browseButton.addActionListener(new java.awt.event.ActionListener() {
            public void actionPerformed(java.awt.event.ActionEvent evt) {
                browseButtonActionPerformed(evt);
            }
        });

        jTextField1.setEditable(false);

        drawSitesButton.setFont(new java.awt.Font("Courier New", 0, 11)); // NOI18N
        drawSitesButton.setText("Graph dN/dS by Sites");
    drawSitesButton.setEnabled(false);
        drawSitesButton.addActionListener(new java.awt.event.ActionListener()
        {
            public void actionPerformed(java.awt.event.ActionEvent evt)
            {
                drawSitesButtonActionPerformed(evt);
            }
        });
        //phyUI
        //-----------------
      // added for phyUI
      //----------------
      buildTreeButton.setFont(new java.awt.Font("Courier New", 0, 11));
      buildTreeButton.setText("Build a Tree");
      buildTreeButton.addActionListener(new java.awt.event.ActionListener() {
            public void actionPerformed(java.awt.event.ActionEvent evt) {
                buildTreeButtonActionPerformed(evt);
            }
        });

        codemlCheckBox.setFont(new java.awt.Font("Courier New", 0, 11)); // NOI18N
        codemlCheckBox.setText("Advanced (*Note: Minimum of 2 NSSites methods required!");
    codemlCheckBox.setEnabled(true);
        codemlCheckBox.addItemListener(new java.awt.event.ItemListener() {
            public void itemStateChanged(java.awt.event.ItemEvent evt) {
                codemlCheckBoxItemPerformed(evt);
            }
        });

        fileMenu.setText("File");

        exportMenu.setText("Export Alignment");

        phyProtMenuItem.setText("Phylip Protein");
        phyProtMenuItem.addActionListener(new java.awt.event.ActionListener() {
            public void actionPerformed(java.awt.event.ActionEvent evt) {
                phyProtMenuItemActionPerformed(evt);
            }
        });
        exportMenu.add(phyProtMenuItem);

        phyDnaMenuItem.setText("Phylip DNA");
        phyDnaMenuItem.addActionListener(new java.awt.event.ActionListener() {
            public void actionPerformed(java.awt.event.ActionEvent evt) {
                phyDnaMenuItemActionPerformed(evt);
            }
        });
        exportMenu.add(phyDnaMenuItem);

        pgiDNAExport.setText("Export DNA to PGI");
        pgiDNAExport.addActionListener(new java.awt.event.ActionListener() {
            public void actionPerformed(java.awt.event.ActionEvent evt) {
                pgiDNAExportActionPerformed(evt);
            }
        });
        exportMenu.add(pgiDNAExport);

        pgiProtExport.setText("Export Protein to PGI");
        pgiProtExport.addActionListener(new java.awt.event.ActionListener() {
            public void actionPerformed(java.awt.event.ActionEvent evt) {
                pgiProtExportActionPerformed(evt);
            }
        });
        exportMenu.add(pgiProtExport);

        clustProtMenuItem.setText("CLUSTAL Protein");
        clustProtMenuItem.addActionListener(new java.awt.event.ActionListener() {
            public void actionPerformed(java.awt.event.ActionEvent evt) {
                clustProtMenuItemActionPerformed(evt);
            }
        });
        exportMenu.add(clustProtMenuItem);

        clustDnaMenuItem.setText("CLUSTAL DNA");
        clustDnaMenuItem.addActionListener(new java.awt.event.ActionListener() {
            public void actionPerformed(java.awt.event.ActionEvent evt) {
                clustDnaMenuItemActionPerformed(evt);
            }
        });
        exportMenu.add(clustDnaMenuItem);

        codaMenuItem.setText("CoDA");
        codaMenuItem.addActionListener(new java.awt.event.ActionListener() {
            public void actionPerformed(java.awt.event.ActionEvent evt) {
                codaMenuItemActionPerformed(evt);
            }
        });
        exportMenu.add(codaMenuItem);

    //CSV menu
    csvMenuItem.setText("dN/dS by sites CSV outfile");
        csvMenuItem.addActionListener(new java.awt.event.ActionListener() {
            public void actionPerformed(java.awt.event.ActionEvent evt) {
                csvMenuItemActionPerformed(evt);
            }
        });
        exportMenu.add(csvMenuItem);

    //CSV menu
    csvSlidingMenuItem.setText("Sliding Window dN/dS CSV outfile");
        csvSlidingMenuItem.addActionListener(new java.awt.event.ActionListener() {
            public void actionPerformed(java.awt.event.ActionEvent evt) {
                csvSlidingMenuItemActionPerformed(evt);
            }
        });
        exportMenu.add(csvSlidingMenuItem);

        fileMenu.add(exportMenu);

        exitMenuItem.setAccelerator(javax.swing.KeyStroke.getKeyStroke(java.awt.event.KeyEvent.VK_F4, java.awt.event.InputEvent.ALT_MASK));
        exitMenuItem.setText("Exit");
        exitMenuItem.addActionListener(new java.awt.event.ActionListener() {
            public void actionPerformed(java.awt.event.ActionEvent evt) {
                exitMenuItemActionPerformed(evt);
            }
        });
        fileMenu.add(exitMenuItem);

        jMenuBar1.add(fileMenu);

        setJMenuBar(jMenuBar1);

        org.jdesktop.layout.GroupLayout layout = new org.jdesktop.layout.GroupLayout(getContentPane());
        getContentPane().setLayout(layout);
        layout.setHorizontalGroup(
            layout.createParallelGroup(org.jdesktop.layout.GroupLayout.LEADING)
            .add(layout.createSequentialGroup()
                .addContainerGap()
                .add(layout.createParallelGroup(org.jdesktop.layout.GroupLayout.LEADING)
                    .add(layout.createSequentialGroup()
                        .add(statusLabel)
                        .addPreferredGap(org.jdesktop.layout.LayoutStyle.RELATED)
                        .add(statLabelScroll)
                        .addPreferredGap(org.jdesktop.layout.LayoutStyle.RELATED, 500, Short.MAX_VALUE))
                    .add(layout.createSequentialGroup()
                        .add(layout.createParallelGroup(org.jdesktop.layout.GroupLayout.LEADING)
                            .add(layout.createParallelGroup(org.jdesktop.layout.GroupLayout.LEADING)
                                .add(layout.createParallelGroup(org.jdesktop.layout.GroupLayout.LEADING)
                                    .add(layout.createSequentialGroup()
                                        .add(layout.createParallelGroup(org.jdesktop.layout.GroupLayout.LEADING)
                                            .add(alnOptsLabel)
                                            .add(layout.createSequentialGroup()
                                                .add(clustalRadio)
                                                .addPreferredGap(org.jdesktop.layout.LayoutStyle.RELATED)
                                                .add(sampleLabel1))
                                            .add(layout.createSequentialGroup()
                                                .add(preAlnRadio)
                                                .addPreferredGap(org.jdesktop.layout.LayoutStyle.RELATED)
                                                .add(sampleLabel2))
                                            .add(helpLabel1)
                                            .add(modelLabel)
                                            .add(sldWinLabel)
                                            .add(layout.createSequentialGroup()
                                                .add(layout.createParallelGroup(org.jdesktop.layout.GroupLayout.TRAILING)
                                                    .add(modelCombo, org.jdesktop.layout.GroupLayout.PREFERRED_SIZE, 162, org.jdesktop.layout.GroupLayout.PREFERRED_SIZE)
                                                    .add(layout.createSequentialGroup()
                                                        .add(layout.createParallelGroup(org.jdesktop.layout.GroupLayout.TRAILING)
                                                            .add(org.jdesktop.layout.GroupLayout.LEADING, layout.createSequentialGroup()
                                                                .add(32, 32, 32)
                                                                .add(windowLabel)
                                                                .addPreferredGap(org.jdesktop.layout.LayoutStyle.RELATED)
                                                                .add(windowCombo, org.jdesktop.layout.GroupLayout.PREFERRED_SIZE, 56, org.jdesktop.layout.GroupLayout.PREFERRED_SIZE))
                                                            .add(org.jdesktop.layout.GroupLayout.LEADING, graphOptsLabel))
                                                        .add(5, 5, 5)
                                                        .add(jumpLabel)))
                                                .addPreferredGap(org.jdesktop.layout.LayoutStyle.RELATED)
                                                .add(jumpCombo, org.jdesktop.layout.GroupLayout.PREFERRED_SIZE, 56, org.jdesktop.layout.GroupLayout.PREFERRED_SIZE))
                                            .add(layout.createSequentialGroup()
                                                .add(layout.createParallelGroup(org.jdesktop.layout.GroupLayout.LEADING)
                                                    .add(sequencesLabel)
                                                    .add(layout.createSequentialGroup()
                                                        .add(calcScrollPane, org.jdesktop.layout.GroupLayout.PREFERRED_SIZE, 123, org.jdesktop.layout.GroupLayout.PREFERRED_SIZE)
                                                        .addPreferredGap(org.jdesktop.layout.LayoutStyle.RELATED)
                                                        .add(layout.createParallelGroup(org.jdesktop.layout.GroupLayout.LEADING)
                                                            .add(removeButton, org.jdesktop.layout.GroupLayout.DEFAULT_SIZE, 46, Short.MAX_VALUE)
                                                            .add(addButton, org.jdesktop.layout.GroupLayout.PREFERRED_SIZE, 46, org.jdesktop.layout.GroupLayout.PREFERRED_SIZE)
                                                            .add(layout.createParallelGroup(org.jdesktop.layout.GroupLayout.LEADING, false)
                                                                .add(removeAllButton, 0, 0, Short.MAX_VALUE)
                                                                .add(addAllButton, 0, 0, Short.MAX_VALUE)))))
                                                .addPreferredGap(org.jdesktop.layout.LayoutStyle.RELATED)
                                                .add(layout.createParallelGroup(org.jdesktop.layout.GroupLayout.LEADING)
                                                    .add(sequencesLabel1)
                                                    .add(graphedScrollPane, org.jdesktop.layout.GroupLayout.PREFERRED_SIZE, 123, org.jdesktop.layout.GroupLayout.PREFERRED_SIZE)))
                                            .add(drawSlidingWindowButton)
                                            .add(layout.createSequentialGroup()
                                                .addPreferredGap(org.jdesktop.layout.LayoutStyle.RELATED)
                                                .add(layout.createParallelGroup(org.jdesktop.layout.GroupLayout.LEADING)
                                                    .add(jSeparator1, org.jdesktop.layout.GroupLayout.DEFAULT_SIZE, 320, Short.MAX_VALUE)
                                                    .add(layout.createSequentialGroup()
                                                        .add(submitButton)
                                                        .addPreferredGap(org.jdesktop.layout.LayoutStyle.RELATED)
                                                        .add(resetButton)
                                                        .addPreferredGap(org.jdesktop.layout.LayoutStyle.RELATED, 111, Short.MAX_VALUE)
                                                        .add(helpButton))
                                                    .add(SitesCheck)
                                                    .add(layout.createSequentialGroup()
                                                        .add(jTextField1, org.jdesktop.layout.GroupLayout.DEFAULT_SIZE, 53, Short.MAX_VALUE)
                                                        .addPreferredGap(org.jdesktop.layout.LayoutStyle.RELATED)
                                                        .add(browseButton))
                                                    .add(siteTreeLabel)
                                                    .add(layout.createSequentialGroup()
                                                        .add(siteModelLabel)
                                                        .add(helpLabel2)
                                                        .addPreferredGap(org.jdesktop.layout.LayoutStyle.RELATED)
                                                        .add(siteModelCombo, 0, 225, Short.MAX_VALUE)))))
                                        .add(6, 6, 6))
                                    .add(layout.createSequentialGroup()
                                        .add(hyperLabel)
                                        .addPreferredGap(org.jdesktop.layout.LayoutStyle.RELATED)))
                                .add(layout.createSequentialGroup()
                                    .add(drawSitesButton)
                                    .addPreferredGap(org.jdesktop.layout.LayoutStyle.RELATED, 111, Short.MAX_VALUE)
                                    .add(buildTreeButton)))
                            .add(layout.createSequentialGroup()
                                .add(codemlCheckBox)
                                .addPreferredGap(org.jdesktop.layout.LayoutStyle.RELATED)))
                        .add(jTabbedPane1, org.jdesktop.layout.GroupLayout.PREFERRED_SIZE, 600, org.jdesktop.layout.GroupLayout.PREFERRED_SIZE)))
                .addContainerGap())
        );

        layout.linkSize(new java.awt.Component[] {addAllButton, addButton, removeAllButton, removeButton}, org.jdesktop.layout.GroupLayout.HORIZONTAL);

        layout.setVerticalGroup(
            layout.createParallelGroup(org.jdesktop.layout.GroupLayout.LEADING)
            .add(org.jdesktop.layout.GroupLayout.TRAILING, layout.createSequentialGroup()
                .addContainerGap()
                .add(layout.createParallelGroup(org.jdesktop.layout.GroupLayout.TRAILING)
                    .add(org.jdesktop.layout.GroupLayout.LEADING, jTabbedPane1, org.jdesktop.layout.GroupLayout.DEFAULT_SIZE, 430, Short.MAX_VALUE)
                    .add(org.jdesktop.layout.GroupLayout.LEADING, layout.createSequentialGroup()
                        .add(alnOptsLabel)
                        .addPreferredGap(org.jdesktop.layout.LayoutStyle.RELATED)
                        .add(layout.createParallelGroup(org.jdesktop.layout.GroupLayout.BASELINE)
                            .add(clustalRadio)
                            .add(sampleLabel1))
                        .addPreferredGap(org.jdesktop.layout.LayoutStyle.RELATED)
                        .add(layout.createParallelGroup(org.jdesktop.layout.GroupLayout.BASELINE)
                            .add(preAlnRadio)
                            .add(sampleLabel2))
                        .addPreferredGap(org.jdesktop.layout.LayoutStyle.UNRELATED)
                        .add(layout.createParallelGroup(org.jdesktop.layout.GroupLayout.BASELINE)
                            .add(submitButton)
                            .add(resetButton)
                            .add(helpButton))
                        .addPreferredGap(org.jdesktop.layout.LayoutStyle.RELATED)
                        .add(jSeparator1, org.jdesktop.layout.GroupLayout.PREFERRED_SIZE, 10, org.jdesktop.layout.GroupLayout.PREFERRED_SIZE)
                        .addPreferredGap(org.jdesktop.layout.LayoutStyle.RELATED)
                        .add(graphOptsLabel)
                        .addPreferredGap(org.jdesktop.layout.LayoutStyle.RELATED)
                        .add(sldWinLabel)
                        .addPreferredGap(org.jdesktop.layout.LayoutStyle.RELATED)
                        .add(layout.createParallelGroup(org.jdesktop.layout.GroupLayout.BASELINE)
                            .add(windowLabel)
                            .add(jumpLabel)
                            .add(jumpCombo, org.jdesktop.layout.GroupLayout.PREFERRED_SIZE, 14, org.jdesktop.layout.GroupLayout.PREFERRED_SIZE)
                            .add(windowCombo))
                        .addPreferredGap(org.jdesktop.layout.LayoutStyle.RELATED)
                        .add(layout.createParallelGroup(org.jdesktop.layout.GroupLayout.BASELINE)
                            .add(modelLabel)
                            .add(helpLabel1, org.jdesktop.layout.GroupLayout.PREFERRED_SIZE, 14, org.jdesktop.layout.GroupLayout.PREFERRED_SIZE))
                        .add(modelCombo)
                        .addPreferredGap(org.jdesktop.layout.LayoutStyle.RELATED)
                        .add(modelCombo, org.jdesktop.layout.GroupLayout.PREFERRED_SIZE, 16, org.jdesktop.layout.GroupLayout.PREFERRED_SIZE)
                        .add(17, 17, 17)
                        .add(layout.createParallelGroup(org.jdesktop.layout.GroupLayout.BASELINE)
                            .add(sequencesLabel)
                            .add(sequencesLabel1))
                        .addPreferredGap(org.jdesktop.layout.LayoutStyle.RELATED)
                        .add(layout.createParallelGroup(org.jdesktop.layout.GroupLayout.LEADING, false)
                            .add(graphedScrollPane, 0, 0, Short.MAX_VALUE)
                            .add(calcScrollPane, 0, 0, Short.MAX_VALUE)
                            .add(layout.createSequentialGroup()
                                .add(addButton)
                                .addPreferredGap(org.jdesktop.layout.LayoutStyle.RELATED)
                                .add(removeButton, org.jdesktop.layout.GroupLayout.PREFERRED_SIZE, 14, org.jdesktop.layout.GroupLayout.PREFERRED_SIZE)
                                .addPreferredGap(org.jdesktop.layout.LayoutStyle.UNRELATED)
                                .add(addAllButton, org.jdesktop.layout.GroupLayout.PREFERRED_SIZE, 14, org.jdesktop.layout.GroupLayout.PREFERRED_SIZE)
                                .addPreferredGap(org.jdesktop.layout.LayoutStyle.RELATED)
                                .add(removeAllButton, org.jdesktop.layout.GroupLayout.PREFERRED_SIZE, 14, org.jdesktop.layout.GroupLayout.PREFERRED_SIZE)))
                        .add(18, 18, 18)
                        .addPreferredGap(org.jdesktop.layout.LayoutStyle.RELATED)
                        .add(drawSlidingWindowButton)
                        .add(18, 18, 18)
                        .add(SitesCheck)
                        .addPreferredGap(org.jdesktop.layout.LayoutStyle.RELATED)
                        .add(layout.createParallelGroup(org.jdesktop.layout.GroupLayout.BASELINE)
                            .add(siteModelLabel)
                            .add(helpLabel2)
                            .add(siteModelCombo, org.jdesktop.layout.GroupLayout.PREFERRED_SIZE, 17, org.jdesktop.layout.GroupLayout.PREFERRED_SIZE))
                        .addPreferredGap(org.jdesktop.layout.LayoutStyle.RELATED)
                        .add(siteTreeLabel)
                        .addPreferredGap(org.jdesktop.layout.LayoutStyle.RELATED)
                        .add(layout.createParallelGroup(org.jdesktop.layout.GroupLayout.BASELINE)
                            .add(browseButton)
                            .add(jTextField1, org.jdesktop.layout.GroupLayout.PREFERRED_SIZE, org.jdesktop.layout.GroupLayout.DEFAULT_SIZE, org.jdesktop.layout.GroupLayout.PREFERRED_SIZE))
                        .add(layout.createParallelGroup(org.jdesktop.layout.GroupLayout.BASELINE)
                            .add(drawSitesButton)
                            .add(buildTreeButton))
            .add(codemlCheckBox)
                        .addPreferredGap(org.jdesktop.layout.LayoutStyle.RELATED, 23, Short.MAX_VALUE)
                        .add(hyperLabel)))
                .addPreferredGap(org.jdesktop.layout.LayoutStyle.RELATED)
                .add(layout.createParallelGroup(org.jdesktop.layout.GroupLayout.TRAILING)
                    .add(layout.createParallelGroup(org.jdesktop.layout.GroupLayout.BASELINE)
                        .add(statusLabel)
                        .add(statLabelScroll)))
                    .addContainerGap())
        );

        layout.linkSize(new java.awt.Component[] {addAllButton, addButton, removeAllButton, removeButton}, org.jdesktop.layout.GroupLayout.VERTICAL);

        pack();

    //Start our Code
    jTabbedPane1.addTab ("Input: cDNA", protDna1);
    clustalRadio.setSelected(true);
    buildTreeButton.setEnabled(true);
    windowCombo.setEnabled(false);
    jumpCombo.setEnabled(false);
    modelCombo.setEnabled(false);
    addButton.setEnabled(false);
    removeButton.setEnabled(false);
    removeAllButton.setEnabled(false);
    addAllButton.setEnabled(false);
    exportMenu.setEnabled(false);
    drawSlidingWindowButton.setEnabled(false);
    resetButton.setEnabled(false);
    exportMenu.setEnabled(false);
     }
    // </editor-fold>//GEN-END:initComponents

private void jumpComboActionPerformed(java.awt.event.ActionEvent evt) {//GEN-FIRST:event_jumpComboActionPerformed
// TODO add your handling code here:

}//GEN-LAST:event_jumpComboActionPerformed

private void windowComboActionPerformed(java.awt.event.ActionEvent evt) {//GEN-FIRST:event_windowComboActionPerformed
// TODO add your handling code here:

}//GEN-LAST:event_windowComboActionPerformed

private void clustalRadioActionPerformed(java.awt.event.ActionEvent evt) {//GEN-FIRST:event_clustalRadioActionPerformed
    if(preAlnFlag == true)
    {
        jTabbedPane1.removeTabAt(0);
        protDna1.reset();
        jTabbedPane1.addTab ("Input: cDNA", protDna1);
        jTabbedPane1.setSelectedIndex(0);
        preAlnFlag = false;
    }
}//GEN-LAST:event_clustalRadioActionPerformed

private void preAlnRadioActionPerformed(java.awt.event.ActionEvent evt) {//GEN-FIRST:event_preAlnRadioActionPerformed
    if( preAlnFlag != true)
    {
        jTabbedPane1.removeTabAt(0);
        preAln1.reset();
        jTabbedPane1.addTab ("Input: pre-Aligned", preAln1);
        jTabbedPane1.setSelectedIndex(0);
        preAlnFlag = true;
    }
}//GEN-LAST:event_preAlnRadioActionPerformed

private void drawSitesButtonActionPerformed(java.awt.event.ActionEvent evt) {//GEN-FIRST:event_drawSlidingWindowButtonActionPerformed
    System.out.println("BEGIN Draw dN/dS by Sites Button INFO");

    try
    {
        setCursor(java.awt.Cursor.getPredefinedCursor(java.awt.Cursor.WAIT_CURSOR));
        //Advanced Options running
        if (codemlCheckBox.isSelected() == true)
        {           
            currentStatLabel.setText("Running Advanced Options...\n Please be patient, this may take some time to process");
            jc = new JCoda (preAlnFlag, "no dna needed here!");
            String new_control_file = advanced.getControlText();
            Writer output = new BufferedWriter( new FileWriter("./paml/advanced_options/codeml.ctl"));
            output.write(new_control_file);
            output.close();
            jc.doAdvanceddNdS();
                        currentStatLabel.setText("Advanced dNdS completed");
            AdvancedCp = new ChartPanel(jc.getAdvancedLineGraph().Advanced_CreateGraph());
            //*sitesCp = new ChartPanel(jc.getBarChart().getChart());
            //*sitesCp.setPreferredSize(new Dimension(8000,500));

            graphPanel graphP3 = new graphPanel();
            graphP3.setOutput(AdvancedCp);
            jTabbedPane1.addTab ("Sites Method Line Graph (Advanced)", graphP3);
            jTabbedPane1.setEnabledAt(2, true);
            System.out.println("jc.getAdvancedLRTInfo() :  " + jc.getAdvancedLRTInfo());
            //csv for sites
            csvMenuItem.setEnabled(true);
            if(jc.getAdvancedLRT() == null)
            {
                currentStatLabel.setText("No Likelihood Ratio Test data available");
            }
            else
            {
                currentStatLabel.setText(jc.getAdvancedLRT());
            }
        }
        // unaligned data
        else
        {
               //copy client's tree file into our temporary tree file
               ourTreeFile = new File("./paml/sites_method/JCoDATreeFile.txt");
               InputStream in = new FileInputStream(clientTreeFile);
               OutputStream out = new FileOutputStream(ourTreeFile);

               byte[] buf = new byte[1024];
               int len;
               while ((len = in.read(buf)) > 0)
               {
                   out.write(buf, 0, len);
                }
                in.close();
                out.close();
                currentStatLabel.setText("Tree File copied!");
                // System.out.println("This is the selected model: " + siteModelCombo.getModel().getSelectedItem());
                currentStatLabel.setText("dN/dS is being calculated, please be patient...");
                jc.doSitesStuff(siteModelCombo.getModel().getSelectedItem());
                currentStatLabel.setText("dN/dS calculated");

                //sitesCp.setPreferredSize(new java.awt.Dimension(1000, 100));
                sitesCp = new ChartPanel(jc.getSitesLineGraph().Sites_CreateGraph());
            //    sitesCp = new ChartPanel(jc.getBarChart().getChart());
                sitesCp.setPreferredSize(new Dimension(1000,100));

                graphPanel graphP2 = new graphPanel();
                graphP2.setOutput(sitesCp);
                jTabbedPane1.addTab ("Sites Method Line Graph (Saveable)", graphP2);
                jTabbedPane1.setEnabledAt(4, true);
                currentStatLabel.setText(jc.getSitesLRT());
                /* Barchart stuff 4/21/09 SNS
                 * String pFileName = "paml/sites_method/sites_image.png";
                 * FileOutputStream fs = new FileOutputStream(pFileName);
                 * ChartUtilities.writeChartAsPNG(
                 * fs,
                 * jc.getBarChart().getChart(),
                 * 8000, 500);
                 * fs.close();
                 * JPanel panel = new JPanel(new BorderLayout());
                 * JLabel label = new JLabel(new ImageIcon(pFileName));
                 * label.setHorizontalAlignment(JLabel.CENTER);
                 * panel.add(label);
                 * JScrollPane imageScrollpane = new JScrollPane(panel, ScrollPaneConstants.VERTICAL_SCROLLBAR_AS_NEEDED, ScrollPaneConstants.HORIZONTAL_SCROLLBAR_AS_NEEDED);
                 * jTabbedPane1.addTab ("Sites Method Bar Graph", imageScrollpane);
                 * jTabbedPane1.setEnabledAt(5, true);
                 * */
                 dNdSBySiteCalculated = true;
                 csvMenuItem.setEnabled(true);
                 // panel.add(label);  // default center section
                }
            }
            catch(FileNotFoundException ex)
            {
                System.out.println(ex.getMessage() + " in the specified directory.");
                System.exit(0);
                setCursor(null);
            }
            catch(Exception e)
            {
                System.out.println(e.getMessage());
                setCursor(null);
            }
            setCursor(null);
        /*
         * String[] selectedCalculations = new String[graphedListModel.size()];
         * for(int i=0; i<selectedCalculations.length; i++)
         * {
         *     selectedCalculations[i] = (String)graphedListModel.get(i);
         *     System.out.println("#" + i + " " + selectedCalculations[i]);
         *  }

   // jc.doSlidingWindowStuff(window, jump);
   jc.doSlidingWindowStuff(window, jump, selectedCalculations);

    cp = new ChartPanel(jc.getLineGraph().CreateGraph());
    graphPanel graphP = new graphPanel();
    graphP.setOutput(cp);

    jTabbedPane1.addTab ("Graph", graphP);
    jTabbedPane1.setEnabledAt(4, true);

    dNdSHolder[] dNdSHolderArray = jc.getdNdSHolder();

   */

}

private void drawSlidingWindowButtonActionPerformed(java.awt.event.ActionEvent evt) {//GEN-FIRST:event_drawSlidingWindowButtonActionPerformed

    // gets window and jump info
    System.out.println("\n BEGIN Draw Sliding Window dN/dS Button INFO");
    setCursor(java.awt.Cursor.getPredefinedCursor(java.awt.Cursor.WAIT_CURSOR));
    SitesCheck.setEnabled(false);
    codemlCheckBox.setEnabled(false);
    Integer windowInt = (Integer)windowCombo.getSelectedItem();
    window = windowInt.intValue();
    Integer jumpInt = (Integer)jumpCombo.getSelectedItem();
    jump = jumpInt.intValue();
    windowCombo.setEnabled(true);
    jumpCombo.setEnabled(true);
    csvSlidingMenuItem.setEnabled(true);
    // Get Calculations in To Be Graphed from   jList

    //Object[] obj = graphedList.getSelectedValues() ;
    String[] selectedCalculations = new String[graphedListModel.size()];
    for(int i=0; i<selectedCalculations.length; i++)
    {
      selectedCalculations[i] = (String)graphedListModel.get(i);
      System.out.println("#" + i + " " + selectedCalculations[i]);
    }

   // jc.doSlidingWindowStuff(window, jump);
   jc.doSlidingWindowStuff(window, jump, selectedCalculations);

    cp = new ChartPanel(jc.getLineGraph().CreateGraph());
   // cp.setPreferredSize(new Dimension(50,50));
    graphPanel graphP = new graphPanel();
    graphP.setOutput(cp);
    jTabbedPane1.setPreferredSize(new Dimension(50,50));
    jTabbedPane1.addTab ("Graph", graphP);
    jTabbedPane1.setEnabledAt(4, true);
    //    graphP.setPreferredSize(new Dimension(50,50));
    dNdSHolder[] dNdSHolderArray = jc.getdNdSHolder();
    setCursor(null);

}//GEN-LAST:event_drawSlidingWindowButtonActionPerformed


private void submitButtonActionPerformed(java.awt.event.ActionEvent evt) {//GEN-FIRST:event_submitButtonActionPerformed
    try
        {
            setCursor(java.awt.Cursor.getPredefinedCursor(java.awt.Cursor.WAIT_CURSOR));
            //retrieves text input by user
            if (preAlnFlag == false)
            {
                String tempFasta = protDna1.getName();
                jc = new JCoda (preAlnFlag, tempFasta);
                jc.doCodonDelimAlignStuff();
            }

            else if (preAlnFlag == true)
            {
                String tempFastaDNA = preAln1.getcDNA();
                String tempFastaProt = preAln1.getAlnProt();

                jc = new JCoda (preAlnFlag, tempFastaProt, tempFastaDNA);
                jc.doCodonDelimAlignStuff();
            }

            //displays graph in graphPanel


            jTabbedPane1.addTab ("Output: CoDA Format", codaPanel);
            jTabbedPane1.addTab ("Output: Aln - Prot", alnProtPanel);
            jTabbedPane1.addTab ("Output: Aln - DNA", alnDnaPanel);


           resetButton.setEnabled(true);
           exportMenu.setEnabled(true);
           SitesCheck.setEnabled(true);
           codemlCheckBox.setEnabled(true);

           //sets CoDA output
           codaPanel.setOutput("CoDA", jc.getCodaConversion());
           alnDnaPanel.setOutput("Aln", jc.getAlnDNAConversion());
           alnProtPanel.setOutput("Aln", jc.getAlnProtConversion());

           //sets output tabs to visible
           jTabbedPane1.setEnabledAt(1, true);
           jTabbedPane1.setEnabledAt(2, true);
           jTabbedPane1.setEnabledAt(3, true);


           // sets button accessibility
           clustalRadio.setEnabled(false);
           preAlnRadio.setEnabled(false);
           submitButton.setEnabled(false);
           resetButton.setEnabled(true);

           //sets other accessibility
           modelCombo.setEnabled(true);
           addButton.setEnabled(true);
           removeButton.setEnabled(true);
           removeAllButton.setEnabled(true);
           addAllButton.setEnabled(true);
           exportMenu.setEnabled(true);
           //drawSlidingWindowButton.setEnabled(true);
           windowCombo.setEnabled(true);
           jumpCombo.setEnabled(true);
           //
           calculationNames = jc.getCalculationNames();
           System.out.println("calculationNames: " + calculationNames.length);
           calcListModel.clear();
           for (int i=0;i<calculationNames.length;i++)
           {
               calcListModel.addElement(calculationNames[i]);
            //   System.out.println(calculationNames[i]);
            }
                currentStatLabel.setText("Codon-delimited alignment successful!");
           // adds the names of the pairwise dn/ds scores to calculation list (calcList)

           /*calcList.setModel(new javax.swing.AbstractListModel() {
           String[] strings = calculationNames;
           public int getSize() { return calculationNames.length; }
           public Object getElementAt(int i) { return calculationNames[i]; }
        });
        */
            setCursor(null);
        }
        catch (Throwable t)
        {
            //statusLabel.setText("Unknown Error.  Recheck data!");
            currentStatLabel.setText("Error. Please recheck data. Make sure each sequence length is divisible by 3");
            t.printStackTrace();
            setCursor(null);
        }
    }
//GEN-LAST:event_submitButtonActionPerformed

private void currentStatLabelPropertyChange(java.beans.PropertyChangeEvent evt) {//GEN-FIRST:event_currentStatLabelPropertyChange
// TODO add your handling code here:
//}//GEN-LAST:event_currentStatLabelPropertyChange
//------------
//added for phyUI
//------------
}
private void buildTreeButtonActionPerformed(java.awt.event.ActionEvent evt)
{
    PhylipUI.main(null);
    openWindows++;
}
public void changeCurrentStatus(String currentStatus)
{
    currentStatLabel.setText(currentStatus);
}
private void phyProtMenuItemActionPerformed(java.awt.event.ActionEvent evt){//GEN-FIRST:event_phyProtMenuItemActionPerformed
    try{
        int returnVal = fc2.showSaveDialog(BioGUI.this);

        if (returnVal == JFileChooser.APPROVE_OPTION)
        {
            saveFile = fc2.getSelectedFile();

            if (saveFile.getName().indexOf('.')==-1)
            {
                saveFile = new File(saveFile.getAbsolutePath()+".txt");
            }
            saveFilePath = saveFile.getAbsolutePath();

            PrintWriter q = new PrintWriter(new FileOutputStream(saveFilePath), true);
            q.println(jc.getPhyProtConversion2());
            q.close();
        }
    }

    catch(IOException e)
        {
            System.out.println(e.getMessage());
        }
}//GEN-LAST:event_phyProtMenuItemActionPerformed

private void phyDnaMenuItemActionPerformed(java.awt.event.ActionEvent evt) {//GEN-FIRST:event_phyDnaMenuItemActionPerformed
    try{
        int returnVal = fc2.showSaveDialog(BioGUI.this);

        if (returnVal == JFileChooser.APPROVE_OPTION)
        {
            saveFile = fc2.getSelectedFile();

            if (saveFile.getName().indexOf('.')==-1)
            {
                saveFile = new File(saveFile.getAbsolutePath()+".txt");
            }
            saveFilePath = saveFile.getAbsolutePath();

            PrintWriter q = new PrintWriter(new FileOutputStream(saveFilePath), true);
            q.println(jc.getPhyDNAConversion2());
            q.close();
        }
    }

    catch(IOException e)
        {
            System.out.println(e.getMessage());
        }
}//GEN-LAST:event_phyDnaMenuItemActionPerformed

private void pgiDNAExportActionPerformed (java.awt.event.ActionEvent evt)
{
    //open pgi
    alert.showMessageDialog(new javax.swing.JFrame(), "PGI will be launched. In PGI you must convert the sequence from sequential to interleaved before tree building.", "Notice",javax.swing.JOptionPane.INFORMATION_MESSAGE);
    PhylipUI.launch(jc.getPhyDNAConversion2());  
}
private void pgiProtExportActionPerformed (java.awt.event.ActionEvent evt)
{
    //open pgi
    alert.showMessageDialog(new javax.swing.JFrame(), "PGI will be launched. In PGI you must convert the sequence from sequential to interleaved before tree building.", "Notice",javax.swing.JOptionPane.INFORMATION_MESSAGE);
    PhylipUI.launch(jc.getPhyProtConversion2());
}
private void clustProtMenuItemActionPerformed(java.awt.event.ActionEvent evt) {//GEN-FIRST:event_clustProtMenuItemActionPerformed
    try{
        int returnVal = fc2.showSaveDialog(BioGUI.this);

        if (returnVal == JFileChooser.APPROVE_OPTION)
        {
            saveFile = fc2.getSelectedFile();

            if (saveFile.getName().indexOf('.')==-1)
            {
                saveFile = new File(saveFile.getAbsolutePath()+".txt");
            }
            saveFilePath = saveFile.getAbsolutePath();

            PrintWriter q = new PrintWriter(new FileOutputStream(saveFilePath), true);
            q.println(jc.getAlnProtConversion());
            q.close();
        }
    }

    catch(IOException e)
        {
            System.out.println(e.getMessage());
        }
}//GEN-LAST:event_clustProtMenuItemActionPerformed

private void clustDnaMenuItemActionPerformed(java.awt.event.ActionEvent evt) {//GEN-FIRST:event_clustDnaMenuItemActionPerformed
    try{
        int returnVal = fc2.showSaveDialog(BioGUI.this);

        if (returnVal == JFileChooser.APPROVE_OPTION)
        {
            saveFile = fc2.getSelectedFile();

            if (saveFile.getName().indexOf('.')==-1)
            {
                saveFile = new File(saveFile.getAbsolutePath()+".txt");
            }
            saveFilePath = saveFile.getAbsolutePath();

            PrintWriter q = new PrintWriter(new FileOutputStream(saveFilePath), true);
            q.println(jc.getAlnDNAConversion());
            q.close();
        }
    }

    catch(IOException e)
        {
            System.out.println(e.getMessage());
        }
}//GEN-LAST:event_clustDnaMenuItemActionPerformed

private void codaMenuItemActionPerformed(java.awt.event.ActionEvent evt) {//GEN-FIRST:event_codaMenuItemActionPerformed
    try{
        int returnVal = fc2.showSaveDialog(BioGUI.this);

        if (returnVal == JFileChooser.APPROVE_OPTION)
        {
            saveFile = fc2.getSelectedFile();

            if (saveFile.getName().indexOf('.')==-1)
            {
                saveFile = new File(saveFile.getAbsolutePath()+".txt");
            }
            saveFilePath = saveFile.getAbsolutePath();

            PrintWriter q = new PrintWriter(new FileOutputStream(saveFilePath), true);
            q.println(jc.getCodaConversion());
            q.close();
        }
    }

    catch(IOException e)
        {
            System.out.println(e.getMessage());
        }
}//GEN-LAST:event_codaMenuItemActionPerformed

private void csvMenuItemActionPerformed(java.awt.event.ActionEvent evt) {//GEN-FIRST:event_csvMenuItemActionPerformed
        int returnVal = fc3.showSaveDialog(BioGUI.this);

        if (returnVal == JFileChooser.APPROVE_OPTION)
        {
            saveFile = fc3.getSelectedFile();

            if (saveFile.getName().indexOf('.')==-1)
            {
                saveFile = new File(saveFile.getAbsolutePath()+".csv");
            }
            saveFilePath = saveFile.getAbsolutePath();

            CSVSites csv = new CSVSites ("./paml/sites_method/rst", saveFilePath);
        csv.go();
        }

}
//GEN-LAST:event_csvMenuItemActionPerformed

private void csvSlidingMenuItemActionPerformed(java.awt.event.ActionEvent evt) {//GEN-FIRST:event_csvSlidingMenuItemActionPerformed
    int returnVal = fc3.showSaveDialog(BioGUI.this);

        if (returnVal == JFileChooser.APPROVE_OPTION)
        {
            saveFile = fc3.getSelectedFile();

            if (saveFile.getName().indexOf('.')==-1)
            {
                saveFile = new File(saveFile.getAbsolutePath()+".csv");
            }
            saveFilePath = saveFile.getAbsolutePath();

        jc.doSlidingCSV(saveFilePath);
        }

}
//GEN-LAST:event_csvSlidingMenuItemActionPerformed

private void exitMenuItemActionPerformed(java.awt.event.ActionEvent evt) {//GEN-FIRST:event_exitMenuItemActionPerformed
 System.exit(EXIT_ON_CLOSE);
}//GEN-LAST:event_exitMenuItemActionPerformed

private void modelComboActionPerformed(java.awt.event.ActionEvent evt) {//GEN-FIRST:event_modelComboActionPerformed
// TODO add your handling code here:
}//GEN-LAST:event_modelComboActionPerformed

private void resetButtonActionPerformed(java.awt.event.ActionEvent evt) {//GEN-FIRST:event_resetButtonActionPerformed
                resetButton.setEnabled(false);
                clustalRadio.setEnabled(true);
                preAlnRadio.setEnabled(true);
                submitButton.setEnabled(true);
        jumpCombo.setEnabled(false);
        windowCombo.setEnabled(false);
        modelCombo.setEnabled(false);
        addButton.setEnabled(false);
        removeButton.setEnabled(false);
        removeAllButton.setEnabled(false);
        addAllButton.setEnabled(false);
        siteModelCombo.setEnabled(false);
        browseButton.setEnabled(false);
        drawSitesButton.setEnabled(false);
        SitesCheck.setEnabled(false);
                drawSlidingWindowButton.setEnabled(false);
                jTabbedPane1.setEnabledAt(0, true);
        codemlCheckBox.setEnabled(true);
        SitesCheck.setEnabled(false);
        SitesCheck.setSelected(false);
        //siteTreeLabel.setText("");
       // codemlCheckBox.setSelected(false);
       jTextField1.setText("");
        for(int i=jTabbedPane1.getTabCount(); i>1; i--)
            jTabbedPane1.removeTabAt(1);

                protDna1.reset();
                codaPanel.reset();
                alnProtPanel.reset();
                alnDnaPanel.reset();

                calcListModel.clear();
                graphedListModel.clear();
                currentStatLabel.setText("Data reset.  Waiting for sequence input and verification.");
             //   statusLabel.setText("Data reset.  Waiting for sequence input and verification.");

        exportMenu.setEnabled(false);
}//GEN-LAST:event_resetButtonActionPerformed

private void sampleLabel1MouseClicked(java.awt.event.MouseEvent evt) {//GEN-FIRST:event_sampleLabel1MouseClicked
// TODO add your handling code here:
    protDna1.sample();
}//GEN-LAST:event_sampleLabel1MouseClicked

private void helpLabel1MouseClicked(java.awt.event.MouseEvent evt) {

    //add string with information
    String info = 
    "Sliding Window dN/dS Models"
    +"\n\n JCoDA uses the PAML program yn00 for the pairwise estimation of synonymous and nonsynonymous substitution rates (dN/dS)." 
    +"\n For sliding window calculations, JCoDA uses yn100 to to calculate pairwise dN/dS over a user defined sliding window (and jump)." 
    +"\n There are five dN/dS substitution models by which pairwise dN/dS can be estimated."
    +"\n\n 1.   Nei-Gojobori (1986)- estimation of dN/dS that gives no weight to different types of codon substitutions"
    +"\n Nei M, Gojobori T (1986) Simple methods for estimating the numbers of synonymous and nonsynonymous nucleotide substitutions." 
    +"\n Mol. Biol. Evol. 3:418-426 "
    +"\n"
    +"\n 2. Yang & Nielson (2000)- accounts for the transition/transversion rate bias and codon usage bias, and is an approximation to the" 
    +"\n ML method accounting for the transition/transversion rate ratio and assuming the F3x4 codon frequency model."
    +"\n Yang Z, Nielsen R (2000) Estimating synonymous and nonsynonymous substitution rates under realistic evolutionary models." 
    +"\n Mol. Biol. Evol. 17:32-43"
    +"\n"
    +"\n 3. LWL85- this method weights dN/dS scores depending on how often nucleotide substitutions will result in amino acid replacement."
    +"\n Probabilities were determined empirically by relative frequencies among more than 3,000 changes in mammalian genes"
    +"\n Li W.-H., C.-I. Wu, Luo (1985) A new method for estimating synonymous and nonsynonymous rates of nucleotide substitutions" 
    +"\n considering the relative likelihood of nucleotide and codon changes. Mol. Biol. Evol. 2: 150-174."
    +"\n"
    +"\n 4. LPB93 & LWLm- two methods that account for the fact that transitional mutations tend to occur more often than transversional" 
    +"\n mutations and because most transitional mutations at twofold degenerate sites are synonymous. "
    +"\n Li W-H (1993) Unbiased estimation of the rates of synonymous and nonsynonymous substitution. J. Mol. Evol. 36:96-99"
    +"\n Pamilo P, Bianchi NO (1993) Evolution of the Zfx and Zfy genes - rates and interdependence between the genes."
    +"\n Mol. Biol. Evol. 10:271-281"
    +"\n Yang Z (2006) Computational Molecular Evolution. Oxford University Press, Oxford, England"
    +"\n"
    +"\n"    
    +"\n We suggest you review the PAML manual at http://abacus.gene.ucl.ac.uk/software/paml.html and the previously listed publications if" 
    +"\n further explanation is necessary. ";
    
    alert.showMessageDialog(new javax.swing.JFrame(), info, "Help",javax.swing.JOptionPane.INFORMATION_MESSAGE);
}

private void helpLabel2MouseClicked(java.awt.event.MouseEvent evt) {

    //add string with information
    String info = "Site-based models of dN/dS"
    +"\n\n JCoDA utilizes the PAML program codeml to calculate sites-based dN/dS. An Empirical Bayes model is used to calculate" 
    +"\n posterior probabilities that a site comes from the site class with dN/dS > 1, indicative of positive selection. The"
    +"\n Naive Empirical Bayes (NEB) model uses maximum likelihood estimates (MLEs) of parameters and does NOT account for sampling"
    +"\n errors in estimates of model parameters. In small data sets, this approach may lead to unreliable posterior probability"
    +"\n calculations because the MLEs may have large sampling errors. "
    
    +"\n\n The Bayes Empirical Bayes (BEB) model resolves this issue by assigning a prior probability into these model parameters, which"
    +"\n takes into account the uncertainties of model parameters. In small data sets the BEB method does not generate false positives,"
    +"\n as does the NEB approach, while in large data sets the BEB retains the power of the NEB approach for inferring positively selected"
    +"\n sites."
    
    +"\n\n We suggest you review the PAML manual at http://abacus.gene.ucl.ac.uk/software/paml.html and the following papers if further"
    +"\n explanation is necessary."

    +"\n\n Nielsen, R., and Z. Yang. 1998. Likelihood models for detecting positively selected amino acid sites and applications to the HIV-1" 
    +"\n envelope gene. Genetics 148:929-936."
    +"\n Yang, Z., W. S. W. Wong, and R. Nielsen. 2005. Bayes empirical Bayes inference of amino acid sites under positive selection. Molecular" 
    +"\n Biology and Evolution 22:1107-1118.";
    alert.showMessageDialog(new javax.swing.JFrame(), info, "Help",javax.swing.JOptionPane.INFORMATION_MESSAGE);
}

private void helpButtonActionPerformed(java.awt.event.ActionEvent evt) {//GEN-FIRST:event_helpButtonActionPerformed
// TODO add your handling code here:
    try{
        Runtime.getRuntime().exec("cmd /c \""+new File("./docs/tutorial.pdf")+"\"");
    }
    catch (IOException e){};
}//GEN-LAST:event_helpButtonActionPerformed

private void sampleLabel2MouseClicked(java.awt.event.MouseEvent evt) {//GEN-FIRST:event_sampleLabel2MouseClicked
// TODO add your handling code here:
    preAln1.sample();
}//GEN-LAST:event_sampleLabel2MouseClicked

private void addButtonActionPerformed(java.awt.event.ActionEvent evt) {//GEN-FIRST:event_addButtonActionPerformed
// TODO add your handling code here:

    Object[] obj =  calcList.getSelectedValues();
    String[] s = new String[obj.length];
    for(int i=0; i<obj.length; i++)
    {
        s[i] = (String)obj[i];
        {
            if(graphedListModel.contains(s[i]) == false)
            {
                graphedListModel.addElement(s[i]);
                calcListModel.removeElement(s[i]);
            }
        }
    }
    drawSlidingWindowButton.setEnabled(true);
}


//}//GEN-LAST:event_addButtonActionPerformed

private void removeButtonActionPerformed(java.awt.event.ActionEvent evt) {//GEN-FIRST:event_removeButtonActionPerformed
// TODO add your handling code here:
    Object[] obj =  graphedList.getSelectedValues();
    String[] s = new String[obj.length];
    for(int i=0; i<obj.length; i++)
    {
        s[i] = (String)obj[i];
        {
            if(calcListModel.contains(s[i]) == false)
            {
                calcListModel.addElement(s[i]);
                graphedListModel.removeElement(s[i]);
            }
        }
    }
    if(graphedListModel.isEmpty() == true)
    {
        drawSlidingWindowButton.setEnabled(false);
    }
}//GEN-LAST:event_removeButtonActionPerformed

//removes all possible pairwise comparisons from the list to be graphed to the calculations list
private void removeAllButtonActionPerformed(java.awt.event.ActionEvent evt) {//GEN-FIRST:event_removeAllButtonActionPerformed
// TODO add your handling code here:
    Object[] obj = new Object[calcListModel.capacity()];
    String[] s = new String[obj.length];
    System.out.println("string_size: " + s.length);
    graphedListModel.copyInto(obj) ;
    for (int i=0;i<obj.length;i++)
    {
        s[i] = (String)obj[i];
        if(calcListModel.contains(s[i]) == false && s[i] != null)
        {
            calcListModel.addElement(s[i]);
            System.out.println(s[i] + "s[i]");
        }
    }
    graphedListModel.clear();
    drawSlidingWindowButton.setEnabled(false);
}//GEN-LAST:event_removeAllButtonActionPerformed


//adds all possible pairwise comparisons to the list to be graphed
private void addAllButtonActionPerformed(java.awt.event.ActionEvent evt) {//GEN-FIRST:event_addAllButtonActionPerformed
// TODO add your handling code here:
    Object[] obj = new Object[calcListModel.capacity()];
    String[] s = new String[obj.length];
    calcListModel.copyInto(obj) ;
    for (int i=0;i<obj.length;i++)
    {
        s[i] = (String)obj[i];
        if(graphedListModel.contains(s[i]) == false && s[i] != null)
        graphedListModel.addElement(s[i]);
    }
    calcListModel.clear();
    drawSlidingWindowButton.setEnabled(true);
}//GEN-LAST:event_addAllButtonActionPerformed

private void browseButtonActionPerformed(java.awt.event.ActionEvent evt)
{
    int returnVal = fc.showOpenDialog(BioGUI.this);

    if (returnVal == JFileChooser.APPROVE_OPTION)
    {
        clientTreeFile = fc.getSelectedFile();
        clientTreeFilepath = clientTreeFile.getAbsolutePath();
        jTextField1.setText(clientTreeFilepath);
    }
}

private void codemlCheckBoxItemPerformed(java.awt.event.ItemEvent evt) {
     if (codemlCheckBox.isSelected())
     {
         jTabbedPane1.addTab ("Advanced Options", advanced);
         jTabbedPane1.setSelectedIndex(jTabbedPane1.indexOfTab("Advanced Options"));
     jumpCombo.setEnabled(false);
         windowCombo.setEnabled(false);
         modelCombo.setEnabled(false);
         addButton.setEnabled(false);
         removeButton.setEnabled(false);
         removeAllButton.setEnabled(false);
         addAllButton.setEnabled(false);
         siteModelCombo.setEnabled(false);
         browseButton.setEnabled(false);
     drawSitesButton.setEnabled(true);
         drawSitesButton.setEnabled(true);
     SitesCheck.setEnabled(false);
     submitButton.setEnabled(false);
     }

     else
     {
         submitButton.setEnabled(true);
         jTabbedPane1.removeTabAt(jTabbedPane1.indexOfTab("Advanced Options"));
         jumpCombo.setEnabled(false);
         windowCombo.setEnabled(false);
         modelCombo.setEnabled(false);
         addButton.setEnabled(false);
         removeButton.setEnabled(false);
         removeAllButton.setEnabled(false);
         addAllButton.setEnabled(false);
         siteModelCombo.setEnabled(false);
         browseButton.setEnabled(false);
         drawSitesButton.setEnabled(false);
         codemlCheckBox.setEnabled(true);
         SitesCheck.setEnabled(false);
         
     }
}

private void sitesCheckItemPerformed(java.awt.event.ItemEvent evt) {
     if (SitesCheck.isSelected())
     {
       jumpCombo.setEnabled(false);
       windowCombo.setEnabled(false);
       modelCombo.setEnabled(false);
       addButton.setEnabled(false);
       removeButton.setEnabled(false);
       removeAllButton.setEnabled(false);
       addAllButton.setEnabled(false);
       siteModelCombo.setEnabled(true);
       browseButton.setEnabled(true);
       drawSitesButton.setEnabled(true);
       codemlCheckBox.setEnabled(false);
     }

     else
     {
       jumpCombo.setEnabled(true);
       windowCombo.setEnabled(true);
       modelCombo.setEnabled(true);
       addButton.setEnabled(true);
       removeButton.setEnabled(true);
       removeAllButton.setEnabled(true);
       addAllButton.setEnabled(true);
       siteModelCombo.setEnabled(false);
       browseButton.setEnabled(false);
       drawSitesButton.setEnabled(false);
       codemlCheckBox.setEnabled(true);
     }
}
    /**
    * @param args the command line arguments
    */


    // Variables declaration - do not modify//GEN-BEGIN:variables
    private javax.swing.JCheckBox SitesCheck;
    private javax.swing.JButton addAllButton;
    private javax.swing.JButton addButton;
    private javax.swing.ButtonGroup alnButtonGroup;
    private javax.swing.JLabel alnOptsLabel;
    private javax.swing.JButton browseButton;
    private javax.swing.JList calcList;
    private javax.swing.JScrollPane calcScrollPane;
    private javax.swing.JMenuItem clustDnaMenuItem;
    private javax.swing.JMenuItem clustProtMenuItem;
    private javax.swing.JRadioButton clustalRadio;
    private javax.swing.JMenuItem codaMenuItem;
    private javax.swing.JTextArea currentStatLabel;
    private javax.swing.JButton drawSlidingWindowButton;
    private javax.swing.JMenuItem exitMenuItem;
    private javax.swing.JMenu exportMenu;
    private javax.swing.JMenu fileMenu;
    private javax.swing.JLabel graphOptsLabel;
    private javax.swing.JList graphedList;
    private javax.swing.JScrollPane graphedScrollPane;
    private javax.swing.JButton helpButton;
    private javax.swing.JLabel hyperLabel;
    private javax.swing.JButton drawSitesButton;
    private javax.swing.JMenuBar jMenuBar1;
    private javax.swing.JSeparator jSeparator1;
    private javax.swing.JTabbedPane jTabbedPane1;
    private javax.swing.JTextField jTextField1;
    private javax.swing.JComboBox jumpCombo;
    private javax.swing.JLabel jumpLabel;
    private javax.swing.JComboBox modelCombo;
    private javax.swing.JLabel modelLabel;
    private javax.swing.JMenuItem phyDnaMenuItem;
    private javax.swing.JMenuItem phyProtMenuItem;
    private javax.swing.JMenuItem pgiDNAExport;
    private javax.swing.JMenuItem pgiProtExport;
    private javax.swing.JButton buildTreeButton;
    private javax.swing.JRadioButton preAlnRadio;
    private javax.swing.JButton removeAllButton;
    private javax.swing.JButton removeButton;
    private javax.swing.JButton resetButton;
    private javax.swing.JLabel sampleLabel1;
    private javax.swing.JLabel sampleLabel2;
    private javax.swing.JLabel sequencesLabel;
    private javax.swing.JLabel sequencesLabel1;
    private javax.swing.JComboBox siteModelCombo;
    private javax.swing.JLabel siteModelLabel;
    private javax.swing.JLabel siteTreeLabel;
    private javax.swing.JLabel sldWinLabel;
    private javax.swing.JLabel statusLabel;
    private javax.swing.JButton submitButton;
    private javax.swing.JComboBox windowCombo;
    private javax.swing.JLabel windowLabel;
    private javax.swing.JFileChooser fc;
    private javax.swing.JFileChooser fc2;
    private javax.swing.JFileChooser fc3;
    private javax.swing.JCheckBox codemlCheckBox;
    private javax.swing.JMenuItem csvMenuItem;
    private javax.swing.JScrollPane statLabelScroll;
    private javax.swing.JMenuItem csvSlidingMenuItem;

    // End of variables declaration//GEN-END:variables

}
