# Supplementary material for: JCoDA: a tool for detecting evolutionary selection
Source: BMC Bioinformatics. 2010 May 27;11:284. doi: 10.1186/1471-2105-11-284 (PMC2887424; doi:10.1186/1471-2105-11-284)
Supplement: Additional file 6 — Zipped archive that contains all JCoDA source code and executable jar files. [file 1471-2105-11-284-S6.ZIP › JCoDA/src/BootStrap.java]

//***************************************
//BootStrap.java
//
//Boot Straps the alignment.
//***************************************
import java.util.Random;

public class BootStrap
{
	private AlignProtDna[] alignedArray;
	private String[][] randomizedArray, originalArray, tempArray;
	private int rows = 0, cols = 0;
	
	public BootStrap (AlignProtDna[] alignedArray, int rows)
	{
		this.alignedArray = alignedArray;
		this.rows = rows;
		
		//sets the size of the 2D array based on amount of sequences and
		//their lengths.
		cols =  ((alignedArray[0].getADna()).length()) / 3;
		cols++;
		rows = rows * 2;
		
		//Sets up the 2D array which holds the original codon sequence
		originalArray = new String[rows][cols];
		
		int strIndexStart, strIndexEnd, aArrayIndex = 0;
		
		for (int rowCount = 1; rowCount < rows;)
		{
			strIndexStart = 0;
			strIndexEnd = 3;
			
			for (int colCount = 1; colCount < cols; colCount++)
			{
				originalArray[rowCount-1][colCount-1] = alignedArray[aArrayIndex].getADna().substring(strIndexStart,strIndexEnd);
				strIndexStart = strIndexEnd;
				strIndexEnd = strIndexEnd + 3;
			}
			
			rowCount++;
			
			strIndexStart = 0;
			strIndexEnd = 3;
			
			for (int colCount = 1; colCount < cols; colCount++)
			{
				originalArray[rowCount-1][colCount-1] = alignedArray[aArrayIndex].getAProt().substring(strIndexStart,strIndexEnd);
				strIndexStart = strIndexEnd;
				strIndexEnd = strIndexEnd + 3;
			}
			
			aArrayIndex++;
			rowCount++;
		}
		
		randomizedArray = new String[rows*2][cols];
		randomizedArray = multiArrayCopy(originalArray);
	}
	
	public void randomize ()
	{
		tempArray = multiArrayCopy(randomizedArray);
		
		int randomNum = cols - 1;
		for (int indexCol = 0;  indexCol < cols-1; indexCol++)
		{
			Random generator = new Random();
			
			int indexRCol = generator.nextInt(randomNum);
			
			for(int rowCount = 1; rowCount <= rows*2; rowCount++)
			{
				randomizedArray[rowCount - 1][indexCol] = tempArray[rowCount - 1][indexRCol];
			}
			
			
			for(int rowCount = 1; rowCount <= rows*2; rowCount++)
			{
				for(int tempIndexRCol = indexRCol; tempIndexRCol < cols-1; tempIndexRCol++)
					tempArray[rowCount-1][tempIndexRCol] = tempArray[rowCount-1][tempIndexRCol + 1];
			}
			
			randomNum--;
			
		}
	}
	
	private String[][] multiArrayCopy(String[][] source)
	{
		String[][] copy = new String[source.length][source[0].length];
		
		for (int rowIndex=0; rowIndex < source.length; rowIndex++)
			{
				for (int colIndex=0; colIndex < source[0].length; colIndex++)
				{
					copy[rowIndex][colIndex] = source[rowIndex][colIndex];
				}
			}
			
		return copy;
	}
	
	public int getCols ()
	{
		return cols;
	}
	
	public int getRows ()
	{
		return rows;
	}
	
	public String getOriginalArray ()
	{
		String output = "";
		for (int row=0; row < originalArray.length; row++)
		{
			for (int col=0; col < originalArray[row].length; col++)
				output = output + originalArray[row][col];
			output = output + "\n";
		}
		return output;
	}
	
	public String getRandomizedArray ()
	{
		String output = "";
		for (int row=0; row < randomizedArray.length; row++)
		{
			for (int col=0; col < randomizedArray[row].length; col++)
				output = output + randomizedArray[row][col];
			output = output + "\n";
		}
		return output;
	}
}
