# Supplementary material for: JCoDA: a tool for detecting evolutionary selection
Source: BMC Bioinformatics. 2010 May 27;11:284. doi: 10.1186/1471-2105-11-284 (PMC2887424; doi:10.1186/1471-2105-11-284)
Supplement: Additional file 6 — Zipped archive that contains all JCoDA source code and executable jar files. [file 1471-2105-11-284-S6.ZIP › JCoDA/src/ClustalAlign.java]

/**
 * ClustalWAlign.java
 *
 * @author Dickson S. Guedes (guedes@unisul.br)
 * @author Israel S. de Medeiros (israelbrz@gmail.com)
 * @version 1.0
 * @serialData 20060120
 *
 * Copyright (c) 2006.
 *
 */

import java.io.BufferedInputStream;
import java.io.BufferedReader;
import java.io.FileInputStream;
import java.io.FileOutputStream;
import java.io.FileReader;
import java.io.IOException;
import java.io.InputStream;
import java.io.InputStreamReader;
import java.io.*;

import org.biojava.bio.BioException;
import org.biojava.bio.seq.Sequence;
import org.biojava.bio.seq.SequenceIterator;
import org.biojava.bio.seq.db.HashSequenceDB;
import org.biojava.bio.seq.db.SequenceDB;
import org.biojava.bio.seq.io.SeqIOTools;
import org.biojava.bio.symbol.AlphabetManager;
import org.biojava.utils.ChangeVetoException;

public class ClustalAlign {

    // This are Constants, but I'll change...
    private static final String fileFormat = "fasta";
    private static final String clustalPath = "";
    File clustal_file_dir = new File(clustalPath);
                               //   C:\\Documents and Settings\\Laucius\\JAVA\\JCoDATest\\
    private SequenceDB  clustSeq;   //sequence to be used by ClustalW
    private String alignType;       //what is being aligned
    private String fileName;        //sequence file name
    private String guideTree;       //guild tree name


    //generic constructor
    public ClustalAlign () {

        this.clustSeq = new HashSequenceDB();
        this.alignType = "PROTEIN";

    }

    //constructor w/ given filename
    public ClustalAlign (String fileName) {

        this.clustSeq = new HashSequenceDB();
        this.alignType = "PROTEIN";
        this.fileName = fileName;

    }

    //adds a sequence to the clustSeq set.
    public void addSequence(Sequence seqSequence) throws BioException, ChangeVetoException {
        this.clustSeq.addSequence(seqSequence);
    }

    //removes a sequence from teh clustSeq set.
    public void removeSequence(String idSequence) throws BioException, ChangeVetoException {
        this.clustSeq.removeSequence(idSequence);
    }

    public int doMultAlign() {
        int exitVal=999;

        try {

            FileOutputStream newFile = new FileOutputStream(clustalPath + fileName + ".input");

            SeqIOTools.writeFasta(newFile,this.clustSeq);

            Runtime rt = Runtime.getRuntime();

            String [] strComando =
                                {clustalPath+"./alignment/clustalw.exe",
                                "/infile="  + clustalPath + fileName + ".input",
                                "/outfile=" + clustalPath + fileName + ".output",
                                "/output=" + fileFormat,
                                "/align"};

            Process proc = rt.exec(strComando);

            InputStream stdin = proc.getInputStream();
            BufferedReader br = new BufferedReader(new InputStreamReader(stdin));

            while ( (br.readLine()) != null) {
                // do nothing only read "stdout" from ClustalW
                                // you can put a System.out.print here to prints
                                // the output from ClustalW to console.
            }

            exitVal = proc.waitFor();
            if (exitVal == 0) {
                this.clustSeq = SeqIOTools.readFasta(
                        new BufferedInputStream(
                                new FileInputStream(
                                        clustalPath +
                                        fileName +
                                ".output")),
                                AlphabetManager.alphabetForName(alignType)
                );

                this.guideTree = fileToString(
                                        clustalPath +
                                        fileName +
                                        ".dnd"
                                        );
            }

        } catch (Throwable t) {
            t.printStackTrace();
        }
        return (exitVal);
    }

    public void setAlphabet(String alignType) {
        this.alignType = alignType;
    }

    public SequenceDB getDBSequences() {
        return this.clustSeq;
    }

    public SequenceIterator getIterator() {
        return this.clustSeq.sequenceIterator();
    }

    public String getGuideTree() {
        return guideTree;
    }

    public void setGuideTree(String guideTree) {
        this.guideTree = guideTree;
    }

    private String fileToString(String fileName) {

        String fileBody = "";
        boolean endOfFile = false;

        try {

            FileReader fileClustalW = new FileReader(fileName);
            BufferedReader fileBuffer = new BufferedReader(fileClustalW);

            while (!endOfFile) {
                String fileLine = fileBuffer.readLine();

                if (fileLine == null) {
                    endOfFile = true;
                } else {
                    fileBody = fileBody.concat(fileLine);
                }
            }
            fileBuffer.close();

        } catch (IOException e) {
            e.printStackTrace();
        }

        return fileBody;
    }
}
