# Supplementary material for: JCoDA: a tool for detecting evolutionary selection
Source: BMC Bioinformatics. 2010 May 27;11:284. doi: 10.1186/1471-2105-11-284 (PMC2887424; doi:10.1186/1471-2105-11-284)
Supplement: Additional file 6 — Zipped archive that contains all JCoDA source code and executable jar files. [file 1471-2105-11-284-S6.ZIP › JCoDA/src/controlPane.java]

import java.awt.*;
import javax.swing.*;
import javax.swing.border.*;


public class controlPane extends JPanel
{   
    private JTextArea control_txt_area;
    private JLabel nameLabel;
    private static String control_txt = 
        "seqfile  = sample_input.txt   * sequence data file name\r\n " //**MUST USE PHYLIP FORMAT!!
       +"treefile = sample_tree_file.ph  * tree structure file name\r\n"  
       +"outfile  = sites_method_output.txt          * main result file name  \r\n\r\n" //**DO NOT CHANGE THIS
       +"noisy    = 3   * 0,1,2,3,9: how much rubbish on the screen \r\n"
       +"verbose  = 0   * 1: detailed output, 0: concise output \r\n"
       +"runmode  = 0   * 0: user tree;  1: semi-automatic;  2: automatic \r\n"
       +"                          * 3: StepwiseAddition; (4,5):PerturbationNNI; -2: pairwise \r\n \r\n"
       +"seqtype  = 1   * 1:codons; 2:AAs; 3:codons-->AAs \r\n"
       +"CodonFreq = 2   * 0:1/61 each, 1:F1X4, 2:F3X4, 3:codon table \r\n"
       +"clock    = 0   * 0: no clock, unrooted tree, 1: clock, rooted tree \r\n"
       +"aaDist   = 0   * 0:equal, +:geometric; -:linear, {1-5:G1974,Miyata,c,p,v} \r\n"
       +"model    = 0 \r\n\r\n"

       +"NSsites  = 1 2 \r\n"
       + "                             * 0:one w; 1:NearlyNeutral; 2:PositiveSelection; 3:discrete; \r\n"
       + "                             * 4:freqs; 5:gamma;6:2gamma;7:beta;8:beta&w;9:beta&gamma;10:3normal \r\n"
       + "icode = 0   * 0:standard genetic code; 1:mammalian mt; 2-10:see below \r\n"
       + "Mgene = 0   * 0:rates, 1:separate; 2:pi, 3:kappa, 4:all \r\n \r\n"

       +"fix_kappa = 0   * 1: kappa fixed, 0: kappa to be estimated \r\n"
       +"kappa     = .3  * initial or fixed kappa \r\n"
       +"fix_omega = 0   * 1: omega or omega_1 fixed, 0: estimate \r\n"
       +"omega     = 1.3   * initial or fixed omega, for codons or codon-based AAs \r\n"
       +"ncatG     = 10   * # of categories in the dG or AdG models of rates \r\n \r\n"

       + "getSE    = 0   * 0: don't want them, 1: want S.E.s of estimates \r\n"
    +"RateAncestor = 0   * (0,1,2): rates (alpha>0) or ancestral states (1 or 2) \r\n \r\n"

       + "Small_Diff = .45e-6 \r\n"
       +"  cleandata = 1  * remove sites with ambiguity data (1:yes, 0:no)? \r\n"
       +"fix_blength = 0  * 0: ignore, -1: random, 1: initial, 2: fixed";
       
	public static void main(String args[]) 
    {
        System.out.println(control_txt); 
    
    }
    public controlPane()
    {
        setLayout (new BoxLayout (this, BoxLayout.Y_AXIS));
        setBorder (BorderFactory.createTitledBorder ("Change at your own risk (NOTE: Do not change 'outfile' name or path.)"));
        control_txt_area = new JTextArea (20, 60);
		control_txt_area.setAlignmentX (Component.LEFT_ALIGNMENT);
		control_txt_area.setLineWrap(true);
		control_txt_area.setText(control_txt);
		JScrollPane scrollPane = new JScrollPane(control_txt_area);
		
		add (Box.createRigidArea (new Dimension (0, 10)));
		add (scrollPane, BorderLayout.CENTER);
		add (Box.createRigidArea (new Dimension (0, 10)));
    }
    public String getControlText()
	{
	    return control_txt_area.getText();
	}
}
