# Supplementary material for: JCoDA: a tool for detecting evolutionary selection
Source: BMC Bioinformatics. 2010 May 27;11:284. doi: 10.1186/1471-2105-11-284 (PMC2887424; doi:10.1186/1471-2105-11-284)
Supplement: Additional file 6 — Zipped archive that contains all JCoDA source code and executable jar files. [file 1471-2105-11-284-S6.ZIP › JCoDA/src/ConvertAln.java]

//***************************************
//ConvertAln.java
//
//Converts to Aln format
//***************************************
import java.util.Scanner;

public class ConvertAln
{
	private AlignProtDna[] alignedArray;
	private String conversionDna = "", conversionProt = "";
	private int sequences = 0;
	
	public ConvertAln (AlignProtDna[] alignedArray, int sequences)
	{
		this.alignedArray = alignedArray;
		this.sequences = sequences;
		this.convertDna();
		this.convertProt();
	}
	
	//======================================================================
	//  Method which carries out the conversion of aligned sequence to DNA Aln
	//======================================================================
	public void convertDna ()
	{
		int longest = alignedArray[0].getADna().length();
		int repeat = longest/60;
		conversionDna = conversionDna + "CLUSTAL multiple sequence alignment" + "\r\n" + "\r\n";
		
		for (int y = 0; y < repeat; y++)
		{
			
			for (int x = 0; x < sequences; x++)
			{
				conversionDna = conversionDna.concat(alignedArray[x].getName() + "      ");
				conversionDna = conversionDna.concat(alignedArray[x].getADna().substring(y*60, (y+1)*60));
				conversionDna = conversionDna.concat("\r\n");
			}
				
				conversionDna = conversionDna.concat("\r\n");
		}
		
		String lastLine = "";
		for (int x = 0; x < sequences; x++)
		{
			lastLine = alignedArray[x].getADna().substring(repeat*60, alignedArray[x].getADna().length());
			conversionDna = conversionDna.concat(alignedArray[x].getName() + "      " + lastLine + "\r\n");
		}


	}
	
	//======================================================================
	//  Method which carries out the conversion of aligned sequence to Prot Aln
	//======================================================================
	public void convertProt ()
	{
		int longest = alignedArray[0].getRProt().length();
		int repeat = longest/60;
		conversionProt = conversionProt + "CLUSTAL multiple sequence alignment" + "\r\n" + "\r\n";
		
		for (int y = 0; y < repeat; y++)
		{
			
			for (int x = 0; x < sequences; x++)
			{
				conversionProt = conversionProt.concat(alignedArray[x].getName() + "      ");
				conversionProt = conversionProt.concat(alignedArray[x].getRProt().substring(y*60, (y+1)*60));
				conversionProt = conversionProt.concat("\r\n");
			}
				
				conversionProt = conversionProt.concat("\r\n");
		}
		
		String lastLine = "";
		for (int x = 0; x < sequences; x++)
		{
			lastLine = alignedArray[x].getRProt().substring(repeat*60, alignedArray[x].getRProt().length());
			conversionProt = conversionProt.concat(alignedArray[x].getName() + "      " + lastLine + "\r\n");
		}


	}
	
	public String getDnaConversion ()
	{
		return conversionDna;
	}
	
	public String getProtConversion ()
	{
		return conversionProt;
	}
}
