# Supplementary material for: JCoDA: a tool for detecting evolutionary selection
Source: BMC Bioinformatics. 2010 May 27;11:284. doi: 10.1186/1471-2105-11-284 (PMC2887424; doi:10.1186/1471-2105-11-284)
Supplement: Additional file 6 — Zipped archive that contains all JCoDA source code and executable jar files. [file 1471-2105-11-284-S6.ZIP › JCoDA/src/ConvertPhylip.java]

//***************************************
//ConvertPhylip.java
//
//Converts to Phylip format
//***************************************
import java.util.Scanner;

public class ConvertPhylip
{
    private AlignProtDna[] alignedArray;
    private String conversionDna = "", conversionProt = "";
    private int sequences = 0;
    
    public ConvertPhylip (AlignProtDna[] alignedArray, int sequences)
    {
        this.alignedArray = alignedArray;
        this.sequences = sequences;
	this.convertProt();
	this.convertDna();
    }
    
    //======================================================================
    //  Method which carries out the conversion of aligned sequence to DNA phylip
    //======================================================================
    public void convertDna ()
    {
        int longest = alignedArray[0].getADna().length();
        int repeat = longest/50;
        conversionDna = conversionDna + " " + sequences + " " + alignedArray[0].getADna().length() + "\r\n";
        
        for (int y = 0; y < 1; y++)
        {

            for (int x = 0; x < sequences; x++)
            {
                //puts the names of the sequences
                conversionDna = conversionDna.concat(alignedArray[x].getName() + " ");
                
                for (int z = 0; z < 5; z++)
                    conversionDna = conversionDna.concat(alignedArray[x].getADna().substring(y*10, (y+1)*10)) + " ";
                conversionDna = conversionDna.concat("\r\n");
            }
                
                conversionDna = conversionDna.concat("\r\n");
        }
        
        for (int y = 1; y < repeat; y++)
        {
            for (int x = 0; x < sequences; x++)
            {
                conversionDna = conversionDna.concat("           ");
                for (int z = 0; z < 5; z++)
                    conversionDna = conversionDna.concat(alignedArray[x].getADna().substring(y*10, (y+1)*10)) + " ";
                conversionDna = conversionDna.concat("\r\n");
            }
            
            conversionDna = conversionDna.concat("\r\n");
        }
        
        
        String lastLine = "";
        int lastRepeat = 0;
        for (int x = 0; x < sequences; x++)
        {
            lastLine = alignedArray[x].getADna().substring(repeat*50, alignedArray[x].getADna().length());
            lastRepeat =  lastLine.length()/10;
            
            conversionDna = conversionDna.concat("           ");
            
            int yy=0;
            while  (yy < lastRepeat)
            {
                conversionDna = conversionDna.concat(lastLine.substring(yy*10, (yy+1)*10) + " ");
                yy++;
            }
            
            conversionDna = conversionDna.concat(lastLine.substring(yy*10, lastLine.length()));
            conversionDna = conversionDna.concat("\r\n");
        }
    }
    
    //======================================================================
    //  Method which carries out the conversion of aligned sequence to Prot phylip
    //======================================================================
    public void convertProt ()
    {
        int longest = alignedArray[0].getRProt().length();
        int repeat = longest/50;
        conversionProt = conversionProt + " " + sequences + " " + alignedArray[0].getRProt().length() + "\r\n";
        
        for (int y = 0; y < 1; y++)
        {

            for (int x = 0; x < sequences; x++)
            {
                //puts the names of the sequences
                conversionProt = conversionProt.concat(alignedArray[x].getName() + " ");
                
                for (int z = 0; z < 5; z++)
                    conversionProt = conversionProt.concat(alignedArray[x].getRProt().substring(y*10, (y+1)*10)) + " ";
                conversionProt = conversionProt.concat("\r\n");
            }
                
                conversionProt = conversionProt.concat("\r\n");
        }
        
        for (int y = 1; y < repeat; y++)
        {
            for (int x = 0; x < sequences; x++)
            {
                conversionProt = conversionProt.concat("           ");
                for (int z = 0; z < 5; z++)
                    conversionProt = conversionProt.concat(alignedArray[x].getRProt().substring(y*10, (y+1)*10)) + " ";
                conversionProt = conversionProt.concat("\r\n");
            }
            
            conversionProt = conversionProt.concat("\r\n");
        }
        
        
        String lastLine = "";
        int lastRepeat = 0;
        for (int x = 0; x < sequences; x++)
        {
            lastLine = alignedArray[x].getRProt().substring(repeat*50, alignedArray[x].getRProt().length());
            lastRepeat =  lastLine.length()/10;
            
            conversionProt = conversionProt.concat("           ");
            
            int yy=0;
            while  (yy < lastRepeat)
            {
                conversionProt = conversionProt.concat(lastLine.substring(yy*10, (yy+1)*10) + " ");
                yy++;
            }
            
            conversionProt = conversionProt.concat(lastLine.substring(yy*10, lastLine.length()));
            conversionProt = conversionProt.concat("\r\n");
        }
    }
    
    public String getDnaConversion ()
    {
	    return conversionDna;
    }
    
    public String getProtConversion ()
    {
	    return conversionProt;
    }
}
