# Supplementary material for: JCoDA: a tool for detecting evolutionary selection
Source: BMC Bioinformatics. 2010 May 27;11:284. doi: 10.1186/1471-2105-11-284 (PMC2887424; doi:10.1186/1471-2105-11-284)
Supplement: Additional file 6 — Zipped archive that contains all JCoDA source code and executable jar files. [file 1471-2105-11-284-S6.ZIP › JCoDA/src/ConvertPhylipNonI.java]

//***************************************
//ConvertPhylip.java
//
//Converts to Phylip format
//***************************************
import java.util.Scanner;

public class ConvertPhylipNonI
{
    private AlignProtDna[] alignedArray;
    private String conversionDna = "", conversionProt="";
    private int sequences = 0;
    
    public ConvertPhylipNonI (AlignProtDna[] alignedArray, int sequences)
    {
        this.alignedArray = alignedArray;
        this.sequences = sequences;
        
        this.convertProt();
        this.convertDna();
    }
    //======================================================================
    //  Method which carries out the conversion of aligned sequence to DNA phylip
    //======================================================================
    public void convertDna ()
    {
       // System.out.println(alignedArray[0].getName() + " " + alignedArray[0].getADna()); 
        int longest = alignedArray[0].getADna().length();
        int repeat = longest/50;
        conversionDna = conversionDna + " " + sequences + " " + alignedArray[0].getADna().length();
        
        
        int subIndex = 0;
        String lastLine = "";
        
        if (longest >= 51){
        //Runs as many times as there are sequences
        for (int seqCount = 0; seqCount < sequences; seqCount++)
        {
            //generates the first line of sequence
            conversionDna = conversionDna + "\r\n" + alignedArray[seqCount].getName(); //.substring(0,8)
                        System.out.println(alignedArray[seqCount].getName());
            conversionDna = conversionDna + "  " + alignedArray[seqCount].getADna().substring(subIndex, subIndex + 50) + "\r\n";
            subIndex = subIndex + 50;
            
            //generates remaining lines
            for (int count = 1; count < repeat; count++)
            {
                conversionDna = conversionDna + "            " + alignedArray[seqCount].getADna().substring(subIndex, subIndex + 50) + "\r\n";
                subIndex = subIndex + 50;
            }
            
            lastLine = alignedArray[seqCount].getADna().substring(repeat*50, alignedArray[seqCount].getADna().length());
            conversionDna =  conversionDna + "            " + lastLine + "\r\n";
            lastLine = "";
            
            subIndex = 0;
            
        }
        }
        
        // if the sequences are less than 50 in length
        else
        {
        for (int seqCount = 0; seqCount < sequences; seqCount++)
            {
                conversionDna = conversionDna + "\r\n" + alignedArray[seqCount].getName() + "  " + alignedArray[seqCount].getADna();
            }
        }
    }
    
    //======================================================================
    //  Method which carries out the conversion of aligned sequence to Prot phylip
    //======================================================================
    public void convertProt ()
    {
       // System.out.println(alignedArray[0].getName() + " " + alignedArray[0].getRProt()); 
        int longest = alignedArray[0].getRProt().length();
        int repeat = longest/50;
        conversionProt = conversionProt + " " + sequences + " " + alignedArray[0].getRProt().length();
        
        
        int subIndex = 0;
        String lastLine = "";
        
        if (longest >= 51){
        //Runs as many times as there are sequences
        for (int seqCount = 0; seqCount < sequences; seqCount++)
        {
            //generates the first line of sequence
            conversionProt = conversionProt + "\r\n" + alignedArray[seqCount].getName();
            conversionProt = conversionProt + "  " + alignedArray[seqCount].getRProt().substring(subIndex, subIndex + 50) + "\r\n";
            subIndex = subIndex + 50;
            
            //generates remaining lines
            for (int count = 1; count < repeat; count++)
            {
                conversionProt = conversionProt + "            " + alignedArray[seqCount].getRProt().substring(subIndex, subIndex + 50) + "\r\n";
                subIndex = subIndex + 50;
            }
            
            lastLine = alignedArray[seqCount].getRProt().substring(repeat*50, alignedArray[seqCount].getRProt().length());
            conversionProt =  conversionProt + "            " + lastLine + "\r\n";
            lastLine = "";
            
            subIndex = 0;
            
        }
        }
        
        // if the sequences are less than 50 in length
        else
        {
        for (int seqCount = 0; seqCount < sequences; seqCount++)
            {
                conversionProt = conversionProt + "\r\n" + alignedArray[seqCount].getName() + "  " + alignedArray[seqCount].getRProt();
            }
        }
    }
    
    
    public String getDnaConversion ()
    {
        
        return conversionDna;
    }
    
    public String getProtConversion ()
    {
        return conversionProt;
    }
}
