# Supplementary material for: JCoDA: a tool for detecting evolutionary selection
Source: BMC Bioinformatics. 2010 May 27;11:284. doi: 10.1186/1471-2105-11-284 (PMC2887424; doi:10.1186/1471-2105-11-284)
Supplement: Additional file 6 — Zipped archive that contains all JCoDA source code and executable jar files. [file 1471-2105-11-284-S6.ZIP › JCoDA/src/ConvertPhylipNonII.java]

//***************************************
//ConvertPhylip.java
//
//Converts to Phylip format
//***************************************
import java.util.Scanner;

public class ConvertPhylipNonII
{
	private AlignProtDna[] alignedArray;
	private String conversionDna = "", conversionProt="";
	private int sequences = 0;
	
	public ConvertPhylipNonII (AlignProtDna[] alignedArray, int sequences)
	{
		this.alignedArray = alignedArray;
		this.sequences = sequences;
		
		this.convertProt();
		this.convertDna();
	}
	
	//======================================================================
	//  Method which carries out the conversion of aligned sequence to DNA phylip
	//======================================================================
	public void convertDna ()
	{
	   // System.out.println(alignedArray[0].getName() + " " + alignedArray[0].getADna());
        System.out.println("CONVERT DNA");
		int longest = alignedArray[0].getADna().length();
		int repeat = longest/50;
		conversionDna = conversionDna + " " + sequences + " " + alignedArray[0].getADna().length();
		
		
		int subIndex = 0;
		String lastLine = "";
		
		if (longest >= 51){
		//Runs as many times as there are sequences
		for (int seqCount = 0; seqCount < sequences; seqCount++)
		{
			//generates the first line of sequence
			conversionDna = conversionDna + "\r\n" + alignedArray[seqCount].getName().substring(0, 8);
            System.out.println(alignedArray[seqCount].getName());
			conversionDna = conversionDna + "  " + alignedArray[seqCount].getADna().substring(subIndex, subIndex + 50) + "\r\n";
			subIndex = subIndex + 50;
			
			//generates remaining lines
			for (int count = 1; count < repeat; count++)
			{
				conversionDna = conversionDna + "            " + alignedArray[seqCount].getADna().substring(subIndex, subIndex + 50) + "\r\n";
				subIndex = subIndex + 50;
			}
			
			lastLine = alignedArray[seqCount].getADna().substring(repeat*50, alignedArray[seqCount].getADna().length());
			conversionDna =  conversionDna + "            " + lastLine;
			lastLine = "";
			
			subIndex = 0;
			
		}
		}
		
		// if the sequences are less than 50 in length
		else
		{
		for (int seqCount = 0; seqCount < sequences; seqCount++)
			{
				conversionDna = conversionDna + "\r\n" + alignedArray[seqCount].getName().substring(0,8) + "  " + alignedArray[seqCount].getADna();
			}
		}
	}
	
	//======================================================================
	//  Method which carries out the conversion of aligned sequence to Prot phylip
	//======================================================================
	public void convertProt ()
	{
	   // System.out.println(alignedArray[0].getName() + " " + alignedArray[0].getRProt());
		int longest = alignedArray[0].getRProt().length();
		int repeat = longest/50;
		conversionProt = conversionProt + " " + sequences + " " + alignedArray[0].getRProt().length();
		
		
		int subIndex = 0;
		String lastLine = "";
		
		if (longest >= 51){
		//Runs as many times as there are sequences
		for (int seqCount = 0; seqCount < sequences; seqCount++)
		{
			//generates the first line of sequence
			conversionProt = conversionProt + "\r\n" + alignedArray[seqCount].getName().substring(0,8);
			conversionProt = conversionProt + "  " + alignedArray[seqCount].getRProt().substring(subIndex, subIndex + 50) + "\r\n";
			subIndex = subIndex + 50;
			
			//generates remaining lines
			for (int count = 1; count < repeat; count++)
			{
				conversionProt = conversionProt + "            " + alignedArray[seqCount].getRProt().substring(subIndex, subIndex + 50) + "\r\n";
				subIndex = subIndex + 50;
			}
			
			lastLine = alignedArray[seqCount].getRProt().substring(repeat*50, alignedArray[seqCount].getRProt().length());
			conversionProt =  conversionProt + "            " + lastLine;
			lastLine = "";
			
			subIndex = 0;
			
		}
		}
		
		// if the sequences are less than 50 in length
		else
		{
		for (int seqCount = 0; seqCount < sequences; seqCount++)
			{
				conversionProt = conversionProt + "\r\n" + alignedArray[seqCount].getName().substring(0,8) + "  " + alignedArray[seqCount].getRProt();
			}
		}
	}
	
	public String getDnaConversion ()
	{
		
		return conversionDna;
	}
	
	public String getProtConversion ()
	{
		return conversionProt;
	}
}
