# Supplementary material for: JCoDA: a tool for detecting evolutionary selection
Source: BMC Bioinformatics. 2010 May 27;11:284. doi: 10.1186/1471-2105-11-284 (PMC2887424; doi:10.1186/1471-2105-11-284)
Supplement: Additional file 6 — Zipped archive that contains all JCoDA source code and executable jar files. [file 1471-2105-11-284-S6.ZIP › JCoDA/src/CSVTest.java]

import java.util.*;
import java.io.*;
import java.util.regex.Pattern;

/**
 * Write a description of class RegexTest here.
 * 
 * @author Chris Laucius 
 * @version (a version number or a date)
 */
public class CSVTest
{
    // instance variables - replace the example below with your own
    private int x;

    /**
     * Constructor for objects of class RegexTest
     */
     public static void main(String[] args)
    {   
        try
        {
            
            File sitesmethod_output = new File("C:/Documents and Settings/Laucius/Desktop/rst");
	    		//"C:/Program Files/paml41/examples/dnds/SKR/rst_SKR_ALL_MODELS.txt"
            Scanner sc = new Scanner(sitesmethod_output);
            Scanner lineScanner;  
            String model_regex = "\\s\\s\\d\\.\\d{3}";
            
            Pattern model_1 = Pattern.compile("Model 1: NearlyNeutral");
            Pattern model_2_NEB = Pattern.compile("Model 2: PositiveSelection");
	    Pattern model_2_BEB = Pattern.compile("Bayes Empirical Bayes (BEB) probabilities for 3 classes");
            Pattern model_3 = Pattern.compile("Model 3: discrete");      
            Pattern model_4 = Pattern.compile("Model 4: freqs");
            Pattern model_5 = Pattern.compile("Model 5: gamma");
            Pattern model_6 = Pattern.compile("Model 6: 2gamma");
            Pattern model_7 = Pattern.compile("Model 7: beta");
            Pattern model_8 = Pattern.compile("Model 8: beta&w>1");
            Pattern model_9 = Pattern.compile("Model 9: beta&gamma");
            Pattern model_10 = Pattern.compile("Model 10: beta&gamma");
            
            Pattern number = Pattern.compile("\\d\\.\\d{5}");
	    
	    PrintWriter csv = new PrintWriter(new FileOutputStream("CSV.csv"), true);
            
            //==================================================================
	    //  MODEL 1
	    //==================================================================
	    String model_1_values = "";
            String model_1_string;
           
            model_1_string = sc.findWithinHorizon(model_1,0);
	    
            if (model_1_string != null)
            {
		    csv.println("Model 1: NearlyNeutral");
		    
                for (int i=0; i<9; i++)
                {
                    String s = sc.nextLine();
                    csv.println(s);
                }              

                sc.nextLine();
	       
                 while(sc.hasNextLine())
                 {
		    String tempLine = sc.nextLine();
                    if (!tempLine.equals(""))
                    {   
		      tempLine = tempLine.trim();
                      model_1_values = model_1_values + tempLine + "\r\n";
                    } 
                    else
                    {
                        break;                    
                    }    
                    //lineScanner.close();                                           
                } 
		
		model_1_values = model_1_values.replace("( ", "(");
		
		System.out.println(model_1_values);
		
		//Trim out unneeded values and add commas
		String model_1_trimmed = "";
		Scanner mod1Scan = new Scanner(model_1_values);
		
		while (mod1Scan.hasNext())
		{
			model_1_trimmed = model_1_trimmed + mod1Scan.next() + "," + mod1Scan.next() + ",";
			mod1Scan.next();
			mod1Scan.next();
			mod1Scan.next();
			model_1_trimmed = model_1_trimmed + mod1Scan.next() + "\r\n";
			mod1Scan.nextLine();
		}
		
		csv.println("\r\n" + "site,a.a,dN/dS");
		csv.println(model_1_trimmed);
		
		
		//---------------------------------------
		//capture positivily selected values
		for(int i=0;i<4;i++)
		{
			csv.println(sc.nextLine());
		}
		
		String model_1_positive = "";
		 while(sc.hasNextLine())
                 {
		    String tempLine = sc.nextLine();
                    if (!tempLine.equals(""))
                    {   
		      tempLine = tempLine.trim();
                      model_1_positive = model_1_positive + tempLine + "\r\n";
                    } 
                    else
                    {
                        break;
                    }    
                }
		
		//Trim out unneeded values and add commas
		String model_1_PosTrim = "";
		Scanner mod1PosScan = new Scanner(model_1_positive);
		
		while (mod1PosScan.hasNext())
		{
			model_1_PosTrim = model_1_PosTrim + mod1PosScan.next() + "," + mod1PosScan.next() + "," + mod1PosScan.next() + "," + mod1PosScan.next() + "\r\n";
			mod1PosScan.nextLine();
		}
		
		csv.println(model_1_PosTrim);
		
		for(int i=0;i<3;i++)
		{
			csv.println(sc.nextLine());
		}
		//--------------------------------------------------------------
		
                }
            
	    //==================================================================
            //Model 2 NEB- good
	    //==================================================================
            String model_2_values = "";
            String model_2_string;
           
            model_2_string = sc.findWithinHorizon(model_2_NEB,0);
            if (model_2_string != null)
            {
		    csv.println("\r\n \r\n Model 2: Positive Selection");
		    
                for (int i=0; i<9; i++)
                {
                    String s = sc.nextLine();
                    csv.println(s);
                }              

                sc.nextLine();
	       
                 while(sc.hasNextLine())
                 {
		    String tempLine = sc.nextLine();
                    if (!tempLine.equals(""))
                    {   
		      tempLine = tempLine.trim();
                      model_2_values = model_2_values + tempLine + "\r\n";
                    } 
                    else
                    {
                        break;                    
                    }                                         
                } 
		
		model_2_values = model_2_values.replace("( ", "(");
		
		System.out.println(model_2_values);
		
		//Trim out unneeded values and add commas
		String model_2_trimmed = "";
		Scanner mod2Scan = new Scanner(model_2_values);
		
		while (mod2Scan.hasNext())
		{
			model_2_trimmed = model_2_trimmed + mod2Scan.next() + "," + mod2Scan.next() + ",";
			mod2Scan.next();
			mod2Scan.next();
			mod2Scan.next();
			mod2Scan.next();
			model_2_trimmed = model_2_trimmed + mod2Scan.next() + "," + mod2Scan.next() + "\r\n";
			mod2Scan.nextLine();
		}
		
		csv.println("\r\n" + "site,a.a,dN/dS,dev");
		csv.println(model_2_trimmed);
		
		
		//---------------------------------------
		//capture positivily selected values
		for(int i=0;i<4;i++)
		{
			csv.println(sc.nextLine());
		}
		
		String model_2_positive = "";
		 while(sc.hasNextLine())
                 {
		    String tempLine = sc.nextLine();
                    if (!tempLine.equals(""))
                    {   
		      tempLine = tempLine.trim();
                      model_2_positive = model_2_positive + tempLine + "\r\n";
                    } 
                    else
                    {
                        break;
                    }    
                }
		
		//Trim out unneeded values and add commas
		String model_2_PosTrim = "";
		Scanner mod2PosScan = new Scanner(model_2_positive);
		
		while (mod2PosScan.hasNext())
		{
			model_2_PosTrim = model_2_PosTrim + mod2PosScan.next() + "," + mod2PosScan.next() + "," + mod2PosScan.next() + "," + mod2PosScan.next() + "\r\n";
			mod2PosScan.nextLine();
		}
		
		csv.println(model_2_PosTrim);
		
		for(int i=0;i<3;i++)
		{
			csv.println(sc.nextLine());
		}
		//--------------------------------------------------------------
		 
            }
            
	    
            //==================================================================
            //Model 2 BEB- good
	    //==================================================================
            String model_2B_values = "";
            String model_2B_string;
           
            if (sc.nextLine().startsWith("Bayes Empirical Bayes"))
            {
		    csv.println("\r\n Bayes Empirical Bayes (BEB) probabilities for 3 classes (class)& postmean_w");
		    
                for (int i=0; i<2; i++)
                {
                    String s = sc.nextLine();
                    csv.println(s);
                }              
	       
                 while(sc.hasNextLine())
                 {
		    String tempLine = sc.nextLine();
                    if (!tempLine.equals(""))
                    {   
		      tempLine = tempLine.trim();
                      model_2B_values = model_2B_values + tempLine + "\r\n";
                    } 
                    else
                    {
                        break;                    
                    }                                         
                } 
		
		model_2B_values = model_2B_values.replace("( ", "(");
		
		System.out.println(model_2B_values);
		
		//Trim out unneeded values and add commas
		String model_2B_trimmed = "";
		Scanner mod2BScan = new Scanner(model_2B_values);
		
		while (mod2BScan.hasNext())
		{
			model_2B_trimmed = model_2B_trimmed + mod2BScan.next() + "," + mod2BScan.next() + ",";
			mod2BScan.next();
			mod2BScan.next();
			mod2BScan.next();
			mod2BScan.next();
			model_2B_trimmed = model_2B_trimmed + mod2BScan.next() + ",";
			mod2BScan.next();
			model_2B_trimmed = model_2B_trimmed + mod2BScan.next() + "\r\n";
			mod2BScan.nextLine();
		}
		
		csv.println("\r\n" + "site,a.a,dN/dS,+-");
		csv.println(model_2B_trimmed);
		
		
		//---------------------------------------
		//capture positivily selected values
		for(int i=0;i<4;i++)
		{
			csv.println(sc.nextLine());
		}
		
		String model_2B_positive = "";
		 while(sc.hasNextLine())
                 {
		    String tempLine = sc.nextLine();
                    if (!tempLine.equals(""))
                    {   
		      tempLine = tempLine.trim();
                      model_2B_positive = model_2B_positive + tempLine + "\r\n";
                    } 
                    else
                    {
                        break;
                    }    
                }
		
		//Trim out unneeded values and add commas
		String model_2B_PosTrim = "";
		Scanner mod2BPosScan = new Scanner(model_2B_positive);
		
		while (mod2BPosScan.hasNext())
		{
			model_2B_PosTrim = model_2B_PosTrim + mod2BPosScan.next() 
				+ "," + mod2BPosScan.next() + "," 
				+ mod2BPosScan.next() + "," + mod2BPosScan.next() 
				+ "," + mod2BPosScan.next()+ "," 
				+ mod2BPosScan.next() + "\r\n";
			mod2BPosScan.nextLine();
		}
		
		csv.println(model_2B_PosTrim);
		
		for(int i=0;i<3;i++)
		{
			csv.println(sc.nextLine());
		}
		//--------------------------------------------------------------
		 
            }
            
            //==================================================================
            //Model 3 Discrete
	    //==================================================================
            String model_3_values = "";
            String model_3_string;
           
            model_3_string = sc.findWithinHorizon(model_3,0);
            if (model_3_string != null)
            {
		    csv.println("\r\n \r\n Model 3: discrete");
		    
                for (int i=0; i<9; i++)
                {
                    String s = sc.nextLine();
                    csv.println(s);
                }              

                sc.nextLine();
	       
                 while(sc.hasNextLine())
                 {
		    String tempLine = sc.nextLine();
                    if (!tempLine.equals(""))
                    {   
		      tempLine = tempLine.trim();
                      model_3_values = model_3_values + tempLine + "\r\n";
                    } 
                    else
                    {
                        break;                    
                    }                                         
                } 
		
		model_3_values = model_3_values.replace("( ", "(");
		
		System.out.println(model_3_values);
		
		//Trim out unneeded values and add commas
		String model_3_trimmed = "";
		Scanner mod3Scan = new Scanner(model_3_values);
		
		while (mod3Scan.hasNext())
		{
			model_3_trimmed = model_3_trimmed + mod3Scan.next() + "," + mod3Scan.next() + ",";
			mod3Scan.next();
			mod3Scan.next();
			mod3Scan.next();
			mod3Scan.next();
			model_3_trimmed = model_3_trimmed + mod3Scan.next() + "," + mod3Scan.next() + "\r\n";
			mod3Scan.nextLine();
		}
		
		csv.println("\r\n" + "site,a.a,dN/dS,dev");
		csv.println(model_3_trimmed);
		
		
		//---------------------------------------
		//capture positivily selected values
		for(int i=0;i<4;i++)
		{
			csv.println(sc.nextLine());
		}
		
		String model_3_positive = "";
		 while(sc.hasNextLine())
                 {
		    String tempLine = sc.nextLine();
                    if (!tempLine.equals(""))
                    {   
		      tempLine = tempLine.trim();
                      model_3_positive = model_3_positive + tempLine + "\r\n";
                    } 
                    else
                    {
                        break;
                    }    
                }
		
		//Trim out unneeded values and add commas
		String model_3_PosTrim = "";
		Scanner mod3PosScan = new Scanner(model_3_positive);
		
		while (mod3PosScan.hasNext())
		{
			model_3_PosTrim = model_3_PosTrim + mod3PosScan.next() + "," + mod3PosScan.next() + "," + mod3PosScan.next() + "," + mod3PosScan.next() + "\r\n";
			mod3PosScan.nextLine();
		}
		
		csv.println(model_3_PosTrim);
		
		for(int i=0;i<3;i++)
		{
			csv.println(sc.nextLine());
		}
		//--------------------------------------------------------------
		 
            }
                
            //==================================================================
            //Model 4 
	    //==================================================================
            String model_4_values = "";
            String model_4_string;
           
            model_4_string = sc.findWithinHorizon(model_4,0);
            if (model_4_string != null)
            {
		    csv.println("\r\n \r\n Model 4: freqs");
		    
                for (int i=0; i<9; i++)
                {
                    String s = sc.nextLine();
                    csv.println(s);
                }              

                sc.nextLine();
	       
                 while(sc.hasNextLine())
                 {
		    String tempLine = sc.nextLine();
                    if (!tempLine.equals(""))
                    {   
		      tempLine = tempLine.trim();
                      model_4_values = model_4_values + tempLine + "\r\n";
                    } 
                    else
                    {
                        break;                    
                    }                                         
                } 
		
		model_4_values = model_4_values.replace("( ", "(");
		
		System.out.println(model_4_values);
		
		//Trim out unneeded values and add commas
		String model_4_trimmed = "";
		Scanner mod4Scan = new Scanner(model_4_values);
		
		while (mod4Scan.hasNext())
		{
			model_4_trimmed = model_4_trimmed + mod4Scan.next() + "," + mod4Scan.next() + ",";
			mod4Scan.next();
			mod4Scan.next();
			mod4Scan.next();
			mod4Scan.next();
			mod4Scan.next();
			mod4Scan.next();
			model_4_trimmed = model_4_trimmed + mod4Scan.next() + "," + mod4Scan.next() + "\r\n";
			mod4Scan.nextLine();
		}
		
		csv.println("\r\n" + "site,a.a,dN/dS,dev");
		csv.println(model_4_trimmed);
		
		
		//---------------------------------------
		//capture positivily selected values
		for(int i=0;i<4;i++)
		{
			csv.println(sc.nextLine());
		}
		
		String model_4_positive = "";
		 while(sc.hasNextLine())
                 {
		    String tempLine = sc.nextLine();
                    if (!tempLine.equals(""))
                    {   
		      tempLine = tempLine.trim();
                      model_4_positive = model_4_positive + tempLine + "\r\n";
                    } 
                    else
                    {
                        break;
                    }    
                }
		
		//Trim out unneeded values and add commas
		String model_4_PosTrim = "";
		Scanner mod4PosScan = new Scanner(model_4_positive);
		
		while (mod4PosScan.hasNext())
		{
			model_4_PosTrim = model_4_PosTrim + mod4PosScan.next() + "," + mod4PosScan.next() + "," + mod4PosScan.next() + "," + mod4PosScan.next() + "\r\n";
			mod4PosScan.nextLine();
		}
		
		csv.println(model_4_PosTrim);
		
		for(int i=0;i<3;i++)
		{
			csv.println(sc.nextLine());
		}
		//--------------------------------------------------------------
		 
            }
    
        
            //==================================================================
            //Model 5
	    //==================================================================
            String model_5_values = "";
            String model_5_string;
           
            model_5_string = sc.findWithinHorizon(model_5,0);
            if (model_5_string != null)
            {
		    csv.println("\r\n \r\nModel 5: gamma");
		    
                for (int i=0; i<9; i++)
                {
                    String s = sc.nextLine();
                    csv.println(s);
                }              

                sc.nextLine();
	       
                 while(sc.hasNextLine())
                 {
		    String tempLine = sc.nextLine();
                    if (!tempLine.equals(""))
                    {   
		      tempLine = tempLine.trim();
                      model_5_values = model_5_values + tempLine + "\r\n";
                    } 
                    else
                    {
                        break;                    
                    }                                         
                } 
		
		model_5_values = model_5_values.replace("( ", "(");
		
		System.out.println(model_5_values);
		
		//Trim out unneeded values and add commas
		String model_5_trimmed = "";
		Scanner mod5Scan = new Scanner(model_5_values);
		
		while (mod5Scan.hasNext())
		{
			model_5_trimmed = model_5_trimmed + mod5Scan.next() + "," + mod5Scan.next() + ",";
			mod5Scan.next();
			mod5Scan.next();
			mod5Scan.next();
			mod5Scan.next();
			mod5Scan.next();
			mod5Scan.next();
			mod5Scan.next();
			mod5Scan.next();
			mod5Scan.next();
			mod5Scan.next();
			mod5Scan.next();
			model_5_trimmed = model_5_trimmed + mod5Scan.next() + "\r\n";
			mod5Scan.nextLine();
		}
		
		csv.println("\r\n" + "site,a.a,dN/dS");
		csv.println(model_5_trimmed);
		
		
		//---------------------------------------
		//capture positivily selected values
		for(int i=0;i<4;i++)
		{
			csv.println(sc.nextLine());
		}
		
		String model_5_positive = "";
		 while(sc.hasNextLine())
                 {
		    String tempLine = sc.nextLine();
                    if (!tempLine.equals(""))
                    {   
		      tempLine = tempLine.trim();
                      model_5_positive = model_5_positive + tempLine + "\r\n";
                    } 
                    else
                    {
                        break;
                    }    
                }
		
		//Trim out unneeded values and add commas
		String model_5_PosTrim = "";
		Scanner mod5PosScan = new Scanner(model_5_positive);
		
		while (mod5PosScan.hasNext())
		{
			model_5_PosTrim = model_5_PosTrim + mod5PosScan.next() + "," + mod5PosScan.next() + "," + mod5PosScan.next() + "," + mod5PosScan.next() + "\r\n";
			mod5PosScan.nextLine();
		}
		
		csv.println(model_5_PosTrim);
		
		for(int i=0;i<3;i++)
		{
			csv.println(sc.nextLine());
		}
		//--------------------------------------------------------------
		 
            }
        
        
            //==================================================================
            //Model 6
	    //==================================================================
            String model_6_values = "";
            String model_6_string;
           
            model_6_string = sc.findWithinHorizon(model_6,0);
            if (model_6_string != null)
            {
		    csv.println("\r\n \r\nModel 6: 2gamma");
		    
                for (int i=0; i<9; i++)
                {
                    String s = sc.nextLine();
                    csv.println(s);
                }              

                sc.nextLine();
	       
                 while(sc.hasNextLine())
                 {
		    String tempLine = sc.nextLine();
                    if (!tempLine.equals(""))
                    {   
		      tempLine = tempLine.trim();
                      model_6_values = model_6_values + tempLine + "\r\n";
                    } 
                    else
                    {
                        break;                    
                    }                                         
                } 
		
		model_6_values = model_6_values.replace("( ", "(");
		
		System.out.println(model_6_values);
		
		//Trim out unneeded values and add commas
		String model_6_trimmed = "";
		Scanner mod6Scan = new Scanner(model_6_values);
		
		while (mod6Scan.hasNext())
		{
			model_6_trimmed = model_6_trimmed + mod6Scan.next() + "," + mod6Scan.next() + ",";
			mod6Scan.next();
			mod6Scan.next();
			mod6Scan.next();
			mod6Scan.next();
			mod6Scan.next();
			mod6Scan.next();
			mod6Scan.next();
			mod6Scan.next();
			mod6Scan.next();
			mod6Scan.next();
			mod6Scan.next();
			model_6_trimmed = model_6_trimmed + mod6Scan.next() + "\r\n";
			mod6Scan.nextLine();
		}
		
		csv.println("\r\n" + "site,a.a,dN/dS");
		csv.println(model_6_trimmed);
		
		
		//---------------------------------------
		//capture positivily selected values
		for(int i=0;i<4;i++)
		{
			csv.println(sc.nextLine());
		}
		
		String model_6_positive = "";
		 while(sc.hasNextLine())
                 {
		    String tempLine = sc.nextLine();
                    if (!tempLine.equals(""))
                    {   
		      tempLine = tempLine.trim();
                      model_6_positive = model_6_positive + tempLine + "\r\n";
                    } 
                    else
                    {
                        break;
                    }    
                }
		
		//Trim out unneeded values and add commas
		String model_6_PosTrim = "";
		Scanner mod6PosScan = new Scanner(model_6_positive);
		
		while (mod6PosScan.hasNext())
		{
			model_6_PosTrim = model_6_PosTrim + mod6PosScan.next() + "," + mod6PosScan.next() + "," + mod6PosScan.next() + "," + mod6PosScan.next() + "\r\n";
			mod6PosScan.nextLine();
		}
		
		csv.println(model_6_PosTrim);
		
		for(int i=0;i<3;i++)
		{
			csv.println(sc.nextLine());
		}
		//--------------------------------------------------------------
		 
            }
        
            //==================================================================
            //Model 7
	    //==================================================================
            String model_7_values = "";
            String model_7_string;
           
            model_7_string = sc.findWithinHorizon(model_7,0);
            if (model_7_string != null)
            {
		    csv.println("\r\n \r\nModel 7: beta");
		    
                for (int i=0; i<9; i++)
                {
                    String s = sc.nextLine();
                    csv.println(s);
                }              

                sc.nextLine();
	       
                 while(sc.hasNextLine())
                 {
		    String tempLine = sc.nextLine();
                    if (!tempLine.equals(""))
                    {   
		      tempLine = tempLine.trim();
                      model_7_values = model_7_values + tempLine + "\r\n";
                    } 
                    else
                    {
                        break;                    
                    }                                         
                } 
		
		model_7_values = model_7_values.replace("( ", "(");
		
		System.out.println(model_7_values);
		
		//Trim out unneeded values and add commas
		String model_7_trimmed = "";
		Scanner mod7Scan = new Scanner(model_7_values);
		
		while (mod7Scan.hasNext())
		{
			model_7_trimmed = model_7_trimmed + mod7Scan.next() + "," + mod7Scan.next() + ",";
			mod7Scan.next();
			mod7Scan.next();
			mod7Scan.next();
			mod7Scan.next();
			mod7Scan.next();
			mod7Scan.next();
			mod7Scan.next();
			mod7Scan.next();
			mod7Scan.next();
			mod7Scan.next();
			mod7Scan.next();
			model_7_trimmed = model_7_trimmed + mod7Scan.next() + "\r\n";
			mod7Scan.nextLine();
		}
		
		csv.println("\r\n" + "site,a.a,dN/dS");
		csv.println(model_7_trimmed);
		
		
		//---------------------------------------
		//capture positivily selected values
		for(int i=0;i<4;i++)
		{
			csv.println(sc.nextLine());
		}
		
		String model_7_positive = "";
		 while(sc.hasNextLine())
                 {
		    String tempLine = sc.nextLine();
                    if (!tempLine.equals(""))
                    {   
		      tempLine = tempLine.trim();
                      model_7_positive = model_7_positive + tempLine + "\r\n";
                    } 
                    else
                    {
                        break;
                    }    
                }
		
		//Trim out unneeded values and add commas
		String model_7_PosTrim = "";
		Scanner mod7PosScan = new Scanner(model_7_positive);
		
		while (mod7PosScan.hasNext())
		{
			model_7_PosTrim = model_7_PosTrim + mod7PosScan.next() + "," + mod7PosScan.next() + "," + mod7PosScan.next() + "," + mod7PosScan.next() + "\r\n";
			mod7PosScan.nextLine();
		}
		
		csv.println(model_7_PosTrim);
		
		for(int i=0;i<3;i++)
		{
			csv.println(sc.nextLine());
		}
		//--------------------------------------------------------------
		 
            }
        
            //==================================================================
            //Model 8
	    //==================================================================
            String model_8_values = "";
            String model_8_string;
           
            model_8_string = sc.findWithinHorizon(model_8,0);
            if (model_8_string != null)
            {
		    csv.println("\r\n \r\nModel 8: beta&w>1");
		    
                for (int i=0; i<9; i++)
                {
                    String s = sc.nextLine();
                    csv.println(s);
                }              

                sc.nextLine();
	       
                 while(sc.hasNextLine())
                 {
		    String tempLine = sc.nextLine();
                    if (!tempLine.equals(""))
                    {   
		      tempLine = tempLine.trim();
                      model_8_values = model_8_values + tempLine + "\r\n";
                    } 
                    else
                    {
                        break;                    
                    }                                         
                } 
		
		model_8_values = model_8_values.replace("( ", "(");
		
		System.out.println(model_8_values);
		
		//Trim out unneeded values and add commas
		String model_8_trimmed = "";
		Scanner mod8Scan = new Scanner(model_8_values);
		
		while (mod8Scan.hasNext())
		{
			model_8_trimmed = model_8_trimmed + mod8Scan.next() + "," + mod8Scan.next() + ",";
			mod8Scan.next();
			mod8Scan.next();
			mod8Scan.next();
			mod8Scan.next();
			mod8Scan.next();
			mod8Scan.next();
			mod8Scan.next();
			mod8Scan.next();
			mod8Scan.next();
			mod8Scan.next();
			mod8Scan.next();
			mod8Scan.next();
			model_8_trimmed = model_8_trimmed + mod8Scan.next() + "\r\n";
			mod8Scan.nextLine();
		}
		
		csv.println("\r\n" + "site,a.a,dN/dS");
		csv.println(model_8_trimmed);
		
		
		//---------------------------------------
		//capture positivily selected values
		for(int i=0;i<4;i++)
		{
			csv.println(sc.nextLine());
		}
		
		String model_8_positive = "";
		 while(sc.hasNextLine())
                 {
		    String tempLine = sc.nextLine();
                    if (!tempLine.equals(""))
                    {   
		      tempLine = tempLine.trim();
                      model_8_positive = model_8_positive + tempLine + "\r\n";
                    } 
                    else
                    {
                        break;
                    }    
                }
		
		//Trim out unneeded values and add commas
		String model_8_PosTrim = "";
		Scanner mod8PosScan = new Scanner(model_8_positive);
		
		while (mod8PosScan.hasNext())
		{
			model_8_PosTrim = model_8_PosTrim + mod8PosScan.next() + "," + mod8PosScan.next() + "," + mod8PosScan.next() + "," + mod8PosScan.next() + "\r\n";
			mod8PosScan.nextLine();
		}
		
		csv.println(model_8_PosTrim);
		
		for(int i=0;i<3;i++)
		{
			csv.println(sc.nextLine());
		}
		//--------------------------------------------------------------
		 
            }                            
        
            //==================================================================
            //Model 8 BEB- good
	    //==================================================================
            String model_8B_values = "";
            String model_8B_string;
           
            
            if (sc.nextLine().startsWith("Bayes Empirical Bayes"))
            {
		    csv.println("\r\n Bayes Empirical Bayes (BEB) probabilities for 3 classes (class)& postmean_w");
		    
                for (int i=0; i<2; i++)
                {
                    String s = sc.nextLine();
                    csv.println(s);
                }              

                 while(sc.hasNextLine())
                 {
		    String tempLine = sc.nextLine();
                    if (!tempLine.equals(""))
                    {   
		      tempLine = tempLine.trim();
                      model_8B_values = model_8B_values + tempLine + "\r\n";
                    } 
                    else
                    {
                        break;                    
                    }                                         
                } 
		
		model_8B_values = model_8B_values.replace("( ", "(");
		
		System.out.println(model_8B_values);
		
		//Trim out unneeded values and add commas
		String model_8B_trimmed = "";
		Scanner mod8BScan = new Scanner(model_8B_values);
		
		while (mod8BScan.hasNext())
		{
			model_8B_trimmed = model_8B_trimmed + mod8BScan.next() + "," + mod8BScan.next() + ",";
			mod8BScan.next();
			mod8BScan.next();
			mod8BScan.next();
			mod8BScan.next();
			mod8BScan.next();
			mod8BScan.next();
			mod8BScan.next();
			mod8BScan.next();
			mod8BScan.next();
			mod8BScan.next();
			mod8BScan.next();
			mod8BScan.next();
			model_8B_trimmed = model_8B_trimmed + mod8BScan.next() + ",";
			mod8BScan.next();
			model_8B_trimmed = model_8B_trimmed + mod8BScan.next() + "\r\n";
			mod8BScan.nextLine();
		}
		
		csv.println("\r\n" + "site,a.a,dN/dS,+-");
		csv.println(model_8B_trimmed);
		
		
		//---------------------------------------
		//capture positivily selected values
		for(int i=0;i<4;i++)
		{
			csv.println(sc.nextLine());
		}
		
		String model_8B_positive = "";
		 while(sc.hasNextLine())
                 {
		    String tempLine = sc.nextLine();
                    if (!tempLine.equals(""))
                    {   
		      tempLine = tempLine.trim();
                      model_8B_positive = model_8B_positive + tempLine + "\r\n";
                    } 
                    else
                    {
                        break;
                    }    
                }
		
		//Trim out unneeded values and add commas
		String model_8B_PosTrim = "";
		Scanner mod8BPosScan = new Scanner(model_8B_positive);
		
		while (mod8BPosScan.hasNext())
		{
			model_8B_PosTrim = model_8B_PosTrim + mod8BPosScan.next() 
				+ "," + mod8BPosScan.next() + "," 
				+ mod8BPosScan.next() + "," + mod8BPosScan.next() 
				+ "," + mod8BPosScan.next()+ "," 
				+ mod8BPosScan.next() + "\r\n";
			mod8BPosScan.nextLine();
		}
		
		csv.println(model_8B_PosTrim);
		
		for(int i=0;i<3;i++)
		{
			csv.println(sc.nextLine());
		}
		//--------------------------------------------------------------
		 
            }
	    
	    
            //==================================================================
            //Model 9
	    //==================================================================
            String model_9_values = "";
            String model_9_string;
           
            model_9_string = sc.findWithinHorizon(model_9,0);
            if (model_9_string != null)
            {
		    csv.println("\r\n \r\nModel 9: beta&gamma");
		    
                for (int i=0; i<9; i++)
                {
                    String s = sc.nextLine();
                    csv.println(s);
                }              

                sc.nextLine();
	       
                 while(sc.hasNextLine())
                 {
		    String tempLine = sc.nextLine();
                    if (!tempLine.equals(""))
                    {   
		      tempLine = tempLine.trim();
                      model_9_values = model_9_values + tempLine + "\r\n";
                    } 
                    else
                    {
                        break;                    
                    }                                         
                } 
		
		model_9_values = model_9_values.replace("( ", "(");
		
		System.out.println(model_9_values);
		
		//Trim out unneeded values and add commas
		String model_9_trimmed = "";
		Scanner mod9Scan = new Scanner(model_9_values);
		
		while (mod9Scan.hasNext())
		{
			model_9_trimmed = model_9_trimmed + mod9Scan.next() + "," + mod9Scan.next() + ",";
			mod9Scan.next();
			mod9Scan.next();
			mod9Scan.next();
			mod9Scan.next();
			mod9Scan.next();
			mod9Scan.next();
			mod9Scan.next();
			mod9Scan.next();
			mod9Scan.next();
			mod9Scan.next();
			mod9Scan.next();
			model_9_trimmed = model_9_trimmed + mod9Scan.next() + "\r\n";
			mod9Scan.nextLine();
		}
		
		csv.println("\r\n" + "site,a.a,dN/dS");
		csv.println(model_9_trimmed);
		
		
		//---------------------------------------
		//capture positivily selected values
		for(int i=0;i<4;i++)
		{
			csv.println(sc.nextLine());
		}
		
		String model_9_positive = "";
		 while(sc.hasNextLine())
                 {
		    String tempLine = sc.nextLine();
                    if (!tempLine.equals(""))
                    {   
		      tempLine = tempLine.trim();
                      model_9_positive = model_9_positive + tempLine + "\r\n";
                    } 
                    else
                    {
                        break;
                    }    
                }
		
		//Trim out unneeded values and add commas
		String model_9_PosTrim = "";
		Scanner mod9PosScan = new Scanner(model_9_positive);
		
		while (mod9PosScan.hasNext())
		{
			model_9_PosTrim = model_9_PosTrim + mod9PosScan.next() + "," + mod9PosScan.next() + "," + mod9PosScan.next() + "," + mod9PosScan.next() + "\r\n";
			mod9PosScan.nextLine();
		}
		
		csv.println(model_9_PosTrim);
		
		for(int i=0;i<3;i++)
		{
			csv.println(sc.nextLine());
		}
		//--------------------------------------------------------------
		 
            }
           
            //==================================================================
            //Model 10
	    //==================================================================
            String model_10_values = "";
            String model_10_string;
           
            model_10_string = sc.findWithinHorizon(model_10,0);
            if (model_10_string != null)
            {
		    csv.println("\r\n \r\nModel 10: beta&gamma+1");
		    
                for (int i=0; i<9; i++)
                {
                    String s = sc.nextLine();
                    csv.println(s);
                }              

                sc.nextLine();
	       
                 while(sc.hasNextLine())
                 {
		    String tempLine = sc.nextLine();
                    if (!tempLine.equals(""))
                    {   
		      tempLine = tempLine.trim();
                      model_10_values = model_10_values + tempLine + "\r\n";
                    } 
                    else
                    {
                        break;                    
                    }                                         
                } 
		
		model_10_values = model_10_values.replace("( ", "(");
		
		System.out.println(model_10_values);
		
		//Trim out unneeded values and add commas
		String model_10_trimmed = "";
		Scanner mod10Scan = new Scanner(model_10_values);
		
		while (mod10Scan.hasNext())
		{
			model_10_trimmed = model_10_trimmed + mod10Scan.next() + "," + mod10Scan.next() + ",";
			mod10Scan.next();
			mod10Scan.next();
			mod10Scan.next();
			mod10Scan.next();
			mod10Scan.next();
			mod10Scan.next();
			mod10Scan.next();
			mod10Scan.next();
			mod10Scan.next();
			mod10Scan.next();
			mod10Scan.next();
			model_10_trimmed = model_10_trimmed + mod10Scan.next() + "\r\n";
			mod10Scan.nextLine();
		}
		
		csv.println("\r\n" + "site,a.a,dN/dS");
		csv.println(model_10_trimmed);
		
		
		//---------------------------------------
		//capture positivily selected values
		for(int i=0;i<4;i++)
		{
			csv.println(sc.nextLine());
		}
		
		String model_10_positive = "";
		 while(sc.hasNextLine())
                 {
		    String tempLine = sc.nextLine();
                    if (!tempLine.equals(""))
                    {   
		      tempLine = tempLine.trim();
                      model_10_positive = model_10_positive + tempLine + "\r\n";
                    } 
                    else
                    {
                        break;
                    }    
                }
		
		//Trim out unneeded values and add commas
		String model_10_PosTrim = "";
		Scanner mod10PosScan = new Scanner(model_10_positive);
		
		while (mod10PosScan.hasNext())
		{
			model_10_PosTrim = model_10_PosTrim + mod10PosScan.next() + "," + mod10PosScan.next() + "," + mod10PosScan.next() + "," + mod10PosScan.next() + "\r\n";
			mod10PosScan.nextLine();
		}
		
		csv.println(model_10_PosTrim);
		
		for(int i=0;i<3;i++)
		{
			csv.println(sc.nextLine());
		}
		//--------------------------------------------------------------
		 
            }
            sc.close();
	    csv.close();
        }//try    
    
    catch (IOException e) 
    {
        e.printStackTrace();
    }
    
}
    public CSVTest()
    {
        // initialise instance variables
        x = 0;
    }

    /**
     * An example of a method - replace this comment with your own
     * 
     * @param  y   a sample parameter for a method
     * @return     the sum of x and y 
     */
    public int sampleMethod(int y)
    {
        // put your code here
        return x + y;
    }
}
