# Supplementary material for: JCoDA: a tool for detecting evolutionary selection
Source: BMC Bioinformatics. 2010 May 27;11:284. doi: 10.1186/1471-2105-11-284 (PMC2887424; doi:10.1186/1471-2105-11-284)
Supplement: Additional file 6 — Zipped archive that contains all JCoDA source code and executable jar files. [file 1471-2105-11-284-S6.ZIP › JCoDA/src/DNA_MLTPanel.java]

/***********************************************************************
 * @author Ruth Dannenfelser
 * Date: Jul 23, 2009
 * File: DNA_MLTPanel.java
 *-------------------------------------------------------------
 * Description: Creates custom panels to deal with maximum likelihood
 * tree building.
 ***********************************************************************/
//package PGI;
import java.io.*;
public class DNA_MLTPanel extends javax.swing.JPanel {

    /** Creates new form DNA_MLTPanel */
    public DNA_MLTPanel() {
        initComponents();
    }

    /************************************
     * Code generated by NetBeans
     ************************************/
    @SuppressWarnings("unchecked")
    // <editor-fold defaultstate="collapsed" desc="Generated Code">//GEN-BEGIN:initComponents
    private void initComponents() {

        frame = new javax.swing.JFrame();
        error = new javax.swing.JOptionPane();
        OutputPanel = new javax.swing.JPanel();
        jLabel70 = new javax.swing.JLabel();
        tempLabel = new javax.swing.JLabel();
        OutputOutfile = new javax.swing.JPanel();
        jLabel17 = new javax.swing.JLabel();
        jScrollPane3 = new javax.swing.JScrollPane();
        OutfileTextArea = new javax.swing.JTextArea();
        OutputOuttree = new javax.swing.JPanel();
        jLabel40 = new javax.swing.JLabel();
        jScrollPane4 = new javax.swing.JScrollPane();
        OuttreeTextArea = new javax.swing.JTextArea();
        InputFrame = new javax.swing.JPanel();
        bootstrapSelectBox = new javax.swing.JComboBox();
        BestTreeSelectionBox = new javax.swing.JComboBox();
        jLabel3 = new javax.swing.JLabel();
        jProgressBar1 = new javax.swing.JProgressBar();
        jLabel5 = new javax.swing.JLabel();
        jLabel6 = new javax.swing.JLabel();
        RunButton = new javax.swing.JButton();
        jLabel8 = new javax.swing.JLabel();
        jLabel9 = new javax.swing.JLabel();
        useEmpericalSelectionBox = new javax.swing.JComboBox();
        jLabel4 = new javax.swing.JLabel();
        CategoryofsitesSelectionBox = new javax.swing.JComboBox();
        RatevariationSelectionBox = new javax.swing.JComboBox();
        jLabel10 = new javax.swing.JLabel();
        jLabel11 = new javax.swing.JLabel();
        SitesWeightedSelectionBox = new javax.swing.JComboBox();
        jLabel12 = new javax.swing.JLabel();
        speedierSelectionBox = new javax.swing.JComboBox();
        jLabel13 = new javax.swing.JLabel();
        globalSelectionBox = new javax.swing.JComboBox();
        jLabel14 = new javax.swing.JLabel();
        randomizeSelectionBox = new javax.swing.JComboBox();
        jLabel16 = new javax.swing.JLabel();
        jLabel18 = new javax.swing.JLabel();
        jLabel19 = new javax.swing.JLabel();
        jLabel20 = new javax.swing.JLabel();
        consenseTypeSelectionBox = new javax.swing.JComboBox();
        jLabel21 = new javax.swing.JLabel();
        jumbleSelectionBox = new javax.swing.JComboBox();
        OutgroupRootSelectionBox = new javax.swing.JComboBox();
        RatesAtSitesCorrelatedSelectionBox = new javax.swing.JComboBox();
        jLabel22 = new javax.swing.JLabel();
        jLabel23 = new javax.swing.JLabel();
        HMMparam = new javax.swing.JComboBox();
        jLabel24 = new javax.swing.JLabel();
        jLabel25 = new javax.swing.JLabel();
        gammaParam = new javax.swing.JTextField();
        jLabel15 = new javax.swing.JLabel();
        fraction = new javax.swing.JTextField();
        jLabel28 = new javax.swing.JLabel();
        HMMprobab = new javax.swing.JTextField();
        BlockLengthSelectionBox = new javax.swing.JTextField();
        ResetButton = new javax.swing.JButton();
        jLabel27 = new javax.swing.JLabel();
        jLabel29 = new javax.swing.JLabel();
        replicatesSelectionBox = new javax.swing.JComboBox();
        jLabel30 = new javax.swing.JLabel();
        jLabel31 = new javax.swing.JLabel();
        jLabel32 = new javax.swing.JLabel();
        mlfrac = new javax.swing.JTextField();
        jLabel33 = new javax.swing.JLabel();
        jLabel34 = new javax.swing.JLabel();
        useLengths = new javax.swing.JComboBox();
        jScrollPane2 = new javax.swing.JScrollPane();
        StatusTextArea = new javax.swing.JEditorPane();
        jScrollPane1 = new javax.swing.JScrollPane();
        InputTextArea = new javax.swing.JEditorPane();
        jLabel36 = new javax.swing.JLabel();
        jLabel37 = new javax.swing.JLabel();
        jLabel38 = new javax.swing.JLabel();
        jLabel39 = new javax.swing.JLabel();
        baseTFreqBox = new javax.swing.JTextField();
        baseGFreqBox = new javax.swing.JTextField();
        baseCFreqBox = new javax.swing.JTextField();
        baseAFreqBox = new javax.swing.JTextField();
        transitionRatioBox = new javax.swing.JTextField();
        jLabel35 = new javax.swing.JLabel();
        rootedTreeSelectionBox = new javax.swing.JComboBox();
        jLabel26 = new javax.swing.JLabel();
        HMMrate = new javax.swing.JTextField();

        frame.setFont(new java.awt.Font("Arial", 0, 12));

        javax.swing.GroupLayout frameLayout = new javax.swing.GroupLayout(frame.getContentPane());
        frame.getContentPane().setLayout(frameLayout);
        frameLayout.setHorizontalGroup(
            frameLayout.createParallelGroup(javax.swing.GroupLayout.Alignment.LEADING)
            .addGap(0, 400, Short.MAX_VALUE)
        );
        frameLayout.setVerticalGroup(
            frameLayout.createParallelGroup(javax.swing.GroupLayout.Alignment.LEADING)
            .addGap(0, 300, Short.MAX_VALUE)
        );

        jLabel70.setFont(new java.awt.Font("Arial", 1, 11)); // NOI18N
        jLabel70.setText("Drawtree - Consensus Tree");

        javax.swing.GroupLayout OutputPanelLayout = new javax.swing.GroupLayout(OutputPanel);
        OutputPanel.setLayout(OutputPanelLayout);
        OutputPanelLayout.setHorizontalGroup(
            OutputPanelLayout.createParallelGroup(javax.swing.GroupLayout.Alignment.LEADING)
            .addGroup(OutputPanelLayout.createSequentialGroup()
                .addGap(27, 27, 27)
                .addGroup(OutputPanelLayout.createParallelGroup(javax.swing.GroupLayout.Alignment.LEADING)
                    .addComponent(tempLabel, javax.swing.GroupLayout.PREFERRED_SIZE, 938, javax.swing.GroupLayout.PREFERRED_SIZE)
                    .addComponent(jLabel70))
                .addContainerGap(33, Short.MAX_VALUE))
        );
        OutputPanelLayout.setVerticalGroup(
            OutputPanelLayout.createParallelGroup(javax.swing.GroupLayout.Alignment.LEADING)
            .addGroup(OutputPanelLayout.createSequentialGroup()
                .addGap(13, 13, 13)
                .addComponent(jLabel70)
                .addPreferredGap(javax.swing.LayoutStyle.ComponentPlacement.RELATED)
                .addComponent(tempLabel, javax.swing.GroupLayout.PREFERRED_SIZE, 566, javax.swing.GroupLayout.PREFERRED_SIZE)
                .addContainerGap(21, Short.MAX_VALUE))
        );

        jLabel17.setFont(new java.awt.Font("Arial", 1, 11)); // NOI18N
        jLabel17.setText("Generated Outfile");

        OutfileTextArea.setColumns(20);
        OutfileTextArea.setFont(new java.awt.Font("Lucida Console", 0, 12)); // NOI18N
        OutfileTextArea.setRows(5);
        jScrollPane3.setViewportView(OutfileTextArea);

        javax.swing.GroupLayout OutputOutfileLayout = new javax.swing.GroupLayout(OutputOutfile);
        OutputOutfile.setLayout(OutputOutfileLayout);
        OutputOutfileLayout.setHorizontalGroup(
            OutputOutfileLayout.createParallelGroup(javax.swing.GroupLayout.Alignment.LEADING)
            .addGroup(OutputOutfileLayout.createSequentialGroup()
                .addGap(27, 27, 27)
                .addGroup(OutputOutfileLayout.createParallelGroup(javax.swing.GroupLayout.Alignment.LEADING)
                    .addComponent(jScrollPane3, javax.swing.GroupLayout.PREFERRED_SIZE, 858, javax.swing.GroupLayout.PREFERRED_SIZE)
                    .addComponent(jLabel17))
                .addContainerGap(113, Short.MAX_VALUE))
        );
        OutputOutfileLayout.setVerticalGroup(
            OutputOutfileLayout.createParallelGroup(javax.swing.GroupLayout.Alignment.LEADING)
            .addGroup(OutputOutfileLayout.createSequentialGroup()
                .addGap(13, 13, 13)
                .addComponent(jLabel17)
                .addPreferredGap(javax.swing.LayoutStyle.ComponentPlacement.RELATED)
                .addComponent(jScrollPane3, javax.swing.GroupLayout.PREFERRED_SIZE, 552, javax.swing.GroupLayout.PREFERRED_SIZE)
                .addContainerGap(75, Short.MAX_VALUE))
        );

        jLabel40.setFont(new java.awt.Font("Arial", 1, 11)); // NOI18N
        jLabel40.setText("Consensus Tree ");

        OuttreeTextArea.setColumns(20);
        OuttreeTextArea.setRows(5);
        jScrollPane4.setViewportView(OuttreeTextArea);

        javax.swing.GroupLayout OutputOuttreeLayout = new javax.swing.GroupLayout(OutputOuttree);
        OutputOuttree.setLayout(OutputOuttreeLayout);
        OutputOuttreeLayout.setHorizontalGroup(
            OutputOuttreeLayout.createParallelGroup(javax.swing.GroupLayout.Alignment.LEADING)
            .addGroup(OutputOuttreeLayout.createSequentialGroup()
                .addGap(27, 27, 27)
                .addGroup(OutputOuttreeLayout.createParallelGroup(javax.swing.GroupLayout.Alignment.LEADING)
                    .addComponent(jScrollPane4, javax.swing.GroupLayout.PREFERRED_SIZE, 891, javax.swing.GroupLayout.PREFERRED_SIZE)
                    .addComponent(jLabel40))
                .addContainerGap(80, Short.MAX_VALUE))
        );
        OutputOuttreeLayout.setVerticalGroup(
            OutputOuttreeLayout.createParallelGroup(javax.swing.GroupLayout.Alignment.LEADING)
            .addGroup(OutputOuttreeLayout.createSequentialGroup()
                .addGap(13, 13, 13)
                .addComponent(jLabel40)
                .addPreferredGap(javax.swing.LayoutStyle.ComponentPlacement.RELATED)
                .addComponent(jScrollPane4, javax.swing.GroupLayout.PREFERRED_SIZE, 522, javax.swing.GroupLayout.PREFERRED_SIZE)
                .addContainerGap(84, Short.MAX_VALUE))
        );

        bootstrapSelectBox.setFont(new java.awt.Font("Arial", 0, 11));
        bootstrapSelectBox.setModel(new javax.swing.DefaultComboBoxModel(new String[] { "Yes", "No" }));
        bootstrapSelectBox.addActionListener(new java.awt.event.ActionListener() {
            public void actionPerformed(java.awt.event.ActionEvent evt) {
                bootstrapSelectBoxActionPerformed(evt);
            }
        });

        BestTreeSelectionBox.setFont(new java.awt.Font("Arial", 0, 11));
        BestTreeSelectionBox.setModel(new javax.swing.DefaultComboBoxModel(new String[] { "Yes", "No" }));
        BestTreeSelectionBox.addActionListener(new java.awt.event.ActionListener() {
            public void actionPerformed(java.awt.event.ActionEvent evt) {
                BestTreeSelectionBoxActionPerformed(evt);
            }
        });

        jLabel3.setFont(new java.awt.Font("Tahoma", 1, 11));
        jLabel3.setForeground(new java.awt.Color(0, 51, 153));
        jLabel3.setText("Dnaml Options");

        jProgressBar1.setForeground(new java.awt.Color(255, 204, 204));

        jLabel5.setFont(new java.awt.Font("Arial", 0, 11));
        jLabel5.setText("Progress");

        jLabel6.setFont(new java.awt.Font("Arial", 1, 11));
        jLabel6.setText("Status Window");

        RunButton.setFont(new java.awt.Font("Arial", 1, 11));
        RunButton.setForeground(new java.awt.Color(153, 0, 51));
        RunButton.setText("Run!");
        RunButton.addActionListener(new java.awt.event.ActionListener() {
            public void actionPerformed(java.awt.event.ActionEvent evt) {
                RunButtonActionPerformed(evt);
            }
        });

        jLabel8.setFont(new java.awt.Font("Arial", 0, 11));
        jLabel8.setForeground(new java.awt.Color(0, 51, 102));
        jLabel8.setText("Search for best tree?* ");

        jLabel9.setFont(new java.awt.Font("Arial", 0, 11));
        jLabel9.setForeground(new java.awt.Color(0, 51, 102));
        jLabel9.setText("Use empirical base frequencies?");

        useEmpericalSelectionBox.setFont(new java.awt.Font("Arial", 0, 11));
        useEmpericalSelectionBox.setModel(new javax.swing.DefaultComboBoxModel(new String[] { "Yes", "No" }));
        useEmpericalSelectionBox.addActionListener(new java.awt.event.ActionListener() {
            public void actionPerformed(java.awt.event.ActionEvent evt) {
                useEmpericalSelectionBoxActionPerformed(evt);
            }
        });

        jLabel4.setFont(new java.awt.Font("Arial", 0, 11));
        jLabel4.setForeground(new java.awt.Color(0, 51, 102));
        jLabel4.setText("One category of sites?*");

        CategoryofsitesSelectionBox.setFont(new java.awt.Font("Arial", 0, 11));
        CategoryofsitesSelectionBox.setModel(new javax.swing.DefaultComboBoxModel(new String[] { "Yes", "1", "2", "3", "4", "5", "6", "7", "8", "9" }));
        CategoryofsitesSelectionBox.addActionListener(new java.awt.event.ActionListener() {
            public void actionPerformed(java.awt.event.ActionEvent evt) {
                CategoryofsitesSelectionBoxActionPerformed(evt);
            }
        });

        RatevariationSelectionBox.setFont(new java.awt.Font("Arial", 0, 11));
        RatevariationSelectionBox.setModel(new javax.swing.DefaultComboBoxModel(new String[] { "constant rate of change", "gamma distributed rates", "gamma + invariant sites", "user defined HMM of rates" }));
        RatevariationSelectionBox.addActionListener(new java.awt.event.ActionListener() {
            public void actionPerformed(java.awt.event.ActionEvent evt) {
                RatevariationSelectionBoxActionPerformed(evt);
            }
        });

        jLabel10.setFont(new java.awt.Font("Arial", 0, 11));
        jLabel10.setForeground(new java.awt.Color(0, 51, 102));
        jLabel10.setText("Rate variation among sites*");

        jLabel11.setFont(new java.awt.Font("Arial", 0, 11));
        jLabel11.setForeground(new java.awt.Color(0, 51, 102));
        jLabel11.setText("Sites weighted?*");

        SitesWeightedSelectionBox.setFont(new java.awt.Font("Arial", 0, 11));
        SitesWeightedSelectionBox.setModel(new javax.swing.DefaultComboBoxModel(new String[] { "No", "Yes" }));
        SitesWeightedSelectionBox.addActionListener(new java.awt.event.ActionListener() {
            public void actionPerformed(java.awt.event.ActionEvent evt) {
                SitesWeightedSelectionBoxActionPerformed(evt);
            }
        });

        jLabel12.setFont(new java.awt.Font("Arial", 0, 11));
        jLabel12.setForeground(new java.awt.Color(0, 51, 102));
        jLabel12.setText("Speedier but rougher analysis?");

        speedierSelectionBox.setFont(new java.awt.Font("Arial", 0, 11));
        speedierSelectionBox.setModel(new javax.swing.DefaultComboBoxModel(new String[] { "Yes", "No" }));

        jLabel13.setFont(new java.awt.Font("Arial", 0, 11));
        jLabel13.setForeground(new java.awt.Color(0, 51, 102));
        jLabel13.setText("Global rearrangements?");

        globalSelectionBox.setFont(new java.awt.Font("Arial", 0, 11));
        globalSelectionBox.setModel(new javax.swing.DefaultComboBoxModel(new String[] { "No", "Yes" }));

        jLabel14.setFont(new java.awt.Font("Arial", 0, 11));
        jLabel14.setForeground(new java.awt.Color(0, 51, 102));
        jLabel14.setText("Randomize input order of sequences?");

        randomizeSelectionBox.setFont(new java.awt.Font("Arial", 0, 11));
        randomizeSelectionBox.setModel(new javax.swing.DefaultComboBoxModel(new String[] { "Yes", "No" }));
        randomizeSelectionBox.setEnabled(false);

        jLabel16.setFont(new java.awt.Font("Arial", 0, 11));
        jLabel16.setForeground(new java.awt.Color(0, 51, 102));
        jLabel16.setText("Jumble #:");

        jLabel18.setFont(new java.awt.Font("Arial", 0, 11));
        jLabel18.setForeground(new java.awt.Color(0, 51, 102));
        jLabel18.setText("Outgroup root");

        jLabel19.setFont(new java.awt.Font("Arial", 1, 11));
        jLabel19.setForeground(new java.awt.Color(0, 102, 51));
        jLabel19.setText("Consense Options");

        jLabel20.setFont(new java.awt.Font("Arial", 0, 11));
        jLabel20.setForeground(new java.awt.Color(0, 102, 0));
        jLabel20.setText("Consensus type");

        consenseTypeSelectionBox.setFont(new java.awt.Font("Arial", 0, 11));
        consenseTypeSelectionBox.setModel(new javax.swing.DefaultComboBoxModel(new String[] { "Majority rule (extended)", "Strict", "Majority rule", "Ml" }));
        consenseTypeSelectionBox.addActionListener(new java.awt.event.ActionListener() {
            public void actionPerformed(java.awt.event.ActionEvent evt) {
                consenseTypeSelectionBoxActionPerformed(evt);
            }
        });

        jLabel21.setFont(new java.awt.Font("Arial", 0, 11));
        jLabel21.setForeground(new java.awt.Color(0, 102, 0));
        jLabel21.setText("Treat trees as rooted?");

        jumbleSelectionBox.setFont(new java.awt.Font("Arial", 0, 11));
        jumbleSelectionBox.setModel(new javax.swing.DefaultComboBoxModel(new String[] { "1", "2", "3", "4" }));

        OutgroupRootSelectionBox.setFont(new java.awt.Font("Arial", 0, 11));
        OutgroupRootSelectionBox.setModel(new javax.swing.DefaultComboBoxModel(new String[] { "None", "Other..." }));
        OutgroupRootSelectionBox.addActionListener(new java.awt.event.ActionListener() {
            public void actionPerformed(java.awt.event.ActionEvent evt) {
                OutgroupRootSelectionBoxActionPerformed(evt);
            }
        });

        RatesAtSitesCorrelatedSelectionBox.setFont(new java.awt.Font("Arial", 0, 11));
        RatesAtSitesCorrelatedSelectionBox.setModel(new javax.swing.DefaultComboBoxModel(new String[] { "No", "Yes" }));
        RatesAtSitesCorrelatedSelectionBox.setEnabled(false);
        RatesAtSitesCorrelatedSelectionBox.addActionListener(new java.awt.event.ActionListener() {
            public void actionPerformed(java.awt.event.ActionEvent evt) {
                RatesAtSitesCorrelatedSelectionBoxActionPerformed(evt);
            }
        });

        jLabel22.setFont(new java.awt.Font("Arial", 0, 11));
        jLabel22.setForeground(new java.awt.Color(0, 51, 102));
        jLabel22.setText("Rates at adjacent sites correlated?");

        jLabel23.setFont(new java.awt.Font("Arial", 0, 11));
        jLabel23.setForeground(new java.awt.Color(0, 51, 102));
        jLabel23.setText("Mean block length:");

        HMMparam.setFont(new java.awt.Font("Arial", 0, 11));
        HMMparam.setModel(new javax.swing.DefaultComboBoxModel(new String[] { "1", "2", "3", "4", "5", "6", "7", "8", "9" }));
        HMMparam.setEnabled(false);

        jLabel24.setFont(new java.awt.Font("Arial", 0, 11));
        jLabel24.setForeground(new java.awt.Color(0, 51, 102));
        jLabel24.setText("Coefficient of var");

        jLabel25.setFont(new java.awt.Font("Arial", 0, 11));
        jLabel25.setForeground(new java.awt.Color(0, 51, 102));
        jLabel25.setText("# of categories");

        gammaParam.setFont(new java.awt.Font("Arial", 0, 11));
        gammaParam.setHorizontalAlignment(javax.swing.JTextField.CENTER);
        gammaParam.setText("positive #");
        gammaParam.setEnabled(false);

        jLabel15.setFont(new java.awt.Font("Arial", 0, 11));
        jLabel15.setForeground(new java.awt.Color(0, 51, 102));
        jLabel15.setText("Fraction of invariant sites?");

        fraction.setFont(new java.awt.Font("Arial", 0, 11));
        fraction.setHorizontalAlignment(javax.swing.JTextField.CENTER);
        fraction.setText("decimal #");
        fraction.setEnabled(false);

        jLabel28.setFont(new java.awt.Font("Arial", 0, 11));
        jLabel28.setForeground(new java.awt.Color(0, 51, 102));
        jLabel28.setText("Probabilities for each category");

        HMMprobab.setFont(new java.awt.Font("Arial", 0, 11));
        HMMprobab.setHorizontalAlignment(javax.swing.JTextField.CENTER);
        HMMprobab.setText("must add up to 1");
        HMMprobab.setEnabled(false);

        BlockLengthSelectionBox.setFont(new java.awt.Font("Arial", 0, 11));
        BlockLengthSelectionBox.setHorizontalAlignment(javax.swing.JTextField.CENTER);
        BlockLengthSelectionBox.setText("# > 1");
        BlockLengthSelectionBox.setEnabled(false);

        ResetButton.setFont(new java.awt.Font("Arial", 1, 11));
        ResetButton.setForeground(new java.awt.Color(0, 153, 0));
        ResetButton.setText("Reset");
        ResetButton.addActionListener(new java.awt.event.ActionListener() {
            public void actionPerformed(java.awt.event.ActionEvent evt) {
                ResetButtonActionPerformed(evt);
            }
        });

        jLabel27.setFont(new java.awt.Font("Arial", 1, 11));
        jLabel27.setText("Enable Bootstrapping?");

        jLabel29.setFont(new java.awt.Font("Arial", 0, 11));
        jLabel29.setText("How many replicates?");

        replicatesSelectionBox.setFont(new java.awt.Font("Arial", 0, 11));
        replicatesSelectionBox.setModel(new javax.swing.DefaultComboBoxModel(new String[] { "5", "10", "15", "20", "25", "30", "35", "40", "45", "50", "55", "60", "65", "70", "75", "80", "85", "90", "95", "100" , "200", "300", "400", "500" , "600", "700", "800", "900", "1000" }));

        jLabel30.setFont(new java.awt.Font("Arial", 1, 11));
        jLabel30.setText("Input Window");

        jLabel31.setFont(new java.awt.Font("Arial", 0, 11));
        jLabel31.setText("(PHYLIP 3.68 FORMAT-INTERLEAVED SEQUENCES ONLY)");

        jLabel32.setFont(new java.awt.Font("Arial", 0, 11));
        jLabel32.setForeground(new java.awt.Color(0, 102, 0));
        jLabel32.setText("Fraction (l):");

        mlfrac.setFont(new java.awt.Font("Arial", 0, 11));
        mlfrac.setHorizontalAlignment(javax.swing.JTextField.CENTER);
        mlfrac.setText("{1 >#>.5}");
        mlfrac.setEnabled(false);

        jLabel33.setFont(new java.awt.Font("Arial", 0, 11));
        jLabel33.setText("*These options require additional files(i.e. weights/categories) to be present in the current directory before execution.");

        jLabel34.setFont(new java.awt.Font("Arial", 0, 11));
        jLabel34.setForeground(new java.awt.Color(0, 51, 102));
        jLabel34.setText("Use lengths from user trees?");

        useLengths.setFont(new java.awt.Font("Arial", 0, 9));
        useLengths.setModel(new javax.swing.DefaultComboBoxModel(new String[] { "No", "Yes" }));
        useLengths.setEnabled(false);

        StatusTextArea.setEditable(false);
        jScrollPane2.setViewportView(StatusTextArea);

        jScrollPane1.setHorizontalScrollBarPolicy(javax.swing.ScrollPaneConstants.HORIZONTAL_SCROLLBAR_NEVER);
        jScrollPane1.setViewportView(InputTextArea);

        jLabel36.setFont(new java.awt.Font("Arial", 0, 10));
        jLabel36.setForeground(new java.awt.Color(0, 51, 102));
        jLabel36.setText("A:");

        jLabel37.setFont(new java.awt.Font("Arial", 0, 10));
        jLabel37.setForeground(new java.awt.Color(0, 51, 102));
        jLabel37.setText("C:");
        jLabel37.setVerticalTextPosition(javax.swing.SwingConstants.TOP);

        jLabel38.setFont(new java.awt.Font("Arial", 0, 10));
        jLabel38.setForeground(new java.awt.Color(0, 51, 102));
        jLabel38.setText("G:");
        jLabel38.setVerticalTextPosition(javax.swing.SwingConstants.TOP);

        jLabel39.setFont(new java.awt.Font("Arial", 0, 10));
        jLabel39.setForeground(new java.awt.Color(0, 51, 102));
        jLabel39.setText("T:");
        jLabel39.setVerticalTextPosition(javax.swing.SwingConstants.TOP);

        baseTFreqBox.setFont(new java.awt.Font("Arial", 0, 11));
        baseTFreqBox.setHorizontalAlignment(javax.swing.JTextField.CENTER);
        baseTFreqBox.setText(".25");
        baseTFreqBox.setEnabled(false);
        baseTFreqBox.setFocusTraversalPolicyProvider(true);

        baseGFreqBox.setFont(new java.awt.Font("Arial", 0, 11));
        baseGFreqBox.setHorizontalAlignment(javax.swing.JTextField.CENTER);
        baseGFreqBox.setText(".25");
        baseGFreqBox.setEnabled(false);

        baseCFreqBox.setFont(new java.awt.Font("Arial", 0, 11));
        baseCFreqBox.setHorizontalAlignment(javax.swing.JTextField.CENTER);
        baseCFreqBox.setText(".25");
        baseCFreqBox.setEnabled(false);

        baseAFreqBox.setFont(new java.awt.Font("Arial", 0, 11));
        baseAFreqBox.setHorizontalAlignment(javax.swing.JTextField.CENTER);
        baseAFreqBox.setText(".25");
        baseAFreqBox.setEnabled(false);
        baseAFreqBox.setFocusTraversalPolicyProvider(true);

        transitionRatioBox.setFont(new java.awt.Font("Arial", 0, 11));
        transitionRatioBox.setHorizontalAlignment(javax.swing.JTextField.CENTER);
        transitionRatioBox.setText("2.0000");

        jLabel35.setFont(new java.awt.Font("Arial", 0, 11));
        jLabel35.setForeground(new java.awt.Color(0, 51, 102));
        jLabel35.setText("Transition/Transversion ratio");

        rootedTreeSelectionBox.setFont(new java.awt.Font("Arial", 0, 11));
        rootedTreeSelectionBox.setModel(new javax.swing.DefaultComboBoxModel(new String[] { "No", "Yes" }));

        jLabel26.setFont(new java.awt.Font("Arial", 0, 11));
        jLabel26.setForeground(new java.awt.Color(0, 51, 102));
        jLabel26.setText("Rate(s) for each category");

        HMMrate.setFont(new java.awt.Font("Arial", 0, 11));
        HMMrate.setHorizontalAlignment(javax.swing.JTextField.CENTER);
        HMMrate.setText("separate rates with a space");
        HMMrate.setEnabled(false);

        javax.swing.GroupLayout InputFrameLayout = new javax.swing.GroupLayout(InputFrame);
        InputFrame.setLayout(InputFrameLayout);
        InputFrameLayout.setHorizontalGroup(
            InputFrameLayout.createParallelGroup(javax.swing.GroupLayout.Alignment.LEADING)
            .addGroup(InputFrameLayout.createSequentialGroup()
                .addContainerGap()
                .addGroup(InputFrameLayout.createParallelGroup(javax.swing.GroupLayout.Alignment.LEADING)
                    .addGroup(InputFrameLayout.createSequentialGroup()
                        .addGroup(InputFrameLayout.createParallelGroup(javax.swing.GroupLayout.Alignment.LEADING)
                            .addGroup(InputFrameLayout.createSequentialGroup()
                                .addGap(20, 20, 20)
                                .addGroup(InputFrameLayout.createParallelGroup(javax.swing.GroupLayout.Alignment.LEADING)
                                    .addGroup(InputFrameLayout.createParallelGroup(javax.swing.GroupLayout.Alignment.LEADING, false)
                                        .addComponent(jLabel27, javax.swing.GroupLayout.DEFAULT_SIZE, javax.swing.GroupLayout.DEFAULT_SIZE, Short.MAX_VALUE)
                                        .addComponent(bootstrapSelectBox, javax.swing.GroupLayout.PREFERRED_SIZE, 86, javax.swing.GroupLayout.PREFERRED_SIZE)
                                        .addGroup(InputFrameLayout.createSequentialGroup()
                                            .addGap(10, 10, 10)
                                            .addGroup(InputFrameLayout.createParallelGroup(javax.swing.GroupLayout.Alignment.LEADING)
                                                .addComponent(replicatesSelectionBox, javax.swing.GroupLayout.PREFERRED_SIZE, 65, javax.swing.GroupLayout.PREFERRED_SIZE)
                                                .addComponent(jLabel29))))
                                    .addGroup(InputFrameLayout.createSequentialGroup()
                                        .addComponent(randomizeSelectionBox, javax.swing.GroupLayout.PREFERRED_SIZE, 86, javax.swing.GroupLayout.PREFERRED_SIZE)
                                        .addPreferredGap(javax.swing.LayoutStyle.ComponentPlacement.RELATED)
                                        .addComponent(jLabel16)
                                        .addPreferredGap(javax.swing.LayoutStyle.ComponentPlacement.RELATED)
                                        .addComponent(jumbleSelectionBox, javax.swing.GroupLayout.PREFERRED_SIZE, javax.swing.GroupLayout.DEFAULT_SIZE, javax.swing.GroupLayout.PREFERRED_SIZE))
                                    .addComponent(OutgroupRootSelectionBox, javax.swing.GroupLayout.PREFERRED_SIZE, 86, javax.swing.GroupLayout.PREFERRED_SIZE)
                                    .addComponent(jLabel3)
                                    .addComponent(jLabel10)
                                    .addComponent(RatevariationSelectionBox, javax.swing.GroupLayout.PREFERRED_SIZE, 137, javax.swing.GroupLayout.PREFERRED_SIZE)
                                    .addComponent(transitionRatioBox, javax.swing.GroupLayout.PREFERRED_SIZE, 74, javax.swing.GroupLayout.PREFERRED_SIZE)
                                    .addComponent(jLabel35)
                                    .addGroup(InputFrameLayout.createSequentialGroup()
                                        .addGroup(InputFrameLayout.createParallelGroup(javax.swing.GroupLayout.Alignment.LEADING)
                                            .addComponent(jLabel24)
                                            .addComponent(gammaParam, javax.swing.GroupLayout.PREFERRED_SIZE, 63, javax.swing.GroupLayout.PREFERRED_SIZE))
                                        .addPreferredGap(javax.swing.LayoutStyle.ComponentPlacement.RELATED)
                                        .addGroup(InputFrameLayout.createParallelGroup(javax.swing.GroupLayout.Alignment.LEADING)
                                            .addComponent(jLabel25)
                                            .addComponent(HMMparam, javax.swing.GroupLayout.PREFERRED_SIZE, 40, javax.swing.GroupLayout.PREFERRED_SIZE)))
                                    .addComponent(jLabel15)
                                    .addComponent(fraction, javax.swing.GroupLayout.PREFERRED_SIZE, 63, javax.swing.GroupLayout.PREFERRED_SIZE)
                                    .addComponent(jLabel12)
                                    .addComponent(speedierSelectionBox, javax.swing.GroupLayout.PREFERRED_SIZE, 86, javax.swing.GroupLayout.PREFERRED_SIZE)
                                    .addComponent(jLabel13)
                                    .addComponent(globalSelectionBox, javax.swing.GroupLayout.PREFERRED_SIZE, 86, javax.swing.GroupLayout.PREFERRED_SIZE)
                                    .addComponent(jLabel11)
                                    .addComponent(SitesWeightedSelectionBox, javax.swing.GroupLayout.PREFERRED_SIZE, 86, javax.swing.GroupLayout.PREFERRED_SIZE)
                                    .addComponent(jLabel14)
                                    .addComponent(jLabel18)))
                            .addGroup(InputFrameLayout.createSequentialGroup()
                                .addComponent(RunButton)
                                .addGap(14, 14, 14)
                                .addComponent(ResetButton))
                            .addComponent(jLabel5))
                        .addGroup(InputFrameLayout.createParallelGroup(javax.swing.GroupLayout.Alignment.LEADING)
                            .addGroup(javax.swing.GroupLayout.Alignment.TRAILING, InputFrameLayout.createSequentialGroup()
                                .addGap(24, 24, 24)
                                .addGroup(InputFrameLayout.createParallelGroup(javax.swing.GroupLayout.Alignment.LEADING)
                                    .addComponent(jLabel26)
                                    .addGroup(InputFrameLayout.createSequentialGroup()
                                        .addComponent(HMMrate, javax.swing.GroupLayout.DEFAULT_SIZE, 151, Short.MAX_VALUE)
                                        .addGap(20, 20, 20))
                                    .addComponent(jLabel4)
                                    .addComponent(CategoryofsitesSelectionBox, javax.swing.GroupLayout.PREFERRED_SIZE, 86, javax.swing.GroupLayout.PREFERRED_SIZE)
                                    .addComponent(rootedTreeSelectionBox, javax.swing.GroupLayout.PREFERRED_SIZE, 65, javax.swing.GroupLayout.PREFERRED_SIZE)
                                    .addComponent(consenseTypeSelectionBox, javax.swing.GroupLayout.PREFERRED_SIZE, javax.swing.GroupLayout.DEFAULT_SIZE, javax.swing.GroupLayout.PREFERRED_SIZE)
                                    .addComponent(jLabel20, javax.swing.GroupLayout.PREFERRED_SIZE, 88, javax.swing.GroupLayout.PREFERRED_SIZE)
                                    .addComponent(jLabel19)
                                    .addGroup(InputFrameLayout.createSequentialGroup()
                                        .addComponent(jLabel32)
                                        .addPreferredGap(javax.swing.LayoutStyle.ComponentPlacement.RELATED)
                                        .addComponent(mlfrac, javax.swing.GroupLayout.PREFERRED_SIZE, 63, javax.swing.GroupLayout.PREFERRED_SIZE))
                                    .addComponent(jLabel21, javax.swing.GroupLayout.PREFERRED_SIZE, 117, javax.swing.GroupLayout.PREFERRED_SIZE)
                                    .addComponent(jLabel8)
                                    .addComponent(BestTreeSelectionBox, javax.swing.GroupLayout.PREFERRED_SIZE, 86, javax.swing.GroupLayout.PREFERRED_SIZE)
                                    .addGroup(InputFrameLayout.createSequentialGroup()
                                        .addGap(10, 10, 10)
                                        .addGroup(InputFrameLayout.createParallelGroup(javax.swing.GroupLayout.Alignment.LEADING)
                                            .addComponent(useLengths, javax.swing.GroupLayout.PREFERRED_SIZE, 54, javax.swing.GroupLayout.PREFERRED_SIZE)
                                            .addComponent(jLabel34)))
                                    .addComponent(jLabel28)
                                    .addComponent(HMMprobab, javax.swing.GroupLayout.PREFERRED_SIZE, 101, javax.swing.GroupLayout.PREFERRED_SIZE)))
                            .addGroup(javax.swing.GroupLayout.Alignment.TRAILING, InputFrameLayout.createSequentialGroup()
                                .addPreferredGap(javax.swing.LayoutStyle.ComponentPlacement.RELATED)
                                .addGroup(InputFrameLayout.createParallelGroup(javax.swing.GroupLayout.Alignment.LEADING)
                                    .addComponent(RatesAtSitesCorrelatedSelectionBox, javax.swing.GroupLayout.PREFERRED_SIZE, 86, javax.swing.GroupLayout.PREFERRED_SIZE)
                                    .addComponent(jLabel22)
                                    .addGroup(InputFrameLayout.createSequentialGroup()
                                        .addComponent(jLabel23)
                                        .addPreferredGap(javax.swing.LayoutStyle.ComponentPlacement.RELATED)
                                        .addComponent(BlockLengthSelectionBox, javax.swing.GroupLayout.PREFERRED_SIZE, 45, javax.swing.GroupLayout.PREFERRED_SIZE))
                                    .addComponent(jLabel9)
                                    .addComponent(useEmpericalSelectionBox, javax.swing.GroupLayout.PREFERRED_SIZE, 88, javax.swing.GroupLayout.PREFERRED_SIZE)
                                    .addGroup(InputFrameLayout.createSequentialGroup()
                                        .addGroup(InputFrameLayout.createParallelGroup(javax.swing.GroupLayout.Alignment.LEADING)
                                            .addComponent(baseAFreqBox, javax.swing.GroupLayout.PREFERRED_SIZE, 30, javax.swing.GroupLayout.PREFERRED_SIZE)
                                            .addComponent(jLabel36))
                                        .addPreferredGap(javax.swing.LayoutStyle.ComponentPlacement.RELATED)
                                        .addGroup(InputFrameLayout.createParallelGroup(javax.swing.GroupLayout.Alignment.LEADING)
                                            .addComponent(baseCFreqBox, javax.swing.GroupLayout.PREFERRED_SIZE, 30, javax.swing.GroupLayout.PREFERRED_SIZE)
                                            .addComponent(jLabel37))
                                        .addPreferredGap(javax.swing.LayoutStyle.ComponentPlacement.RELATED)
                                        .addGroup(InputFrameLayout.createParallelGroup(javax.swing.GroupLayout.Alignment.LEADING)
                                            .addComponent(baseGFreqBox, javax.swing.GroupLayout.PREFERRED_SIZE, 29, javax.swing.GroupLayout.PREFERRED_SIZE)
                                            .addComponent(jLabel38))
                                        .addPreferredGap(javax.swing.LayoutStyle.ComponentPlacement.RELATED)
                                        .addGroup(InputFrameLayout.createParallelGroup(javax.swing.GroupLayout.Alignment.LEADING)
                                            .addComponent(jLabel39)
                                            .addComponent(baseTFreqBox, javax.swing.GroupLayout.PREFERRED_SIZE, 30, javax.swing.GroupLayout.PREFERRED_SIZE))))))
                        .addPreferredGap(javax.swing.LayoutStyle.ComponentPlacement.RELATED)
                        .addGroup(InputFrameLayout.createParallelGroup(javax.swing.GroupLayout.Alignment.LEADING)
                            .addGroup(InputFrameLayout.createSequentialGroup()
                                .addGroup(InputFrameLayout.createParallelGroup(javax.swing.GroupLayout.Alignment.LEADING, false)
                                    .addGroup(InputFrameLayout.createSequentialGroup()
                                        .addComponent(jLabel30)
                                        .addPreferredGap(javax.swing.LayoutStyle.ComponentPlacement.RELATED)
                                        .addComponent(jLabel31))
                                    .addComponent(jLabel6)
                                    .addComponent(jScrollPane2, javax.swing.GroupLayout.DEFAULT_SIZE, 565, Short.MAX_VALUE)
                                    .addComponent(jScrollPane1, 0, 0, Short.MAX_VALUE))
                                .addGap(71, 71, 71))
                            .addGroup(InputFrameLayout.createSequentialGroup()
                                .addComponent(jLabel33, javax.swing.GroupLayout.DEFAULT_SIZE, 629, Short.MAX_VALUE)
                                .addContainerGap())))
                    .addGroup(InputFrameLayout.createSequentialGroup()
                        .addComponent(jProgressBar1, javax.swing.GroupLayout.PREFERRED_SIZE, 80, javax.swing.GroupLayout.PREFERRED_SIZE)
                        .addContainerGap(964, Short.MAX_VALUE))))
        );
        InputFrameLayout.setVerticalGroup(
            InputFrameLayout.createParallelGroup(javax.swing.GroupLayout.Alignment.LEADING)
            .addGroup(javax.swing.GroupLayout.Alignment.TRAILING, InputFrameLayout.createSequentialGroup()
                .addGroup(InputFrameLayout.createParallelGroup(javax.swing.GroupLayout.Alignment.TRAILING, false)
                    .addGroup(InputFrameLayout.createSequentialGroup()
                        .addGap(20, 20, 20)
                        .addGroup(InputFrameLayout.createParallelGroup(javax.swing.GroupLayout.Alignment.BASELINE)
                            .addComponent(jLabel27)
                            .addComponent(jLabel19, javax.swing.GroupLayout.DEFAULT_SIZE, javax.swing.GroupLayout.DEFAULT_SIZE, Short.MAX_VALUE))
                        .addPreferredGap(javax.swing.LayoutStyle.ComponentPlacement.RELATED)
                        .addGroup(InputFrameLayout.createParallelGroup(javax.swing.GroupLayout.Alignment.LEADING)
                            .addGroup(InputFrameLayout.createSequentialGroup()
                                .addComponent(bootstrapSelectBox, javax.swing.GroupLayout.PREFERRED_SIZE, 17, javax.swing.GroupLayout.PREFERRED_SIZE)
                                .addPreferredGap(javax.swing.LayoutStyle.ComponentPlacement.RELATED)
                                .addComponent(jLabel29)
                                .addPreferredGap(javax.swing.LayoutStyle.ComponentPlacement.RELATED)
                                .addComponent(replicatesSelectionBox, javax.swing.GroupLayout.PREFERRED_SIZE, 17, javax.swing.GroupLayout.PREFERRED_SIZE))
                            .addGroup(InputFrameLayout.createSequentialGroup()
                                .addComponent(jLabel20, javax.swing.GroupLayout.PREFERRED_SIZE, 14, javax.swing.GroupLayout.PREFERRED_SIZE)
                                .addGap(1, 1, 1)
                                .addComponent(consenseTypeSelectionBox, javax.swing.GroupLayout.PREFERRED_SIZE, 17, javax.swing.GroupLayout.PREFERRED_SIZE)
                                .addPreferredGap(javax.swing.LayoutStyle.ComponentPlacement.RELATED)
                                .addGroup(InputFrameLayout.createParallelGroup(javax.swing.GroupLayout.Alignment.BASELINE)
                                    .addComponent(jLabel32, javax.swing.GroupLayout.PREFERRED_SIZE, 14, javax.swing.GroupLayout.PREFERRED_SIZE)
                                    .addComponent(mlfrac, javax.swing.GroupLayout.PREFERRED_SIZE, 19, javax.swing.GroupLayout.PREFERRED_SIZE))
                                .addPreferredGap(javax.swing.LayoutStyle.ComponentPlacement.RELATED)
                                .addComponent(jLabel21, javax.swing.GroupLayout.PREFERRED_SIZE, 14, javax.swing.GroupLayout.PREFERRED_SIZE)
                                .addPreferredGap(javax.swing.LayoutStyle.ComponentPlacement.RELATED)
                                .addGroup(InputFrameLayout.createParallelGroup(javax.swing.GroupLayout.Alignment.BASELINE)
                                    .addComponent(rootedTreeSelectionBox, javax.swing.GroupLayout.PREFERRED_SIZE, 17, javax.swing.GroupLayout.PREFERRED_SIZE)
                                    .addComponent(jLabel3))))
                        .addPreferredGap(javax.swing.LayoutStyle.ComponentPlacement.RELATED)
                        .addGroup(InputFrameLayout.createParallelGroup(javax.swing.GroupLayout.Alignment.LEADING)
                            .addGroup(javax.swing.GroupLayout.Alignment.TRAILING, InputFrameLayout.createSequentialGroup()
                                .addGap(35, 35, 35)
                                .addComponent(jLabel8)
                                .addPreferredGap(javax.swing.LayoutStyle.ComponentPlacement.RELATED)
                                .addComponent(BestTreeSelectionBox, javax.swing.GroupLayout.PREFERRED_SIZE, 17, javax.swing.GroupLayout.PREFERRED_SIZE)
                                .addPreferredGap(javax.swing.LayoutStyle.ComponentPlacement.RELATED)
                                .addComponent(jLabel34)
                                .addGap(3, 3, 3)
                                .addComponent(useLengths, javax.swing.GroupLayout.PREFERRED_SIZE, 14, javax.swing.GroupLayout.PREFERRED_SIZE)
                                .addPreferredGap(javax.swing.LayoutStyle.ComponentPlacement.RELATED)
                                .addComponent(jLabel4)
                                .addPreferredGap(javax.swing.LayoutStyle.ComponentPlacement.RELATED)
                                .addComponent(CategoryofsitesSelectionBox, javax.swing.GroupLayout.PREFERRED_SIZE, 17, javax.swing.GroupLayout.PREFERRED_SIZE)
                                .addGap(1, 1, 1)
                                .addComponent(jLabel26)
                                .addPreferredGap(javax.swing.LayoutStyle.ComponentPlacement.RELATED)
                                .addComponent(HMMrate, javax.swing.GroupLayout.PREFERRED_SIZE, javax.swing.GroupLayout.DEFAULT_SIZE, javax.swing.GroupLayout.PREFERRED_SIZE)
                                .addPreferredGap(javax.swing.LayoutStyle.ComponentPlacement.RELATED)
                                .addComponent(jLabel28)
                                .addPreferredGap(javax.swing.LayoutStyle.ComponentPlacement.RELATED)
                                .addComponent(HMMprobab, javax.swing.GroupLayout.PREFERRED_SIZE, 17, javax.swing.GroupLayout.PREFERRED_SIZE)
                                .addPreferredGap(javax.swing.LayoutStyle.ComponentPlacement.RELATED)
                                .addComponent(jLabel22)
                                .addPreferredGap(javax.swing.LayoutStyle.ComponentPlacement.RELATED)
                                .addComponent(RatesAtSitesCorrelatedSelectionBox, javax.swing.GroupLayout.PREFERRED_SIZE, 17, javax.swing.GroupLayout.PREFERRED_SIZE)
                                .addPreferredGap(javax.swing.LayoutStyle.ComponentPlacement.RELATED)
                                .addGroup(InputFrameLayout.createParallelGroup(javax.swing.GroupLayout.Alignment.BASELINE)
                                    .addComponent(jLabel6)
                                    .addComponent(jLabel23)
                                    .addComponent(BlockLengthSelectionBox, javax.swing.GroupLayout.PREFERRED_SIZE, 16, javax.swing.GroupLayout.PREFERRED_SIZE))
                                .addPreferredGap(javax.swing.LayoutStyle.ComponentPlacement.RELATED))
                            .addGroup(InputFrameLayout.createSequentialGroup()
                                .addGap(6, 6, 6)
                                .addComponent(jLabel35)
                                .addPreferredGap(javax.swing.LayoutStyle.ComponentPlacement.RELATED)
                                .addComponent(transitionRatioBox, javax.swing.GroupLayout.PREFERRED_SIZE, 16, javax.swing.GroupLayout.PREFERRED_SIZE)
                                .addPreferredGap(javax.swing.LayoutStyle.ComponentPlacement.RELATED)
                                .addComponent(jLabel10)
                                .addPreferredGap(javax.swing.LayoutStyle.ComponentPlacement.RELATED)
                                .addComponent(RatevariationSelectionBox, javax.swing.GroupLayout.PREFERRED_SIZE, 17, javax.swing.GroupLayout.PREFERRED_SIZE)
                                .addPreferredGap(javax.swing.LayoutStyle.ComponentPlacement.RELATED)
                                .addGroup(InputFrameLayout.createParallelGroup(javax.swing.GroupLayout.Alignment.TRAILING)
                                    .addGroup(InputFrameLayout.createSequentialGroup()
                                        .addComponent(jLabel24)
                                        .addGap(25, 25, 25))
                                    .addGroup(InputFrameLayout.createSequentialGroup()
                                        .addComponent(jLabel25)
                                        .addPreferredGap(javax.swing.LayoutStyle.ComponentPlacement.RELATED)
                                        .addGroup(InputFrameLayout.createParallelGroup(javax.swing.GroupLayout.Alignment.BASELINE)
                                            .addComponent(HMMparam, javax.swing.GroupLayout.PREFERRED_SIZE, 14, javax.swing.GroupLayout.PREFERRED_SIZE)
                                            .addComponent(gammaParam, javax.swing.GroupLayout.PREFERRED_SIZE, 19, javax.swing.GroupLayout.PREFERRED_SIZE))))
                                .addPreferredGap(javax.swing.LayoutStyle.ComponentPlacement.RELATED)
                                .addComponent(jLabel15)
                                .addPreferredGap(javax.swing.LayoutStyle.ComponentPlacement.RELATED)
                                .addComponent(fraction, javax.swing.GroupLayout.PREFERRED_SIZE, 19, javax.swing.GroupLayout.PREFERRED_SIZE)
                                .addPreferredGap(javax.swing.LayoutStyle.ComponentPlacement.RELATED)
                                .addComponent(jLabel12)
                                .addPreferredGap(javax.swing.LayoutStyle.ComponentPlacement.RELATED)
                                .addComponent(speedierSelectionBox, javax.swing.GroupLayout.PREFERRED_SIZE, 17, javax.swing.GroupLayout.PREFERRED_SIZE)
                                .addPreferredGap(javax.swing.LayoutStyle.ComponentPlacement.RELATED)
                                .addComponent(jLabel13)
                                .addPreferredGap(javax.swing.LayoutStyle.ComponentPlacement.RELATED)
                                .addComponent(globalSelectionBox, javax.swing.GroupLayout.PREFERRED_SIZE, 17, javax.swing.GroupLayout.PREFERRED_SIZE)
                                .addPreferredGap(javax.swing.LayoutStyle.ComponentPlacement.RELATED)
                                .addComponent(jLabel11)
                                .addPreferredGap(javax.swing.LayoutStyle.ComponentPlacement.RELATED)
                                .addComponent(SitesWeightedSelectionBox, javax.swing.GroupLayout.PREFERRED_SIZE, 17, javax.swing.GroupLayout.PREFERRED_SIZE)
                                .addPreferredGap(javax.swing.LayoutStyle.ComponentPlacement.RELATED)))
                        .addGroup(InputFrameLayout.createParallelGroup(javax.swing.GroupLayout.Alignment.LEADING)
                            .addGroup(InputFrameLayout.createSequentialGroup()
                                .addComponent(jLabel9, javax.swing.GroupLayout.PREFERRED_SIZE, 14, javax.swing.GroupLayout.PREFERRED_SIZE)
                                .addGap(4, 4, 4)
                                .addGroup(InputFrameLayout.createParallelGroup(javax.swing.GroupLayout.Alignment.LEADING)
                                    .addGroup(InputFrameLayout.createSequentialGroup()
                                        .addGap(2, 2, 2)
                                        .addComponent(useEmpericalSelectionBox, javax.swing.GroupLayout.PREFERRED_SIZE, 17, javax.swing.GroupLayout.PREFERRED_SIZE)
                                        .addPreferredGap(javax.swing.LayoutStyle.ComponentPlacement.RELATED)
                                        .addGroup(InputFrameLayout.createParallelGroup(javax.swing.GroupLayout.Alignment.BASELINE)
                                            .addComponent(jLabel36)
                                            .addComponent(jLabel37)
                                            .addComponent(jLabel38)
                                            .addComponent(jLabel39, javax.swing.GroupLayout.PREFERRED_SIZE, 13, javax.swing.GroupLayout.PREFERRED_SIZE))
                                        .addPreferredGap(javax.swing.LayoutStyle.ComponentPlacement.RELATED)
                                        .addGroup(InputFrameLayout.createParallelGroup(javax.swing.GroupLayout.Alignment.LEADING)
                                            .addGroup(InputFrameLayout.createParallelGroup(javax.swing.GroupLayout.Alignment.BASELINE)
                                                .addComponent(baseAFreqBox, javax.swing.GroupLayout.PREFERRED_SIZE, 17, javax.swing.GroupLayout.PREFERRED_SIZE)
                                                .addComponent(baseCFreqBox, javax.swing.GroupLayout.PREFERRED_SIZE, 17, javax.swing.GroupLayout.PREFERRED_SIZE)
                                                .addComponent(baseGFreqBox, javax.swing.GroupLayout.PREFERRED_SIZE, 17, javax.swing.GroupLayout.PREFERRED_SIZE))
                                            .addComponent(baseTFreqBox, javax.swing.GroupLayout.PREFERRED_SIZE, 17, javax.swing.GroupLayout.PREFERRED_SIZE)))
                                    .addGroup(InputFrameLayout.createSequentialGroup()
                                        .addGap(31, 31, 31)
                                        .addComponent(jLabel18)
                                        .addPreferredGap(javax.swing.LayoutStyle.ComponentPlacement.RELATED)
                                        .addComponent(OutgroupRootSelectionBox, javax.swing.GroupLayout.PREFERRED_SIZE, 18, javax.swing.GroupLayout.PREFERRED_SIZE)
                                        .addGap(13, 13, 13)
                                        .addGroup(InputFrameLayout.createParallelGroup(javax.swing.GroupLayout.Alignment.BASELINE)
                                            .addComponent(RunButton)
                                            .addComponent(ResetButton))
                                        .addPreferredGap(javax.swing.LayoutStyle.ComponentPlacement.RELATED)
                                        .addComponent(jLabel5))))
                            .addGroup(InputFrameLayout.createSequentialGroup()
                                .addComponent(jScrollPane2, javax.swing.GroupLayout.PREFERRED_SIZE, 111, javax.swing.GroupLayout.PREFERRED_SIZE)
                                .addPreferredGap(javax.swing.LayoutStyle.ComponentPlacement.RELATED)
                                .addComponent(jLabel33))
                            .addGroup(InputFrameLayout.createSequentialGroup()
                                .addGap(6, 6, 6)
                                .addComponent(jLabel14)
                                .addPreferredGap(javax.swing.LayoutStyle.ComponentPlacement.RELATED)
                                .addGroup(InputFrameLayout.createParallelGroup(javax.swing.GroupLayout.Alignment.BASELINE)
                                    .addComponent(randomizeSelectionBox, javax.swing.GroupLayout.PREFERRED_SIZE, 17, javax.swing.GroupLayout.PREFERRED_SIZE)
                                    .addComponent(jLabel16)
                                    .addComponent(jumbleSelectionBox, javax.swing.GroupLayout.PREFERRED_SIZE, 14, javax.swing.GroupLayout.PREFERRED_SIZE))))
                        .addPreferredGap(javax.swing.LayoutStyle.ComponentPlacement.RELATED)
                        .addComponent(jProgressBar1, javax.swing.GroupLayout.PREFERRED_SIZE, javax.swing.GroupLayout.DEFAULT_SIZE, javax.swing.GroupLayout.PREFERRED_SIZE)
                        .addPreferredGap(javax.swing.LayoutStyle.ComponentPlacement.RELATED))
                    .addGroup(javax.swing.GroupLayout.Alignment.LEADING, InputFrameLayout.createSequentialGroup()
                        .addContainerGap()
                        .addGroup(InputFrameLayout.createParallelGroup(javax.swing.GroupLayout.Alignment.BASELINE)
                            .addComponent(jLabel30)
                            .addComponent(jLabel31))
                        .addPreferredGap(javax.swing.LayoutStyle.ComponentPlacement.RELATED)
                        .addComponent(jScrollPane1, javax.swing.GroupLayout.PREFERRED_SIZE, 384, javax.swing.GroupLayout.PREFERRED_SIZE)
                        .addGap(137, 137, 137)))
                .addGap(62, 62, 62))
        );

        javax.swing.GroupLayout layout = new javax.swing.GroupLayout(this);
        this.setLayout(layout);
        layout.setHorizontalGroup(
            layout.createParallelGroup(javax.swing.GroupLayout.Alignment.LEADING)
            .addGroup(layout.createSequentialGroup()
                .addComponent(InputFrame, javax.swing.GroupLayout.PREFERRED_SIZE, javax.swing.GroupLayout.DEFAULT_SIZE, javax.swing.GroupLayout.PREFERRED_SIZE)
                .addContainerGap(20, Short.MAX_VALUE))
        );
        layout.setVerticalGroup(
            layout.createParallelGroup(javax.swing.GroupLayout.Alignment.LEADING)
            .addComponent(InputFrame, javax.swing.GroupLayout.PREFERRED_SIZE, 620, javax.swing.GroupLayout.PREFERRED_SIZE)
        );
    }// </editor-fold>//GEN-END:initComponents
    /************************************
     * @param evt ActionEvent
     *
     * Actions that take place when the
     * bootstrapSelectBox's
     * selection changes.
     ***********************************/
    private void bootstrapSelectBoxActionPerformed(java.awt.event.ActionEvent evt) {//GEN-FIRST:event_bootstrapSelectBoxActionPerformed
        //Enable/Disable randomized selection box and jumble
        String boot = (String)bootstrapSelectBox.getSelectedItem();
        if (boot.contains("No")) {
            randomizeSelectionBox.setEnabled(true);
            randomizeSelectionBox.setSelectedIndex(1);
            replicatesSelectionBox.setEnabled(false);
        } else {
            randomizeSelectionBox.setSelectedIndex(0);
            randomizeSelectionBox.setEnabled(false);
            replicatesSelectionBox.setEnabled(true);
        }
}//GEN-LAST:event_bootstrapSelectBoxActionPerformed
    /************************************
     * @param evt ActionEvent
     *
     * Actions that take place when the
     * BestTreeSelectionBox's selected
     * item changes.
     ************************************/
    private void BestTreeSelectionBoxActionPerformed(java.awt.event.ActionEvent evt) {//GEN-FIRST:event_BestTreeSelectionBoxActionPerformed
        if(((String)BestTreeSelectionBox.getSelectedItem()).equals("No")) {
            File intree = new File("./intree");
            if(!intree.exists()) {
                error.showMessageDialog(frame, "This option requires an intree file.\nPlease put an intree file in the current directory and try again.", "Warning!", javax.swing.JOptionPane.WARNING_MESSAGE);
                BestTreeSelectionBox.setSelectedIndex(0);
                useLengths.setEnabled(false);
                speedierSelectionBox.setEnabled(true);
                randomizeSelectionBox.setEnabled(true);
                globalSelectionBox.setEnabled(true);
            } else {
                useLengths.setEnabled(true);
                speedierSelectionBox.setEnabled(false);
                randomizeSelectionBox.setEnabled(false);
                globalSelectionBox.setEnabled(false);
            }
        } 
        else
        {
            useLengths.setEnabled(false);
            speedierSelectionBox.setEnabled(true);
            randomizeSelectionBox.setEnabled(true);
            globalSelectionBox.setEnabled(true);
        }
}//GEN-LAST:event_BestTreeSelectionBoxActionPerformed
    /***************************************
     * @param evt ActionEvent
     *
     * Actions that take place when the
     * run button is pressed.
     ***************************************/
    private void RunButtonActionPerformed(java.awt.event.ActionEvent evt) {//GEN-FIRST:event_RunButtonActionPerformed
        //actions to show that program is running
        setCursor(java.awt.Cursor.getPredefinedCursor(java.awt.Cursor.WAIT_CURSOR));
        RunButton.setEnabled(false); //disable the run button until current execution finishes
        jProgressBar1.setMinimum(0);//set the progress bar
        jProgressBar1.setMaximum(100); //set max value
        StatusTextArea.setText(""); //clear output window
        errorLog = ""; //clear errorLog
        itemsToFix = "The following item(s) prevented the program from running:\n"; //clear items to fix
        inputFlag = true; //reset inputFlag

        input = InputTextArea.getText(); //retrieve text from input window
        if (input.equals(""))
        {
            inputFlag = false;
            itemsToFix += "Input Window - Please enter a sequence.\n";
        }
        getValues(); //set the values that the MLT tree class will need
        //delete files that may be present from past runs
        File output = new File("./outfile");
        output.delete();
        File outtree = new File("./outtree");
        outtree.delete();
        //write input to infile
        File inputFile = new File("./infile");
        try {
            FileWriter writer = new FileWriter(inputFile);
            writer.write(input);
            writer.close();
        }catch (IOException e) { System.err.println("Caught IOException: " + e.getMessage());}

        if(inputFlag) //if input is good
        {
            //create a new worker thread
            Task task = new Task();
            task.execute();
            jProgressBar1.setStringPainted(true);
            jProgressBar1.setValue(0);
        }
        else
        {
            error.showMessageDialog(frame, itemsToFix, "Run failed",javax.swing.JOptionPane.INFORMATION_MESSAGE);
            RunButton.setEnabled(true);
            setCursor(null); //turn off the wait cursor
        }
}//GEN-LAST:event_RunButtonActionPerformed
    /***********************************
     * @param evt ActionEvent
     *
     * Actions that take place when the
     * CategoryofsitesSelectionBox's
     * selection changes.
     ***********************************/
    private void CategoryofsitesSelectionBoxActionPerformed(java.awt.event.ActionEvent evt) {//GEN-FIRST:event_CategoryofsitesSelectionBoxActionPerformed
        if(!((String)CategoryofsitesSelectionBox.getSelectedItem()).equals("Yes")) {
            HMMrate.setEnabled(true);
            File cate = new File("./categories"); //check for necessary categories file
            if(!cate.exists()) {
                HMMrate.setEnabled(false);
                error.showMessageDialog(frame, "This option requires a categories file. \nPlease put a categories file in the current directory and try again.", "Warning!",javax.swing.JOptionPane.WARNING_MESSAGE);
                CategoryofsitesSelectionBox.setSelectedIndex(0);
            }
        }
        else
            if(!((String)RatevariationSelectionBox.getSelectedItem()).contains("HMM"))
                HMMrate.setEnabled(false);
}//GEN-LAST:event_CategoryofsitesSelectionBoxActionPerformed
    /***************************************
     * @param evt ActionEvent
     *
     * Actions that take place when the
     * RatevariationSelectionBox's selection
     * changes.
     ***************************************/
    private void RatevariationSelectionBoxActionPerformed(java.awt.event.ActionEvent evt) {//GEN-FIRST:event_RatevariationSelectionBoxActionPerformed
        //Get the rate variation selection
        String selection = (String)RatevariationSelectionBox.getSelectedItem();
        //Enable/Disable appropriate options based on the type of rate variation
        if (selection.equals("gamma distributed rates")) {
            File cate = new File("./categories");//check for necessary categories file
            if(!cate.exists())
            {
                error.showMessageDialog(frame, "This option requires a categories file. \nPlease put a categories file in the current directory and try again.", "Warning!",javax.swing.JOptionPane.WARNING_MESSAGE);
                RatevariationSelectionBox.setSelectedIndex(0);
            }
            else
            {
                HMMrate.setEnabled(false);
                HMMprobab.setEnabled(false);
                HMMparam.setEnabled(true);
                gammaParam.setEnabled(true);
                CategoryofsitesSelectionBox.setEnabled(false);
                RatesAtSitesCorrelatedSelectionBox.setEnabled(true);
            }
        }
        else if(selection.contains("gamma + invariant sites"))
        {
            fraction.setEnabled(true);
            HMMrate.setEnabled(false);
            HMMprobab.setEnabled(false);
            HMMparam.setEnabled(true);
            gammaParam.setEnabled(true);
            CategoryofsitesSelectionBox.setEnabled(false);
            RatesAtSitesCorrelatedSelectionBox.setEnabled(true);
        }
        else {
            HMMparam.setEnabled(false);
            gammaParam.setEnabled(false);
            fraction.setEnabled(false);
            CategoryofsitesSelectionBox.setEnabled(true);
            if (selection.equals("user defined HMM of rates")) {
                HMMparam.setEnabled(true);
                HMMrate.setEnabled(true);
                HMMprobab.setEnabled(true);
                RatesAtSitesCorrelatedSelectionBox.setEnabled(true);
                CategoryofsitesSelectionBox.setEnabled(false);
            } else {
                HMMrate.setEnabled(false);
                HMMprobab.setEnabled(false);
                HMMparam.setEnabled(false);
                fraction.setEnabled(false);
                CategoryofsitesSelectionBox.setEnabled(true);
                RatesAtSitesCorrelatedSelectionBox.setEnabled(false);
                RatesAtSitesCorrelatedSelectionBox.setSelectedIndex(0);
                BlockLengthSelectionBox.setEnabled(false);
            }
        }
}//GEN-LAST:event_RatevariationSelectionBoxActionPerformed
    /*******************************************
     * @param evt ActionEvent
     *
     * Actions that take place when the
     * SitesWeightedSelectionBox's selection
     * changes.
     *******************************************/
    private void SitesWeightedSelectionBoxActionPerformed(java.awt.event.ActionEvent evt) {//GEN-FIRST:event_SitesWeightedSelectionBoxActionPerformed
        if(((String)SitesWeightedSelectionBox.getSelectedItem()).equals("Yes")) {
            File weights = new File("./weights");
            if (!weights.exists()) {
                error.showMessageDialog(frame, "This option requires a weights file. \nPlease put a weights file in the current directory and try again.", "Warning!",javax.swing.JOptionPane.WARNING_MESSAGE);
                SitesWeightedSelectionBox.setSelectedIndex(0);
            }
        }
}//GEN-LAST:event_SitesWeightedSelectionBoxActionPerformed
    /************************************
     * @param evt ActionEvent
     *
     * Actions that take place when
     * the consenseTypeSelectionBox's
     * selection changes.
     ************************************/
    private void consenseTypeSelectionBoxActionPerformed(java.awt.event.ActionEvent evt) {//GEN-FIRST:event_consenseTypeSelectionBoxActionPerformed
        if(((String)consenseTypeSelectionBox.getSelectedItem()).equals("Ml"))
            mlfrac.setEnabled(true);
        else
            mlfrac.setEnabled(false);
}//GEN-LAST:event_consenseTypeSelectionBoxActionPerformed
    /*******************************
     * @param evt ActionEvent
     *
     * Actions that take place when
     * the OutgroupRootSelectionBox's
     * selection changes.
     ********************************/
    private void OutgroupRootSelectionBoxActionPerformed(java.awt.event.ActionEvent evt) {//GEN-FIRST:event_OutgroupRootSelectionBoxActionPerformed

        int numOfSeq = 0;
        //if outgroup is to be selected... get input
        if ((OutgroupRootSelectionBox.getSelectedItem() != null) && (((String)OutgroupRootSelectionBox.getSelectedItem()).equals("Other..."))) {
            java.util.Scanner scan = new java.util.Scanner(InputTextArea.getText());
            //check to see if input has been placed in the text area
            if (!InputTextArea.getText().equals("")) {
                OutgroupRootSelectionBox.removeItemAt(1); //remove "Other..." option
                try{numOfSeq = scan.nextInt();} //get the number of sequences
                catch(Exception e) {
                    OutgroupRootSelectionBox.addItem("Other...");
                }

                scan.nextLine(); //skip the next line
                int i = 0; //iteration count variable
                while (numOfSeq > i) {
                    //add sequences to the selection box
                    OutgroupRootSelectionBox.addItem(scan.next());
                    scan.nextLine();
                    i++;
                }
                OutgroupRootSelectionBox.setSelectedIndex(1); //highlight first sequence

            }
        }
}//GEN-LAST:event_OutgroupRootSelectionBoxActionPerformed
    /************************************
     * @param evt ActionEvent
     *
     * Actions that take place when
     * the RatesAtSitesCorrelatedSelectionBox's
     * selection changes.
     ************************************/
    private void RatesAtSitesCorrelatedSelectionBoxActionPerformed(java.awt.event.ActionEvent evt) {//GEN-FIRST:event_RatesAtSitesCorrelatedSelectionBoxActionPerformed
        //when yes enable the BlockLengthSelectionBox
        String rate = (String)RatesAtSitesCorrelatedSelectionBox.getSelectedItem();
        if(rate.contains("Yes"))
            BlockLengthSelectionBox.setEnabled(true);
        else //disable the BlockLengthSelectionBox
            BlockLengthSelectionBox.setEnabled(false);
}//GEN-LAST:event_RatesAtSitesCorrelatedSelectionBoxActionPerformed
    /************************************
     * @param evt ActionEvent
     *
     * Actions that take place when the
     * reset button is pressed.
     ************************************/
    private void ResetButtonActionPerformed(java.awt.event.ActionEvent evt) {//GEN-FIRST:event_ResetButtonActionPerformed
        // when reset button is pressed...
        BlockLengthSelectionBox.setEnabled(false);
        randomizeSelectionBox.setEnabled(false);
        HMMrate.setEnabled(false);
        HMMparam.setEnabled(false);
        HMMrate.setEnabled(false);
        HMMprobab.setEnabled(false);
        gammaParam.setEnabled(false);
        fraction.setEnabled(false);
        bootstrapSelectBox.setSelectedIndex(0);
        BestTreeSelectionBox.setSelectedIndex(0);
        useEmpericalSelectionBox.setSelectedIndex(0);
        CategoryofsitesSelectionBox.setSelectedIndex(0);
        RatevariationSelectionBox.setSelectedIndex(0);
        SitesWeightedSelectionBox.setSelectedIndex(0);
        speedierSelectionBox.setSelectedIndex(0);
        globalSelectionBox.setSelectedIndex(0);
        randomizeSelectionBox.setSelectedIndex(0);
        consenseTypeSelectionBox.setSelectedIndex(0);
        rootedTreeSelectionBox.setSelectedIndex(0);
        jumbleSelectionBox.setSelectedIndex(0);
        while (OutgroupRootSelectionBox.getItemCount() > 0)
            OutgroupRootSelectionBox.removeItemAt(0);
        OutgroupRootSelectionBox.addItem((Object)"None");
        OutgroupRootSelectionBox.addItem((Object)"Other...");
        OutgroupRootSelectionBox.setSelectedIndex(0);
        RatesAtSitesCorrelatedSelectionBox.setSelectedIndex(0);
        HMMparam.setSelectedIndex(0);
        gammaParam.setText("positive #");
        HMMrate.setText("separate rates with a space");
        HMMprobab.setText("must add up to 1");
        BlockLengthSelectionBox.setText("# > 1");
        fraction.setText("decimal #");
        StatusTextArea.setText("");
        InputTextArea.setText("");
        //       if (PhylipUI.tabs.getTabCount() == 2)
        //           PhylipUI.tabs.removeTabAt(1); //remove displayed consensus tree
        replicatesSelectionBox.setSelectedIndex(0);
        errorLog = "";
        mlfrac.setText("{1>#>.5}");
        useLengths.setEnabled(false);
        useLengths.setSelectedIndex(0);
        transitionRatioBox.setText("2.0000");
        useEmpericalSelectionBox.setSelectedIndex(0);
        baseAFreqBox.setText(".25");
        baseTFreqBox.setText(".25");
        baseGFreqBox.setText(".25");
        baseCFreqBox.setText(".25");
        baseAFreqBox.setEnabled(false);
        baseTFreqBox.setEnabled(false);
        baseGFreqBox.setEnabled(false);
        baseCFreqBox.setEnabled(false);
    }//GEN-LAST:event_ResetButtonActionPerformed
    /************************************
     * @param evt ActionEvent
     *
     * Actions that take place when
     * the useEmpericalSelectionBox's
     * selection changes.
     ************************************/
    private void useEmpericalSelectionBoxActionPerformed(java.awt.event.ActionEvent evt) {//GEN-FIRST:event_useEmpericalSelectionBoxActionPerformed
        //enable the base boxes
        if(((String)useEmpericalSelectionBox.getSelectedItem()).equals("No"))
        {
            baseAFreqBox.setEnabled(true);
            baseGFreqBox.setEnabled(true);
            baseCFreqBox.setEnabled(true);
            baseTFreqBox.setEnabled(true);
        }
        else //disable base boxes
        {
            baseAFreqBox.setEnabled(false);
            baseGFreqBox.setEnabled(false);
            baseCFreqBox.setEnabled(false);
            baseTFreqBox.setEnabled(false);
        }
    }//GEN-LAST:event_useEmpericalSelectionBoxActionPerformed
  /***********************************************
   * Function to get selected items
   * from all of the comboboxes and text
   * areas, and set the corresponding
   * instances variables in DNA_MaxLikelyTree.java
   ***********************************************/
  public void getValues()
  {
        String bootstrap = (String)bootstrapSelectBox.getSelectedItem();//get info from bootstrapping box
        if (bootstrap.equals("No")) {
            mlt.setBootstrap(false);
            mlt.bootstrapNum = 0;
        }
        else {
            mlt.setBootstrap(true);
            mlt.bootstrapNum = Integer.parseInt((String)replicatesSelectionBox.getSelectedItem());
        }
        String bestTree = (String)BestTreeSelectionBox.getSelectedItem(); //get info from best tree box
        if(bestTree.contains("Yes"))
            mlt.bestTree = true;
        else
        {
            mlt.bestTree = false;
            if(((String)useLengths.getSelectedItem()).equals("Yes"))//get the option for using lenghts
            {
                mlt.useLengths = true;
            }
        }

        mlt.rateOfVar = (String)RatevariationSelectionBox.getSelectedItem(); //get the rate variation selection
        if (mlt.rateOfVar.contains("gamma"))
        {
            int temp = -9;
            try{temp = Integer.parseInt(gammaParam.getText());}
            catch(Exception e) {}
            if(temp > 0)
                mlt.gammaParam = temp;
            else
            {
                errorLog += "Warning: Coefficient of variation was not set. \n";
                errorLog += "        Make sure you are entering a positive integer.\n";
                inputFlag = false;
                itemsToFix += "Coefficient of variation - Enter a positive integer.\n";
            }
            try{mlt.HMM = Integer.parseInt((String)HMMparam.getSelectedItem());}
            catch(Exception e) {
            }
        }
        if(mlt.rateOfVar.equals("gamma + invariant sites"))
        {
            try{
                mlt.fractionOfVar = Double.parseDouble(fraction.getText());
                if ((mlt.fractionOfVar <= 0.0) || (mlt.fractionOfVar >= 1.0))
                {
                    inputFlag = false;
                    itemsToFix += "Fraction of Variation - Enter a decimal value greater than 0 and less than 1.\n";
                }
            }
            catch(Exception e){
                mlt.invariantGood = false;
                inputFlag = false;
                itemsToFix += "Fraction of Variation - Enter a decimal value greater than 0 and less than 1.\n";
            }
        }
        if (mlt.rateOfVar.equals("user defined HMM of rates"))
        {
            try{mlt.HMM = Integer.parseInt((String)HMMparam.getSelectedItem());}
            catch (Exception e){}
            mlt.HMMrate = HMMrate.getText();
            mlt.HMMprobab = HMMprobab.getText();
            //error checking
            java.util.Scanner rate = new java.util.Scanner (mlt.HMMrate);
            java.util.Scanner probab = new java.util.Scanner (mlt.HMMprobab);
            int i = 0; //iteration variable
            double sum = 0;
            while(rate.hasNextDouble())
            {
                i++;
                rate.next();
            }
            while(probab.hasNextDouble())
            {
                try{sum += Double.parseDouble(probab.next());}
                catch(Exception e) {sum =-3;}
            }
            if ((i != mlt.HMM) || (sum != 1))
            {
                inputFlag = false;
                itemsToFix += "Rates and/or probabilities for each category - make sure probabilities add up to 1,\n";
                itemsToFix += "     and input for rates and probabilities are valid numbers.\n";
            }
        }
        String weightedSites = (String)SitesWeightedSelectionBox.getSelectedItem(); //are the sights weighted
        if(weightedSites.contains("Yes"))
            mlt.sitesWeighted = true;
        else
            mlt.sitesWeighted = false;
        String speedy = (String) speedierSelectionBox.getSelectedItem(); //speedy analysis?
        if (speedy.contains("No"))
            mlt.speedy = false;
        else
            mlt.speedy = true;
        String global = (String)globalSelectionBox.getSelectedItem(); //global rearrangements?
        if(global.contains("Yes"))
            mlt.global = true;
        else
            mlt.global = false;
        String randomize = (String)randomizeSelectionBox.getSelectedItem(); //random input order of sequences?
        if (randomize.contains("No"))
            mlt.randomize = false;
        else
        {
            mlt.randomize = true;
            mlt.jumble = Integer.parseInt((String)jumbleSelectionBox.getSelectedItem()); //get jumble value

        }
        mlt.consensusType = (String)consenseTypeSelectionBox.getSelectedItem(); //get consensus type
        if (mlt.consensusType.equals("Ml")) //set fraction(l) value
            try{
                mlt.mlfrac = Double.parseDouble(mlfrac.getText());
                if ((mlt.mlfrac < 0.5) || (mlt.mlfrac > 1.0))
                {
                   inputFlag = false;
                   itemsToFix += "Fraction(l) - Enter a valid fraction between .5 and 1.\n";
                }
            }
            catch(Exception e){
                inputFlag = false;
                itemsToFix += "Fraction(l) - Enter a valid fraction between .5 and 1\n";
            }
        String rooted = (String)rootedTreeSelectionBox.getSelectedItem();//are the trees rooted
        if(rooted.contains("No"))
            mlt.treesRooted = false;
        else
            mlt.treesRooted = true;
        String rates = (String)RatesAtSitesCorrelatedSelectionBox.getSelectedItem(); //get rates at sites
        if (rates.contains("Yes"))
        {
            mlt.rates = true;
            try{
                mlt.blocklength = Double.parseDouble(BlockLengthSelectionBox.getText());
                if(mlt.blocklength <= 1.0)
                {
                    inputFlag = false;
                    itemsToFix += "Block length - Enter a number greater than 1.\n";
                }
            }//get block length
            catch (Exception e){
                errorLog = "Warning: Block length was not set.\n";
                errorLog = "    Enter a valid block length greater than 1.\n";
                mlt.rates = false;
                inputFlag = false;
                itemsToFix += "Block length - Enter a vaild number greater than 1.\n";
            }
        }
        mlt.outgroupRoot = OutgroupRootSelectionBox.getSelectedIndex(); //get the index of the selected item
        if(CategoryofsitesSelectionBox.getSelectedIndex() != 0)
        {
            mlt.categoryOfSites = CategoryofsitesSelectionBox.getSelectedIndex();
            mlt.categoryRates = HMMrate.getText();
        }
        try{mlt.tRatio = Double.parseDouble(transitionRatioBox.getText());}
        catch (Exception e){
            errorLog += "Warning: transition/transversion ratio was set to a default value.\n";
            errorLog += "Please enter a valid number to set the transition/transversion ratio.\n";
            inputFlag = false;
            itemsToFix += "Transition/Transversion ratio - Please enter a valid number.\n";
        }
        if(((String)useEmpericalSelectionBox.getSelectedItem()).equals("No"))
        {
            mlt.useEmperical = false;
            try{
                mlt.baseA = Double.parseDouble(baseAFreqBox.getText());
                mlt.baseT = Double.parseDouble(baseTFreqBox.getText());
                mlt.baseG = Double.parseDouble(baseGFreqBox.getText());
                mlt.baseC = Double.parseDouble(baseCFreqBox.getText());
                if(mlt.baseA + mlt.baseT + mlt.baseG + mlt.baseC != 1.0)
                {
                    inputFlag = false;
                    itemsToFix += "Base Frequencies - Frequencies should add up to 1.\n";
                }
            }
            catch(Exception e) {
                errorLog += "Warning: base values were not set.\n";
                errorLog += "Please enter a valid numbers and try again.\n";
                inputFlag = false;
                itemsToFix += "Base Frequencies - Enter valid numbers for each frequency.\n";
            }
        }
        else
            mlt.useEmperical = true;
  }
 /*****************************************
  * @param i int representing the current
  * percentage complete.
  *
  * Sets the current value of the progress
  * bar.
  *****************************************/
  public static void setProgress(int i)
  {
     jProgressBar1.setValue(i);
  }
  /*****************************************
   * @param source File
   * @return String
   *
   * Takes a file and returns it as a String.
   ******************************************/
  String copyToString(File source){

       String temp ="";
       String target ="";
        try {
           BufferedReader in = new BufferedReader(new FileReader(source));
           while ((temp = in.readLine()) != null) {
               target += temp + "\n";
        }
        in.close();
        } catch (IOException e) {}
        return target;
  }
 /******************************************
  * The worker thread that executes when
  * the application runs.
  ******************************************/
  class Task extends javax.swing.SwingWorker<Void, Void>
  {
    //Main task. Executed in background thread.
    @Override
    public Void doInBackground()
    {
        //Initialize progress property.
        setProgress(0);

       Thread t = new Thread(mlt);
       t.start();
       try{t.join();} //wait for thread to finish execution
       catch (InterruptedException e) {System.err.println(e.getMessage());}
       //check if run was successful
       if (mlt.errorLog.equals("") && errorLog.equals(""))
       {
           StatusTextArea.setText("Program ran successfully! Tree is built and stored in PGIGenFiles/DNA/MLT as outtree3.");
           //get input from the outtree to display
           try {
               String imageName="plotfile";
               File input = new File(imageName);
               java.awt.image.BufferedImage image = javax.imageio.ImageIO.read(input);
               String imageName1="./PGIGenFiles/DNA/MLT/plot.jpg";
               File output = new File(imageName1);
               javax.imageio.ImageIO.write(image, "jpg", output);
           }
           catch(FileNotFoundException e){System.out.println("Error:"+e.getMessage());}
           catch(IOException e){System.out.println("Error:"+e.getMessage());}
           catch(Exception e){System.out.println(e.getMessage());}
           javax.swing.ImageIcon icon = new javax.swing.ImageIcon("./PGIGenFiles/DNA/MLT/plot.jpg");
           tempLabel.setIcon(icon);
           System.out.println("icon: " + icon);
           //delete the intree so there is no confusion later
           File intree = new File ("./intree");
           intree.delete();
           //display the generated trees
           OuttreeTextArea.setText(copyToString(new File("./PGIGenFiles/DNA/MLT/outtree3")));
           //get only the consensus tree part of the outtree file
           String outfile = copyToString(new File("./PGIGenFiles/DNA/MLT/outfile3"));
           String displayOutfile = "CONSENSUS TREE:\n";
           java.util.Scanner scan = new java.util.Scanner(outfile);
           while (scan.hasNext())
           {
                if(scan.nextLine().contains("CONSENSUS TREE"))
                    while(scan.hasNext())
                        displayOutfile += scan.nextLine() + "\n";
           }
           OutfileTextArea.setText(displayOutfile);
           PhylipUI.tabs.addTab("Generated MLT Tree - Text", OutputOutfile);
           PhylipUI.tabs.setTabComponentAt(PhylipUI.tabs.indexOfTab("Generated MLT Tree - Text"),
                   new PhylipUI.tabButton("Generated MLT Tree - Text"));
           PhylipUI.tabs.addTab("Generated MLT Tree - Drawtree", OutputPanel);
           int index = PhylipUI.tabs.indexOfTab("Generated MLT Tree - Drawtree");
           PhylipUI.tabs.setTabComponentAt(index, new PhylipUI.tabButton(PhylipUI.tabs.getTitleAt(index)));
           PhylipUI.tabs.addTab("Generated MLT Tree - Outtree", OutputOuttree);
           PhylipUI.tabs.setTabComponentAt(PhylipUI.tabs.indexOfTab ("Generated Parsimony Tree - Outtree"),
                   new PhylipUI.tabButton("Generated MLT Tree - Outtree"));
       }
       else
           StatusTextArea.setText("One or more errors prevented the run from being successful.\n" + mlt.errorLog() + errorLog);

       BestTreeSelectionBox.setSelectedIndex(0);
       useLengths.setEnabled(false);
       return null;
     }

    //Executed in event dispatching thread
    @Override
    public void done() {
        RunButton.setEnabled(true);
        setCursor(null); //turn off the wait cursor
        jProgressBar1.setValue(0);
        jProgressBar1.setStringPainted(false);
     }
   }


    // Variables declaration - do not modify//GEN-BEGIN:variables
    private javax.swing.JComboBox BestTreeSelectionBox;
    private javax.swing.JTextField BlockLengthSelectionBox;
    private javax.swing.JComboBox CategoryofsitesSelectionBox;
    private javax.swing.JComboBox HMMparam;
    private javax.swing.JTextField HMMprobab;
    private javax.swing.JTextField HMMrate;
    public static javax.swing.JPanel InputFrame;
    public static javax.swing.JEditorPane InputTextArea;
    private javax.swing.JTextArea OutfileTextArea;
    private javax.swing.JComboBox OutgroupRootSelectionBox;
    public static javax.swing.JPanel OutputOutfile;
    public static javax.swing.JPanel OutputOuttree;
    public static javax.swing.JPanel OutputPanel;
    private javax.swing.JTextArea OuttreeTextArea;
    private javax.swing.JComboBox RatesAtSitesCorrelatedSelectionBox;
    private javax.swing.JComboBox RatevariationSelectionBox;
    private javax.swing.JButton ResetButton;
    private javax.swing.JButton RunButton;
    private javax.swing.JComboBox SitesWeightedSelectionBox;
    private javax.swing.JEditorPane StatusTextArea;
    private javax.swing.JTextField baseAFreqBox;
    private javax.swing.JTextField baseCFreqBox;
    private javax.swing.JTextField baseGFreqBox;
    private javax.swing.JTextField baseTFreqBox;
    private javax.swing.JComboBox bootstrapSelectBox;
    private javax.swing.JComboBox consenseTypeSelectionBox;
    private javax.swing.JOptionPane error;
    private javax.swing.JTextField fraction;
    private javax.swing.JFrame frame;
    private javax.swing.JTextField gammaParam;
    private javax.swing.JComboBox globalSelectionBox;
    private javax.swing.JLabel jLabel10;
    private javax.swing.JLabel jLabel11;
    private javax.swing.JLabel jLabel12;
    private javax.swing.JLabel jLabel13;
    private javax.swing.JLabel jLabel14;
    private javax.swing.JLabel jLabel15;
    private javax.swing.JLabel jLabel16;
    private javax.swing.JLabel jLabel17;
    private javax.swing.JLabel jLabel18;
    private javax.swing.JLabel jLabel19;
    private javax.swing.JLabel jLabel20;
    private javax.swing.JLabel jLabel21;
    private javax.swing.JLabel jLabel22;
    private javax.swing.JLabel jLabel23;
    private javax.swing.JLabel jLabel24;
    private javax.swing.JLabel jLabel25;
    private javax.swing.JLabel jLabel26;
    private javax.swing.JLabel jLabel27;
    private javax.swing.JLabel jLabel28;
    private javax.swing.JLabel jLabel29;
    private javax.swing.JLabel jLabel3;
    private javax.swing.JLabel jLabel30;
    private javax.swing.JLabel jLabel31;
    private javax.swing.JLabel jLabel32;
    private javax.swing.JLabel jLabel33;
    private javax.swing.JLabel jLabel34;
    private javax.swing.JLabel jLabel35;
    private javax.swing.JLabel jLabel36;
    private javax.swing.JLabel jLabel37;
    private javax.swing.JLabel jLabel38;
    private javax.swing.JLabel jLabel39;
    private javax.swing.JLabel jLabel4;
    private javax.swing.JLabel jLabel40;
    private javax.swing.JLabel jLabel5;
    private javax.swing.JLabel jLabel6;
    private javax.swing.JLabel jLabel70;
    private javax.swing.JLabel jLabel8;
    private javax.swing.JLabel jLabel9;
    private static javax.swing.JProgressBar jProgressBar1;
    private javax.swing.JScrollPane jScrollPane1;
    private javax.swing.JScrollPane jScrollPane2;
    private javax.swing.JScrollPane jScrollPane3;
    private javax.swing.JScrollPane jScrollPane4;
    private javax.swing.JComboBox jumbleSelectionBox;
    private javax.swing.JTextField mlfrac;
    private javax.swing.JComboBox randomizeSelectionBox;
    private javax.swing.JComboBox replicatesSelectionBox;
    private javax.swing.JComboBox rootedTreeSelectionBox;
    private javax.swing.JComboBox speedierSelectionBox;
    private javax.swing.JLabel tempLabel;
    private javax.swing.JTextField transitionRatioBox;
    private javax.swing.JComboBox useEmpericalSelectionBox;
    private javax.swing.JComboBox useLengths;
    // End of variables declaration//GEN-END:variables
    //additional variables
    String errorLog = "";
    String input = "";
    DNA_MaxLikelyTree mlt = new DNA_MaxLikelyTree();
    boolean inputFlag = true;
    String itemsToFix = "The following item(s) prevented the program from running:\n";
}
