# Supplementary material for: JCoDA: a tool for detecting evolutionary selection
Source: BMC Bioinformatics. 2010 May 27;11:284. doi: 10.1186/1471-2105-11-284 (PMC2887424; doi:10.1186/1471-2105-11-284)
Supplement: Additional file 6 — Zipped archive that contains all JCoDA source code and executable jar files. [file 1471-2105-11-284-S6.ZIP › JCoDA/src/DNA_ParsimonyPanel.java]

/***********************************************************************
 * @author Ruth Dannenfelser
 * Date: Jul 25, 2009
 * File: DNA_ParsimonyPanel.java
 *-------------------------------------------------------------
 * Description: Creates custom panels to deal with parismony
 * tree building.
 ***********************************************************************/
//package PGI;
import java.io.*;
public class DNA_ParsimonyPanel extends javax.swing.JPanel {

    /** Creates new form DNA_ParsimonyPanel */
    public DNA_ParsimonyPanel() {
        initComponents();
    }

    /******************************************
     * Code generated by NetBeans
     ******************************************/
    @SuppressWarnings("unchecked")
    // <editor-fold defaultstate="collapsed" desc="Generated Code">//GEN-BEGIN:initComponents
    private void initComponents() {

        frame = new javax.swing.JFrame();
        error = new javax.swing.JOptionPane();
        OutputPanel = new javax.swing.JPanel();
        jLabel7 = new javax.swing.JLabel();
        tempLabel = new javax.swing.JLabel();
        OutputOutfile = new javax.swing.JPanel();
        jLabel9 = new javax.swing.JLabel();
        jScrollPane3 = new javax.swing.JScrollPane();
        OutfileTextArea = new javax.swing.JTextArea();
        OutputOuttree = new javax.swing.JPanel();
        jLabel10 = new javax.swing.JLabel();
        jScrollPane4 = new javax.swing.JScrollPane();
        OuttreeTextArea = new javax.swing.JTextArea();
        InputFrame = new javax.swing.JPanel();
        bootstrapSelectBox = new javax.swing.JComboBox();
        BestTreeSelectionBox = new javax.swing.JComboBox();
        jLabel3 = new javax.swing.JLabel();
        progressBar = new javax.swing.JProgressBar();
        jLabel5 = new javax.swing.JLabel();
        jLabel6 = new javax.swing.JLabel();
        RunButton = new javax.swing.JButton();
        jLabel8 = new javax.swing.JLabel();
        useTransversionSelectionBox = new javax.swing.JComboBox();
        jLabel11 = new javax.swing.JLabel();
        SitesWeightedSelectionBox = new javax.swing.JComboBox();
        thresholdParsimonySelectionBox = new javax.swing.JComboBox();
        jLabel13 = new javax.swing.JLabel();
        jLabel14 = new javax.swing.JLabel();
        randomizeSelectionBox = new javax.swing.JComboBox();
        jLabel16 = new javax.swing.JLabel();
        jLabel18 = new javax.swing.JLabel();
        jLabel19 = new javax.swing.JLabel();
        jLabel20 = new javax.swing.JLabel();
        consenseTypeSelectionBox = new javax.swing.JComboBox();
        jLabel21 = new javax.swing.JLabel();
        rootedTreeSelectionBox = new javax.swing.JComboBox();
        jumbleSelectionBox = new javax.swing.JComboBox();
        OutgroupRootSelectionBox = new javax.swing.JComboBox();
        jLabel23 = new javax.swing.JLabel();
        ResetButton = new javax.swing.JButton();
        jLabel27 = new javax.swing.JLabel();
        jLabel29 = new javax.swing.JLabel();
        replicatesSelectionBox = new javax.swing.JComboBox();
        jLabel30 = new javax.swing.JLabel();
        jLabel31 = new javax.swing.JLabel();
        jLabel32 = new javax.swing.JLabel();
        mlfrac = new javax.swing.JTextField();
        jLabel33 = new javax.swing.JLabel();
        jScrollPane2 = new javax.swing.JScrollPane();
        StatusTextArea = new javax.swing.JEditorPane();
        jScrollPane1 = new javax.swing.JScrollPane();
        InputTextArea = new javax.swing.JEditorPane();
        thresholdValue = new javax.swing.JTextField();
        jLabel15 = new javax.swing.JLabel();
        jLabel24 = new javax.swing.JLabel();
        searchOptionSelectionBox = new javax.swing.JComboBox();
        jLabel25 = new javax.swing.JLabel();
        numOfTreesSelectionBox = new javax.swing.JTextField();

        frame.setFont(new java.awt.Font("Arial", 0, 12));

        javax.swing.GroupLayout frameLayout = new javax.swing.GroupLayout(frame.getContentPane());
        frame.getContentPane().setLayout(frameLayout);
        frameLayout.setHorizontalGroup(
            frameLayout.createParallelGroup(javax.swing.GroupLayout.Alignment.LEADING)
            .addGap(0, 400, Short.MAX_VALUE)
        );
        frameLayout.setVerticalGroup(
            frameLayout.createParallelGroup(javax.swing.GroupLayout.Alignment.LEADING)
            .addGap(0, 300, Short.MAX_VALUE)
        );

        jLabel7.setFont(new java.awt.Font("Arial", 1, 11)); // NOI18N
        jLabel7.setText("Drawtree - Consensus Tree");

        javax.swing.GroupLayout OutputPanelLayout = new javax.swing.GroupLayout(OutputPanel);
        OutputPanel.setLayout(OutputPanelLayout);
        OutputPanelLayout.setHorizontalGroup(
            OutputPanelLayout.createParallelGroup(javax.swing.GroupLayout.Alignment.LEADING)
            .addGroup(OutputPanelLayout.createSequentialGroup()
                .addGap(27, 27, 27)
                .addGroup(OutputPanelLayout.createParallelGroup(javax.swing.GroupLayout.Alignment.LEADING)
                    .addComponent(tempLabel, javax.swing.GroupLayout.PREFERRED_SIZE, 920, javax.swing.GroupLayout.PREFERRED_SIZE)
                    .addComponent(jLabel7))
                .addContainerGap(51, Short.MAX_VALUE))
        );
        OutputPanelLayout.setVerticalGroup(
            OutputPanelLayout.createParallelGroup(javax.swing.GroupLayout.Alignment.LEADING)
            .addGroup(OutputPanelLayout.createSequentialGroup()
                .addGap(13, 13, 13)
                .addComponent(jLabel7)
                .addPreferredGap(javax.swing.LayoutStyle.ComponentPlacement.RELATED)
                .addComponent(tempLabel, javax.swing.GroupLayout.DEFAULT_SIZE, 576, Short.MAX_VALUE)
                .addContainerGap())
        );

        jLabel9.setFont(new java.awt.Font("Arial", 1, 11)); // NOI18N
        jLabel9.setText("Generated Outfile");

        OutfileTextArea.setColumns(20);
        OutfileTextArea.setFont(new java.awt.Font("Lucida Console", 0, 12)); // NOI18N
        OutfileTextArea.setRows(5);
        jScrollPane3.setViewportView(OutfileTextArea);

        javax.swing.GroupLayout OutputOutfileLayout = new javax.swing.GroupLayout(OutputOutfile);
        OutputOutfile.setLayout(OutputOutfileLayout);
        OutputOutfileLayout.setHorizontalGroup(
            OutputOutfileLayout.createParallelGroup(javax.swing.GroupLayout.Alignment.LEADING)
            .addGroup(OutputOutfileLayout.createSequentialGroup()
                .addGap(27, 27, 27)
                .addGroup(OutputOutfileLayout.createParallelGroup(javax.swing.GroupLayout.Alignment.LEADING)
                    .addComponent(jScrollPane3, javax.swing.GroupLayout.PREFERRED_SIZE, 858, javax.swing.GroupLayout.PREFERRED_SIZE)
                    .addComponent(jLabel9))
                .addContainerGap(113, Short.MAX_VALUE))
        );
        OutputOutfileLayout.setVerticalGroup(
            OutputOutfileLayout.createParallelGroup(javax.swing.GroupLayout.Alignment.LEADING)
            .addGroup(OutputOutfileLayout.createSequentialGroup()
                .addGap(13, 13, 13)
                .addComponent(jLabel9)
                .addPreferredGap(javax.swing.LayoutStyle.ComponentPlacement.RELATED)
                .addComponent(jScrollPane3, javax.swing.GroupLayout.PREFERRED_SIZE, 552, javax.swing.GroupLayout.PREFERRED_SIZE)
                .addContainerGap(75, Short.MAX_VALUE))
        );

        jLabel10.setFont(new java.awt.Font("Arial", 1, 11)); // NOI18N
        jLabel10.setText("Consensus Tree ");

        OuttreeTextArea.setColumns(20);
        OuttreeTextArea.setRows(5);
        jScrollPane4.setViewportView(OuttreeTextArea);

        javax.swing.GroupLayout OutputOuttreeLayout = new javax.swing.GroupLayout(OutputOuttree);
        OutputOuttree.setLayout(OutputOuttreeLayout);
        OutputOuttreeLayout.setHorizontalGroup(
            OutputOuttreeLayout.createParallelGroup(javax.swing.GroupLayout.Alignment.LEADING)
            .addGroup(OutputOuttreeLayout.createSequentialGroup()
                .addGap(27, 27, 27)
                .addGroup(OutputOuttreeLayout.createParallelGroup(javax.swing.GroupLayout.Alignment.LEADING)
                    .addComponent(jScrollPane4, javax.swing.GroupLayout.PREFERRED_SIZE, 891, javax.swing.GroupLayout.PREFERRED_SIZE)
                    .addComponent(jLabel10))
                .addContainerGap(80, Short.MAX_VALUE))
        );
        OutputOuttreeLayout.setVerticalGroup(
            OutputOuttreeLayout.createParallelGroup(javax.swing.GroupLayout.Alignment.LEADING)
            .addGroup(OutputOuttreeLayout.createSequentialGroup()
                .addGap(13, 13, 13)
                .addComponent(jLabel10)
                .addPreferredGap(javax.swing.LayoutStyle.ComponentPlacement.RELATED)
                .addComponent(jScrollPane4, javax.swing.GroupLayout.PREFERRED_SIZE, 522, javax.swing.GroupLayout.PREFERRED_SIZE)
                .addContainerGap(84, Short.MAX_VALUE))
        );

        bootstrapSelectBox.setFont(new java.awt.Font("Arial", 0, 11));
        bootstrapSelectBox.setModel(new javax.swing.DefaultComboBoxModel(new String[] { "Yes", "No" }));
        bootstrapSelectBox.addActionListener(new java.awt.event.ActionListener() {
            public void actionPerformed(java.awt.event.ActionEvent evt) {
                bootstrapSelectBoxActionPerformed(evt);
            }
        });

        BestTreeSelectionBox.setFont(new java.awt.Font("Arial", 0, 11));
        BestTreeSelectionBox.setModel(new javax.swing.DefaultComboBoxModel(new String[] { "Yes", "No" }));
        BestTreeSelectionBox.addActionListener(new java.awt.event.ActionListener() {
            public void actionPerformed(java.awt.event.ActionEvent evt) {
                BestTreeSelectionBoxActionPerformed(evt);
            }
        });

        jLabel3.setFont(new java.awt.Font("Tahoma", 1, 11));
        jLabel3.setForeground(new java.awt.Color(0, 51, 153));
        jLabel3.setText("Dnapars Options");

        progressBar.setForeground(new java.awt.Color(255, 204, 204));

        jLabel5.setFont(new java.awt.Font("Arial", 0, 11));
        jLabel5.setText("Progress");

        jLabel6.setFont(new java.awt.Font("Arial", 1, 11));
        jLabel6.setText("Status Window");

        RunButton.setFont(new java.awt.Font("Arial", 1, 11));
        RunButton.setForeground(new java.awt.Color(153, 0, 51));
        RunButton.setText("Run!");
        RunButton.addActionListener(new java.awt.event.ActionListener() {
            public void actionPerformed(java.awt.event.ActionEvent evt) {
                RunButtonActionPerformed(evt);
            }
        });

        jLabel8.setFont(new java.awt.Font("Arial", 0, 11));
        jLabel8.setForeground(new java.awt.Color(0, 51, 102));
        jLabel8.setText("Search for best tree?* ");

        useTransversionSelectionBox.setFont(new java.awt.Font("Arial", 0, 11));
        useTransversionSelectionBox.setModel(new javax.swing.DefaultComboBoxModel(new String[] { "No, count all steps", "Yes, count only transversions" }));

        jLabel11.setFont(new java.awt.Font("Arial", 0, 11));
        jLabel11.setForeground(new java.awt.Color(0, 51, 102));
        jLabel11.setText("Sites weighted?*");

        SitesWeightedSelectionBox.setFont(new java.awt.Font("Arial", 0, 11));
        SitesWeightedSelectionBox.setModel(new javax.swing.DefaultComboBoxModel(new String[] { "No", "Yes" }));
        SitesWeightedSelectionBox.addActionListener(new java.awt.event.ActionListener() {
            public void actionPerformed(java.awt.event.ActionEvent evt) {
                SitesWeightedSelectionBoxActionPerformed(evt);
            }
        });

        thresholdParsimonySelectionBox.setFont(new java.awt.Font("Arial", 0, 11));
        thresholdParsimonySelectionBox.setModel(new javax.swing.DefaultComboBoxModel(new String[] { "No", "Yes" }));
        thresholdParsimonySelectionBox.addActionListener(new java.awt.event.ActionListener() {
            public void actionPerformed(java.awt.event.ActionEvent evt) {
                thresholdParsimonySelectionBoxActionPerformed(evt);
            }
        });

        jLabel13.setFont(new java.awt.Font("Arial", 0, 11));
        jLabel13.setForeground(new java.awt.Color(0, 51, 102));
        jLabel13.setText("Use threshold parsimony?");

        jLabel14.setFont(new java.awt.Font("Arial", 0, 11));
        jLabel14.setForeground(new java.awt.Color(0, 51, 102));
        jLabel14.setText("Randomize input order of sequences?");

        randomizeSelectionBox.setFont(new java.awt.Font("Arial", 0, 11));
        randomizeSelectionBox.setModel(new javax.swing.DefaultComboBoxModel(new String[] { "Yes", "No" }));
        randomizeSelectionBox.addActionListener(new java.awt.event.ActionListener() {
            public void actionPerformed(java.awt.event.ActionEvent evt) {
                randomizeSelectionBoxActionPerformed(evt);
            }
        });

        jLabel16.setFont(new java.awt.Font("Arial", 0, 11));
        jLabel16.setForeground(new java.awt.Color(0, 51, 102));
        jLabel16.setText("Jumble #:");

        jLabel18.setFont(new java.awt.Font("Arial", 0, 11));
        jLabel18.setForeground(new java.awt.Color(0, 51, 102));
        jLabel18.setText("Outgroup root");

        jLabel19.setFont(new java.awt.Font("Arial", 1, 11));
        jLabel19.setForeground(new java.awt.Color(0, 102, 51));
        jLabel19.setText("Consense Options");

        jLabel20.setFont(new java.awt.Font("Arial", 0, 11));
        jLabel20.setForeground(new java.awt.Color(0, 102, 0));
        jLabel20.setText("Consensus type");

        consenseTypeSelectionBox.setFont(new java.awt.Font("Arial", 0, 11));
        consenseTypeSelectionBox.setModel(new javax.swing.DefaultComboBoxModel(new String[] { "Majority rule (extended)", "Strict", "Majority rule", "Ml" }));
        consenseTypeSelectionBox.addActionListener(new java.awt.event.ActionListener() {
            public void actionPerformed(java.awt.event.ActionEvent evt) {
                consenseTypeSelectionBoxActionPerformed(evt);
            }
        });

        jLabel21.setFont(new java.awt.Font("Arial", 0, 11));
        jLabel21.setForeground(new java.awt.Color(0, 102, 0));
        jLabel21.setText("Treat trees as rooted?");

        rootedTreeSelectionBox.setFont(new java.awt.Font("Arial", 0, 11));
        rootedTreeSelectionBox.setModel(new javax.swing.DefaultComboBoxModel(new String[] { "No", "Yes" }));

        jumbleSelectionBox.setFont(new java.awt.Font("Arial", 0, 11));
        jumbleSelectionBox.setModel(new javax.swing.DefaultComboBoxModel(new String[] { "1", "2", "3", "4" }));

        OutgroupRootSelectionBox.setFont(new java.awt.Font("Arial", 0, 11));
        OutgroupRootSelectionBox.setModel(new javax.swing.DefaultComboBoxModel(new String[] { "None", "Other..." }));
        OutgroupRootSelectionBox.addActionListener(new java.awt.event.ActionListener() {
            public void actionPerformed(java.awt.event.ActionEvent evt) {
                OutgroupRootSelectionBoxActionPerformed(evt);
            }
        });

        jLabel23.setFont(new java.awt.Font("Arial", 0, 11));
        jLabel23.setForeground(new java.awt.Color(0, 51, 102));
        jLabel23.setText("Use transversion parsimony?");

        ResetButton.setFont(new java.awt.Font("Arial", 1, 11));
        ResetButton.setForeground(new java.awt.Color(0, 153, 0));
        ResetButton.setText("Reset");
        ResetButton.addActionListener(new java.awt.event.ActionListener() {
            public void actionPerformed(java.awt.event.ActionEvent evt) {
                ResetButtonActionPerformed(evt);
            }
        });

        jLabel27.setFont(new java.awt.Font("Arial", 1, 11));
        jLabel27.setText("Enable Bootstrapping?");

        jLabel29.setFont(new java.awt.Font("Arial", 0, 11));
        jLabel29.setText("How many replicates?");

        replicatesSelectionBox.setFont(new java.awt.Font("Arial", 0, 11));
        replicatesSelectionBox.setModel(new javax.swing.DefaultComboBoxModel(new String[] { "5", "10", "15", "20", "25", "30", "35", "40", "45", "50", "55", "60", "65", "70", "75", "80", "85", "90", "95", "100" , "200", "300", "400", "500" , "600", "700", "800", "900", "1000"}));

        jLabel30.setFont(new java.awt.Font("Arial", 1, 11));
        jLabel30.setText("Input Window");

        jLabel31.setFont(new java.awt.Font("Arial", 0, 11));
        jLabel31.setText("(PHYLIP 3.68 FORMAT-INTERLEAVED SEQUENCES ONLY)");

        jLabel32.setFont(new java.awt.Font("Arial", 0, 11));
        jLabel32.setForeground(new java.awt.Color(0, 102, 0));
        jLabel32.setText("Fraction (l):");

        mlfrac.setFont(new java.awt.Font("Arial", 0, 11));
        mlfrac.setHorizontalAlignment(javax.swing.JTextField.CENTER);
        mlfrac.setText("{1 >#>.5}");
        mlfrac.setEnabled(false);

        jLabel33.setFont(new java.awt.Font("Arial", 0, 11));
        jLabel33.setText("*These options require additional files(i.e. weights/categories) to be present in the current directory before execution.");

        StatusTextArea.setEditable(false);
        jScrollPane2.setViewportView(StatusTextArea);

        jScrollPane1.setHorizontalScrollBarPolicy(javax.swing.ScrollPaneConstants.HORIZONTAL_SCROLLBAR_NEVER);
        jScrollPane1.setViewportView(InputTextArea);

        thresholdValue.setFont(new java.awt.Font("Arial", 0, 11));
        thresholdValue.setText(" > 1");
        thresholdValue.setEnabled(false);
        thresholdValue.setMaximumSize(new java.awt.Dimension(31, 19));
        thresholdValue.setMinimumSize(new java.awt.Dimension(31, 19));

        jLabel15.setFont(new java.awt.Font("Arial", 0, 11));
        jLabel15.setForeground(new java.awt.Color(0, 51, 102));
        jLabel15.setText("Threshold value:");

        jLabel24.setFont(new java.awt.Font("Arial", 0, 11));
        jLabel24.setForeground(new java.awt.Color(0, 51, 102));
        jLabel24.setText("Search option?");

        searchOptionSelectionBox.setFont(new java.awt.Font("Arial", 0, 11));
        searchOptionSelectionBox.setModel(new javax.swing.DefaultComboBoxModel(new String[] { "More thorough", "Rearrange on one best tree", "Less thorough" }));

        jLabel25.setFont(new java.awt.Font("Arial", 0, 11));
        jLabel25.setForeground(new java.awt.Color(0, 51, 102));
        jLabel25.setText("Number of trees to save");

        numOfTreesSelectionBox.setText("10000");

        javax.swing.GroupLayout InputFrameLayout = new javax.swing.GroupLayout(InputFrame);
        InputFrame.setLayout(InputFrameLayout);
        InputFrameLayout.setHorizontalGroup(
            InputFrameLayout.createParallelGroup(javax.swing.GroupLayout.Alignment.LEADING)
            .addGroup(InputFrameLayout.createSequentialGroup()
                .addGap(30, 30, 30)
                .addGroup(InputFrameLayout.createParallelGroup(javax.swing.GroupLayout.Alignment.LEADING)
                    .addGroup(InputFrameLayout.createSequentialGroup()
                        .addComponent(progressBar, javax.swing.GroupLayout.PREFERRED_SIZE, 80, javax.swing.GroupLayout.PREFERRED_SIZE)
                        .addGap(245, 245, 245))
                    .addGroup(InputFrameLayout.createSequentialGroup()
                        .addGroup(InputFrameLayout.createParallelGroup(javax.swing.GroupLayout.Alignment.LEADING)
                            .addGroup(InputFrameLayout.createSequentialGroup()
                                .addGroup(InputFrameLayout.createParallelGroup(javax.swing.GroupLayout.Alignment.LEADING)
                                    .addGroup(InputFrameLayout.createParallelGroup(javax.swing.GroupLayout.Alignment.LEADING, false)
                                        .addComponent(jLabel27, javax.swing.GroupLayout.DEFAULT_SIZE, javax.swing.GroupLayout.DEFAULT_SIZE, Short.MAX_VALUE)
                                        .addComponent(bootstrapSelectBox, javax.swing.GroupLayout.PREFERRED_SIZE, 86, javax.swing.GroupLayout.PREFERRED_SIZE)
                                        .addGroup(InputFrameLayout.createSequentialGroup()
                                            .addGap(10, 10, 10)
                                            .addGroup(InputFrameLayout.createParallelGroup(javax.swing.GroupLayout.Alignment.LEADING)
                                                .addComponent(replicatesSelectionBox, javax.swing.GroupLayout.PREFERRED_SIZE, 51, javax.swing.GroupLayout.PREFERRED_SIZE)
                                                .addComponent(jLabel29))))
                                    .addComponent(jLabel3)
                                    .addComponent(jLabel8)
                                    .addComponent(BestTreeSelectionBox, javax.swing.GroupLayout.PREFERRED_SIZE, 81, javax.swing.GroupLayout.PREFERRED_SIZE)
                                    .addComponent(jLabel24)
                                    .addComponent(searchOptionSelectionBox, javax.swing.GroupLayout.PREFERRED_SIZE, 145, javax.swing.GroupLayout.PREFERRED_SIZE))
                                .addPreferredGap(javax.swing.LayoutStyle.ComponentPlacement.RELATED, 24, Short.MAX_VALUE)
                                .addGroup(InputFrameLayout.createParallelGroup(javax.swing.GroupLayout.Alignment.LEADING)
                                    .addComponent(consenseTypeSelectionBox, javax.swing.GroupLayout.PREFERRED_SIZE, javax.swing.GroupLayout.DEFAULT_SIZE, javax.swing.GroupLayout.PREFERRED_SIZE)
                                    .addComponent(jLabel20, javax.swing.GroupLayout.PREFERRED_SIZE, 88, javax.swing.GroupLayout.PREFERRED_SIZE)
                                    .addComponent(jLabel19)
                                    .addGroup(InputFrameLayout.createSequentialGroup()
                                        .addComponent(jLabel32)
                                        .addPreferredGap(javax.swing.LayoutStyle.ComponentPlacement.RELATED)
                                        .addComponent(mlfrac, javax.swing.GroupLayout.PREFERRED_SIZE, 63, javax.swing.GroupLayout.PREFERRED_SIZE))
                                    .addComponent(jLabel21, javax.swing.GroupLayout.PREFERRED_SIZE, 117, javax.swing.GroupLayout.PREFERRED_SIZE)
                                    .addComponent(rootedTreeSelectionBox, javax.swing.GroupLayout.PREFERRED_SIZE, 65, javax.swing.GroupLayout.PREFERRED_SIZE)))
                            .addGroup(InputFrameLayout.createSequentialGroup()
                                .addComponent(jLabel25)
                                .addGap(190, 190, 190))
                            .addGroup(InputFrameLayout.createSequentialGroup()
                                .addComponent(numOfTreesSelectionBox, javax.swing.GroupLayout.PREFERRED_SIZE, 113, javax.swing.GroupLayout.PREFERRED_SIZE)
                                .addGap(194, 194, 194))
                            .addGroup(InputFrameLayout.createSequentialGroup()
                                .addComponent(RunButton)
                                .addGap(14, 14, 14)
                                .addComponent(ResetButton)
                                .addGap(171, 171, 171))
                            .addGroup(InputFrameLayout.createSequentialGroup()
                                .addComponent(jLabel5)
                                .addGap(263, 263, 263))
                            .addGroup(InputFrameLayout.createSequentialGroup()
                                .addPreferredGap(javax.swing.LayoutStyle.ComponentPlacement.RELATED)
                                .addGroup(InputFrameLayout.createParallelGroup(javax.swing.GroupLayout.Alignment.LEADING)
                                    .addComponent(jLabel23)
                                    .addGroup(InputFrameLayout.createSequentialGroup()
                                        .addComponent(thresholdParsimonySelectionBox, javax.swing.GroupLayout.PREFERRED_SIZE, 86, javax.swing.GroupLayout.PREFERRED_SIZE)
                                        .addPreferredGap(javax.swing.LayoutStyle.ComponentPlacement.RELATED)
                                        .addComponent(jLabel15)
                                        .addPreferredGap(javax.swing.LayoutStyle.ComponentPlacement.RELATED)
                                        .addComponent(thresholdValue, javax.swing.GroupLayout.PREFERRED_SIZE, 31, javax.swing.GroupLayout.PREFERRED_SIZE))
                                    .addComponent(useTransversionSelectionBox, javax.swing.GroupLayout.PREFERRED_SIZE, 161, javax.swing.GroupLayout.PREFERRED_SIZE)
                                    .addComponent(jLabel11)
                                    .addComponent(SitesWeightedSelectionBox, javax.swing.GroupLayout.PREFERRED_SIZE, 86, javax.swing.GroupLayout.PREFERRED_SIZE)
                                    .addComponent(jLabel14)
                                    .addGroup(InputFrameLayout.createSequentialGroup()
                                        .addComponent(randomizeSelectionBox, javax.swing.GroupLayout.PREFERRED_SIZE, 86, javax.swing.GroupLayout.PREFERRED_SIZE)
                                        .addPreferredGap(javax.swing.LayoutStyle.ComponentPlacement.RELATED)
                                        .addComponent(jLabel16)
                                        .addPreferredGap(javax.swing.LayoutStyle.ComponentPlacement.RELATED)
                                        .addComponent(jumbleSelectionBox, javax.swing.GroupLayout.PREFERRED_SIZE, javax.swing.GroupLayout.DEFAULT_SIZE, javax.swing.GroupLayout.PREFERRED_SIZE))
                                    .addComponent(jLabel18)
                                    .addComponent(OutgroupRootSelectionBox, javax.swing.GroupLayout.PREFERRED_SIZE, 86, javax.swing.GroupLayout.PREFERRED_SIZE))
                                .addGap(102, 102, 102)))
                        .addGap(18, 18, 18))
                    .addComponent(jLabel13))
                .addGap(0, 0, 0)
                .addGroup(InputFrameLayout.createParallelGroup(javax.swing.GroupLayout.Alignment.LEADING, false)
                    .addComponent(jLabel6)
                    .addGroup(InputFrameLayout.createSequentialGroup()
                        .addComponent(jLabel30)
                        .addPreferredGap(javax.swing.LayoutStyle.ComponentPlacement.RELATED)
                        .addComponent(jLabel31))
                    .addComponent(jLabel33, javax.swing.GroupLayout.DEFAULT_SIZE, javax.swing.GroupLayout.DEFAULT_SIZE, Short.MAX_VALUE)
                    .addComponent(jScrollPane1, 0, 0, Short.MAX_VALUE)
                    .addComponent(jScrollPane2, javax.swing.GroupLayout.PREFERRED_SIZE, 565, javax.swing.GroupLayout.PREFERRED_SIZE))
                .addGap(49, 49, 49))
        );
        InputFrameLayout.setVerticalGroup(
            InputFrameLayout.createParallelGroup(javax.swing.GroupLayout.Alignment.LEADING)
            .addGroup(InputFrameLayout.createSequentialGroup()
                .addGroup(InputFrameLayout.createParallelGroup(javax.swing.GroupLayout.Alignment.LEADING)
                    .addGroup(InputFrameLayout.createSequentialGroup()
                        .addGap(20, 20, 20)
                        .addGroup(InputFrameLayout.createParallelGroup(javax.swing.GroupLayout.Alignment.BASELINE)
                            .addComponent(jLabel27)
                            .addComponent(jLabel19, javax.swing.GroupLayout.DEFAULT_SIZE, javax.swing.GroupLayout.DEFAULT_SIZE, Short.MAX_VALUE))
                        .addPreferredGap(javax.swing.LayoutStyle.ComponentPlacement.RELATED)
                        .addGroup(InputFrameLayout.createParallelGroup(javax.swing.GroupLayout.Alignment.LEADING)
                            .addGroup(javax.swing.GroupLayout.Alignment.TRAILING, InputFrameLayout.createSequentialGroup()
                                .addComponent(jLabel20, javax.swing.GroupLayout.PREFERRED_SIZE, 14, javax.swing.GroupLayout.PREFERRED_SIZE)
                                .addGap(1, 1, 1)
                                .addComponent(consenseTypeSelectionBox, javax.swing.GroupLayout.PREFERRED_SIZE, 17, javax.swing.GroupLayout.PREFERRED_SIZE)
                                .addPreferredGap(javax.swing.LayoutStyle.ComponentPlacement.RELATED)
                                .addGroup(InputFrameLayout.createParallelGroup(javax.swing.GroupLayout.Alignment.BASELINE)
                                    .addComponent(jLabel32, javax.swing.GroupLayout.PREFERRED_SIZE, 14, javax.swing.GroupLayout.PREFERRED_SIZE)
                                    .addComponent(mlfrac, javax.swing.GroupLayout.PREFERRED_SIZE, 19, javax.swing.GroupLayout.PREFERRED_SIZE))
                                .addPreferredGap(javax.swing.LayoutStyle.ComponentPlacement.RELATED)
                                .addComponent(jLabel21, javax.swing.GroupLayout.PREFERRED_SIZE, 14, javax.swing.GroupLayout.PREFERRED_SIZE)
                                .addPreferredGap(javax.swing.LayoutStyle.ComponentPlacement.RELATED))
                            .addGroup(InputFrameLayout.createSequentialGroup()
                                .addComponent(bootstrapSelectBox, javax.swing.GroupLayout.PREFERRED_SIZE, 17, javax.swing.GroupLayout.PREFERRED_SIZE)
                                .addPreferredGap(javax.swing.LayoutStyle.ComponentPlacement.RELATED)
                                .addComponent(jLabel29)
                                .addPreferredGap(javax.swing.LayoutStyle.ComponentPlacement.RELATED)
                                .addComponent(replicatesSelectionBox, javax.swing.GroupLayout.PREFERRED_SIZE, 16, javax.swing.GroupLayout.PREFERRED_SIZE)))
                        .addGroup(InputFrameLayout.createParallelGroup(javax.swing.GroupLayout.Alignment.LEADING)
                            .addGroup(InputFrameLayout.createSequentialGroup()
                                .addGap(8, 8, 8)
                                .addComponent(jLabel8)
                                .addPreferredGap(javax.swing.LayoutStyle.ComponentPlacement.RELATED)
                                .addComponent(BestTreeSelectionBox, javax.swing.GroupLayout.PREFERRED_SIZE, 17, javax.swing.GroupLayout.PREFERRED_SIZE)
                                .addPreferredGap(javax.swing.LayoutStyle.ComponentPlacement.RELATED)
                                .addComponent(jLabel24)
                                .addPreferredGap(javax.swing.LayoutStyle.ComponentPlacement.RELATED)
                                .addComponent(searchOptionSelectionBox, javax.swing.GroupLayout.PREFERRED_SIZE, 17, javax.swing.GroupLayout.PREFERRED_SIZE)
                                .addPreferredGap(javax.swing.LayoutStyle.ComponentPlacement.RELATED)
                                .addComponent(jLabel25)
                                .addPreferredGap(javax.swing.LayoutStyle.ComponentPlacement.RELATED)
                                .addComponent(numOfTreesSelectionBox, javax.swing.GroupLayout.PREFERRED_SIZE, javax.swing.GroupLayout.DEFAULT_SIZE, javax.swing.GroupLayout.PREFERRED_SIZE)
                                .addPreferredGap(javax.swing.LayoutStyle.ComponentPlacement.RELATED)
                                .addComponent(jLabel13, javax.swing.GroupLayout.PREFERRED_SIZE, 12, javax.swing.GroupLayout.PREFERRED_SIZE)
                                .addPreferredGap(javax.swing.LayoutStyle.ComponentPlacement.RELATED)
                                .addGroup(InputFrameLayout.createParallelGroup(javax.swing.GroupLayout.Alignment.BASELINE)
                                    .addComponent(thresholdParsimonySelectionBox, javax.swing.GroupLayout.PREFERRED_SIZE, 17, javax.swing.GroupLayout.PREFERRED_SIZE)
                                    .addComponent(jLabel15, javax.swing.GroupLayout.PREFERRED_SIZE, 12, javax.swing.GroupLayout.PREFERRED_SIZE)
                                    .addComponent(thresholdValue, javax.swing.GroupLayout.PREFERRED_SIZE, javax.swing.GroupLayout.DEFAULT_SIZE, javax.swing.GroupLayout.PREFERRED_SIZE)))
                            .addComponent(rootedTreeSelectionBox, javax.swing.GroupLayout.PREFERRED_SIZE, 17, javax.swing.GroupLayout.PREFERRED_SIZE)))
                    .addGroup(InputFrameLayout.createSequentialGroup()
                        .addContainerGap(111, Short.MAX_VALUE)
                        .addComponent(jLabel3)
                        .addGap(180, 180, 180)))
                .addPreferredGap(javax.swing.LayoutStyle.ComponentPlacement.RELATED)
                .addComponent(jLabel23)
                .addPreferredGap(javax.swing.LayoutStyle.ComponentPlacement.RELATED)
                .addComponent(useTransversionSelectionBox, javax.swing.GroupLayout.PREFERRED_SIZE, 17, javax.swing.GroupLayout.PREFERRED_SIZE)
                .addPreferredGap(javax.swing.LayoutStyle.ComponentPlacement.RELATED)
                .addComponent(jLabel11)
                .addPreferredGap(javax.swing.LayoutStyle.ComponentPlacement.RELATED)
                .addComponent(SitesWeightedSelectionBox, javax.swing.GroupLayout.PREFERRED_SIZE, 17, javax.swing.GroupLayout.PREFERRED_SIZE)
                .addPreferredGap(javax.swing.LayoutStyle.ComponentPlacement.RELATED)
                .addComponent(jLabel14)
                .addGap(6, 6, 6)
                .addGroup(InputFrameLayout.createParallelGroup(javax.swing.GroupLayout.Alignment.BASELINE)
                    .addComponent(randomizeSelectionBox, javax.swing.GroupLayout.PREFERRED_SIZE, 17, javax.swing.GroupLayout.PREFERRED_SIZE)
                    .addComponent(jLabel16)
                    .addComponent(jumbleSelectionBox, javax.swing.GroupLayout.PREFERRED_SIZE, 14, javax.swing.GroupLayout.PREFERRED_SIZE))
                .addPreferredGap(javax.swing.LayoutStyle.ComponentPlacement.RELATED)
                .addComponent(jLabel18)
                .addPreferredGap(javax.swing.LayoutStyle.ComponentPlacement.RELATED)
                .addComponent(OutgroupRootSelectionBox, javax.swing.GroupLayout.PREFERRED_SIZE, 18, javax.swing.GroupLayout.PREFERRED_SIZE)
                .addGap(54, 54, 54)
                .addGroup(InputFrameLayout.createParallelGroup(javax.swing.GroupLayout.Alignment.BASELINE)
                    .addComponent(RunButton)
                    .addComponent(ResetButton))
                .addPreferredGap(javax.swing.LayoutStyle.ComponentPlacement.RELATED)
                .addComponent(jLabel5)
                .addPreferredGap(javax.swing.LayoutStyle.ComponentPlacement.RELATED)
                .addComponent(progressBar, javax.swing.GroupLayout.PREFERRED_SIZE, javax.swing.GroupLayout.DEFAULT_SIZE, javax.swing.GroupLayout.PREFERRED_SIZE)
                .addGap(26, 26, 26))
            .addGroup(InputFrameLayout.createSequentialGroup()
                .addGap(20, 20, 20)
                .addGroup(InputFrameLayout.createParallelGroup(javax.swing.GroupLayout.Alignment.BASELINE)
                    .addComponent(jLabel30)
                    .addComponent(jLabel31))
                .addPreferredGap(javax.swing.LayoutStyle.ComponentPlacement.RELATED)
                .addComponent(jScrollPane1, javax.swing.GroupLayout.PREFERRED_SIZE, 384, javax.swing.GroupLayout.PREFERRED_SIZE)
                .addPreferredGap(javax.swing.LayoutStyle.ComponentPlacement.RELATED)
                .addComponent(jLabel6)
                .addPreferredGap(javax.swing.LayoutStyle.ComponentPlacement.RELATED)
                .addComponent(jScrollPane2, javax.swing.GroupLayout.PREFERRED_SIZE, 111, javax.swing.GroupLayout.PREFERRED_SIZE)
                .addPreferredGap(javax.swing.LayoutStyle.ComponentPlacement.RELATED)
                .addComponent(jLabel33)
                .addContainerGap(38, Short.MAX_VALUE))
        );

        javax.swing.GroupLayout layout = new javax.swing.GroupLayout(this);
        this.setLayout(layout);
        layout.setHorizontalGroup(
            layout.createParallelGroup(javax.swing.GroupLayout.Alignment.LEADING)
            .addGroup(layout.createSequentialGroup()
                .addComponent(InputFrame, javax.swing.GroupLayout.PREFERRED_SIZE, javax.swing.GroupLayout.DEFAULT_SIZE, javax.swing.GroupLayout.PREFERRED_SIZE)
                .addContainerGap(28, Short.MAX_VALUE))
        );
        layout.setVerticalGroup(
            layout.createParallelGroup(javax.swing.GroupLayout.Alignment.LEADING)
            .addGroup(layout.createSequentialGroup()
                .addComponent(InputFrame, javax.swing.GroupLayout.PREFERRED_SIZE, javax.swing.GroupLayout.DEFAULT_SIZE, javax.swing.GroupLayout.PREFERRED_SIZE)
                .addContainerGap(javax.swing.GroupLayout.DEFAULT_SIZE, Short.MAX_VALUE))
        );
    }// </editor-fold>//GEN-END:initComponents
    /************************************
     * @param evt ActionEvent
     *
     * Actions that take place when the
     * bootstrap selection box's
     * selected item changes.
     ***********************************/
    private void bootstrapSelectBoxActionPerformed(java.awt.event.ActionEvent evt) {//GEN-FIRST:event_bootstrapSelectBoxActionPerformed
        //Enable/Disable randomized selection box and jumble
        String boot = (String)bootstrapSelectBox.getSelectedItem();
        if (boot.contains("No")) {
            randomizeSelectionBox.setEnabled(true);
            randomizeSelectionBox.setSelectedIndex(1);
            jumbleSelectionBox.setEnabled(false);
            replicatesSelectionBox.setEnabled(false);
        } else {
            randomizeSelectionBox.setSelectedIndex(0);
            randomizeSelectionBox.setEnabled(false);
            replicatesSelectionBox.setEnabled(true);
            jumbleSelectionBox.setEnabled(true);
        }
}//GEN-LAST:event_bootstrapSelectBoxActionPerformed
    /**********************************
     * @param evt ActionEvent
     *
     * Actions that take place when
     * the best tree selection box's
     * selected item changes
     **********************************/
    private void BestTreeSelectionBoxActionPerformed(java.awt.event.ActionEvent evt) {//GEN-FIRST:event_BestTreeSelectionBoxActionPerformed
        if(((String)BestTreeSelectionBox.getSelectedItem()).equals("No")) {
            File intree = new File("./intree");
            if(!intree.exists()) {
                error.showMessageDialog(frame, "This option requires an intree file.\nPlease put an intree file in the current directory and try again.", "Warning!", javax.swing.JOptionPane.WARNING_MESSAGE);
                BestTreeSelectionBox.setSelectedIndex(0);
            }
            else 
            {
                searchOptionSelectionBox.setEnabled(false);
                numOfTreesSelectionBox.setEnabled(false);
                randomizeSelectionBox.setEnabled(false);
                jumbleSelectionBox.setEnabled(false);
            }
        }
        else
        {
            searchOptionSelectionBox.setEnabled(true);
            numOfTreesSelectionBox.setEnabled(true);
            randomizeSelectionBox.setEnabled(true);
            jumbleSelectionBox.setEnabled(true);
        }
                 
}//GEN-LAST:event_BestTreeSelectionBoxActionPerformed
 /***********************************************
   * Function to get selected items
   * from all of the comboboxes and text
   * areas, and set the corresponding
   * instances variables in DNA_Parsimony.java
   ***********************************************/
  public void getValues()
  {
        //bootstrapping
        String bootstrap = (String)bootstrapSelectBox.getSelectedItem();//get info from bootstrapping box
        if (bootstrap.equals("No")) {
            par.bootstrap = false;
            par.bootstrapNum = 0;
        }
        else {
            par.bootstrap = true;
            par.bootstrapNum = Integer.parseInt((String)replicatesSelectionBox.getSelectedItem());
        }
        //dnapars
        String bestTree = (String)BestTreeSelectionBox.getSelectedItem(); //get info from best tree box
        if(bestTree.contains("No"))
            par.bestTree = false;
        else
        {
            par.bestTree = true;
            String randomize = (String)randomizeSelectionBox.getSelectedItem(); //random input order of sequences?
            if (randomize.contains("No"))
                par.randomize = false;
            else
            {
                par.randomize = true;
                par.jumble = Integer.parseInt((String)jumbleSelectionBox.getSelectedItem()); //get jumble value
            }
            par.searchOption = (String)searchOptionSelectionBox.getSelectedItem(); //set the type of search
            try{
                par.numOfTrees = Double.parseDouble(numOfTreesSelectionBox.getText());
                if(par.numOfTrees <= 0.0)
                {
                    inputFlag = false;
                    itemsToFix += "Number of Trees - Enter a number greater than 0.\n";
                }
            }
            catch(Exception e){
                errorLog += "Warning: the number of trees to save value was not set.\n";
                errorLog += "Please enter a valid number greater than zero and try again.\n";
                inputFlag = false;
                itemsToFix += "Number of Trees - Enter a valid number greater than 0.\n";
            }

        }
        String useTrans = (String)useTransversionSelectionBox.getSelectedItem(); //should transversion pars be used?
        if (useTrans.contains("No"))
            par.useTrans = false;
        else
            par.useTrans = true;
        String weightedSites = (String)SitesWeightedSelectionBox.getSelectedItem(); //are the sights weighted
        if(weightedSites.contains("Yes"))
            par.sitesWeighted = true;
        else
            par.sitesWeighted = false;
        
        if(((String)thresholdParsimonySelectionBox.getSelectedItem()).equals("Yes"))
        {
            par.useThreshold = true;
            try{
                par.thresholdValue = Double.parseDouble(thresholdValue.getText());
                if(par.thresholdValue <= 1)
                {
                    inputFlag = false;
                    itemsToFix += "Threshold Value - Enter a number greater than 1.\n";
                }
            }
            catch (Exception e) {
                inputFlag = false;
                itemsToFix += "Threshold Value - Enter a valid number greater than 1.\n";
            }
        }
        else
        {
            par.useThreshold = false;
            par.thresholdValue = 0.0;
        }
        par.outgroupRoot = OutgroupRootSelectionBox.getSelectedIndex(); //get the index of the selected item
        //consensus
        par.consensusType = (String)consenseTypeSelectionBox.getSelectedItem(); //get consensus type
        if (par.consensusType.equals("Ml")) //set fraction(l) value
            try{
                par.mlfrac = Double.parseDouble(mlfrac.getText());
                if ((par.mlfrac < 0.5) || (par.mlfrac > 1.0))
                {
                   inputFlag = false;
                   itemsToFix += "Fraction(l) - Enter a valid fraction between .5 and 1.\n";
                }
            }
            catch(Exception e){
                inputFlag = false;
                itemsToFix += "Fraction(l) - Enter a valid fraction between .5 and 1\n";
            }
        String rooted = (String)rootedTreeSelectionBox.getSelectedItem();//are the trees rooted
        if(rooted.contains("No"))
            par.treesRooted = false;
        else
            par.treesRooted = true;
  }
    /***************************************
     * @param evt ActionEvent
     *
     * Actions that take place when the
     * run button is pressed.
     ***************************************/
    private void RunButtonActionPerformed(java.awt.event.ActionEvent evt) {//GEN-FIRST:event_RunButtonActionPerformed
        //actions to show that program is running
        setCursor(java.awt.Cursor.getPredefinedCursor(java.awt.Cursor.WAIT_CURSOR));
        RunButton.setEnabled(false); //disable the run button until current execution finishes
        progressBar.setMinimum(0);//set the progress bar
        progressBar.setValue(0);
        progressBar.setMaximum(100); //set max value
        StatusTextArea.setText(""); //clear output window
        errorLog = ""; //clear errorLog
        itemsToFix = "The following item(s) prevented the program from running:\n"; //clear items to fix
        inputFlag = true; //reset inputFlag

        input = InputTextArea.getText(); //retrieve text from input window
        if (input.equals(""))
        {
            inputFlag = false;
            itemsToFix += "Input Window - Please enter a sequence.\n";
        }
        getValues(); //set the values that the parsimony tree class will need
        //delete files that may be present from past runs
        File output = new File("./outfile");
        output.delete();
        File outtree = new File("./outtree");
        outtree.delete();
        //write input to infile
        File inputFile = new File("./infile");
        try {
            FileWriter writer = new FileWriter(inputFile);
            writer.write(input);
            writer.close();
        }catch (IOException e) { System.err.println("Caught IOException: " + e.getMessage());}

        if(inputFlag) //if no problems with input
        {
            //create a new worker thread
            Task task = new Task();
            task.execute();
            progressBar.setStringPainted(true);
            progressBar.setValue(0);
        }
        else
        {
            error.showMessageDialog(frame, itemsToFix, "Run failed",javax.swing.JOptionPane.INFORMATION_MESSAGE);
            RunButton.setEnabled(true);
            setCursor(null); //turn off the wait cursor
        }
}//GEN-LAST:event_RunButtonActionPerformed
    /*******************************
     * @param evt ActionEvent
     *
     * Actions that take place when
     * the SitesWeightedSelectionBox's
     * selected item changes.
     *******************************/
    private void SitesWeightedSelectionBoxActionPerformed(java.awt.event.ActionEvent evt) {//GEN-FIRST:event_SitesWeightedSelectionBoxActionPerformed
        if(((String)SitesWeightedSelectionBox.getSelectedItem()).equals("Yes")) {
            File weights = new File("./weights");
            if (!weights.exists()) {
                error.showMessageDialog(frame, "This option requires a weights file. \nPlease put a weights file in the current directory and try again.", "Warning!",javax.swing.JOptionPane.WARNING_MESSAGE);
                SitesWeightedSelectionBox.setSelectedIndex(0);
            }
        }
}//GEN-LAST:event_SitesWeightedSelectionBoxActionPerformed
    /***************************************
     * @param evt ActionEvent
     *
     * Actions that take place when
     * the thresholdParsimonySelectionBox's
     * selected item changes.
     ***************************************/
    private void thresholdParsimonySelectionBoxActionPerformed(java.awt.event.ActionEvent evt) {//GEN-FIRST:event_thresholdParsimonySelectionBoxActionPerformed
        if(((String)thresholdParsimonySelectionBox.getSelectedItem()).equals("Yes"))
            thresholdValue.setEnabled(true);
        else
            thresholdValue.setEnabled(false);
}//GEN-LAST:event_thresholdParsimonySelectionBoxActionPerformed
    /**************************************
     * @param evt ActionEvent
     *
     * Actions that take place when
     * the consenseTypeSelectionBox's
     * selected item changes.
     **************************************/
    private void consenseTypeSelectionBoxActionPerformed(java.awt.event.ActionEvent evt) {//GEN-FIRST:event_consenseTypeSelectionBoxActionPerformed
        if(((String)consenseTypeSelectionBox.getSelectedItem()).equals("Ml"))
            mlfrac.setEnabled(true);
        else
            mlfrac.setEnabled(false);
}//GEN-LAST:event_consenseTypeSelectionBoxActionPerformed
    /*************************************
     * @param evt ActionEvent
     *
     * Actions that take place when the
     * OutgroupRootSelectionBox's selected
     * item changes.
     *************************************/
    private void OutgroupRootSelectionBoxActionPerformed(java.awt.event.ActionEvent evt) {//GEN-FIRST:event_OutgroupRootSelectionBoxActionPerformed

        int numOfSeq = 0;
        //if outgroup is to be selected... get input
        if ((OutgroupRootSelectionBox.getSelectedItem() != null) && (((String)OutgroupRootSelectionBox.getSelectedItem()).equals("Other..."))) {
            java.util.Scanner scan = new java.util.Scanner(InputTextArea.getText());
            //check to see if input has been placed in the text area
            if (!InputTextArea.getText().equals("")) {
                OutgroupRootSelectionBox.removeItemAt(1); //remove "Other..." option
                try{numOfSeq = scan.nextInt();} //get the number of sequences
                catch(Exception e) {
                    OutgroupRootSelectionBox.addItem("Other...");
                }

                scan.nextLine(); //skip the next line
                int i = 0; //iteration count variable
                while (numOfSeq > i) {
                    //add sequences to the selection box
                    OutgroupRootSelectionBox.addItem(scan.next());
                    scan.nextLine();
                    i++;
                }
                OutgroupRootSelectionBox.setSelectedIndex(1); //highlight first sequence

            }
        }
}//GEN-LAST:event_OutgroupRootSelectionBoxActionPerformed
    /****************************************
     * @param evt ActionEvent
     *
     * Actions that take place when the reset
     * button is pressed.
     ****************************************/
    private void ResetButtonActionPerformed(java.awt.event.ActionEvent evt) {//GEN-FIRST:event_ResetButtonActionPerformed
        // when reset button is pressed...
        randomizeSelectionBox.setEnabled(false);
        thresholdValue.setEnabled(false);
        thresholdValue.setText("> 1");
        numOfTreesSelectionBox.setText("10000");
        useTransversionSelectionBox.setSelectedIndex(0);
        searchOptionSelectionBox.setSelectedIndex(0);
        bootstrapSelectBox.setSelectedIndex(0);
        BestTreeSelectionBox.setSelectedIndex(0);
        useTransversionSelectionBox.setSelectedIndex(0);
        SitesWeightedSelectionBox.setSelectedIndex(0);
        thresholdParsimonySelectionBox.setSelectedIndex(0);
        randomizeSelectionBox.setSelectedIndex(0);
        consenseTypeSelectionBox.setSelectedIndex(0);
        rootedTreeSelectionBox.setSelectedIndex(0);
        jumbleSelectionBox.setSelectedIndex(0);
        while (OutgroupRootSelectionBox.getItemCount() > 0)
            OutgroupRootSelectionBox.removeItemAt(0);
        OutgroupRootSelectionBox.addItem((Object)"None");
        OutgroupRootSelectionBox.addItem((Object)"Other...");
        OutgroupRootSelectionBox.setSelectedIndex(0);
        StatusTextArea.setText("");
        InputTextArea.setText("");
        //       if (PhylipUI.tabs.getTabCount() == 2)
        //           PhylipUI.tabs.removeTabAt(1); //remove displayed consensus tree
        replicatesSelectionBox.setSelectedIndex(0);
        errorLog = "";
        mlfrac.setText("{1>#>.5}");
}//GEN-LAST:event_ResetButtonActionPerformed
    /***************************************
     * @param evt ActionEvent
     *
     * Actions that take place when the
     * randomizeSelectionBox's selected
     * item changes.
     ***************************************/
    private void randomizeSelectionBoxActionPerformed(java.awt.event.ActionEvent evt) {//GEN-FIRST:event_randomizeSelectionBoxActionPerformed
        if(((String)randomizeSelectionBox.getSelectedItem()).equals("No"))
            jumbleSelectionBox.setEnabled(false);
        else
            jumbleSelectionBox.setEnabled(true);
    }//GEN-LAST:event_randomizeSelectionBoxActionPerformed
/******************************************
  * The worker thread that executes when
  * the application runs.
  ******************************************/
  class Task extends javax.swing.SwingWorker<Void, Void>
  {
    //Main task. Executed in background thread.
    @Override
    public Void doInBackground()
    {
        //Initialize progress property.
        setProgress(0);

       Thread t = new Thread(par);
       t.start();
       try{t.join();} //wait for thread to finish execution
       catch (InterruptedException e) {System.err.println(e.getMessage());};
       //check if run was successful
       if (par.errorLog.equals("") && errorLog.equals(""))
       {
           StatusTextArea.setText("Program ran successfully! Tree is built and stored in PGIGenFiles/DNA/Pars as outtree3.");
           //get input from the outtree to display
           try {
               String imageName="plotfile";
               File input = new File(imageName);
               java.awt.image.BufferedImage image = javax.imageio.ImageIO.read(input);
               String imageName1="./PGIGenFiles/DNA/Pars/plot.jpg";
               File output = new File(imageName1);
               javax.imageio.ImageIO.write(image, "jpg", output);
           }
           catch(FileNotFoundException e){System.out.println("Error:"+e.getMessage());}
           catch(IOException e){System.out.println("Error:"+e.getMessage());}
           catch(Exception e){System.out.println(e.getMessage());}
           javax.swing.ImageIcon icon = new javax.swing.ImageIcon("./PGIGenFiles/DNA/Pars/plot.jpg");
           tempLabel.setIcon(icon);
           System.out.println("icon: " + icon);
           //delete the intree so there is no confusion later
           File intree = new File ("./intree");
           intree.delete();
           //display the generated trees
           OuttreeTextArea.setText(copyToString(new File("./PGIGenFiles/DNA/Pars/outtree3")));
           //get only the consensus tree part of the outtree file
           String outfile = copyToString(new File("./PGIGenFiles/DNA/Pars/outfile3"));
           String displayOutfile = "CONSENSUS TREE:\n";
           java.util.Scanner scan = new java.util.Scanner(outfile);
           while (scan.hasNext())
           {
                if(scan.nextLine().contains("CONSENSUS TREE"))
                    while(scan.hasNext())
                        displayOutfile += scan.nextLine() + "\n";
           }
           OutfileTextArea.setText(displayOutfile);
           PhylipUI.tabs.addTab("Generated Parsimony Tree - Text", OutputOutfile);
           PhylipUI.tabs.setTabComponentAt(PhylipUI.tabs.indexOfTab("Generated Parsimony Tree - Text"),
                   new PhylipUI.tabButton("Generated Parsimony Tree - Text"));
           PhylipUI.tabs.addTab("Generated Parsimony Tree - Drawtree", OutputPanel);
           int index = PhylipUI.tabs.indexOfTab("Generated Parsimony Tree - Drawtree");
           PhylipUI.tabs.setTabComponentAt(index, new PhylipUI.tabButton(PhylipUI.tabs.getTitleAt(index)));
           PhylipUI.tabs.addTab("Generated Parsimony Tree - Outtree", OutputOuttree);
           PhylipUI.tabs.setTabComponentAt(PhylipUI.tabs.indexOfTab ("Generated Parsimony Tree - Outtree"),
                   new PhylipUI.tabButton("Generated Parsimony Tree - Outtree"));
       }
       else
           StatusTextArea.setText("One or more errors prevented the run from being successful.\n" + par.errorLog + errorLog);

       BestTreeSelectionBox.setSelectedIndex(0);
       return null;
     }

    //Executed in event dispatching thread
    @Override
    public void done() {
        RunButton.setEnabled(true);
        setCursor(null); //turn off the wait cursor
        progressBar.setValue(0);
        progressBar.setStringPainted(false);
      }
   }
  /*****************************************
  * @param i int representing the current
  * percentage complete.
  *
  * Sets the current value of the progress
  * bar.
  *****************************************/
  public static void setProgress(int i)
  {
     progressBar.setValue(i);
  }
  /******************************************
   * @param source File
   * @return String
   *
   * Takes a file and returns a String of the
   * file.
   *******************************************/
  String copyToString(File source){

       String temp ="";
       String target ="";
        try {
           BufferedReader in = new BufferedReader(new FileReader(source));
           while ((temp = in.readLine()) != null) {
               target += temp + "\n";
        }
        in.close();
        } catch (IOException e) {}
        return target;
    }

    // Variables declaration - do not modify//GEN-BEGIN:variables
    private javax.swing.JComboBox BestTreeSelectionBox;
    public static javax.swing.JPanel InputFrame;
    public static javax.swing.JEditorPane InputTextArea;
    private javax.swing.JTextArea OutfileTextArea;
    private javax.swing.JComboBox OutgroupRootSelectionBox;
    public static javax.swing.JPanel OutputOutfile;
    public static javax.swing.JPanel OutputOuttree;
    public static javax.swing.JPanel OutputPanel;
    private javax.swing.JTextArea OuttreeTextArea;
    private javax.swing.JButton ResetButton;
    private javax.swing.JButton RunButton;
    private javax.swing.JComboBox SitesWeightedSelectionBox;
    private javax.swing.JEditorPane StatusTextArea;
    private javax.swing.JComboBox bootstrapSelectBox;
    private javax.swing.JComboBox consenseTypeSelectionBox;
    private javax.swing.JOptionPane error;
    private javax.swing.JFrame frame;
    private javax.swing.JLabel jLabel10;
    private javax.swing.JLabel jLabel11;
    private javax.swing.JLabel jLabel13;
    private javax.swing.JLabel jLabel14;
    private javax.swing.JLabel jLabel15;
    private javax.swing.JLabel jLabel16;
    private javax.swing.JLabel jLabel18;
    private javax.swing.JLabel jLabel19;
    private javax.swing.JLabel jLabel20;
    private javax.swing.JLabel jLabel21;
    private javax.swing.JLabel jLabel23;
    private javax.swing.JLabel jLabel24;
    private javax.swing.JLabel jLabel25;
    private javax.swing.JLabel jLabel27;
    private javax.swing.JLabel jLabel29;
    private javax.swing.JLabel jLabel3;
    private javax.swing.JLabel jLabel30;
    private javax.swing.JLabel jLabel31;
    private javax.swing.JLabel jLabel32;
    private javax.swing.JLabel jLabel33;
    private javax.swing.JLabel jLabel5;
    private javax.swing.JLabel jLabel6;
    private javax.swing.JLabel jLabel7;
    private javax.swing.JLabel jLabel8;
    private javax.swing.JLabel jLabel9;
    private javax.swing.JScrollPane jScrollPane1;
    private javax.swing.JScrollPane jScrollPane2;
    private javax.swing.JScrollPane jScrollPane3;
    private javax.swing.JScrollPane jScrollPane4;
    private javax.swing.JComboBox jumbleSelectionBox;
    private javax.swing.JTextField mlfrac;
    private javax.swing.JTextField numOfTreesSelectionBox;
    public static javax.swing.JProgressBar progressBar;
    private javax.swing.JComboBox randomizeSelectionBox;
    private javax.swing.JComboBox replicatesSelectionBox;
    private javax.swing.JComboBox rootedTreeSelectionBox;
    private javax.swing.JComboBox searchOptionSelectionBox;
    private javax.swing.JLabel tempLabel;
    private javax.swing.JComboBox thresholdParsimonySelectionBox;
    private javax.swing.JTextField thresholdValue;
    private javax.swing.JComboBox useTransversionSelectionBox;
    // End of variables declaration//GEN-END:variables
    //additional variables
    String errorLog = "";
    String input = "";
    DNA_Parsimony par = new DNA_Parsimony();
    boolean inputFlag = true;
    String itemsToFix = "The following item(s) prevented the program from running:\n";
}
