# Supplementary material for: JCoDA: a tool for detecting evolutionary selection
Source: BMC Bioinformatics. 2010 May 27;11:284. doi: 10.1186/1471-2105-11-284 (PMC2887424; doi:10.1186/1471-2105-11-284)
Supplement: Additional file 6 — Zipped archive that contains all JCoDA source code and executable jar files. [file 1471-2105-11-284-S6.ZIP › JCoDA/src/dNdSHolder.java]

/**
 * Write a description of class dNdSHolder here.
 * 
 * @author (your name) 
 * @version (a version number or a date)
 */
public class dNdSHolder
{
    
    // instance variables - replace the example below with your own
    private String seq1;  //first sequence 
    private String seq2; // second sequence
    private String model;
    private double[] dNdSScores; // array of sliding window dnds sequences
    private double dNdSOverall; // over dnds
    private String dNdSMethod; //contains the method used to calculate dNdS (i.e. Nei, Yang,etc)    
    private int window, jump;
    
    /**
     * Constructor for objects of class dNdSHolder
     */
    public dNdSHolder(String seq1, String seq2, double[] dNdSScores)
    {
       this.seq1 = seq1;
       this.seq2 = seq2;
       this.dNdSScores = dNdSScores;
    }
    public dNdSHolder(String model, double[] dNdSScores)
    {
        this.model = model;
        this.dNdSScores = dNdSScores;
    }    
    public String getdNdSMethod()
    {
    return dNdSMethod;
    }
    public String getModel()
    {
        // put your code here
        return model;
    }
    public String getSeq1()
    {
        // put your code here
        return seq1;
    }
        public String getSeq2()
    {
        // put your code here
        return seq2;
    }
    public double[] getdNdSScores()
    {
        return dNdSScores; //array of sliding window dnds scores
    }
    public double dNdSOverall()    
    {
        return dNdSOverall; //non-sliding window dnds score
    }
    public String getInfo()
    {
    return "Sequence 1:," + seq1 + "\r\nSequence 2:," + seq2;
    }
    public void setWindow(int $window)
    {
        this.window = $window;
    }
    public int getWindow()
    {
        return window;
    }
    public void setJump(int $jump)
    {
        this.jump = $jump;
    }
    public int getJump()
    {
        return jump;
    }
    public void setdNdSOverall(double $dNdSOverall)
    {
        this.dNdSOverall = $dNdSOverall;
    }
    public double getdNdSOverall()
    {
        return dNdSOverall;
    }
}
