# Supplementary material for: JCoDA: a tool for detecting evolutionary selection
Source: BMC Bioinformatics. 2010 May 27;11:284. doi: 10.1186/1471-2105-11-284 (PMC2887424; doi:10.1186/1471-2105-11-284)
Supplement: Additional file 6 — Zipped archive that contains all JCoDA source code and executable jar files. [file 1471-2105-11-284-S6.ZIP › JCoDA/src/DoCodonDelimAlignment.java]

import org.biojava.bio.symbol.*;
import org.biojava.bio.seq.*;

/**
 * Write a description of class DoCodonDelimAlignment here.
 * 
 * @author Steve Steinway
 * @version (a version number or a date)
 */
public class DoCodonDelimAlignment
{
    // instance variables - replace the example below with your own
    private String FastAText, FastAProt, FastADNA; //text in FastA format inputted by user
    private static ProteinDNA[] seqArray; 
    private static int numSeq;
    private static SymbolList tempSymb;     //holds symbol list
    private static String tempName;             //holds sequence name;
    private static String tempProt;             //holds protein sequence
    private static String tempDNA;              //hold dna sequence
    private static String tempString;           //generic string
    private static Sequence tempDnaSeq;         //generic sequence
    private static Sequence tempSequence;           //generic sequence
    private static AlignProtDna tempAlign;      //holds an individual aligned protein and dna sequence
    private String jobStatus; //tells you if codon delimited alignment was successful or failure
    private AlignProtDna[] alignArray ;
    private String outputCoDA = ""; // alignment in CoDA format
    private Boolean preAlnFlag;
    /**
     * Constructor for objects of class DoCodonDelimAlignment
     */
    public DoCodonDelimAlignment(String FastAText, Boolean preAlnFlag)
    {
        this.FastAText = FastAText;
	this.preAlnFlag = preAlnFlag;
    }
    
    public DoCodonDelimAlignment(String FastADNA, String FastAProt, Boolean preAlnFlag)
    {
	    this.FastADNA = FastADNA;
	    this.FastAProt = FastAProt;
	    this.preAlnFlag = preAlnFlag;
    }

    /**
     * An example of a method - replace this comment with your own
     * 
     * @param  y   a sample parameter for a method
     * @return     the sum of x and y 
     */
    public String doWork()
    {
        try
        {
	    if (preAlnFlag == false)
	    {
		    FastAScan tempScan = new FastAScan (FastAText);
		    seqArray = tempScan.makeArray();
		    numSeq = tempScan.getCount();
                           
		    //creates new instance of alignArray
		    alignArray = new AlignProtDna[numSeq];
                                                            
		    //creates ClustalAlign instance
		    ClustalAlign alSequences = new ClustalAlign("./alignment/AlignmentFile");
                    
		    //loads the protein sequences into the ClustalAlign instance    
		    for(int x = 0; x < numSeq; x++)
		    {
			    tempSymb = (SymbolList)seqArray[x].getProtSeq();
			    tempProt = tempSymb.seqString();
			    tempName = seqArray[x].getName();
			    alSequences.addSequence(ProteinTools.createProteinSequence(tempProt, tempName));
		    }
                    
		    //perform alignment.
		    alSequences.doMultAlign();
                    
		    SequenceIterator it = alSequences.getIterator();
                                        
		    //this follwoing set of loops correctly creates codon-delmiited aligned
		    //objects and stores them in an aligned array
		    int count = 0;
		    while (it.hasNext())                    
		    {
			    Sequence seq = it.nextSequence();
			    //  System.out.println("count " + count + ": " + seq);
			    tempName = seq.getName();

			    for (int x=0; x<numSeq; x++)
			    {
				    if (seqArray[x].getName().equals(tempName))
				    {
					    //takes protein sequence and converts to string                             
					    tempSymb = (SymbolList)seq;
					    tempProt = tempSymb.seqString();
                                
					    //takes dna sequence and converts to string
					    //System.out.println("tempDnaSeq.." + tempDnaSeq);
					    tempDnaSeq = seqArray[x].getDnaSeq();

					    tempSymb = (SymbolList)tempDnaSeq;
					    tempDNA = tempSymb.seqString();
					    //   System.out.println("eeeee " + tempDNA);       
					    //creates new aligned protein and dna object
					    tempAlign = new AlignProtDna(tempName, tempProt, tempDNA);
                                
					    //jumps out of inner "for" loop
					    alignArray[count] = tempAlign;
					    x = numSeq;
				    }
			    }
			    count++;    //increases alignArray index after properly added
		    }
	    }
	    
	    else if (preAlnFlag == true)
	    {
		    PreAlnFastAScan tempScan = new PreAlnFastAScan (FastAProt, FastADNA);
		    alignArray = tempScan.makeAlnArray();
		    numSeq = tempScan.getCount();
	    }
	    
                    
            //finds the longest string in the aligned array.
            //causes the correct number of lines to be generated for output
            int longest = 0;
            for(int x = 0; x < numSeq; x++)
            {   
                tempProt = alignArray[x].getAProt();
                if (tempProt.length() > longest)
                longest = tempProt.length();
                        
                tempDNA = alignArray[x].getADna();
                if (tempDNA.length() > longest)
                longest = tempDNA.length();
            }           
            int repeat = longest/60;
                    
            //prints full lines up to full length of line
            //actual multi-variable CoDA output
       
        
            for (int x = 0; x < numSeq; x++)
            {
                outputCoDA = outputCoDA.concat(alignArray[x].getName() + "\t" + alignArray[x].getADna().substring(0, alignArray[x].getADna().length()) + "\n");
                outputCoDA = outputCoDA.concat("\t\t" + alignArray[x].getAProt().substring(0, alignArray[x].getAProt().length()) + "\n");
               // System.out.println("alignArray[x].getADna = " + alignArray[x].getADna() + "\n");
            }    
            
            
        }
        catch (Throwable t)
        {
            t.printStackTrace();
            jobStatus = "Error doing Codon Delimited Alignment!";
            return jobStatus;

        }
    return jobStatus = "Codon delimited alignment successfully created!";
    }
    public AlignProtDna[] getAlignArray()
    {   
        return alignArray; 
    }
    public int getNumSeq()
    {
        return numSeq;
    }
    public String getoutputCoDA()
    {
        return outputCoDA; 
    }
}   
