# Supplementary material for: JCoDA: a tool for detecting evolutionary selection
Source: BMC Bioinformatics. 2010 May 27;11:284. doi: 10.1186/1471-2105-11-284 (PMC2887424; doi:10.1186/1471-2105-11-284)
Supplement: Additional file 6 — Zipped archive that contains all JCoDA source code and executable jar files. [file 1471-2105-11-284-S6.ZIP › JCoDA/src/FastAScan.java]

//======================================================
//  Chris Laucius
//  FastAScan.java
//======================================================
import java.util.Scanner;
import java.io.*;
import org.biojava.bio.seq.*;
import org.biojava.bio.symbol.*;

public class FastAScan
{
    private String fastA;
    private ProteinDNA[] protDna = new ProteinDNA[100];
    private int count = 0;
    
    public FastAScan (String tempFastA)
    {
        fastA  = tempFastA;
    }
    
    public ProteinDNA[] makeArray () 
    {
        
        String temp = ""; 
        String tempName = "";
        String tempSequence = "";
        int index = 0;
        
        
        Scanner fileScan = new Scanner (fastA);
        
        tempName = fileScan.nextLine();
        
        Scanner lineScan = new Scanner(tempName);
        tempName = lineScan.next();
        
      //  tempName = tempName.replace(" ", "_");
        
        
        while (fileScan.hasNext())
        {
            temp = fileScan.nextLine();
            if (temp.startsWith(">"))
            {
                tempSequence = tempSequence.replace(" ", "");
                tempSequence = tempSequence.replace("\t", "");
                if(tempName.length() >= 11)
                    tempName = tempName.substring(1, 9);
                else
                {
                    tempName = tempName + "            "; //12 spaces normally, make to 14 since i changed name length to 8 characters???
                   // tempName = tempName.replace(" ", "_");
                    tempName = tempName.substring(1, 9);
                }
                
                protDna[index] = new ProteinDNA(tempName, tempSequence);
                count++;
                
                tempName = temp;
                
                Scanner lineScan2 = new Scanner(temp);
                tempName = lineScan2.next();
                
                tempSequence = "";
                index++;
            }
            
            else
                tempSequence = tempSequence + temp;
        }
        
        
        tempSequence = tempSequence.replace(" ", "");
        if(tempName.length() >= 9)
        {
       //     tempName = tempName.replace(" ", "_");
            tempName = tempName.substring(1, 9);
        }
        else
        {
         //   tempName = tempName.replace(" ", "_");
            tempName = tempName + "            ";
            tempName = tempName.substring(1, 9);
        }
        
        protDna[index] = new ProteinDNA(tempName, tempSequence);
        count++;
        
        return protDna;
    }
    
    public String getFasta()
    {
        return fastA;
    }
    
    public int getCount()
    {
        return count;
    }
    

}
