# Supplementary material for: JCoDA: a tool for detecting evolutionary selection
Source: BMC Bioinformatics. 2010 May 27;11:284. doi: 10.1186/1471-2105-11-284 (PMC2887424; doi:10.1186/1471-2105-11-284)
Supplement: Additional file 6 — Zipped archive that contains all JCoDA source code and executable jar files. [file 1471-2105-11-284-S6.ZIP › JCoDA/src/graphPanel.java]

import java.awt.*;
import java.util.*;
import javax.swing.*;
import javax.swing.border.*;
import org.jfree.chart.*;

public class graphPanel extends JPanel
{
    private JPanel resultGraphPane;
    ChartPanel chartpanel;
    private JLabel outputLabel;
    private JScrollPane scrollPane;
    public graphPanel(){}
    
    public void setOutput(ChartPanel cp)
    {
        chartpanel = cp;
       // chartpanel.setPreferredSize(new Dimension(50,50));
        
        setLayout (new BoxLayout (this, BoxLayout.Y_AXIS));
        
        //outputLabel = new JLabel ("Graph:");
        //outputLabel.setAlignmentX (Component.LEFT_ALIGNMENT);
        
        chartpanel.setVisible(true);
        //resultGraphPane.setEditable(false);
        chartpanel.setAlignmentX (Component.LEFT_ALIGNMENT);
        
        scrollPane = new JScrollPane(chartpanel, ScrollPaneConstants.VERTICAL_SCROLLBAR_AS_NEEDED, ScrollPaneConstants.HORIZONTAL_SCROLLBAR_AS_NEEDED);
        
        //add (Box.createRigidArea (new Dimension (0, 10)));
        //add (outputLabel);
        //add (Box.createRigidArea (new Dimension (0, 10)));
        add (scrollPane, BorderLayout.CENTER);
    }

    public void reset()
    {
        remove(chartpanel);
        remove (scrollPane);
        validate();
    }

}
