# Supplementary material for: JCoDA: a tool for detecting evolutionary selection
Source: BMC Bioinformatics. 2010 May 27;11:284. doi: 10.1186/1471-2105-11-284 (PMC2887424; doi:10.1186/1471-2105-11-284)
Supplement: Additional file 6 — Zipped archive that contains all JCoDA source code and executable jar files. [file 1471-2105-11-284-S6.ZIP › JCoDA/src/JCoda.java]

import java.util.*;
import java.io.*;
import java.util.regex.Pattern;
public class JCoda
{
    private DoCodonDelimAlignment codonDelimAlign; // does codon delimited alignment
    private boolean preAlnFlag;
    private String tempFasta, tempFastaProt, tempFastaDNA;
    private  LineGraph lg;
    private LineGraph sites_lg;
    private LineGraph advanced_lg;
    //private BarChart bc;
    private ConvertAln aln;
    private ConvertPhylipNonI phy;
    private ConvertPhylipNonII phy2;
    private SlidingWindowdNdS swd; // does sliding window dnds
    private dNdSHolder[] dNdSHolderArray;
    private int numseq; //the number of sequences inputted
    private int comparisons; //the number of pairwise dn/ds scores that can be produced from the sequences
    private String[] calculationNames; //holds the name of each pairwise calculation
    private AlignProtDna[] alignedSequences;
    ArrayList<String> sequenceNames = new ArrayList();
    private Writer output;
    private RtProcess runPamlSitesMethod = new RtProcess("./paml/sites_method/codeml.exe");
    private Scanner sc;
    private File sitesmethod_output = new File("./paml/sites_method/rst");
    private ArrayList<Double> bebList;
    private ArrayList<Double> deviationList;
    private Writer sliding_window_csv_writer;
    private String LRT_DATA_SITES;
    private String LRT_DATA_ADVANCED;
    private String advOptionsOutfileLRT;
    private Scanner lineScanner;  
    private String model_regex;
    private String sitesModel;
    
    public JCoda (boolean preAlnFlag, String tempFasta)
    {
        this.preAlnFlag = preAlnFlag;
        this.tempFasta = tempFasta;
    }

    public JCoda (boolean preAlnFlag, String tempFastaProt, String tempFastaDNA)
    {
        this.preAlnFlag = preAlnFlag;
        this.tempFastaProt = tempFastaProt;
        this.tempFastaDNA = tempFastaDNA;
    }

    public void doCodonDelimAlignStuff()
    {
        try
        {
            //retrieves text input by user
            if (preAlnFlag == false)
            {
                codonDelimAlign = new DoCodonDelimAlignment(tempFasta, preAlnFlag);
                codonDelimAlign.doWork();
            }
            // for pre-aligned sequences
            else if (preAlnFlag == true)
            {
                codonDelimAlign = new DoCodonDelimAlignment(tempFastaDNA, tempFastaProt, preAlnFlag);
                codonDelimAlign.doWork();
            }
                numseq = codonDelimAlign.getNumSeq();
                comparisons = (numseq*(numseq-1)/2);
                alignedSequences = codonDelimAlign.getAlignArray();

        for(int i=0; i<alignedSequences.length; i++)
            System.out.println(alignedSequences[i]);

                calculationNames = new String[comparisons];
                int calculationNameIndex = 0;
                System.out.println("Possible calculations:");
                for (int i=0; i<numseq-1; i++)
                {
                    for (int j=(i+1); j<numseq; j++)
                    {
                        calculationNames[calculationNameIndex] = alignedSequences[i].getName()
                        + " vs " + alignedSequences[j].getName();
                        System.out.println(calculationNameIndex + " " + alignedSequences[i].getName() + " vs " + alignedSequences[j].getName());
                        calculationNameIndex++;
                    }
                }
                    //System.out.println("numseq" + numseq);

                   // System.out.println("comparisons" + comparisons);
                   //dndsHolder[] holds all pairwise dnds scores
                   aln = new ConvertAln (codonDelimAlign.getAlignArray(), codonDelimAlign.getNumSeq());
           phy = new ConvertPhylipNonI (codonDelimAlign.getAlignArray(), codonDelimAlign.getNumSeq());
           phy2 = new ConvertPhylipNonII (codonDelimAlign.getAlignArray(), codonDelimAlign.getNumSeq());
           }
           catch (Throwable t)
           {
             //   BioGUI.statusLabel.setText("Unknown Error.  Recheck data test2.");
               t.printStackTrace();
           }

        }

        public void doSitesStuff(Object selectedSitesModel)
        {
            System.out.println("# of aligned seqs:" + alignedSequences[0].getName());

            //converts sequences to phylip format for PAML
            System.out.println("pre-conversion format:\n" + alignedSequences[0].getName());
            ConvertPhylipNonI phylipConversion = new ConvertPhylipNonI (alignedSequences, alignedSequences.length);
            //phylipConversion.convert();
            try
            {
                output = new BufferedWriter( new FileWriter("./paml/sites_method/sites_method_input.txt"));
                //System.out.println("phylipConversion: " + phylipConversion.getConversion());
               // System.out.println(
                output.write(phylipConversion.getDnaConversion());
                output.close();
                System.out.println(System.getProperty("user.dir"));
                File sites_dir = new File("./paml/sites_method/");
                runPamlSitesMethod.runProcess(sites_dir);

                File sitesmethod_output = new File("./paml/sites_method/rst");
                Scanner sc = new Scanner(sitesmethod_output);
                int x = 0;
                String tempstring;
                String sitesModel = (String)selectedSitesModel;
                sitesModel = (String)selectedSitesModel;


            //**********************1/8/09******************************************
            if(sitesModel == "Naive Empirical Bayes (NEB)")
            {
                System.out.println("Grabbing Model 8 NEB data");
                String model_8_string;
                String model_8_line;
                double model_8_site;
                // ArrayList<dNdSHolder> advanced_dNdSHolderArray = new ArrayList<dNdSHolder>();
                ArrayList<Double> temp_Double_arrayList_8 = new ArrayList<Double>(); //add and change #'s
                Pattern model_8 = Pattern.compile("Model 8: beta&w>1");            
                model_8_string = sc.findWithinHorizon(model_8,0);
        
                System.out.println("Start Model 8");
                int j = 1;
                if (model_8_string != null)
                {
                    for (int i=0; i<9; i++)
                    {
                        String s = sc.nextLine();
                        System.out.println(s);
                    }              
                    model_8_line = sc.nextLine();
                    while(sc.hasNextLine())
                    {      
                        lineScanner = new Scanner(sc.nextLine());
                        if (lineScanner.hasNextInt() == true)
                        {
                            // System.out.println(lineScanner.nextInt());
                            model_regex = "\\s\\s\\d\\.\\d{3}";
                            lineScanner.findWithinHorizon(model_regex,0);
                            String mod_8_site_NEB = lineScanner.findWithinHorizon(model_regex,0);                        
                            //     System.out.println("model_NEB 8 site # " + j + " "  + mod_8_site_NEB);
                            j++;                        
                            Double temp_Double = new Double(mod_8_site_NEB); //add and change #'s
                            temp_Double_arrayList_8.add(temp_Double);  // add and change #'s
                        }
                        else
                        {
                            break;
                        }
                    }  
                        /*
                    //add and change #'s
                    if(temp_Double_arrayList_8.size() > 0)
                    {
                        //System.out.println("array size = " + temp_Double_array.size());
                        double[] temp_double_array = new double[temp_Double_arrayList_8.size()];                        
                        for (int i=0; i<temp_double_array.length;i++)
                        {
                            temp_double_array[i] = temp_Double_arrayList_8.get(i);
                            System.out.println("model 8 site #" + i + " : " + temp_double_array[i]);
                        }
                        dNdSHolder dNdS = new dNdSHolder("Model 8: beta&w>1 (NEB) ", temp_double_array);
                     //   advanced_dNdSHolderArray.add(dNdS);
                    }
                    */                   
                } //if (model_8_string != null)
                    sites_lg = new LineGraph("dN/dS by Site using Naive Empirical Bayes (NEB)",temp_Double_arrayList_8);
                    
                    //System.out.println("hERE COME LRT DATA");
                    LRT sites_LRT = new LRT("./paml/sites_method/sites_method_output.txt");
                    //System.out.println("hERE");
                    LRT_DATA_SITES = sites_LRT.getLRTData();
                    //System.out.println("hERE");
                    //  bc = new BarChart("dN/dS by Site using Naive Empirical Bayes (NEB)",nebList);
			}//if(sitesModel == "Naive Empirical Bayes (NEB)")
              //**********************1/8/09******************************************  
            else if (sitesModel == "Bayes Empirical Bayes (BEB)")
            {
                
        
                System.out.println("grabbing Model 8 BEB data");
                String bebString;
                String deviationString;
                Pattern p2 = Pattern.compile("\\s\\s\\s\\d\\.\\d{5}\\s\\d\\.\\d{5}\\s\\d\\.\\d{5}\\s\\(..\\)\\s\\s\\d\\.\\d{3}\\s\\+\\-\\s{2}\\d\\.\\d{3}");
                bebList = new ArrayList<Double>();
                deviationList = new ArrayList<Double>();
                sc = new Scanner(sitesmethod_output);
                tempstring = sc.findWithinHorizon(p2,0);
                int y = 1;
                Double dd;
                while(tempstring != null &&sc.hasNextLine())
                {
                    bebString = tempstring.substring(tempstring.length()-15,tempstring.length()-10);
                    dd = Double.parseDouble(bebString);
                    bebList.add(dd);
                    deviationString = tempstring.substring(tempstring.length()-5,tempstring.length());
                    dd = Double.parseDouble(deviationString);
                    deviationList.add(dd);
                    System.out.println("BEB Site " + y + " " + bebString + " +- " + deviationString);
                    y++;
                    tempstring = sc.findWithinHorizon(p2,0);
                }
                sc.close();
                System.out.println("COMPLETED Bayes Empirical Bayes (BEB)");
                sites_lg = new LineGraph("dN/dS by Site using Bayes Empirical Bayes (BEB)",bebList, deviationList);
                //     bc = new BarChart("dN/dS by Site using Bayes Empirical Bayes (BEB)",bebList, deviationList);
                //System.out.println("hERE COME LRT DATA");
                LRT sites_LRT = new LRT("./paml/sites_method/sites_method_output.txt");
                // System.out.println("hERE");
                LRT_DATA_SITES = sites_LRT.getLRTData();
                // System.out.println("hERE");                                   
            } //else if (sitesModel == "Bayes Empirical Bayes (BEB)")
       
        }
           catch (IOException e)
            {
                e.printStackTrace();
            }
        }
        public void doSlidingWindowStuff(int window, int jump, String[] selectedCalculationNames)
        {
            //for each pairwise dnds score calculated, each item holds the
            //name of each sequence and the dn/ds score array associated with each pair of
            //sequences
            dNdSHolderArray = new dNdSHolder[selectedCalculationNames.length];
            int dNdSArrayIndex = 0;
            String tempSeq1;
            String tempSeq2;

            for(int i=0; i<dNdSHolderArray.length; i++)
            {
                tempSeq1 = selectedCalculationNames[i].substring(0,8);
                tempSeq2 = selectedCalculationNames[i].substring(12,20);
                //changed 12/24
                //tempSeq1 = selectedCalculationNames[i].substring(0,10);
                //tempSeq2 = selectedCalculationNames[i].substring(14,24);
                System.out.println("temp1 " + tempSeq1 + " temp2 " + tempSeq2);

                for (int j=0; j<alignedSequences.length; j++)
                {
                  //System.out.println("gothere1");
                    System.out.println("tempseq1:" + tempSeq1);
                    System.out.println("alignedSequences[" + j + "].getName()" + alignedSequences[j].getName());
                    if(tempSeq1.equals(alignedSequences[j].getName()))
                    {
                        for(int k=0; k<alignedSequences.length; k++)
                        {
                            if(tempSeq2.equals(alignedSequences[k].getName()))
                            {
                                // calculates pairwise sliding window dn/ds
                                swd = new SlidingWindowdNdS(alignedSequences[j].getADna(), alignedSequences[k].getADna(), window, jump);
                                swd.calculatedNdS();
                                dNdSHolderArray[dNdSArrayIndex] = new dNdSHolder(alignedSequences[j].getName()
                                , alignedSequences[k].getName(), swd.getdNdSScores());

                                // calculates dn/ds overall for the pairwise comparison
                                String full_sequence1 = alignedSequences[j].getADna();
                                String full_sequence2 = alignedSequences[k].getADna();
                              //  System.out.println("full_seq1: " + full_sequence1);
                              //  System.out.println("full_seq2: " + full_sequence2);
                                double dNdS_Overall_value = SlidingWindowdNdS.dNdSOverall(full_sequence1, full_sequence2);
                               // System.out.println("dndS overall: " + dNdSArrayIndex + ": " + dNdS_Overall_value);
                                dNdSHolderArray[dNdSArrayIndex].setdNdSOverall(dNdS_Overall_value);
                                System.out.println("dndS overall: " + dNdSArrayIndex + ": " + dNdSHolderArray[dNdSArrayIndex].getdNdSOverall());
                                dNdSArrayIndex++;
                            }
                        }
                    }
                }
            }
            lg = new LineGraph("dN/dS",dNdSHolderArray, window, jump);
    }
        public void doSlidingWindowStuff(int window, int jump)
        {
            dNdSHolderArray = new dNdSHolder[comparisons];
            int dNdSArrayIndex = 0;
            //fills array with all pairwise dNdS calculations
            for (int i=0; i<numseq-1; i++)
            {
                for (int j=(i+1); j<numseq; j++)
                {
                    // System.out.println("seq1: " + alignedSequences[i].getADna() + "\nseq2: " + alignedSequences[j].getADna());
                   // System.out.println("Filling spot: " + dNdSArrayIndex);
                    swd = new SlidingWindowdNdS(alignedSequences[i].getADna(), alignedSequences[j].getADna(), window, jump);
                    swd.calculatedNdS();
                    dNdSHolderArray[dNdSArrayIndex] = new dNdSHolder(alignedSequences[i].getName()
                    , alignedSequences[j].getName(), swd.getdNdSScores());
                    dNdSArrayIndex++;
                   // System.out.println("alignedseqeunces[j] : " + alignedSequences[j].getName());

                    //creates an arraylist of each name in the
                    if(sequenceNames.isEmpty() == true)
                    {
                        sequenceNames.add(alignedSequences[i].getName());
                        sequenceNames.add(alignedSequences[j].getName());
                    }
                    else
                    {
                        if(sequenceNames.contains(alignedSequences[j].getName()) == false)
                        {
                            sequenceNames.add(alignedSequences[j].getName());
                        }
                        if(sequenceNames.contains(alignedSequences[i].getName()) == false)
                        {
                            sequenceNames.add(alignedSequences[i].getName());
                        }
                    }
                }
                //  System.out.println("Info: " + dNdSHolderArray[dNdSArrayIndex].getInfo());
            }
            for(int n=0; n<sequenceNames.size(); n++)
            {
                System.out.println("Name " + n + ": " + sequenceNames.get(n));
            }
            lg = new LineGraph("dN/dS",swd.getdNdSScores());
        }


        // for advanced options
        public void doAdvanceddNdS()
        {
            try
            {

                File sites_dir = new File("./paml/advanced_options/");
                runPamlSitesMethod.runProcess(sites_dir);
                File sitesmethod_output = new File("./paml/advanced_options/rst");
                Scanner sc = new Scanner(sitesmethod_output);
                Scanner lineScanner;
                String model_regex = "\\s\\s\\d\\.\\d{3}";
                            System.out.println("7");
                Pattern model_1 = Pattern.compile("Model 1: NearlyNeutral");
                Pattern model_2_NEB = Pattern.compile("Model 2: PositiveSelection");
                Pattern model_3 = Pattern.compile("Model 3: discrete");
                Pattern model_4 = Pattern.compile("Model 4: freqs");
                Pattern model_5 = Pattern.compile("Model 5: gamma");
                Pattern model_6 = Pattern.compile("Model 6: 2gamma");
                Pattern model_7 = Pattern.compile("Model 7: beta");
                Pattern model_8 = Pattern.compile("Model 8: beta&w>1");
                Pattern model_9 = Pattern.compile("Model 9: beta&gamma");
                Pattern model_10 = Pattern.compile("Model 10: beta&gamma");

                Pattern number = Pattern.compile("\\d\\.\\d{5}");

            // dNdSHolder[] advanced_dNdSHolderArray = new dNdSHolder[1];
            ArrayList<dNdSHolder> advanced_dNdSHolderArray = new ArrayList<dNdSHolder>();
            //Model 1- Good
            String model_1_string;
            String model_1_line;
            double model_1_site;
            model_1_string = sc.findWithinHorizon(model_1,0);               

            int a = 1;
            if (model_1_string != null)
            {
                System.out.println("start model 1");
                for (int i=0; i<9; i++)
                {
                    String s = sc.nextLine();
                    System.out.println(s);
                }

                model_1_line = sc.nextLine();
                ArrayList<Double> temp_Double_array_1 = new ArrayList<Double>();
               // boolean hasModel_1 = false;
                 while(sc.hasNextLine())
                 {
                   lineScanner = new Scanner(sc.nextLine());
                    if (lineScanner.hasNextInt() == true)
                    {
                      // hasModel_1 = true;
                        lineScanner.findWithinHorizon(model_regex,0);
                        String mod_1_site = lineScanner.findWithinHorizon(model_regex,0);
                        System.out.println("model 1 site # " + a + " "  + mod_1_site);
                         a++;


                        Double temp_Double = new Double(mod_1_site);
                        temp_Double_array_1.add(temp_Double);

                    }
                    else
                    {
                        break;
                    }
                    lineScanner.close();
                }
                    if(temp_Double_array_1.size() > 0)
                    {
                        //System.out.println("array size = " + temp_Double_array.size());
                        double[] temp_double_array = new double[temp_Double_array_1.size()];
                        for (int i=0; i<temp_double_array.length;i++)
                        {
                            temp_double_array[i] = temp_Double_array_1.get(i);
                            System.out.println("model 1 site #" + i + " : " + temp_double_array[i]);
                        }
                        dNdSHolder dNdS = new dNdSHolder("Model 1: NearlyNeutral", temp_double_array);
                        advanced_dNdSHolderArray.add(dNdS);
                    }


                } //if (model_1_string != null)

            //Model 2 NEB- good
            String model_2;
            String model_2_line;
            double mod_2_NEB_site;
            model_2 = sc.findWithinHorizon(model_2_NEB,0);
            int b = 1;
            if (model_2 != null)
            {
                System.out.println("start Model 2 NEB");
                for (int i=0; i<9; i++)
                {
                    String s = sc.nextLine();
                    System.out.println(s);
                }

                model_2_line = sc.nextLine();
                ArrayList<Double> temp_Double_array_2 = new ArrayList<Double>();
                while(sc.hasNextLine())
                {
                   lineScanner = new Scanner(sc.nextLine());
                    if (lineScanner.hasNextInt() == true)
                    {

                        lineScanner.findWithinHorizon(model_regex,0);
                        String mod_2_site = lineScanner.findWithinHorizon(model_regex,0);


                   //    System.out.println("model 2 NEB site # " + b + " "  + mod_2_site);
                        b++;

                        Double temp_Double = new Double(mod_2_site);
                        temp_Double_array_2.add(temp_Double);
                    }
                    else
                    {
                    break;
                    }
                    lineScanner.close();
                }
                if(temp_Double_array_2.size() > 0)
                {
                    //System.out.println("array size = " + temp_Double_array.size());
                    double[] temp_double_array = new double[temp_Double_array_2.size()];
                    for (int i=0; i<temp_double_array.length;i++)
                    {
                        temp_double_array[i] = temp_Double_array_2.get(i);
                        System.out.println("model 2 NEB site #" + i + " : " + temp_double_array[i]);
                    }
                    dNdSHolder dNdS = new dNdSHolder("Model 2: Positive Selection (NEB)", temp_double_array);
                    advanced_dNdSHolderArray.add(dNdS);
                }


                //Model 2 BEB - Good
                int c = 1;
                for (int i=0; i<10; i++)
                {
                    String s = sc.nextLine();

                   System.out.println(s);
                }
                model_2_line = sc.nextLine();
                model_2_line = sc.nextLine();
                System.out.println("model_2_line" + model_2_line);
                ArrayList<Double> temp_Double_array_2b = new ArrayList<Double>();
                while(sc.hasNextLine())
                {
                    System.out.println("get it2");
                    lineScanner = new Scanner(sc.nextLine());
                    if (lineScanner.hasNextInt() == true)
                    {
                                            System.out.println("get it3");
                        lineScanner.findWithinHorizon(model_regex,0);
                        String mod_2_BEB_site = lineScanner.findWithinHorizon(model_regex,0);
                        String mod_2_BEB_dev = lineScanner.findWithinHorizon(model_regex,0);
                        System.out.println("model 2 BEB site # " + c + " "  + mod_2_BEB_site + "  +-  " + mod_2_BEB_dev);
                        c++;

                        Double temp_Double = new Double(mod_2_BEB_site);
                        temp_Double_array_2b.add(temp_Double);
                    }
                    else
                    {
                        break;
                    }
                    lineScanner.close();
                }
                if(temp_Double_array_2b.size() > 0)
                {
                    //System.out.println("array size = " + temp_Double_array.size());
                    double[] temp_double_array = new double[temp_Double_array_2b.size()];
                    for (int i=0; i<temp_double_array.length;i++)
                    {
                        temp_double_array[i] = temp_Double_array_2b.get(i);
                        System.out.println("model 2 BEB site #" + i + " : " + temp_double_array[i]);
                    }
                    dNdSHolder dNdS = new dNdSHolder("Model 2: PositiveSelection (BEB)", temp_double_array);
                    advanced_dNdSHolderArray.add(dNdS);
                }
            }


            //Model 3
            String model_3_string;
            String model_3_line;
            double model_3_site;
            model_3_string = sc.findWithinHorizon(model_3,0);

            int d = 1;
            if (model_3_string != null)
            {
                System.out.println("start model 3");
                for (int i=0; i<9; i++)
                {
                    String s = sc.nextLine();
                    System.out.println(s);
                }

                model_3_line = sc.nextLine();
                ArrayList<Double> temp_Double_array_3 = new ArrayList<Double>();
                while(sc.hasNextLine())
                {
                   lineScanner = new Scanner(sc.nextLine());
                    if (lineScanner.hasNextInt() == true)
                    {

                        lineScanner.findWithinHorizon(model_regex,0);
                        String mod_3_site = lineScanner.findWithinHorizon(model_regex,0);
                        System.out.println("model 3 site # " + d + " "  + mod_3_site);
                        d++;

                        Double temp_Double = new Double(mod_3_site);
                        temp_Double_array_3.add(temp_Double);
                    }
                    else
                    {
                        break;
                    }
                    lineScanner.close();
                }

                if(temp_Double_array_3.size() > 0)
                {
                    //System.out.println("array size = " + temp_Double_array.size());
                    double[] temp_double_array = new double[temp_Double_array_3.size()];
                    for (int i=0; i<temp_double_array.length;i++)
                    {
                        temp_double_array[i] = temp_Double_array_3.get(i);
                        System.out.println("model 3 site #" + i + " : " + temp_double_array[i]);
                    }
                    dNdSHolder dNdS = new dNdSHolder("Model 3: discrete", temp_double_array);
                    advanced_dNdSHolderArray.add(dNdS);
                }
            }


            //Model 4
            String model_4_string;
            String model_4_line;
            double model_4_site;
            model_4_string = sc.findWithinHorizon(model_4,0);

            int e = 1;
            if (model_4_string != null)
            {
                System.out.println("start model 4");
                for (int i=0; i<9; i++)
                {
                    String s = sc.nextLine();
                    System.out.println(s);
                }

                model_4_line = sc.nextLine();
                ArrayList<Double> temp_Double_array_4 = new ArrayList<Double>(); //add
                while(sc.hasNextLine())
                {
                    lineScanner = new Scanner(sc.nextLine());
                    if (lineScanner.hasNextInt() == true)
                    {

                        lineScanner.findWithinHorizon(model_regex,0);
                        String mod_4_site = lineScanner.findWithinHorizon(model_regex,0);
                       System.out.println("model 4 site # " + e + " "  + mod_4_site);
                        e++;

                        Double temp_Double = new Double(mod_4_site); //add
                        temp_Double_array_4.add(temp_Double);  // add
                    }
                    else
                    {
                    break;
                    }
                    lineScanner.close();
                }
                //add and change #'s
                if(temp_Double_array_4.size() > 0)
                {
                    //System.out.println("array size = " + temp_Double_array.size());
                    double[] temp_double_array = new double[temp_Double_array_4.size()];
                    for (int i=0; i<temp_double_array.length;i++)
                    {
                        temp_double_array[i] = temp_Double_array_4.get(i);
                        System.out.println("model 4 site #" + i + " : " + temp_double_array[i]);
                    }
                    dNdSHolder dNdS = new dNdSHolder("Model 4: freqs", temp_double_array);
                    advanced_dNdSHolderArray.add(dNdS);
                }

        } //model 4


        //Model 5
        String model_5_string;
        String model_5_line;
        double model_5_site;
        model_5_string = sc.findWithinHorizon(model_5,0);

        int f = 1;
            if (model_5_string != null)
            {
                System.out.println("start model 5");
                for (int i=0; i<9; i++)
                {
                    String s = sc.nextLine();
                    System.out.println(s);
                }

                model_5_line = sc.nextLine();
                ArrayList<Double> temp_Double_array_5 = new ArrayList<Double>(); //add and change #'s
                while(sc.hasNextLine())
                {
                   lineScanner = new Scanner(sc.nextLine());
                    if (lineScanner.hasNextInt() == true)
                    {

                        lineScanner.findWithinHorizon(model_regex,0);
                        String mod_5_site = lineScanner.findWithinHorizon(model_regex,0);


                        System.out.println("model 5 site # " + f + " "  + mod_5_site);
                        f++;

                        Double temp_Double = new Double(mod_5_site); //add and change #'s
                        temp_Double_array_5.add(temp_Double);  // add and change #'s
                    }
                    else
                    {
                    break;
                    }
                    lineScanner.close();
                }

                //add and change #'s
                if(temp_Double_array_5.size() > 0)
                {
                    //System.out.println("array size = " + temp_Double_array.size());
                    double[] temp_double_array = new double[temp_Double_array_5.size()];
                    for (int i=0; i<temp_double_array.length;i++)
                    {
                        temp_double_array[i] = temp_Double_array_5.get(i);
                        System.out.println("model 5 site #" + i + " : " + temp_double_array[i]);
                    }
                    dNdSHolder dNdS = new dNdSHolder("Model 5: gamma", temp_double_array);
                    advanced_dNdSHolderArray.add(dNdS);
                }
        } //model 5


        //Model 6
        String model_6_string;
        String model_6_line;
        double model_6_site;
        model_6_string = sc.findWithinHorizon(model_6,0);

        int g = 1;
            if (model_6_string != null)
            {
                System.out.println("start model 6");
                for (int i=0; i<9; i++)
                {
                    String s = sc.nextLine();
                    System.out.println(s);
                }

                model_6_line = sc.nextLine();
                ArrayList<Double> temp_Double_array_6 = new ArrayList<Double>(); //add and change #'s
                while(sc.hasNextLine())
                {
                   lineScanner = new Scanner(sc.nextLine());
                    if (lineScanner.hasNextInt() == true)
                    {
                        model_regex = "\\s\\s\\d\\.\\d{3}";
                        lineScanner.findWithinHorizon(model_regex,0);
                        String mod_6_site = lineScanner.findWithinHorizon(model_regex,0);


                       // System.out.println("model 6 site # " + g + " "  + mod_6_site);
                        g++;

                        Double temp_Double = new Double(mod_6_site); //add and change #'s
                        temp_Double_array_6.add(temp_Double);  // add and change #'s
                    }
                    else
                    {
                    break;
                    }
                    lineScanner.close();
                }
                //add and change #'s
                if(temp_Double_array_6.size() > 0)
                {
                    //System.out.println("array size = " + temp_Double_array.size());
                    double[] temp_double_array = new double[temp_Double_array_6.size()];
                    for (int i=0; i<temp_double_array.length;i++)
                    {
                        temp_double_array[i] = temp_Double_array_6.get(i);
                        System.out.println("model 6 site #" + i + " : " + temp_double_array[i]);
                    }
                    dNdSHolder dNdS = new dNdSHolder("Model 6: 2gamma", temp_double_array);
                    advanced_dNdSHolderArray.add(dNdS);
                }


        } //model 6

        //Model 7
        String model_7_string;
        String model_7_line;
        double model_7_site;
        model_7_string = sc.findWithinHorizon(model_7,0);

        int h = 1;
            if (model_7_string != null)
            {
                System.out.println("start model 7");
                for (int i=0; i<9; i++)
                {
                    String s = sc.nextLine();
                    System.out.println(s);
                }

                model_7_line = sc.nextLine();
                ArrayList<Double> temp_Double_array_7 = new ArrayList<Double>(); //add and change #'s
                while(sc.hasNextLine())
                {
                   lineScanner = new Scanner(sc.nextLine());
                    if (lineScanner.hasNextInt() == true)
                    {
                        model_regex = "\\s\\s\\d\\.\\d{3}";
                        lineScanner.findWithinHorizon(model_regex,0);
                        String mod_7_site = lineScanner.findWithinHorizon(model_regex,0);

                        Double temp_Double = new Double(mod_7_site); //add and change #'s
                        temp_Double_array_7.add(temp_Double);  // add and change #'s

                      //  System.out.println("model 7 site # " + h + " "  + mod_7_site);
                        h++;
                    }
                    else
                    {
                    break;
                    }
                    lineScanner.close();
                }
                //add and change #'s
                if(temp_Double_array_7.size() > 0)
                {
                    //System.out.println("array size = " + temp_Double_array.size());
                    double[] temp_double_array = new double[temp_Double_array_7.size()];
                    for (int i=0; i<temp_double_array.length;i++)
                    {
                        temp_double_array[i] = temp_Double_array_7.get(i);
                        System.out.println("model 7 site #" + i + " : " + temp_double_array[i]);
                    }
                    dNdSHolder dNdS = new dNdSHolder("Model 7: beta", temp_double_array);
                    advanced_dNdSHolderArray.add(dNdS);
                }


        } //model 7


        //Model 8
        String model_8_string;
        String model_8_line;
        double model_8_site;
        model_8_string = sc.findWithinHorizon(model_8,0);

        int j = 1;
            if (model_8_string != null)
            {
                System.out.println("start model 8");
                for (int i=0; i<9; i++)
                {
                    String s = sc.nextLine();
                    System.out.println(s);
                }
                ArrayList<Double> temp_Double_array_8 = new ArrayList<Double>(); //add and change #'s
                model_8_line = sc.nextLine();
                while(sc.hasNextLine())
                {
                    lineScanner = new Scanner(sc.nextLine());
                    if (lineScanner.hasNextInt() == true)
                    {
                       // System.out.println(lineScanner.nextInt());
                        model_regex = "\\s\\s\\d\\.\\d{3}";
                        lineScanner.findWithinHorizon(model_regex,0);
                        String mod_8_site_NEB = lineScanner.findWithinHorizon(model_regex,0);
                   //     System.out.println("model_NEB 8 site # " + j + " "  + mod_8_site_NEB);
                        j++;

                        Double temp_Double = new Double(mod_8_site_NEB); //add and change #'s
                        temp_Double_array_8.add(temp_Double);  // add and change #'s
                    }
                    else
                    {
                        break;
                    }
                }
                    //add and change #'s
                    if(temp_Double_array_8.size() > 0)
                    {
                        //System.out.println("array size = " + temp_Double_array.size());
                        double[] temp_double_array = new double[temp_Double_array_8.size()];
                        for (int i=0; i<temp_double_array.length;i++)
                        {
                            temp_double_array[i] = temp_Double_array_8.get(i);
                            System.out.println("model 8 site #" + i + " : " + temp_double_array[i]);
                        }
                        dNdSHolder dNdS = new dNdSHolder("Model 8: beta&w>1 (NEB) ", temp_double_array);
                        advanced_dNdSHolderArray.add(dNdS);
                    }

                for (int i=0;i<11;i++)
                {
                    System.out.println(sc.nextLine());
                }
                int L = 1;
                ArrayList<Double> temp_Double_array_8_BEB = new ArrayList<Double>(); //add and change #'s
                while(sc.hasNextLine())
                {
                    lineScanner = new Scanner(sc.nextLine());
                    if (lineScanner.hasNextInt() == true)
                    {
                        model_regex = "\\s\\s\\d\\.\\d{3}";
                        lineScanner.findWithinHorizon(model_regex,0);
                        String mod_8_site_BEB = lineScanner.findWithinHorizon(model_regex,0);
                        String mod_8_site_dev_BEB = lineScanner.findWithinHorizon(model_regex,0);

                      //  System.out.println("model_BEB 8 site # " + L + " "  + mod_8_site_dev_BEB + " +-" + mod_8_site_dev_BEB);
                        L++;

                        Double temp_Double = new Double(mod_8_site_BEB); //add and change #'s
                        temp_Double_array_8_BEB.add(temp_Double);  // add and change #'s
                    }
                    else
                    {
                        break;
                    }
                    lineScanner.close();
                }

                //add and change #'s
                if(temp_Double_array_8_BEB.size() > 0)
                {
                    //System.out.println("array size = " + temp_Double_array.size());
                    double[] temp_double_array = new double[temp_Double_array_8_BEB.size()];
                    for (int i=0; i<temp_double_array.length;i++)
                    {
                        temp_double_array[i] = temp_Double_array_8_BEB.get(i);
                        System.out.println("model 8 BEB site #" + i + " : " + temp_double_array[i]);
                    }

                    dNdSHolder dNdS = new dNdSHolder("Model 8: beta&w>1 (BEB)", temp_double_array);
                    advanced_dNdSHolderArray.add(dNdS);
                }


            }   //model 8


            //Model 9
            String model_9_string;
            String model_9_line;
            double model_9_site;
            model_9_string = sc.findWithinHorizon(model_9,0);

            int m = 1;
            if (model_9_string != null)
            {
                System.out.println("start model 9");
                for (int i=0; i<9; i++)
                {
                    String s = sc.nextLine();
                    System.out.println(s);
                }

                model_9_line = sc.nextLine();
                ArrayList<Double> temp_Double_array_9 = new ArrayList<Double>(); //add and change #'s
                while(sc.hasNextLine())
                {
                   lineScanner = new Scanner(sc.nextLine());
                    if (lineScanner.hasNextInt() == true)
                    {
                        model_regex = "\\s\\s\\d\\.\\d{3}";
                        lineScanner.findWithinHorizon(model_regex,0);
                        String mod_9_site = lineScanner.findWithinHorizon(model_regex,0);


                        // System.out.println("model 9 site # " + m + " "  + mod_9_site);
                        m++;


                        Double temp_Double = new Double(mod_9_site); //add and change #'s
                        temp_Double_array_9.add(temp_Double);  // add and change #'s
                    }
                    else
                    {
                    break;
                    }
                    lineScanner.close();
                }

                //add and change #'s
                if(temp_Double_array_9.size() > 0)
                {
                    //System.out.println("array size = " + temp_Double_array.size());
                    double[] temp_double_array = new double[temp_Double_array_9.size()];
                    for (int i=0; i<temp_double_array.length;i++)
                    {
                        temp_double_array[i] = temp_Double_array_9.get(i);
                        System.out.println("model 9 site #" + i + " : " + temp_double_array[i]);
                    }
                    dNdSHolder dNdS = new dNdSHolder("Model 9: beta&gamma", temp_double_array);
                    advanced_dNdSHolderArray.add(dNdS);
                }


        } //model 9


        //Model 10
        String model_10_string;
        String model_10_line;
        double model_10_site;
        model_10_string = sc.findWithinHorizon(model_10,0);

        int p = 1;
        if (model_10_string != null)
        {
            System.out.println("start model 10");
                for (int i=0; i<9; i++)
                {
                    String s = sc.nextLine();
                    System.out.println(s);
                }

                model_10_line = sc.nextLine();
                ArrayList<Double> temp_Double_array_10 = new ArrayList<Double>(); //add and change #'s
                while(sc.hasNextLine())
                {
                   lineScanner = new Scanner(sc.nextLine());
                    if (lineScanner.hasNextInt() == true)
                    {
                        model_regex = "\\s\\s\\d\\.\\d{3}";
                        lineScanner.findWithinHorizon(model_regex,0);
                        String mod_10_site = lineScanner.findWithinHorizon(model_regex,0);


                        // System.out.println("model 10 site # " + p + " "  + mod_10_site);
                        p++;

                        Double temp_Double = new Double(mod_10_site); //add and change #'s
                        temp_Double_array_10.add(temp_Double);  // add and change #'s

                    }
                    else
                    {
                        break;
                    }
                    lineScanner.close();
                }

                //add and change #'s
                if(temp_Double_array_10.size() > 0)
                {
                    //System.out.println("array size = " + temp_Double_array.size());
                    double[] temp_double_array = new double[temp_Double_array_10.size()];
                    for (int i=0; i<temp_double_array.length;i++)
                    {
                        temp_double_array[i] = temp_Double_array_10.get(i);
                        System.out.println("model 10 site #" + i + " : " + temp_double_array[i]);
                    }
                    dNdSHolder dNdS = new dNdSHolder("Model 10: beta&gamma", temp_double_array);
                    advanced_dNdSHolderArray.add(dNdS);
                }
            } //model 9
            sc.close();
            System.out.println("PAML Calculations completed!");
            System.out.println("arraysize: " + advanced_dNdSHolderArray.size());
            advanced_lg = new LineGraph("dN/dS by Site",advanced_dNdSHolderArray, "advanced dNdS graph");
            
             // System.out.println("hERE COME LRT DATA for advanced");
              LRT advanced_LRT = new LRT("./paml/advanced_options/sites_method_output.txt");
             // System.out.println("hERE");
              LRT_DATA_ADVANCED = advanced_LRT.getLRTData();
             // System.out.println("Da Daaata:");
              System.out.println(LRT_DATA_ADVANCED);
             // System.out.println("hERE");

            //Code for finding a user set outfile name and path for Advanced options
            /*
            File sitesmethod_input = new File("./paml/advanced_options/sites_method_input.txt");
            String temp_line="";
            Scanner adv_scan = new Scanner(sitesmethod_input);
            
            //Advanced options LRT test for 
            
           // Pattern output_pattern = Pattern.compile("outfile =" + );         
            advOptionsOutfileLRT = null;
             System.out.println("adv options file is null here!");
             String token = "outfile";
             Pattern out_pattern = Pattern.compile("outfile");
             Pattern file_pattern = Pattern.compile(".*.txt$");
             while(adv_scan.hasNextLine())
            {
                temp_line = adv_scan.nextLine();
                System.out.println("Temp line: " + temp_line);
                Scanner L_scan = new Scanner(temp_line);
                System.out.print(temp_line);
                String tester = L_scan.findInLine(out_pattern);
                if (tester != null)
                {

                    
                    System.out.println(tester);
                    //adv_scan.next();
                    //System.out.println("Advanced options file name is: " + adv_scan.next());
                    //advOptionsOutfileLRT = adv_scan.next();
                    //System.out.println("actual file hopeful: " + advOptionsOutfileLRT);
                    //break;  
                }
            }
            
            String fileName = advOptionsOutfileLRT;
            String fileAndPathName = "./paml/advanced_options/" + fileName;
            System.out.println(fileAndPathName);
            LRT ADVANCED_LRT = new LRT(fileAndPathName);
            //System.out.println("hERE");
            LRT_DATA_ADVANCED = ADVANCED_LRT.getLRTData();
             System.out.println(LRT_DATA_ADVANCED);
             */            
        }//try
        
        catch (IOException e)
        {
            e.printStackTrace();
        }

        }
    public LineGraph getLineGraph()
    {
        return lg;
    }
    public LineGraph getSitesLineGraph()
    {
        return sites_lg;
    }
        public LineGraph getAdvancedLineGraph()
    {
        return advanced_lg;
    }
    /*
    public BarChart getBarChart()
    {
        return bc;
    }
    */

    public String getAlnDNAConversion()
    {
        return aln.getDnaConversion();
    }
    public String getAlnProtConversion()
    {
        return aln.getProtConversion();
    }
    public String getPhyDNAConversion()
    {
        return phy.getDnaConversion();
    }
    public String getPhyDNAConversion2()
    {
        return phy2.getDnaConversion();
    }
    public String getPhyProtConversion()
    {
        return phy.getProtConversion();
    }
    public String getPhyProtConversion2()
    {
        return phy2.getProtConversion();
    }
    public String getCodaConversion()
    {
        return codonDelimAlign.getoutputCoDA();
    }
    public dNdSHolder[] getdNdSHolder()
    {
        return dNdSHolderArray;
    }
    public String[] getCalculationNames()
    {
        return calculationNames;
    }
    public String getSitesLRT()
    {
        return LRT_DATA_SITES;
    }
    
    public String getAdvancedLRT()
    {
        return LRT_DATA_ADVANCED;
    }
    public String getAdvancedLRTInfo()
    {
        return advOptionsOutfileLRT;
    }
    //print sliding window dn/ds scores to a text file
    public void doSlidingCSV (String fileName){
    try
    {
           String sliding_window_csv_output= "";
           for(int i=0;i<dNdSHolderArray.length;i++)
           {
               String sequence_names = dNdSHolderArray[i].getInfo();
               String dnds_overall = "\r\nOverall dN/dS calculation:," + dNdSHolderArray[i].getdNdSOverall() + "\r\n";
               double[] scoresArray = dNdSHolderArray[i].getdNdSScores();
               String temp_csv_score;
               String csv_scores = "";
               for(int j=0;j<scoresArray.length;j++)
               {
                   temp_csv_score = Double.toString(scoresArray[j]) + "\r\n";
                   csv_scores += temp_csv_score;
                }
                sliding_window_csv_output += sequence_names + dnds_overall + "Sliding Window dN/dS\r\n" + csv_scores;

                System.out.print(sequence_names);
                System.out.print(dnds_overall);
                System.out.print("Sliding Window dN/dS\r\n");
                System.out.print(csv_scores);

            }
            sliding_window_csv_writer = new BufferedWriter( new FileWriter(fileName));
            //System.out.println("phylipConversion: " + phylipConversion.getConversion());
            sliding_window_csv_writer.write(sliding_window_csv_output);
            sliding_window_csv_writer.close();

        }
        catch (IOException e)
        {
            e.printStackTrace();
        }
    }
}
