# Supplementary material for: JCoDA: a tool for detecting evolutionary selection
Source: BMC Bioinformatics. 2010 May 27;11:284. doi: 10.1186/1471-2105-11-284 (PMC2887424; doi:10.1186/1471-2105-11-284)
Supplement: Additional file 6 — Zipped archive that contains all JCoDA source code and executable jar files. [file 1471-2105-11-284-S6.ZIP › JCoDA/src/LineGraph.java]

/**
 * Write a description of class LineChart here.
 * 
 * @author Steve Steinway
 * @version (a version number or a date)
 */

/*
 *  Line Chart Class 
 */

import java.util.*;
import java.util.ArrayList.*;
import java.awt.BasicStroke;
import java.awt.BasicStroke;
import java.awt.Color;
import java.awt.Dimension;
import java.awt.Font;
import java.awt.Graphics;
import java.awt.Graphics2D;

import org.jfree.chart.ChartFactory;
import org.jfree.chart.ChartPanel;
import org.jfree.chart.JFreeChart;
import org.jfree.chart.axis.NumberAxis;
import org.jfree.chart.plot.CategoryPlot;
import org.jfree.chart.plot.PlotOrientation;
import org.jfree.chart.renderer.xy.XYLineAndShapeRenderer;
import org.jfree.chart.plot.XYPlot;
import org.jfree.data.xy.XYSeries;
import org.jfree.data.xy.XYDataset;
import org.jfree.data.category.DefaultCategoryDataset;
import org.jfree.ui.ApplicationFrame;
import org.jfree.ui.RefineryUtilities;
import org.jfree.data.xy.XYSeriesCollection;
import org.jfree.chart.*;
import org.jfree.ui.TextAnchor;
import org.jfree.chart.ChartUtilities;
import org.jfree.chart.axis.NumberTickUnit;
import org.jfree.chart.axis.CategoryAxis;
import org.jfree.data.category.DefaultCategoryDataset;
import org.jfree.chart.labels.StandardXYItemLabelGenerator;

import java.text.*;

import java.io.*;
    

/**
 * Create a line chart using data from CategoryDataset
 */
 
 
public class LineGraph extends ApplicationFrame {
   
   
   static Font labelFont = new Font("Courier", Font.PLAIN, 12);
   private  int gWidth = 1000;
   private double[] dNdSArray;
   private String graphTitle;
   private String fileName;
   private File file;
   private boolean graphCreated = false;
   private JFreeChart chart;
   private  ChartPanel chartPanel;
   private int window, jump;
   private ArrayList<Double> site_scores;
   private ArrayList<Double> deviationList;
   private ArrayList<dNdSHolder> advanced_dNdSHolderArray = new ArrayList<dNdSHolder>();
   // for dNdS values
   String pattern = "0.0";
   DecimalFormat df = new DecimalFormat(pattern);
   ArrayList<Double> myArr = new ArrayList<Double>();  
   private dNdSHolder[] dNdSScoresArray;
   private String advancedOptions_key;
   /**
    * Starting point for the  application.
    *
    * @param args  ignored.
    */
   /* 
   public static void main( String[] args) 
    {
    double[] testdNdS = {.5,1,2,0.0,.5123,.12314};
    LineGraph demo = new LineGraph("dN/dS", testdNdS, "testGraph");
    demo.CreateGraph();
    demo.pack();
    RefineryUtilities.centerFrameOnScreen(demo);
    demo.setVisible(true);
    } 
     */
    
    /**
     * Creates a new Chart.
     *
     * @param title  the frame title.
     */
    //Sliding Window Graph
    public LineGraph(String $graphTitle, dNdSHolder[] dNdSScoresArray, int window, int jump)
    {
        super($graphTitle);    
        graphTitle = $graphTitle; 
        this.dNdSScoresArray = dNdSScoresArray;
        this.window = window;
        this.jump = jump;
    }
    // for sites method: Bayes Empirical Bayes
    public LineGraph(String $graphTitle, ArrayList<Double> site_scores, ArrayList<Double> deviationList)
    {
        super($graphTitle);    
        graphTitle = $graphTitle; 
        this.site_scores = site_scores;
        this.deviationList = deviationList;

    }
    //for sites method: Naive Empirical Bayes
    public LineGraph(String $graphTitle, ArrayList<Double> site_scores)
    {
        super($graphTitle);    
        graphTitle = $graphTitle; 
        this.site_scores = site_scores;        
    }
    //for advanced options 
    public LineGraph(String $graphTitle, ArrayList<dNdSHolder> advanced_dNdSHolderArray, String advancedOptions_key)
    {
        super($graphTitle);    
        graphTitle = $graphTitle; 
        this.advanced_dNdSHolderArray = advanced_dNdSHolderArray;        
        this.advancedOptions_key = advancedOptions_key;
    }
    public LineGraph(String $graphTitle, double[] $dNdSArray)
    {
        super($graphTitle);        
        graphTitle = $graphTitle; 
        dNdSArray = $dNdSArray;
    }
 
    public LineGraph(String $graphTitle, double[] $dNdSArray, File $file)
    {
        super($graphTitle);        
        graphTitle = $graphTitle; 
        dNdSArray = $dNdSArray;
        file = $file;

    }
    public JFreeChart CreateGraph()
    {
        //ArrayList<Double> formatedArray = formatValues(dNdSArray); //formats the dNdS or Pi values
        XYDataset dataset = createDataset(dNdSScoresArray); //creates a dataset from the dnds scores array
        chart = ChartFactory.createXYLineChart(
            graphTitle,
            "Window (midpoint)", 
            "dN/dS", 
            dataset, 
            PlotOrientation.VERTICAL,
            true,                      // include legend
            true,                      // tooltips
            false                      // urls
        );
        
        chart.setBackgroundPaint(Color.white);

        XYPlot plot = (XYPlot) chart.getPlot();
        plot.setBackgroundPaint(Color.white);
        plot.setRangeGridlinePaint(Color.black);
        plot.setDomainGridlinePaint(Color.white);
       
        // customise the domain axis
      
        XYLineAndShapeRenderer renderer = new XYLineAndShapeRenderer();
        renderer.setBaseShapesVisible(true);      
   
        //chart = createChart(dataset); //creates chart from dataset
        chartPanel = new ChartPanel(chart); //puts chart in panel
        chartPanel.setPreferredSize(new Dimension(500, 325));
        setContentPane(chartPanel);       
       
        return chart;
        
    }
        public JFreeChart Sites_CreateGraph()
    {

        XYDataset dataset = createDataset(site_scores); //creates a dataset from the dnds scores array
        chart = ChartFactory.createXYLineChart(
            graphTitle,
            "Site (codon)", 
            "dN/dS by Sites Method", 
            dataset, 
            PlotOrientation.VERTICAL,
            true,                      // include legend
            true,                      // tooltips
            false                      // urls
        );
        
        chart.setBackgroundPaint(Color.white);

        XYPlot plot = (XYPlot) chart.getPlot();
        plot.setBackgroundPaint(Color.white);
        plot.setRangeGridlinePaint(Color.black);
        plot.setDomainGridlinePaint(Color.white);
       
        // customise the domain axis
         NumberAxis domainAxis = (NumberAxis) plot.getDomainAxis();
        domainAxis.setStandardTickUnits(NumberAxis.createIntegerTickUnits()); 
      //  domainAxis.setTickUnit(new NumberTickUnit(60, NumberFormat.getIntegerInstance(), 10)); 
        domainAxis.setLabelFont(labelFont);
        //System.out.println(domainAxis.getTickUnit()); 
      //  domainAxis.setTickUnit(new NumberTickUnit(10, NumberFormat.getIntegerInstance(), 10)); 
        domainAxis.setTickMarksVisible(true);
        domainAxis.setTickLabelsVisible(true);
        // stroke is kind of like line width and other line attributes --> used to mess with tick marks-->
        // The units are Java2D units, which are 1/72 inch 
        BasicStroke bs = new BasicStroke(1);
        domainAxis.setTickMarkStroke(bs);
        domainAxis.setTickMarkInsideLength(2); //set how high into the graph each tick mark protrudes
        domainAxis.setTickMarkOutsideLength(2);
        domainAxis.setStandardTickUnits(NumberAxis.createIntegerTickUnits());
        domainAxis.setTickMarkPaint(Color.black);
        //System.out.println(domainAxis.getTickMarkStroke());
        domainAxis.setTickLabelsVisible(true); //  have markers along axis?
        
        XYLineAndShapeRenderer renderer = new XYLineAndShapeRenderer();
        renderer.setBaseShapesVisible(true);      
       
        //chart = createChart(dataset); //creates chart from dataset
        chartPanel = new ChartPanel(chart); //puts chart in panel
        chartPanel.setPreferredSize(new Dimension(500, 325));
        setContentPane(chartPanel);       
       
        return chart;
        
    }
     public JFreeChart Advanced_CreateGraph()
    {

        XYDataset dataset = createDataset(advanced_dNdSHolderArray, advancedOptions_key); //creates a dataset from the dnds scores array
        chart = ChartFactory.createXYLineChart(
            graphTitle,
            "Site (codon)", 
            "dN/dS by Sites Method (ADVANCED)", 
            dataset, 
            PlotOrientation.VERTICAL,
            true,                      // include legend
            true,                      // tooltips
            false                      // urls
        );
        
        chart.setBackgroundPaint(Color.white);

        XYPlot plot = (XYPlot) chart.getPlot();
        plot.setBackgroundPaint(Color.white);
        plot.setRangeGridlinePaint(Color.black);
        plot.setDomainGridlinePaint(Color.white);
       
        // customise the domain axis
      
        XYLineAndShapeRenderer renderer = new XYLineAndShapeRenderer();
        renderer.setBaseShapesVisible(true);     
        
        NumberAxis domainAxis = (NumberAxis) plot.getDomainAxis();
        domainAxis.setStandardTickUnits(NumberAxis.createIntegerTickUnits()); 
     //   domainAxis.setTickUnit(new NumberTickUnit(60, NumberFormat.getIntegerInstance(), 10)); 
        domainAxis.setLabelFont(labelFont);
        //System.out.println(domainAxis.getTickUnit()); 
        domainAxis.setTickUnit(new NumberTickUnit(10, NumberFormat.getIntegerInstance(), 10)); 
        domainAxis.setTickMarksVisible(true);
        domainAxis.setTickLabelsVisible(true);
        // stroke is kind of like line width and other line attributes --> used to mess with tick marks-->
        // The units are Java2D units, which are 1/72 inch 
        BasicStroke bs = new BasicStroke(1);
        domainAxis.setTickMarkStroke(bs);
        domainAxis.setTickMarkInsideLength(2); //set how high into the graph each tick mark protrudes
        domainAxis.setTickMarkOutsideLength(2);
        domainAxis.setStandardTickUnits(NumberAxis.createIntegerTickUnits());
        domainAxis.setTickMarkPaint(Color.black);
        //System.out.println(domainAxis.getTickMarkStroke());
        domainAxis.setTickLabelsVisible(true); //  have markers along axis?
   
        //chart = createChart(dataset); //creates chart from dataset
        chartPanel = new ChartPanel(chart); //puts chart in panel
        chartPanel.setPreferredSize(new Dimension(500, 325));
        setContentPane(chartPanel);       
       
        return chart;
        
    }
    public Graphics2D update2 (Graphics g) 
    {
        Graphics2D g2 = (Graphics2D) g;
        return g2;
    }
    
    /**
     * *  Creates Dataset from array of values
     * *  */
     
     //11-3 for sliding window method
     private XYDataset createDataset(dNdSHolder[] dNdSArray) 
     {
         XYSeries[] series = new XYSeries[dNdSArray.length];
         XYSeriesCollection XYDataset = new XYSeriesCollection();

         dNdSHolder[] dNdSScoresArray = dNdSArray;
         for (int y=0; y<dNdSScoresArray.length; y++)
         {
             System.out.println("dnds_overall # " + y + " " + dNdSScoresArray[y].getdNdSOverall());
             double dnds_overall = dNdSScoresArray[y].getdNdSOverall();
             Double dnds_overall_Double = new Double(dnds_overall);
             String dnds_overall_string = dnds_overall_Double.toString();
             if (dnds_overall == -1.0)
             {
                 dnds_overall_string = "N/A";
                }
             series[y] = new XYSeries(dNdSScoresArray[y].getSeq1() + " VS " + dNdSScoresArray[y].getSeq2() + "  (" + dnds_overall_string +  ")");
             DefaultCategoryDataset ntDataset = new DefaultCategoryDataset();                 
             for(int x=0; x<dNdSScoresArray[y].getdNdSScores().length; x++)
             {  
             // dnds scores are added to each series in (x,y) pair
             //y is the dnds score; x is the midpoint of the window
             //calculated as (window +x*jump)/2
             series[y].add(((window)/2 + x*jump),dNdSScoresArray[y].getdNdSScores()[x]);        
             int tyx = window/2 + x*jump;
             System.out.println("midpoint is: " + tyx);
             //ntDataset.addValue(r, series1 ,nt.charAt(x));
            }
         XYDataset.addSeries(series[y]);
        }
        return XYDataset;
    }        
    
    //for Advanced Options sites method
     private XYDataset createDataset(ArrayList<dNdSHolder> advanced_dNdSHolderArray, String advancedOptions_key) 
     {
         System.out.println("1");
         XYSeries[] series = new XYSeries[advanced_dNdSHolderArray.size()];
         XYSeriesCollection XYDataset = new XYSeriesCollection();
         System.out.println("2");
         ArrayList<dNdSHolder> scoresArray = advanced_dNdSHolderArray;
         System.out.println(advanced_dNdSHolderArray.size());
         for(int i=0;i<advanced_dNdSHolderArray.size(); i++)
         {
             System.out.println("3");
            series[i] = new XYSeries(advanced_dNdSHolderArray.get(i).getModel());      
            for(int j=0; j<advanced_dNdSHolderArray.get(i).getdNdSScores().length; j++)
            {  
                         System.out.println("5");
                // dnds scores are added to each series in (x,y) pair
                //y is the dnds score; x is the midpoint of the window
                //calculated as (window +x*jump)/2
                System.out.println("Site: " + j + " dn/ds: " + advanced_dNdSHolderArray.get(i).getdNdSScores()[j]);
                series[i].add(j,advanced_dNdSHolderArray.get(i).getdNdSScores()[j]);        
           //     int tyx = window/2 + x*jump;
           System.out.println("Advanced method completed for" + advanced_dNdSHolderArray.get(i).getModel());
                //ntDataset.addValue(r, series1 ,nt.charAt(x));
            }
         XYDataset.addSeries(series[i]);
        }
        return XYDataset;
        }
      
    //for sites method
     private XYDataset createDataset(ArrayList<Double> site_scores) 
     {
         XYSeries[] series = new XYSeries[site_scores.size()];
         XYSeriesCollection XYDataset = new XYSeriesCollection();

         ArrayList<Double> scoresArray = site_scores;

             //creating series name here, can add significant sites to the name 
             //here when ready****
             series[0] = new XYSeries("dN/dS scores by site");
             DefaultCategoryDataset ntDataset = new DefaultCategoryDataset();                 
             for(int x=0; x<site_scores.size(); x++)
             {  
                 // dnds scores are added to each series in (x,y) pair
                 //y is the dnds score; x is the midpoint of the window
                 //calculated as (window +x*jump)/2
                 series[0].add(x,site_scores.get(x).doubleValue());
                 //ntDataset.addValue(r, series1 ,nt.charAt(x));
             }
             XYDataset.addSeries(series[0]);        
             return XYDataset;
    }        
     private XYDataset createDataset(double[] $myArr) 
     {
         // create the dataset -->(read from file or do calculations?) 
         double[] myArr = $myArr;
         XYSeries series1 = new XYSeries("dNdS");
         DefaultCategoryDataset ntDataset = new DefaultCategoryDataset();
  
       for(int x=0; x<myArr.length; x++)
        {  
            series1.add(x,myArr[x]);        
        // ntDataset.addValue(r, series1 ,nt.charAt(x));
        }
    
        XYSeriesCollection XYDataset = new XYSeriesCollection();
        XYDataset.addSeries(series1);
        
        return XYDataset;
             
    }           
    /**
     * Creates a line chart.
     * 
     * @param dataset a dataset.
     * 
     * @return The chart.
     */
    JFreeChart createChart( XYDataset dataset) {
        
        
        // create the chart...
        JFreeChart chart = ChartFactory.createXYLineChart(
            "",        // chart title
            "Window (midpoint)",          // domain axis label
            "dN/dS",                   // range axis label
            dataset,                   // data
            PlotOrientation.VERTICAL,  // orientation
            true,                      // include legend
            true,                      // tooltips
            false                      // urls
        );

        // Cust
        //        final StandardLegend legend = (StandardLegend) chart.getLegend();
        //      legend.setDisplaySeriesShapes(true);
        //    legend.setShapeScaleX(1.5);
      //  legend.setShapeScaleY(1.5);
        //legend.setDisplaySeriesLines(true);

        chart.setBackgroundPaint(Color.white);

        XYPlot plot = (XYPlot) chart.getPlot();
        plot.setBackgroundPaint(Color.white);
        plot.setRangeGridlinePaint(Color.black);
        plot.setDomainGridlinePaint(Color.white);

        // customise the range axis
        NumberAxis rangeAxis = (NumberAxis) plot.getRangeAxis();
        //rangeAxis.setStandardTickUnits(NumberAxis.setTickUnit(new NumberTickUnit(.1)));
        //rangeAxis.setTickUnit(new NumberTickUnit(.1));
        
       
        rangeAxis.setTickUnit(new NumberTickUnit(.5, NumberFormat.getNumberInstance(), 5));
        
        rangeAxis.setAutoRangeMinimumSize(1.0);
        rangeAxis.setLabelFont(labelFont);
        rangeAxis.setAutoRangeIncludesZero(false);
        
        // customise the domain axis
       
       
       
        // NumberTick n = new NumberTick(TickType.MAJOR, 20, "nucleotide", TextAnchor.BOTTOM_CENTER, TextAnchor.BOTTOM_CENTER, 0) ;
        NumberAxis domainAxis = (NumberAxis) plot.getDomainAxis();
        domainAxis.setStandardTickUnits(NumberAxis.createIntegerTickUnits()); 
        domainAxis.setTickUnit(new NumberTickUnit(60, NumberFormat.getIntegerInstance(), 10)); 
        domainAxis.setLabelFont(labelFont);
        //System.out.println(domainAxis.getTickUnit()); 
        domainAxis.setTickUnit(new NumberTickUnit(10, NumberFormat.getIntegerInstance(), 10)); 
        domainAxis.setTickMarksVisible(true);
        domainAxis.setTickLabelsVisible(true);
        // stroke is kind of like line width and other line attributes --> used to mess with tick marks-->
        // The units are Java2D units, which are 1/72 inch 
        BasicStroke bs = new BasicStroke(1);
        domainAxis.setTickMarkStroke(bs);
        domainAxis.setTickMarkInsideLength(2); //set how high into the graph each tick mark protrudes
        domainAxis.setTickMarkOutsideLength(2);
        domainAxis.setStandardTickUnits(NumberAxis.createIntegerTickUnits());
        domainAxis.setTickMarkPaint(Color.black);
        //System.out.println(domainAxis.getTickMarkStroke());
        domainAxis.setTickLabelsVisible(true); //  have markers along axis?
        
        XYLineAndShapeRenderer renderer = new XYLineAndShapeRenderer();
        renderer.setBaseShapesVisible(true);            
        return chart;
    }
      /**
    * Write .png file based on provided JFreeChart.
    * 
    * @param yourChart JFreeChart.
    * @param pFileName Name of file to which JFreeChart will be written..
    * @param pWidth Width of image.
    * @param pHeight Height of image.
    */
   public void WritePNG( JFreeChart yourChart,
                                     String pFileName,
                                     int pWidth,
                                     int pHeight )
   {
      try
      {
          FileOutputStream fs = new FileOutputStream(pFileName);
          ChartUtilities.writeChartAsPNG( 
          fs,
          yourChart,
          pWidth, pHeight);
          fs.close();                                 
        }
      catch (IOException e)
      {
         System.err.println("Error: Cannot write PNG file " + pFileName);
      }
   }
      /**
    * Write .png file based on  created graph.
    * 
    * @param yourChart is YOUR JFreeChart.
    * @param jFileName Name of file to which JFreeChart will be written..
    * @param jWidth Width of image.
    * @param jHeight Height of image.
    */
   public void writeJPEG( JFreeChart yourChart,
                                     String jFileName,
                                     int jWidth,
                                     int jHeight)
   {
       try
       {
           FileOutputStream fs = new FileOutputStream(jFileName);
           ChartUtilities.writeChartAsJPEG( 
           fs,
           yourChart,
           jWidth, 
           jHeight);
           fs.close();
      }
      catch (IOException e)
      {
          System.err.println("Error: Cannot write JPEG file " + jFileName);
        }
   }
   private ArrayList<Double> formatValues(double[] $dNdSArray)
   {
       double[] dNdSArray = $dNdSArray;
       System.out.println("dNdSArray is: " + dNdSArray);
       int LIMIT = dNdSArray.length;      
       for(int q = 0; q < LIMIT; q++)
        {      
            Double temp = new Double(dNdSArray[q]);
            if (temp.isInfinite() == true || temp.isNaN() == true)
            {
                temp = Double.valueOf(0.0);
            }
            else
            {
                df.format(temp);
                //System.out.println(temp);
            }
            myArr.add(temp);    
            //System.out.println("Window #: " + q + + temp);
            //System.out.println("Codon: " + q + ": " + temp);
        }
       return myArr;
   }
}
