# Supplementary material for: JCoDA: a tool for detecting evolutionary selection
Source: BMC Bioinformatics. 2010 May 27;11:284. doi: 10.1186/1471-2105-11-284 (PMC2887424; doi:10.1186/1471-2105-11-284)
Supplement: Additional file 6 — Zipped archive that contains all JCoDA source code and executable jar files. [file 1471-2105-11-284-S6.ZIP › JCoDA/src/LRT.java]

import java.util.*;
import java.io.*;
import java.util.regex.Pattern;
/**
 * This class calculates the Likelihood Ratio Test for Sites-based calculation
 * of dN/dS
 * @author Steven Steinway
 * @version (a version number or a date)
 * NOTE: Models 0 and 3 have been excluded to speed JCoDA processing. To 
 * re-add them, decomment variables associated
 */
public class LRT
{
    // instance variables - replace the example below with your own
    private String LRTFilePath;
    private String modelString;
    private Scanner sc;
    private double LRT0v3;
    private double LRT1v2;
    private double LRT7v8;
    
    
    public static void main(String[] args)
    {
        LRT testRun = new LRT("./paml/advanced_options/sites_method_output.txt");
        System.out.println("Starting testRun.getLRTData()");
        testRun.getLRTData();
        System.out.println("Test Finished");
        
    }
    /**
     * Constructor for objects of class LRT
     */
    public LRT(String LRTFilePath)
    {
        // initialise instance variables
        this.LRTFilePath = LRTFilePath;
    }

    /**
     * 
     * @param  y   a sample parameter for a method
     * @return     the sum of x and y 
     */
    public String getLRTData()
    {
        // parse LRT data from PAML rst file and then calculate LRT for 3 cases:
        //model 0 vs 3, 1 vs 2, 7 vs 8
        
        Pattern[] patternArray = new Pattern[6];
        Pattern model_0 = Pattern.compile("Model 0");
        Pattern model_1 = Pattern.compile("Model 1: NearlyNeutral");
        Pattern model_2 = Pattern.compile("Model 2: PositiveSelection");
        Pattern model_3 = Pattern.compile("Model 3: discrete");
        Pattern model_7 = Pattern.compile("Model 7: beta");
        Pattern model_8 = Pattern.compile("Model 8: beta&w>1");
        Pattern lnL_Pattern = Pattern.compile("lnL\\(ntime:");
        patternArray[0]=model_0;
        patternArray[1]=model_1;
        patternArray[2]=model_2;
        patternArray[3]=model_3;
        patternArray[4]=model_7;
        patternArray[5]=model_8;
        Double[] lnlArray = new Double[6];
        Boolean[] fillCheckArray = new Boolean[6];
        fillCheckArray[0] =false;
        fillCheckArray[1] =false;
        fillCheckArray[2] =false;
        fillCheckArray[3] =false;
        fillCheckArray[4] =false;
        fillCheckArray[5] =false;
        File f = new File(LRTFilePath);
        String output = "No LRT Data available!";
        String x = "asd;lfkj";
      //  System.out.println("File exists:"+f.exists());
        try
        {
            sc = new Scanner(f); 
         //   System.out.println("Starting model creation");        
            for(int i=0;i<6;i++)
            {
                modelString = sc.findWithinHorizon(patternArray[i],0);
                System.out.println(modelString);
                if (modelString != null)
                {                
                    System.out.println("iteration: " + i);
                    fillCheckArray[i] = true;
                    System.out.println("fillcheckArray[i]: " +fillCheckArray[i]);
              // sc.nextLine();
              // sc.nextLine();
              // sc.nextLine();
              // sc.nextLine();
              String test_this = sc.findWithinHorizon(lnL_Pattern, 0);
              System.out.println(test_this);
                    String s = sc.nextLine();
                    System.out.println("Important line is: " + s);                    
                    Scanner lineScanner = new Scanner(s);
                  lineScanner.next();
                  lineScanner.next();
                  lineScanner.next();
                    // lnl value
                    String lnl = lineScanner.next();
                    System.out.println("lnl is: " + lnl);
                    lnlArray[i] = new Double(lnl);
                    
                }
            }
            

          output = "Likelihood Ratio Test Data\n------------------------";
          System.out.println("fillCheckArray[0] is " + fillCheckArray[0]);
          System.out.println("fillCheckArray[2] is " + fillCheckArray[2]);
          System.out.println("fillCheckArray[4] is " + fillCheckArray[4]);
          if(fillCheckArray[0] == true && fillCheckArray[3] == true)
          {
              LRT0v3 =  2*Math.abs(lnlArray[0].doubleValue() - lnlArray[3].doubleValue());
              output = output.concat("\nLRT for Model 0 vs Model 3 = " + LRT0v3);
        
              // System.out.println(LRT0v3);
              //LRT where df = 4
              if (LRT0v3 > 9.4877)
              {
                  output = output.concat(" (p<.05)");            
                }
            }
            System.out.println("lnlArray[1]: " + lnlArray[1]);
            if(fillCheckArray[1] == true && fillCheckArray[2] == true)
            {
                System.out.println("lnlArray[1]: " + lnlArray[1]);
                LRT1v2 =   2*Math.abs(lnlArray[1].doubleValue() - lnlArray[2].doubleValue());
                output= output.concat("\nLRT for Model 1 vs Model 2 = " + LRT1v2);
                if (LRT1v2 > 5.9915)
                {
                    output = output.concat(" (p<.05)");            
                }
            }
            if(fillCheckArray[4] == true && fillCheckArray[5] == true)
            {
                LRT7v8 =   2*Math.abs(lnlArray[4].doubleValue() - lnlArray[5].doubleValue());
                output = output.concat("\nLRT for Model 7 vs Model 8 = " + LRT7v8);
                if (LRT7v8 > 5.9915)
                {
                    output = output.concat(" (p<.05)");            
                }
            }
       //   System.out.println(output);
        }
        catch (IOException e)
        {
            e.printStackTrace();
        }
        return output;
    }
}
