# Supplementary material for: JCoDA: a tool for detecting evolutionary selection
Source: BMC Bioinformatics. 2010 May 27;11:284. doi: 10.1186/1471-2105-11-284 (PMC2887424; doi:10.1186/1471-2105-11-284)
Supplement: Additional file 6 — Zipped archive that contains all JCoDA source code and executable jar files. [file 1471-2105-11-284-S6.ZIP › JCoDA/src/MaxLikelyTree.java]

/***********************************************************************
 * @author Ruth Dannenfelser
 * Date: Jun 2, 2009
 * File: MaxLikelyTree.java
 *-------------------------------------------------------------
 * Description: Class for making a maximum likelihood tree using
 * Phylip.
 ***********************************************************************/
import java.io.*;

public class MaxLikelyTree implements Runnable{
    //-----------------------------
    //Variable Declarations
    //-----------------------------
    boolean bootstrap; //should bootstrapping be performed
    int bootstrapNum = 10; //num of data sets
    String errorLog =""; //error log
    boolean lock = false; //variable for concurency
    //proml options
    boolean bestTree = true; //find best tree?
    String probabilityModel = "JTT"; //probability of choice
    String rateOfVar = "constant"; //rate of varation among sites
    boolean rates = false; //rates at adjacent sites correlated?
    double blocklength = 2.0; //block length for rates at adjacent sites
    boolean sitesWeighted = false; //should the sites be weighted?
    boolean speedy = true; //speedy but rough analysis?
    boolean global = false; //global rearrangements?
    boolean randomize = true; //randomize input order
    int seed = 3; //variable used when randomized
    int jumble = 2; //variable used when randomized
    int gammaParam = 1; //coefficent of variation of subsitution rate among sites
    boolean invariantGood = true;
    int HMM = 2; // rates in HMM # of categories
    boolean HMMok = false; //variable to ensure HMMprobab and HMMrate are acceptable
    String HMMprobab = "a"; //HMM probability rates
    String HMMrate = "b"; //HMM category rates
    double fractionOfVar = 3; //fraction of invariant sites
    int outgroupRoot = 0; //sequence number to be used as the outgroup root
    int categoryOfSites = 0; //num of categories
    String categoryRates; //used to store the rates for each category
    //consense options
    String consensusType = "majority extended"; //consensus type
    double mlfrac = 0.4; //m1 fraction
    boolean treesRooted = false; //treat trees as rooted
    boolean useLengths = false; //use lengths from user trees?
    
    //Default Constructor
    public MaxLikelyTree ()
    {
        bootstrap = true;
        System.out.println("default constructor called.");
    }
    //Additional Constructors
    public MaxLikelyTree (boolean aBool)
    {
        bootstrap = aBool;
    }
    /**********************************************************
     * Calls each phylip program (seqboot, proml, and consense)
     * with specified options and writes errors to the errorlog.
     * Also coordinates file I/O for the generated files.
     **********************************************************/
    @Override
    public void run()
    {
        boolean flag = true; //a false flag will signify an unsuccessful run
        errorLog = ""; //empty error log
        //create a new folder to hold outfiles and outtree files
        File name = new File("./PGIGenFiles/Protein/MLT/");
        if (!name.exists())
        {
            flag = (new File("PGIGenFiles/Protein/MLT")).mkdirs();
        }
        if(flag == false)
            errorLog += "\nError when creating the directories.";
       
        //if infile exists and is valid else add to error log
        File infilePresent = new File ("./infile");
        if (!infilePresent.exists())
        {
            errorLog +="\nError: Infile does not exist.";
        }
        else
        {
            File imported = new File ("./imported");
            imported.delete();
        }
        MLTPanel.setProgress(5);
        //if bootstrapping successful else add to error log
        if (!this.bootstrap())
        {
            errorLog +="\nError: Bootstrapping failed.";
        }
        MLTPanel.setProgress(10);
        //if proml successful else add to error log
        if(!this.promlExe())
        {
            errorLog += "\nError: Execution of proml failed.";
        }
        MLTPanel.setProgress(95);
        //if consense build successful else add to error log
        if(!this.consenseExe())
        {
            errorLog += "\nError: Execution of consense failed.";
        }
        MLTPanel.setProgress(99);
        //if file writing successful else add to error log
        //fix file structure for next run
        File file1 = new File ("./infile");
        File file2 = new File ("./PGIGenFiles/Protein/MLT/outfile3");
        File file3 = new File ("./intree");
        File file4 = new File ("./PGIGenFiles/Protein/MLT/outtree3");
        File file5 = new File ("./outfile");
        File file6 = new File ("./outtree");

        //delete existing files in PGIGenFiles dir if any are present
        file1.delete();
        file3.delete();
        file2.delete();
        file4.delete();

        //move outfile to PGIGenFiles dir and rename to outfile2
        boolean success = file5.renameTo(file2);
        if (!success)
        {
            errorLog += "\nError: Renaming outfile failed.";
        }
        //move outtree to PGIGenFiles dir and rename to outtree3
        success = file6.renameTo(file4);
        if (!success)
        {
            errorLog += "\nError: Renaming outtree file failed.";
        }
        //if drawTree build successful else add to error log
        if(!this.drawTreeExe())
        {
            errorLog += "\nError: Execution of drawTree failed.";
        }
        MLTPanel.setProgress(100);
    }
   
    /*****************************************
     * @return boolean signifying if run was
     * successful.
     *
     * Runs and interacts with seqboot.
     ****************************************/
    public boolean bootstrap()
    {
        System.out.println("bootstrap executing..");
        if (!this.bootstrap) //if bootstrapping is not required
            return true;

        //variable declarations
        String line;
        String outputline = "";
        OutputStream stdin = null;
        InputStream stderr = null;
        InputStream stdout = null;
        // launch exe and grab stdin, stdout, and stderr
        try
        {
            Process process = Runtime.getRuntime ().exec ("./phyExe/seqboot.exe");
            System.out.println("SeqBoot executing");
            stdin = process.getOutputStream ();
            stderr = process.getErrorStream ();
            stdout = process.getInputStream ();

            BufferedReader output = new BufferedReader(new InputStreamReader(stdout));
            // "write" the parms into stdin
            line = "r\n" + this.bootstrapNum + "\n";
            stdin.write(line.getBytes());
            stdin.flush();
            line = "y" + "\n";
            stdin.write(line.getBytes() );
            stdin.flush();;
            line = this.seed +"\n";
            stdin.write(line.getBytes());
            stdin.flush();
            while (outputline.compareToIgnoreCase("Press enter to quit.") != 0)
            {
                //capture error messages
                if(outputline.contains("ERROR"))
                {
                    errorLog += "seqboot-" + outputline + "\n";
                }
                System.out.println(outputline);
                outputline = output.readLine();
            }
            stdin.close();

            // clean up if any output in stdout
            BufferedReader brCleanUp =
                    new BufferedReader (new InputStreamReader (stdout));
            while ((line = brCleanUp.readLine ()) != null) {
            }
            brCleanUp.close();
            // clean up if any output in stderr
            brCleanUp =
                new BufferedReader (new InputStreamReader (stderr));
            while ((line = brCleanUp.readLine ()) != null) {
            }
            brCleanUp.close();
        }catch (IOException e) {
            System.err.println("Caught IOException: " + e.getMessage());
            return false;
        }
        return true;
    }
    /*******************************************
     * @return boolean signifiying successful
     * execution.
     *
     * Interacts with and runs proml.
     ******************************************/
    public boolean promlExe()
    {
        System.out.println("proml executing...");
        //variable declarations
        String line;
        String outputline = "";
        OutputStream stdin = null;
        InputStream stderr = null;
        InputStream stdout = null;
        //if bootstrapping has been performed
        if (this.bootstrap)
        {
            //fix file structure for next run
            File file1 = new File ("./infile");
            File file2 = new File ("./PGIGenFiles/Protein/MLT/infile1");
            File file3 = new File ("./outfile");
            File file4 = new File ("./PGIGenFiles/Protein/MLT/outfile1");

            //delete existing files in PGIGenFiles dir if any are present
            file2.delete();
            file4.delete();

            //move infile to PGIGenFiles dir and rename to infile1
            boolean success = file1.renameTo(file2);
            if (!success)
            {
                errorLog += "\nError: Renaming infile failed.";
                return false;
            }
            //move outfile to PGIGenFiles dir and rename outfile to outfile1
            success = file3.renameTo(file4);
            if (!success)
            {
                errorLog += "\nError: Renaming outfile to infile failed.";
                return false;
            }
            //copy outfile1 and rename it infile
            lock = true; //lock
            try{copy(file4, file1);}
            catch(IOException e)
            {
                errorLog += "\nError: Attempt to copy outfile failed.";
                return false;
            }
            while (lock){}; //spin lock
        }
        MLTPanel.setProgress(10);
        try
        {
            // launch exe and grab stdin, stdout, and stderr
            Process process2 = Runtime.getRuntime ().exec ("./phyExe/proml.exe");
            System.out.println("proml-booted executing");
            stdin = process2.getOutputStream ();
            stderr = process2.getErrorStream ();
            stdout = process2.getInputStream ();
            BufferedReader output = new BufferedReader(new InputStreamReader(stdout));
            outputline += output.readLine();
            System.out.println(outputline);
            outputline = "";
            //set options
            line = setPromlOptions();
            stdin.write(line.getBytes());
            stdin.flush();
            for (int i = 0; i < 20; i++) //read output
            {
                outputline = output.readLine();
                System.out.println(outputline);
            }
            MLTPanel.setProgress(15); //set progress bar
            //options are set.
            line = "y\n";
            stdin.write(line.getBytes() );
            stdin.flush();
            //send additional runtime data to proml
            if(rateOfVar.equals ("gamma distributed rates"))
            {
                line = gammaParam + "\n" + HMM + "\n";
                stdin.write(line.getBytes() );
                stdin.flush();
            }
            if(rateOfVar.equals("gamma + invariant sites")&& invariantGood)
            {
                line = gammaParam + "\n" + HMM + "\n" + fractionOfVar + "\n";
                stdin.write(line.getBytes() );
                stdin.flush();
            }
            if (rateOfVar.equals("user defined HMM of rates") && HMMok)
            {
                line = HMM + "\n" + HMMrate + "\n" + HMMprobab + "\n";
                stdin.write(line.getBytes() );
                stdin.flush();
            }
            
            int i = 0; //iteration variable
            int j = 15;//iteration variable
            //loop until proml finishes execution
            while (outputline.compareToIgnoreCase("Press enter to quit.") != 0)
            {
                //capture error messages
                if(outputline.contains("ERROR"))
                {
                    errorLog += "proml-" + outputline + "\n";
                }
                System.out.println(outputline);
                outputline = output.readLine();
                if ((i % (this.bootstrapNum + 50)) == 0)
                {
                    MLTPanel.setProgress(j);
                    j++;
                }
                i++;
            }
            line = "\n";
            stdin.write(line.getBytes() );
            stdin.flush();
    }
    catch (IOException e)
    {
        System.err.println("Caught IOException: " + e.getMessage());
        return false;
    }
      
      return true;
        
    }
    /********************************************
     * @return boolean signifying successful
     * execution.
     *
     * Interacts with and runs consense.
     ********************************************/
    public boolean consenseExe()
    {
        //variable declarations
        String line;
        String outputline = "";
        OutputStream stdin = null;
        InputStream stdout = null;

        System.out.println("consense executing...");
        //fix file structure for next run
        File file1 = new File ("./infile");
        File file2 = new File ("./PGIGenFiles/Protein/MLT/outfile2");
        File file3 = new File ("./intree");
        File file4 = new File ("./PGIGenFiles/Protein/MLT/outtree2");
        File file5 = new File ("./outfile");
        File file6 = new File ("./outtree");

        //delete existing files in PGIGenFiles dir if any are present
        file1.delete();
        file4.delete();
        file2.delete();

        //move outfile to PGIGenFiles dir and rename to outfile2
        boolean success = file5.renameTo(file2);
        if (!success)
        {
            errorLog += "\nError: Renaming outfile failed.";
            return false;
        }
        //move outfile to PGIGenFiles dir and rename outtree to outtree2
        success = file6.renameTo(file4);
        if (!success)
        {
            errorLog += "\nError: Renaming outtree failed.";
            return false;
        }
        //copy outtree2 and rename it intree
        lock = true; //lock
        try{copy(file4, file3);}
        catch(IOException e)
        {
            errorLog += "\nError: Attempt to copy outtree failed.";
            return false;
        }
        while (lock){}; //spin lock
        try
        {
            // launch exe and grab stdin, stdout, and stderr
            Process process2 = Runtime.getRuntime ().exec ("./phyExe/consense.exe");

            System.out.println("consense executing 1");
            stdin = process2.getOutputStream ();
            stdout = process2.getInputStream ();
            BufferedReader output = new BufferedReader(new InputStreamReader(stdout));
            for (int i = 0; i < 1; i++)
                outputline += output.readLine();
            System.out.println(outputline);
            outputline = "";
            //set options
            line = setConsenseOptions();
            stdin.write(line.getBytes());
            stdin.flush();
            for (int i = 0; i < 3; i++)
            {
                outputline = output.readLine();
                System.out.println(outputline);
            }
            // now that options are set run consense
            line = "y\n";
            stdin.write(line.getBytes() );
            stdin.flush();
            if(this.consensusType.equals("Ml"))
            {
                if ((this.mlfrac < 0.5) || (this.mlfrac > 1.0))
                {
                    line += ".5\n";
                    errorLog += "Warning: Ml fraction value was not set.\n";
                    errorLog += "   To fix enter a valid fraction between .5 and 1\n";
                }
                else
                {
                     line += this.mlfrac + "\n";
                }
            }
            stdin.write(line.getBytes());
            stdin.flush();
            //loop until execution of consense is complete
            while (outputline.compareToIgnoreCase("Press enter to quit.") != 0)
            {
                //capture error messages
                if(outputline.contains("ERROR"))
                {
                    errorLog += "consence-" + outputline + "\n";
                }
                System.out.println(outputline);
                outputline = output.readLine();
            }
            System.out.println("Consensus finished");

        }
        catch (IOException e)
        {
            System.err.println("Caught IOException: " + e.getMessage());
            return false;
        }
        return true;
    }
    /******************************************
     *@return boolean signifying successful
     * execution.
     *
     * Interacts with and runs drawtree.
     *****************************************/
    public boolean drawTreeExe()
    {
        //fix file structure for next run
        File file1 = new File ("./intree");
        File file2 = new File ("./PGIGenFiles/Protein/MLT/outtree3");
        File file3 = new File("./plotfile");
        File file4 = new File ("./PGIGenFiles/Protein/MLT/plot.jpg");
        File file5 = new File ("./font1");
        File file6 = new File ("./phyExe/font1");
        //delete existing files if present
        file1.delete();
        file3.delete();
        file4.delete();

        //make sure font file exists
        if (!file5.exists())
        {
            lock = true;
            try{copy(file6, file5);}
            catch(IOException e)
            {
                errorLog += "\nError: font file missing.";
                errorLog += "Please find the font1 file and place in the phyExe directory.";
                return false;
            }
        }
        //copy outtree3 and rename it intree
        lock = true; //lock
        try{copy(file2, file1);}
        catch(IOException e)
        {
            errorLog += "\nError: Attempt to copy outtree failed.";
            return false;
        }
        while (lock){}; //spin lock
        //variable declarations
        String line;
        String outputline = "";
        OutputStream stdin = null;
        InputStream stdout = null;
        try{
            //launch exe and grab stdin, stdout, and stderr
            Process process2 = Runtime.getRuntime ().exec ("./phyExe/drawtree.exe");

            System.out.println("drawtree executing 1");
            stdin = process2.getOutputStream ();
            stdout = process2.getInputStream ();
            BufferedReader output = new BufferedReader(new InputStreamReader(stdout));
            for (int i = 0; i < 1; i++)
                outputline += output.readLine();
            System.out.println(outputline);
            outputline = "";
            //set options
            line = setDrawtreeOptions();
            stdin.write(line.getBytes());
            stdin.flush();
            // now that options are set run drawtree
            line = "y\n";
            stdin.write(line.getBytes() );
            stdin.flush();
            //loop until execution of consense is complete
            while (outputline.compareToIgnoreCase("Press enter to quit.") != 0)
            {
                //capture error messages
                if(outputline.contains("ERROR"))
                {
                    errorLog += "drawtree-" + outputline + "\n";
                }
                System.out.println(outputline);
                outputline = output.readLine();
            }
            System.out.println("drawtree finished");

        }
        catch (IOException e)
        {
            System.err.println("Caught IOException: " + e.getMessage());
            return false;
        }
        return true;
    }

    /*********************************************
     * @param source file
     * @param target file
     * @throws java.io.IOException
     * 
     * Copies the source file to target file.
     *********************************************/
    void copy(File source, File target) throws IOException {

        InputStream in = new FileInputStream(source);
        OutputStream out = new FileOutputStream(target);

        // Copy the bits from instream to outstream
        out.flush();
        byte[] buf = new byte[1024];
        int len;

        while ((len = in.read(buf)) > 0) {
            out.write(buf, 0, len);
        }
        in.close();
        out.close();
        lock = false;
    }
    //-----------------------------
    //Get and set methods
    //-----------------------------
    /*******************************
     * @param boolean
     * 
     * Sets the bootstrap variable.
     *******************************/
    void setBootstrap(boolean aBool)
    {
        bootstrap = aBool;
        System.out.println("Bootstrap variable set to " + this.bootstrap);
    }
    /*********************************
     * @return String of errors
     * 
     * Returns the errorLog.
     ********************************/
    String errorLog()
    {
        return errorLog;
    }
    /*******************************
     * @return String line
     *
     * Sets the options for the
     * execution of proml based
     * on the instance variables.
     *******************************/
    String setPromlOptions()
    {
        String line =""; //line of output to send
        //set analyze mutliple data sets
        if(this.bootstrap)
            line += "m\nd\n" + this.bootstrapNum +"\n" +this.seed + "\n"+ this.jumble +"\n";
        //set best tree option
        if(!this.bestTree)
        {
            line += "u\n";
            if(this.useLengths)
                line += "l\n";
        }
        //choose prob model
        if(this.probabilityModel.equals("JTT")||this.probabilityModel.equals("Jones-Taylor-Thornton"))
            ; //no options need to be changed
        else
            if(this.probabilityModel.equals("Henikoff/Tillier PMB"))
                line += "p\n";
            else
                if(this.probabilityModel.equals("Dayhoff PAM"))
                    line += "p\np\n";
        //set rate variation among sites
        if(this.rateOfVar.equals("constant") || this.rateOfVar.equals("constant rate of change"))
            ; //no options need to be changed
        else
            if(this.rateOfVar.equals ("gamma distributed rates"))
                line += "r\n";
            else
                if(this.rateOfVar.equals ("gamma + invariant sites"))
                {
                    //error checking
                    if ((this.fractionOfVar <= 0.0) || (this.fractionOfVar >= 1.0))
                    {
                        errorLog += "Warning: Fraction of variation was not set to specfied value.\n";
                        errorLog += "    To fix specify a decimal value greater than 0 and less than 1.\n";
                    }
                    else
                        line += "r\nr\n";
                }
                else
                    if (this.rateOfVar.equals ("user defined HMM of rates"))
                    {
                        //error checking
                        java.util.Scanner rate = new java.util.Scanner (this.HMMrate);
                        java.util.Scanner probab = new java.util.Scanner (this.HMMprobab);
                        int i = 0; //iteration variable
                        double sum = 0;
                        while(rate.hasNextDouble())
                        {
                            i++;
                            rate.next();
                        }
                        while(probab.hasNextDouble())
                        {
                            try{sum += Double.parseDouble(probab.next());}
                            catch(Exception e) {sum =-3;}
                        }
                        if ((i == this.HMM) && (sum == 1))
                        {
                            HMMok = true;
                            line +="r\nr\nr\n";
                        }
                        else
                        {
                            errorLog += "Warning: Problem with user defined HMM\n";
                            errorLog += "    To fix make sure probabilites add up to 1 and that the\n";
                            errorLog += "    input for rates and probabilities were entered correctly.\n";
                        }
                    }
        //if adjacent sites correlated
        if (this.rates)
        {
            line +="a\n";
            if (this.blocklength > 1.0)
                line += this.blocklength + "\n";
            else
            {
                errorLog += "Warning: Block length was not set.\n";
                errorLog += "    Set the block length to a value greater than 1.\n";
                line += "2\n";
            }
        }
        //choose weighted sites
        if(this.sitesWeighted)
            line +="w\n";
        //choose speedy analysis or not
        if (!this.speedy)
            line +="s\n";
        //set global arrangements
        if(this.global)
            line +="g\n";
        //randomize the input order
        if(this.randomize && !this.bootstrap)
            line +="j\n" + this.seed + "\n" + this.jumble + "\n";
        //set outgroup root
        if(this.outgroupRoot != 0)
            line += "o\n" + this.outgroupRoot + "\n";
        //if multiple category of sites are used
        if (this.categoryOfSites > 0)
        {
            java.util.Scanner scan = new java.util.Scanner(this.categoryRates);
            int i = 0;
            String temp = "";
            while (scan.hasNext())
            {
                i++;
                temp += scan.next() + " ";
            }
            if (i == this.categoryOfSites)
                line += "c\n" + this.categoryOfSites + "\n" + temp + "\n";
            else
                System.out.println("Incompatible category of sites and rates entered.");
        }
        return line;
    }
    /***************************************
     * @return String line
     *
     * Sets the options for the execution
     * of consense based on the instance
     * variables.
     ***************************************/
    String setConsenseOptions()
    {
        String line ="";
        if (this.consensusType.equals("Strict"))
            line += "c\n";
        else
            if (this.consensusType.equals("Majority rule"))
                line += "c\nc\n";
            else
                if(this.consensusType.equals("Ml"))
                    line += "c\nc\nc\n";
         
        if (this.treesRooted)
            line += "r\n";
        //set outgroup root
        if(this.outgroupRoot != 0)
            line += "o\n" + this.outgroupRoot + "\n";
        return line;
    }
    /*******************************
     * @return String line
     *
     * Sets the options for the
     * execution of drawtree based
     * on the instance variables.
     *******************************/
    String setDrawtreeOptions()
    {
        //set font file
        String line = "font1\n";

        //set plotting device
        line += "p\nw\n500\n500\n";

        //get rid of preview
        line += "v\nn\n";
        return line;
    }
}
