# Supplementary material for: JCoDA: a tool for detecting evolutionary selection
Source: BMC Bioinformatics. 2010 May 27;11:284. doi: 10.1186/1471-2105-11-284 (PMC2887424; doi:10.1186/1471-2105-11-284)
Supplement: Additional file 6 — Zipped archive that contains all JCoDA source code and executable jar files. [file 1471-2105-11-284-S6.ZIP › JCoDA/src/Neighbor.java]

/***********************************************************************
 * @author Ruth Dannenfelser
 * Date: Jul 16, 2009
 * File: Neighbor.java
 *-------------------------------------------------------------
 * Description: Class for generating a neighbor tree with Phylip.
 ***********************************************************************/
//package PGI;
import java.io.*;
public class Neighbor implements Runnable {
    //-----------------------------
    //Variable Declarations
    //-----------------------------
    boolean bootstrap = true; //should bootstrapping be performed
    int bootstrapNum = 10; //num of data sets
    String errorLog =""; //error log
    boolean lock = false; //variable for concurency
    //prodist options
    String model = "Jones-Taylor-Thornton matrix"; //model of choice
    String gammaDist = "No"; //gamma dist of rates among positions
    double coefOfVar = 0; //coefficent of variation
    double invarFrac = 3; //fraction of invariant positions
    boolean invariantGood = false; //is the invariant value is good
    String geneticCode = "Universal"; //which genetic code to use
    String aminoAcidCate = "George/Hunt/Barker"; //which category of amino acids to use
    double probOfChangeCate = 1.1; //prob of changing categories
    double tRatio = 0.1; //transition/transversion ratio
    double baseA = 0.25; //fraction of base A
    double baseT = 0.25; //fraction of base T
    double baseC = 0.25; //fraction of base C
    double baseG = 0.25; //fraction of base G
    boolean useWeights = false; //use weights for positions?
    boolean oneCategory = true; //one category of subsitution?
    int categories = 0; //num of categories
    String cateRates = ""; //rates for each category
    //neighbor options
    boolean randomize = true; //randomize input order
    int seed = 3; //variable used when randomized
    String neighborTreeType = "Neighbor-joining"; //tree type
    int outgroupRoot = 0; //sequence number to be used as the outgroup root
    boolean lowerTriangle = false; //lower triangular data matrix?
    boolean upperTriangle = false; //upper triangular data matrix?
    boolean subreplicates = false; //subreplicates?
    //consense options
    String consensusType = "majority extended"; //consensus type
    double mlfrac = 0.4; //m1 fraction
    boolean treesRooted = false; //treat trees as rooted
    boolean useLengths = false; //use lengths from user trees?

    //Default Constructor
    public Neighbor ()
    {
        System.out.println("default constructor called.");
    }
    /**********************************************************
     * Calls each phylip program (seqboot, prodist, neighbor,
     * and consense) with specified options and writes
     * errors to the errorlog.
     * Also coordinates file I/O for the generated files.
     **********************************************************/
    @Override
    public void run()
    {
        boolean flag = true; //a false flag will signify an unsuccessful run
        errorLog = ""; //empty error log
        //create a new folder to hold outfiles and outtree files
        File name = new File("./PGIGenFiles/Protein/Neighbor/");
        if (!name.exists())
        {
            flag = (new File("PGIGenFiles/Protein/Neighbor")).mkdirs();
        }
        if(flag == false)
            errorLog += "\nError when creating the directories.";

        //if infile exists and is valid else add to error log
        File infilePresent = new File ("./infile");
        if (!infilePresent.exists())
        {
            errorLog +="\nError: Infile does not exist.";
        }
        else
        {
            File imported = new File ("./imported");
            imported.delete();
        }
        NeighborPanel.setProgress(5);
        //if bootstrapping successful else add to error log
        if (!this.bootstrap())
        {
            errorLog +="\nError: Bootstrapping failed.";
        }
        NeighborPanel.setProgress(10);
        //if prodist successful else add to error log
        if(!this.prodistExe())
        {
            errorLog += "\nError: Execution of prodist failed.";
        }
        NeighborPanel.setProgress(50);
        //if neighborexe successful else add to error log
        if(!this.neighborExe())
            errorLog += "\nError: Execution of neighbor failed.";
        NeighborPanel.setProgress(95);
        //if consense build successful else add to error log
        if(!this.consenseExe())
        {
            errorLog += "\nError: Execution of consense failed.";
        }
        NeighborPanel.setProgress(99);
        //if file writing successful else add to error log
        //fix file structure for next run
        File file1 = new File ("./infile");
        File file2 = new File ("./PGIGenFiles/Protein/Neighbor/outfile4");
        File file3 = new File ("./intree");
        File file4 = new File ("./PGIGenFiles/Protein/Neighbor/outtree4");
        File file5 = new File ("./outfile");
        File file6 = new File ("./outtree");

        //delete existing files in PGIGenFiles dir if any are present
        file1.delete();
        file3.delete();
        file2.delete();
        file4.delete();

        //move outfile to PGIGenFiles dir and rename to outfile2
        boolean success = file5.renameTo(file2);
        if (!success)
        {
            errorLog += "\nError: Renaming outfile failed.";
        }
        //move outtree to PGIGenFiles dir and rename to outtree2
        success = file6.renameTo(file4);
        if (!success)
        {
            errorLog += "\nError: Renaming outtree file failed.";
        }
        //if drawTree build successful else add to error log
        if(!this.drawTreeExe())
        {
            errorLog += "\nError: Execution of drawTree failed.";
        }
        NeighborPanel.setProgress(100);
    }

    /*****************************************
     * @return boolean signifying if run was
     * successful.
     *
     * Runs and interacts with seqboot.
     ****************************************/
    public boolean bootstrap()
    {
        System.out.println("bootstrap executing..");
        if (!this.bootstrap) //if bootstrapping is not required
            return true;

        //variable declarations
        String line;
        String outputline = "";
        OutputStream stdin = null;
        InputStream stderr = null;
        InputStream stdout = null;
        // launch EXE and grab stdin/stdout and stderr
        try
        {
            Process process = Runtime.getRuntime ().exec ("./phyExe/seqboot.exe");
            System.out.println("SeqBoot executing");
            stdin = process.getOutputStream ();
            stderr = process.getErrorStream ();
            stdout = process.getInputStream ();

            BufferedReader output = new BufferedReader(new InputStreamReader(stdout));
            // "write" the parms into stdin
            line = "r\n" + this.bootstrapNum + "\n";
            stdin.write(line.getBytes());
            stdin.flush();
            line = "y" + "\n";
            stdin.write(line.getBytes() );
            stdin.flush();
            line = this.seed +"\n";
            stdin.write(line.getBytes());
            stdin.flush();
            while (outputline.compareToIgnoreCase("Press enter to quit.") != 0)
            {
                //capture error messages
                if(outputline.contains("ERROR"))
                {
                    errorLog += "seqboot-" + outputline + "\n";
                }
                System.out.println(outputline);
                outputline = output.readLine();
            }
            stdin.close();

            // clean up if any output in stdout
            BufferedReader brCleanUp =
                    new BufferedReader (new InputStreamReader (stdout));
            while ((line = brCleanUp.readLine ()) != null) {
                 //System.out.println ("[Stdout] " + line);
            }
            brCleanUp.close();
            // clean up if any output in stderr
            brCleanUp =
                new BufferedReader (new InputStreamReader (stderr));
            while ((line = brCleanUp.readLine ()) != null) {
                //System.out.println ("[Stderr] " + line);
            }
            brCleanUp.close();
        }catch (IOException e) {
            System.err.println("Caught IOException: " + e.getMessage());
            return false;
        }
        return true;
    }
    /*******************************************
     * @return boolean signifiying successful
     * execution.
     *
     * Interacts with and runs protdist.
     ******************************************/
    public boolean prodistExe()
    {
        System.out.println("protdist executing...");
        //variable declarations
        String line;
        String outputline = "";
        OutputStream stdin = null;
        InputStream stderr = null;
        InputStream stdout = null;
        //if bootstrapping has been performed
        if (this.bootstrap)
        {
            //fix file structure for next run
            File file1 = new File ("./infile");
            File file2 = new File ("./PGIGenFiles/Protein/Neighbor/infile1");
            File file3 = new File ("./outfile");
            File file4 = new File ("./PGIGenFiles/Protein/Neighbor/outfile1");

            //delete existing files in PGIGenFiles dir if any are present
            file2.delete();
            file4.delete();

            //move infile to PGIGenFiles dir and rename to infile1
            boolean success = file1.renameTo(file2);
            if (!success)
            {
                errorLog += "\nError: Renaming infile failed.";
                return false;
            }
            //move outfile to PGIGenFiles dir and rename outfile to outfile1
            success = file3.renameTo(file4);
            if (!success)
            {
                errorLog += "\nError: Renaming outfile to infile failed.";
                return false;
            }
            //copy outfile1 and rename it infile
            lock = true; //lock
            try{copy(file4, file1);}
            catch(IOException e)
            {
                errorLog += "\nError: Attempt to copy outfile failed.";
                return false;
            }
            while (lock){}; //spin lock
        }
        NeighborPanel.setProgress(10);
        try
        {
            // launch EXE and grab stdin/stdout and stderr
            Process process2 = Runtime.getRuntime ().exec ("./phyExe/protdist.exe");
            System.out.println("prodist-booted executing");
            stdin = process2.getOutputStream ();
            stderr = process2.getErrorStream ();
            stdout = process2.getInputStream ();
            BufferedReader output = new BufferedReader(new InputStreamReader(stdout));
            outputline = "";
            //set options
            line = setProdistOptions();
            stdin.write(line.getBytes());
            stdin.flush();
            NeighborPanel.setProgress(15); //set progress bar
            //options are set.
            line = "y\n";
            stdin.write(line.getBytes() );
            stdin.flush();
            //send additional runtime data to dnadist
            if(gammaDist.equals ("Yes"))
            {
                line = coefOfVar + "\n";
                stdin.write(line.getBytes() );
                stdin.flush();
            }
            if(gammaDist.equals("Gamma + Invariant")&& invariantGood)
            {
                line = coefOfVar + "\n" + invarFrac + "\n";
                stdin.write(line.getBytes() );
                stdin.flush();
            }
            
            int i = 0; //iteration variable
            int j = 15;//iteration variable
            //loop until dnadist finishes execution
            while (outputline.compareToIgnoreCase("Press enter to quit.") != 0)
            {
                //capture error messages
                if(outputline.contains("ERROR"))
                {
                    errorLog += "protdist-" + outputline + "\n";
                }
                System.out.println(outputline);
                outputline = output.readLine();
                if ((i % (this.bootstrapNum + 50)) == 0)
                {
                    NeighborPanel.setProgress(j);
                    j++;
                }
                i++;
            }
            line = "\n";
            stdin.write(line.getBytes() );
            stdin.flush();
    }
    catch (IOException e)
    {
        System.err.println("Caught IOException: " + e.getMessage());
        return false;
    }

      return true;

    }
    /********************************************
     * @return boolean signifying successful
     * execution.
     *
     * Interacts with and runs neighbor
     ********************************************/
    public boolean neighborExe()
    {
        //variable declarations
        String line;
        String outputline = "";
        OutputStream stdin = null;
        InputStream stdout = null;

        System.out.println("neighbor executing...");
        //fix file structure for next run
        File file1 = new File ("./infile");
        File file2 = new File ("./PGIGenFiles/Protein/Neighbor/outfile2");
        File file5 = new File ("./outfile");
        

        //delete existing files in PGIGenFiles dir if any are present
        file1.delete();
        file2.delete();

        //move outfile to PGIGenFiles dir and rename to outfile2
        boolean success = file5.renameTo(file2);
        if (!success)
        {
            errorLog += "\nError: Renaming outfile failed.";
            return false;
        }
        //copy outfile2 and rename it infile
        lock = true; //lock
        try{copy(file2, file1);}
        catch(IOException e)
        {
            errorLog += "\nError: Attempt to copy outfile failed.";
            return false;
        }
        
        while (lock){}; //spin lock
        try
        {
            // launch EXE and grab stdin/stdout and stderr
            Process process2 = Runtime.getRuntime ().exec ("./phyExe/neighbor.exe");

            System.out.println("neighbor executing 1");
            stdin = process2.getOutputStream ();
            stdout = process2.getInputStream ();
            BufferedReader output = new BufferedReader(new InputStreamReader(stdout));
            for (int i = 0; i < 1; i++)
                outputline += output.readLine();
            System.out.println(outputline);
            outputline = "";
            //set options
            line = setNeighborOptions();
            stdin.write(line.getBytes());
            stdin.flush();
            for (int i = 0; i < 3; i++)
            {
                outputline = output.readLine();
                System.out.println(outputline);
            }
            // now that options are set run consense
            line = "y\n";
            stdin.write(line.getBytes() );
            stdin.flush();
            //loop until execution of consense is complete
            while (outputline.compareToIgnoreCase("Press enter to quit.") != 0)
            {
                //capture error messages
                if(outputline.contains("ERROR"))
                {
                    errorLog += "neighbor-" + outputline + "\n";
                }
                System.out.println(outputline);
                outputline = output.readLine();
            }
            System.out.println("neighbor finished");

        }
        catch (IOException e)
        {
            System.err.println("Caught IOException: " + e.getMessage());
            return false;
        }
        return true;
    }
    /********************************************
     * @return boolean signifying successful
     * execution.
     *
     * Interacts with and runs consense.
     ********************************************/
    public boolean consenseExe()
    {
        //variable declarations
        String line;
        String outputline = "";
        OutputStream stdin = null;
        InputStream stdout = null;

        System.out.println("consense executing...");
        //fix file structure for next run
        File file1 = new File ("./infile");
        File file2 = new File ("./PGIGenFiles/Protein/Neighbor/outfile3");
        File file3 = new File ("./intree");
        File file4 = new File ("./PGIGenFiles/Protein/Neighbor/outtree3");
        File file5 = new File ("./outfile");
        File file6 = new File ("./outtree");

        //delete existing files in PGIGenFiles dir if any are present
        file1.delete();
        file4.delete();
        file2.delete();

        //move outfile to PGIGenFiles dir and rename to outfile2
        boolean success = file5.renameTo(file2);
        if (!success)
        {
            errorLog += "\nError: Renaming outfile failed.";
            return false;
        }
        //move outfile to PGIGenFiles dir and rename outtree to outtree2
        success = file6.renameTo(file4);
        if (!success)
        {
            errorLog += "\nError: Renaming outtree failed.";
            return false;
        }
        //copy outtree2 and rename it intree
        lock = true; //lock
        try{copy(file4, file3);}
        catch(IOException e)
        {
            errorLog += "\nError: Attempt to copy outtree failed.";
            return false;
        }
        while (lock){}; //spin lock
        try
        {
            // launch EXE and grab stdin/stdout and stderr
            Process process2 = Runtime.getRuntime ().exec ("./phyExe/consense.exe");

            System.out.println("consense executing 1");
            stdin = process2.getOutputStream ();
            stdout = process2.getInputStream ();
            BufferedReader output = new BufferedReader(new InputStreamReader(stdout));
            for (int i = 0; i < 1; i++)
                outputline += output.readLine();
            System.out.println(outputline);
            outputline = "";
            //set options
            line = setConsenseOptions();
            stdin.write(line.getBytes());
            stdin.flush();
            for (int i = 0; i < 3; i++)
            {
                outputline = output.readLine();
                System.out.println(outputline);
            }
            // now that options are set run consense
            line = "y\n";
            stdin.write(line.getBytes() );
            stdin.flush();
            if(this.consensusType.equals("Ml"))
            {
                if ((this.mlfrac < 0.5) || (this.mlfrac > 1.0))
                {
                    line += ".5\n";
                    errorLog += "Warning: Ml fraction value was not set.\n";
                    errorLog += "   To fix enter a valid fraction between .5 and 1\n";
                }
                else
                {
                     line += this.mlfrac + "\n";
                }
            }
            stdin.write(line.getBytes());
            stdin.flush();
            //loop until execution of consense is complete
            while (outputline.compareToIgnoreCase("Press enter to quit.") != 0)
            {
                //capture error messages
                if(outputline.contains("ERROR"))
                {
                    errorLog += "consense-" + outputline + "\n";
                }
                System.out.println(outputline);
                outputline = output.readLine();
            }
            System.out.println("Consensus finished");

        }
        catch (IOException e)
        {
            System.err.println("Caught IOException: " + e.getMessage());
            return false;
        }
        return true;
    }
    /******************************************
     *@return boolean signifying successful
     * execution.
     *
     * Interacts with and runs drawtree.
     *****************************************/
    public boolean drawTreeExe()
    {
        //fix file structure for next run
        File file1 = new File ("./intree");
        File file2 = new File ("./PGIGenFiles/Protein/Neighbor/outtree4");
        File file3 = new File("./plotfile");
        File file4 = new File ("./PGIGenFiles/Protein/Neighbor/plot.jpg");
        File file5 = new File ("./font1");
        File file6 = new File ("./phyExe/font1");
        //delete existing files if present
        file1.delete();
        file3.delete();
        file4.delete();

        //make sure font file exists
        if (!file5.exists())
        {
            lock = true;
            try{copy(file6, file5);}
            catch(IOException e)
            {
                errorLog += "\nError: font file missing.";
                errorLog += "Please find the font1 file and place in the phyExe directory.";
                return false;
            }
        }
        //copy outtree3 and rename it intree
        lock = true; //lock
        try{copy(file2, file1);}
        catch(IOException e)
        {
            errorLog += "\nError: Attempt to copy outtree failed.";
            return false;
        }
        while (lock){}; //spin lock
        //variable declarations
        String line;
        String outputline = "";
        OutputStream stdin = null;
        InputStream stdout = null;
        try{
            //launch EXE and grab stdin/stdout and stderr
            Process process2 = Runtime.getRuntime ().exec ("./phyExe/drawtree.exe");

            System.out.println("drawtree executing 1");
            stdin = process2.getOutputStream ();
            stdout = process2.getInputStream ();
            BufferedReader output = new BufferedReader(new InputStreamReader(stdout));
            for (int i = 0; i < 1; i++)
                outputline += output.readLine();
            System.out.println(outputline);
            outputline = "";
            //set options
            line = setDrawtreeOptions();
            stdin.write(line.getBytes());
            stdin.flush();
            // now that options are set run drawtree
            line = "y\n";
            stdin.write(line.getBytes() );
            stdin.flush();
            //loop until execution of consense is complete
            while (outputline.compareToIgnoreCase("Press enter to quit.") != 0)
            {
                //capture error messages
                if(outputline.contains("ERROR"))
                {
                    errorLog += "drawtree-" + outputline + "\n";
                }
                System.out.println(outputline);
                outputline = output.readLine();
            }
            System.out.println("drawtree finished");

        }
        catch (IOException e)
        {
            System.err.println("Caught IOException: " + e.getMessage());
            return false;
        }
        return true;
    }
    /*********************************************
     * @param source file
     * @param target file
     * @throws java.io.IOException
     *
     * Copies the source file to target file.
     *********************************************/
    void copy(File source, File target) throws IOException {

        InputStream in = new FileInputStream(source);
        OutputStream out = new FileOutputStream(target);

        // Copy the bits from instream to outstream
        out.flush();
        byte[] buf = new byte[1024];
        int len;

        while ((len = in.read(buf)) > 0) {
            out.write(buf, 0, len);
        }
        in.close();
        out.close();
        lock = false;
    }
    //-----------------------------
    //Get and set methods
    //-----------------------------
    /*******************************
     * @param boolean
     *
     * Sets the bootstrap variable.
     *******************************/
    void setBootstrap(boolean aBool)
    {
        bootstrap = aBool;
        System.out.println("Bootstrap variable set to " + this.bootstrap);
    }
    /*********************************
     * @return String of errors
     *
     * Returns the errorLog.
     ********************************/
    String errorLog()
    {
        return errorLog;
    }
    /*******************************
     * @return String line
     *
     * Sets the options for the
     * execution of protdist based
     * on the instance variables.
     *******************************/
    String setProdistOptions()
    {
        String line =""; //line of output to send
        //set analyze mutliple data sets
        if(this.bootstrap)
            line += "m\nd\n" + this.bootstrapNum +"\n";
        //choose model
        if(this.model.equals("Jones-Taylor-Thornton matrix"))
            ; //no options need to be changed
        else
            if(this.model.equals("Henikoff/Tillier PMB matrix"))
                line += "p\n";
            else
                if(this.model.equals("Dayhoff PAM matrix"))
                    line += "p\np\n";
                else
                    if(this.model.equals("Kimura formula"))
                        line += "p\np\np\n";
                    else
                        if(this.model.equals("Similarity table"))
                            line += "p\np\np\np\n";
                        else
                            if(this.model.equals("Categories model"))
                                line += "p\np\np\np\np\n";
        if((!this.model.equals("Kimura formula")) && (!this.model.equals("Similarity table")))
        {
            //set gamma dist rates
            if (this.gammaDist.equals("No"))
                ;//no options need to be changed
            else
                if(this.gammaDist.equals("Yes"))
                    if(this.coefOfVar > 0.0)
                        line += "g\n";
                    else
                    {
                        errorLog += "Warning: Coefficient of variation was not set.\n";
                        errorLog += "Please enter a number greater than 0.\n";
                    }
                else
                    if(this.gammaDist.equals("Gamma + Invariant"))
                    {
                        //error checking
                        if ((this.invarFrac < 0.0) || (this.invarFrac > 1.0))
                        {
                            errorLog += "Warning: Fraction of variation was not set to specfied value.\n";
                            errorLog += "To fix specify a decimal value greater than 0 and less than 1.\n";
                        }
                        else
                        {
                            if(this.coefOfVar > 0.0){
                                line += "g\ng\n";
                                invariantGood = true;
                            }
                            else
                            {
                                errorLog += "Warning: Coefficient of variation was not set.\n";
                                errorLog += "Please enter a number greater than 0.\n";
                            }
                        }
                    }
        }
        //set the categories
        if(!this.oneCategory)
        {
            java.util.Scanner scan = new java.util.Scanner(this.cateRates);
            int i = 0;
            double temp = 0.0;
            boolean discard = false;
            while (i < this.categories)
            {
                try{temp += Double.parseDouble(scan.next());}
                catch(Exception e){discard = true;}
                i++;
            }
            if(discard == false)
                line += "c\n" + this.categories + "\n" + this.cateRates + "\n";
            else
            {
                errorLog += "Warning: Problem with category of subsitution rates.\n";
                errorLog += "Please separate rates with a space and make sure that the rates and the number\n";
                errorLog += "of categories selected are the same.\n";
            }

        }
        //use weights?
        if(this.useWeights == false)
            ; //no options need to be changed
        else
            if(this.useWeights == true)
                line += "w\n";
        //set additional options for the categories model
        if(this.model.equals("Categories model"))
        {
            //use which genetic code
            if(!this.geneticCode.equals("Universal"))
            {
                if(this.geneticCode.equals("Mitochondrial"))
                    line += "u\nm\n";
                else
                    if(this.geneticCode.equals("Vertebrate Mitochondrial"))
                        line += "u\nv\n";
                    else
                        if(this.geneticCode.equals("Fly Mitochondrial"))
                            line += "u\nf\n";
                        else
                            if(this.geneticCode.equals("Yeast Mitochondrial"))
                                line += "u\ny\n";
            }
            //which categorization of amino acids
            if (this.aminoAcidCate.equals("George/Hunt/Barker"))
                ;//no options need to be changed
            else
                if (this.aminoAcidCate.equals("Chemical"))
                    line += "a\nc\n";
                else
                    if (this.aminoAcidCate.equals("Hall"))
                        line += "a\nh\n";
            //set prob of change category
            if(this.probOfChangeCate != 0.457)
            {
                if((this.probOfChangeCate > 1.0) || (this.probOfChangeCate < 0.0))
                {
                    errorLog += "Warning: prob of change category value was not set.\n";
                    errorLog += "Please enter a valid value between 0.0 and 1.0 and try again\n.";
                }
                else
                    line += "e\n" + this.probOfChangeCate + "\n";
            }
            //set transition/transversion ratio
            if(this.tRatio >= 0.0)
                line += "t\n" + this.tRatio + "\n";
            else
            {
                errorLog += "Warning: transition:transversion ratio was not set.\n";
                errorLog += "Please enter a non negative number and try again.\n";
            }
            //set base frequencies
            double sum = this.baseA + this.baseC + this.baseG + this.baseT;
            if(sum == 1.0)
            {
                line += "f\n" + this.baseA + "\n" + this.baseC +"\n" + this.baseG +"\n" + this.baseT +"\n";
            }
            else
            {
                errorLog += "Warning: base frequencies not set.\n";
                errorLog += "Please enter base values that add up to 1 and try again.\n";
            }

        }
       
        return line;
    }
    /***************************************
     * @return String line
     *
     * Sets the options for the execution
     * of neighbor based on the instance
     * variables.
     ***************************************/
    String setNeighborOptions()
    {
        String line = "";
        //set analyze mutliple data sets
        if(this.bootstrap)
            line += "m\n" + this.bootstrapNum +"\n" +this.seed + "\n";
        //randomize the input order
        if(this.randomize && !this.bootstrap)
            line +="j\n" + this.seed + "\n";
        //set tree type
        if(this.neighborTreeType.equals("UPGMA"))
            line += "n\n";
        else
            //set outgroup root
            if(this.outgroupRoot != 0)
                line += "o\n" + this.outgroupRoot + "\n";
        //set lower triangle data matrix
        if(this.lowerTriangle)
            line += "l\n";
        //set upper triangle data matrix
        if(this.upperTriangle)
            line += "r\n";
        //set subreplicates
        if(this.subreplicates)
            line += "s\n";
        return line;
    }
    /***************************************
     * @return String line
     *
     * Sets the options for the execution
     * of consense based on the instance
     * variables.
     ***************************************/
    String setConsenseOptions()
    {
        String line ="";
        if (this.consensusType.equals("Strict"))
            line += "c\n";
        else
            if (this.consensusType.equals("Majority rule"))
                line += "c\nc\n";
            else
                if(this.consensusType.equals("Ml"))
                    line += "c\nc\nc\n";

        if (this.treesRooted)
            line += "r\n";
        //set outgroup root
        if(this.outgroupRoot != 0)
            line += "o\n" + this.outgroupRoot + "\n";
        return line;
    }
    /*******************************
     * @return String line
     *
     * Sets the options for the
     * execution of drawtree based
     * on the instance variables.
     *******************************/
    String setDrawtreeOptions()
    {
        //set font file
        String line = "font1\n";

        //set plotting device
        line += "p\nw\n500\n500\n";

        //get rid of preview
        line += "v\nn\n";
        return line;
    }
}
