# Supplementary material for: JCoDA: a tool for detecting evolutionary selection
Source: BMC Bioinformatics. 2010 May 27;11:284. doi: 10.1186/1471-2105-11-284 (PMC2887424; doi:10.1186/1471-2105-11-284)
Supplement: Additional file 6 — Zipped archive that contains all JCoDA source code and executable jar files. [file 1471-2105-11-284-S6.ZIP › JCoDA/src/NeighborPanel.java]

/********************************************************************
 * @author Ruth Dannenfelser
 * Date: Jun 2, 2009, 12:21:06 AM
 * File: NeighborPanel.java
 * ----------------------------------------------------------------
 * Description: Creates custom panels to deal with finding the
 * nearest neighbor.
 *********************************************************************/
//package PGI;
import java.io.*;
public class NeighborPanel extends javax.swing.JPanel {

    /** Creates new form NeighborPanel */
    public NeighborPanel() {
        initComponents();
    
    }

    /*******************************************
     * Code generated by NetBeans
     *******************************************/
    @SuppressWarnings("unchecked")
    // <editor-fold defaultstate="collapsed" desc="Generated Code">//GEN-BEGIN:initComponents
    private void initComponents() {

        error = new javax.swing.JOptionPane();
        frame = new javax.swing.JFrame();
        OutputPanel = new javax.swing.JPanel();
        jLabel8 = new javax.swing.JLabel();
        tempLabel = new javax.swing.JLabel();
        OutputOutfile = new javax.swing.JPanel();
        jLabel16 = new javax.swing.JLabel();
        jScrollPane3 = new javax.swing.JScrollPane();
        OutfileTextArea = new javax.swing.JTextArea();
        OutputOuttree = new javax.swing.JPanel();
        jLabel17 = new javax.swing.JLabel();
        jScrollPane4 = new javax.swing.JScrollPane();
        OuttreeTextArea = new javax.swing.JTextArea();
        InputFrame = new javax.swing.JPanel();
        bootstrapSelectBox = new javax.swing.JComboBox();
        jProgressBar1 = new javax.swing.JProgressBar();
        jLabel5 = new javax.swing.JLabel();
        jLabel6 = new javax.swing.JLabel();
        RunButton = new javax.swing.JButton();
        ResetButton = new javax.swing.JButton();
        jLabel27 = new javax.swing.JLabel();
        jLabel29 = new javax.swing.JLabel();
        replicatesSelectionBox = new javax.swing.JComboBox();
        jLabel30 = new javax.swing.JLabel();
        jLabel31 = new javax.swing.JLabel();
        jLabel33 = new javax.swing.JLabel();
        jScrollPane2 = new javax.swing.JScrollPane();
        StatusTextArea = new javax.swing.JEditorPane();
        jScrollPane1 = new javax.swing.JScrollPane();
        InputTextArea = new javax.swing.JEditorPane();
        jLabel7 = new javax.swing.JLabel();
        OutgroupRootSelectionBox = new javax.swing.JComboBox();
        jLabel18 = new javax.swing.JLabel();
        jLabel24 = new javax.swing.JLabel();
        treeTypeSelectionBox = new javax.swing.JComboBox();
        jLabel25 = new javax.swing.JLabel();
        lowerDataMatrixSelectionBox = new javax.swing.JComboBox();
        jLabel34 = new javax.swing.JLabel();
        upperDataMatrixSelectionBox = new javax.swing.JComboBox();
        jLabel35 = new javax.swing.JLabel();
        subreplicatesSelectionBox = new javax.swing.JComboBox();
        jLabel15 = new javax.swing.JLabel();
        randomizeSelectionBox = new javax.swing.JComboBox();
        jLabel19 = new javax.swing.JLabel();
        jLabel20 = new javax.swing.JLabel();
        consenseTypeSelectionBox = new javax.swing.JComboBox();
        jLabel32 = new javax.swing.JLabel();
        mlfrac = new javax.swing.JTextField();
        jLabel21 = new javax.swing.JLabel();
        rootedTreeSelectionBox = new javax.swing.JComboBox();
        jLabel3 = new javax.swing.JLabel();
        jLabel9 = new javax.swing.JLabel();
        modelSelectionBox = new javax.swing.JComboBox();
        jLabel10 = new javax.swing.JLabel();
        gammaDistSelectionBox = new javax.swing.JComboBox();
        jLabel13 = new javax.swing.JLabel();
        geneticCodeSelectionBox = new javax.swing.JComboBox();
        jLabel14 = new javax.swing.JLabel();
        aminoCategorySelectionBox = new javax.swing.JComboBox();
        jLabel23 = new javax.swing.JLabel();
        probChangeBox = new javax.swing.JTextField();
        jLabel22 = new javax.swing.JLabel();
        transitionRatioBox = new javax.swing.JTextField();
        jLabel28 = new javax.swing.JLabel();
        baseAFreqBox = new javax.swing.JTextField();
        jLabel12 = new javax.swing.JLabel();
        useWeightsSelectionBox = new javax.swing.JComboBox();
        jLabel4 = new javax.swing.JLabel();
        CategoryofSubSelectionBox = new javax.swing.JComboBox();
        jLabel26 = new javax.swing.JLabel();
        subRates = new javax.swing.JTextField();
        jLabel36 = new javax.swing.JLabel();
        jLabel37 = new javax.swing.JLabel();
        baseCFreqBox = new javax.swing.JTextField();
        jLabel38 = new javax.swing.JLabel();
        baseGFreqBox = new javax.swing.JTextField();
        jLabel39 = new javax.swing.JLabel();
        coefOfVarBox = new javax.swing.JTextField();
        jLabel11 = new javax.swing.JLabel();
        jLabel40 = new javax.swing.JLabel();
        invarFracBox = new javax.swing.JTextField();
        baseTFreqBox = new javax.swing.JTextField();

        frame.setFont(new java.awt.Font("Arial", 0, 12));

        javax.swing.GroupLayout frameLayout = new javax.swing.GroupLayout(frame.getContentPane());
        frame.getContentPane().setLayout(frameLayout);
        frameLayout.setHorizontalGroup(
            frameLayout.createParallelGroup(javax.swing.GroupLayout.Alignment.LEADING)
            .addGap(0, 400, Short.MAX_VALUE)
        );
        frameLayout.setVerticalGroup(
            frameLayout.createParallelGroup(javax.swing.GroupLayout.Alignment.LEADING)
            .addGap(0, 300, Short.MAX_VALUE)
        );

        jLabel8.setFont(new java.awt.Font("Arial", 1, 11)); // NOI18N
        jLabel8.setText("Drawtree - Consensus Tree");

        javax.swing.GroupLayout OutputPanelLayout = new javax.swing.GroupLayout(OutputPanel);
        OutputPanel.setLayout(OutputPanelLayout);
        OutputPanelLayout.setHorizontalGroup(
            OutputPanelLayout.createParallelGroup(javax.swing.GroupLayout.Alignment.LEADING)
            .addGroup(OutputPanelLayout.createSequentialGroup()
                .addGap(27, 27, 27)
                .addGroup(OutputPanelLayout.createParallelGroup(javax.swing.GroupLayout.Alignment.LEADING)
                    .addComponent(tempLabel, javax.swing.GroupLayout.PREFERRED_SIZE, 941, javax.swing.GroupLayout.PREFERRED_SIZE)
                    .addComponent(jLabel8))
                .addContainerGap(30, Short.MAX_VALUE))
        );
        OutputPanelLayout.setVerticalGroup(
            OutputPanelLayout.createParallelGroup(javax.swing.GroupLayout.Alignment.LEADING)
            .addGroup(OutputPanelLayout.createSequentialGroup()
                .addGap(13, 13, 13)
                .addComponent(jLabel8)
                .addPreferredGap(javax.swing.LayoutStyle.ComponentPlacement.RELATED)
                .addComponent(tempLabel, javax.swing.GroupLayout.PREFERRED_SIZE, 579, javax.swing.GroupLayout.PREFERRED_SIZE)
                .addContainerGap(27, Short.MAX_VALUE))
        );

        jLabel16.setFont(new java.awt.Font("Arial", 1, 11)); // NOI18N
        jLabel16.setText("Generated Outfile");

        OutfileTextArea.setColumns(20);
        OutfileTextArea.setFont(new java.awt.Font("Lucida Console", 0, 12)); // NOI18N
        OutfileTextArea.setRows(5);
        jScrollPane3.setViewportView(OutfileTextArea);

        javax.swing.GroupLayout OutputOutfileLayout = new javax.swing.GroupLayout(OutputOutfile);
        OutputOutfile.setLayout(OutputOutfileLayout);
        OutputOutfileLayout.setHorizontalGroup(
            OutputOutfileLayout.createParallelGroup(javax.swing.GroupLayout.Alignment.LEADING)
            .addGroup(OutputOutfileLayout.createSequentialGroup()
                .addGap(27, 27, 27)
                .addGroup(OutputOutfileLayout.createParallelGroup(javax.swing.GroupLayout.Alignment.LEADING)
                    .addComponent(jScrollPane3, javax.swing.GroupLayout.PREFERRED_SIZE, 858, javax.swing.GroupLayout.PREFERRED_SIZE)
                    .addComponent(jLabel16))
                .addContainerGap(113, Short.MAX_VALUE))
        );
        OutputOutfileLayout.setVerticalGroup(
            OutputOutfileLayout.createParallelGroup(javax.swing.GroupLayout.Alignment.LEADING)
            .addGroup(OutputOutfileLayout.createSequentialGroup()
                .addGap(13, 13, 13)
                .addComponent(jLabel16)
                .addPreferredGap(javax.swing.LayoutStyle.ComponentPlacement.RELATED)
                .addComponent(jScrollPane3, javax.swing.GroupLayout.PREFERRED_SIZE, 552, javax.swing.GroupLayout.PREFERRED_SIZE)
                .addContainerGap(75, Short.MAX_VALUE))
        );

        jLabel17.setFont(new java.awt.Font("Arial", 1, 11)); // NOI18N
        jLabel17.setText("Consensus Tree ");

        OuttreeTextArea.setColumns(20);
        OuttreeTextArea.setRows(5);
        jScrollPane4.setViewportView(OuttreeTextArea);

        javax.swing.GroupLayout OutputOuttreeLayout = new javax.swing.GroupLayout(OutputOuttree);
        OutputOuttree.setLayout(OutputOuttreeLayout);
        OutputOuttreeLayout.setHorizontalGroup(
            OutputOuttreeLayout.createParallelGroup(javax.swing.GroupLayout.Alignment.LEADING)
            .addGroup(OutputOuttreeLayout.createSequentialGroup()
                .addGap(27, 27, 27)
                .addGroup(OutputOuttreeLayout.createParallelGroup(javax.swing.GroupLayout.Alignment.LEADING)
                    .addComponent(jScrollPane4, javax.swing.GroupLayout.PREFERRED_SIZE, 891, javax.swing.GroupLayout.PREFERRED_SIZE)
                    .addComponent(jLabel17))
                .addContainerGap(80, Short.MAX_VALUE))
        );
        OutputOuttreeLayout.setVerticalGroup(
            OutputOuttreeLayout.createParallelGroup(javax.swing.GroupLayout.Alignment.LEADING)
            .addGroup(OutputOuttreeLayout.createSequentialGroup()
                .addGap(13, 13, 13)
                .addComponent(jLabel17)
                .addPreferredGap(javax.swing.LayoutStyle.ComponentPlacement.RELATED)
                .addComponent(jScrollPane4, javax.swing.GroupLayout.PREFERRED_SIZE, 522, javax.swing.GroupLayout.PREFERRED_SIZE)
                .addContainerGap(84, Short.MAX_VALUE))
        );

        bootstrapSelectBox.setFont(new java.awt.Font("Arial", 0, 11));
        bootstrapSelectBox.setModel(new javax.swing.DefaultComboBoxModel(new String[] { "Yes", "No" }));
        bootstrapSelectBox.addActionListener(new java.awt.event.ActionListener() {
            public void actionPerformed(java.awt.event.ActionEvent evt) {
                bootstrapSelectBoxActionPerformed(evt);
            }
        });

        jProgressBar1.setForeground(new java.awt.Color(255, 204, 204));

        jLabel5.setFont(new java.awt.Font("Arial", 0, 11));
        jLabel5.setText("Progress");

        jLabel6.setFont(new java.awt.Font("Arial", 1, 11));
        jLabel6.setText("Status Window");

        RunButton.setFont(new java.awt.Font("Arial", 1, 11));
        RunButton.setForeground(new java.awt.Color(153, 0, 51));
        RunButton.setText("Run!");
        RunButton.addActionListener(new java.awt.event.ActionListener() {
            public void actionPerformed(java.awt.event.ActionEvent evt) {
                RunButtonActionPerformed(evt);
            }
        });

        ResetButton.setFont(new java.awt.Font("Arial", 1, 11));
        ResetButton.setForeground(new java.awt.Color(0, 153, 0));
        ResetButton.setText("Reset");
        ResetButton.addActionListener(new java.awt.event.ActionListener() {
            public void actionPerformed(java.awt.event.ActionEvent evt) {
                ResetButtonActionPerformed(evt);
            }
        });

        jLabel27.setFont(new java.awt.Font("Arial", 1, 11));
        jLabel27.setText("Enable Bootstrapping?");

        jLabel29.setFont(new java.awt.Font("Arial", 0, 11));
        jLabel29.setText("How many replicates?");

        replicatesSelectionBox.setFont(new java.awt.Font("Arial", 0, 11));
        replicatesSelectionBox.setModel(new javax.swing.DefaultComboBoxModel(new String[] { "5", "10", "15", "20", "25", "30", "35", "40", "45", "50", "55", "60", "65", "70", "75", "80", "85", "90", "95", "100", "200", "300", "400", "500" , "600", "700", "800", "900", "1000" }));

        jLabel30.setFont(new java.awt.Font("Arial", 1, 11));
        jLabel30.setText("Input Window");

        jLabel31.setFont(new java.awt.Font("Arial", 0, 11));
        jLabel31.setText("(PHYLIP 3.68 FORMAT-INTERLEAVED SEQUENCES ONLY)");

        jLabel33.setFont(new java.awt.Font("Arial", 0, 11));
        jLabel33.setText("*These options require additional files(i.e. weights/categories) to be present in the current directory before execution.");

        StatusTextArea.setEditable(false);
        jScrollPane2.setViewportView(StatusTextArea);

        jScrollPane1.setHorizontalScrollBarPolicy(javax.swing.ScrollPaneConstants.HORIZONTAL_SCROLLBAR_NEVER);
        jScrollPane1.setViewportView(InputTextArea);

        jLabel7.setFont(new java.awt.Font("Tahoma", 1, 11));
        jLabel7.setForeground(new java.awt.Color(102, 0, 102));
        jLabel7.setText("Neighbor Options");

        OutgroupRootSelectionBox.setFont(new java.awt.Font("Arial", 0, 11));
        OutgroupRootSelectionBox.setModel(new javax.swing.DefaultComboBoxModel(new String[] { "None", "Other..." }));
        OutgroupRootSelectionBox.addActionListener(new java.awt.event.ActionListener() {
            public void actionPerformed(java.awt.event.ActionEvent evt) {
                OutgroupRootSelectionBoxActionPerformed(evt);
            }
        });

        jLabel18.setFont(new java.awt.Font("Arial", 0, 11));
        jLabel18.setForeground(new java.awt.Color(102, 0, 102));
        jLabel18.setText("Outgroup root");

        jLabel24.setFont(new java.awt.Font("Arial", 0, 11));
        jLabel24.setForeground(new java.awt.Color(102, 0, 102));
        jLabel24.setText("What type of tree?");

        treeTypeSelectionBox.setFont(new java.awt.Font("Arial", 0, 11));
        treeTypeSelectionBox.setModel(new javax.swing.DefaultComboBoxModel(new String[] { "Neighbor-joining", "UPGMA" }));
        treeTypeSelectionBox.addActionListener(new java.awt.event.ActionListener() {
            public void actionPerformed(java.awt.event.ActionEvent evt) {
                treeTypeSelectionBoxActionPerformed(evt);
            }
        });

        jLabel25.setFont(new java.awt.Font("Arial", 0, 11));
        jLabel25.setForeground(new java.awt.Color(102, 0, 102));
        jLabel25.setText("Lower-triangular data matrix?");

        lowerDataMatrixSelectionBox.setFont(new java.awt.Font("Arial", 0, 11));
        lowerDataMatrixSelectionBox.setModel(new javax.swing.DefaultComboBoxModel(new String[] { "No", "Yes" }));

        jLabel34.setFont(new java.awt.Font("Arial", 0, 11));
        jLabel34.setForeground(new java.awt.Color(102, 0, 102));
        jLabel34.setText("Upper-triangular data matrix?");

        upperDataMatrixSelectionBox.setFont(new java.awt.Font("Arial", 0, 11));
        upperDataMatrixSelectionBox.setModel(new javax.swing.DefaultComboBoxModel(new String[] { "No", "Yes" }));

        jLabel35.setFont(new java.awt.Font("Arial", 0, 11));
        jLabel35.setForeground(new java.awt.Color(102, 0, 102));
        jLabel35.setText("Subreplicates?");

        subreplicatesSelectionBox.setFont(new java.awt.Font("Arial", 0, 11));
        subreplicatesSelectionBox.setModel(new javax.swing.DefaultComboBoxModel(new String[] { "No", "Yes" }));

        jLabel15.setFont(new java.awt.Font("Arial", 0, 11));
        jLabel15.setForeground(new java.awt.Color(102, 0, 102));
        jLabel15.setText("Randomize input order of sequences?");

        randomizeSelectionBox.setFont(new java.awt.Font("Arial", 0, 11));
        randomizeSelectionBox.setModel(new javax.swing.DefaultComboBoxModel(new String[] { "Yes", "No" }));
        randomizeSelectionBox.setEnabled(false);

        jLabel19.setFont(new java.awt.Font("Arial", 1, 11));
        jLabel19.setForeground(new java.awt.Color(0, 102, 51));
        jLabel19.setText("Consense Options");

        jLabel20.setFont(new java.awt.Font("Arial", 0, 11));
        jLabel20.setForeground(new java.awt.Color(0, 102, 0));
        jLabel20.setText("Consensus type");

        consenseTypeSelectionBox.setFont(new java.awt.Font("Arial", 0, 11));
        consenseTypeSelectionBox.setModel(new javax.swing.DefaultComboBoxModel(new String[] { "Majority rule (extended)", "Strict", "Majority rule", "Ml" }));
        consenseTypeSelectionBox.addActionListener(new java.awt.event.ActionListener() {
            public void actionPerformed(java.awt.event.ActionEvent evt) {
                consenseTypeSelectionBoxActionPerformed(evt);
            }
        });

        jLabel32.setFont(new java.awt.Font("Arial", 0, 11));
        jLabel32.setForeground(new java.awt.Color(0, 102, 0));
        jLabel32.setText("Fraction (l):");

        mlfrac.setFont(new java.awt.Font("Arial", 0, 11));
        mlfrac.setHorizontalAlignment(javax.swing.JTextField.CENTER);
        mlfrac.setText("{1 >#>.5}");
        mlfrac.setEnabled(false);

        jLabel21.setFont(new java.awt.Font("Arial", 0, 11));
        jLabel21.setForeground(new java.awt.Color(0, 102, 0));
        jLabel21.setText("Treat trees as rooted?");

        rootedTreeSelectionBox.setFont(new java.awt.Font("Arial", 0, 11));
        rootedTreeSelectionBox.setModel(new javax.swing.DefaultComboBoxModel(new String[] { "No", "Yes" }));

        jLabel3.setFont(new java.awt.Font("Tahoma", 1, 11));
        jLabel3.setForeground(new java.awt.Color(0, 51, 153));
        jLabel3.setText("Protdist Options");

        jLabel9.setFont(new java.awt.Font("Arial", 0, 11));
        jLabel9.setForeground(new java.awt.Color(0, 51, 102));
        jLabel9.setText("Select model");

        modelSelectionBox.setFont(new java.awt.Font("Arial", 0, 11));
        modelSelectionBox.setModel(new javax.swing.DefaultComboBoxModel(new String[] { "Jones-Taylor-Thornton matrix", "Henikoff/Tillier PMB matrix", "Dayhoff PAM matrix", "Kimura formula", "Similarity table", "Categories model" }));
        modelSelectionBox.addActionListener(new java.awt.event.ActionListener() {
            public void actionPerformed(java.awt.event.ActionEvent evt) {
                modelSelectionBoxActionPerformed(evt);
            }
        });

        jLabel10.setFont(new java.awt.Font("Arial", 0, 11));
        jLabel10.setForeground(new java.awt.Color(0, 51, 102));
        jLabel10.setText("Gamma dist. of rates among positions?");

        gammaDistSelectionBox.setFont(new java.awt.Font("Arial", 0, 11));
        gammaDistSelectionBox.setModel(new javax.swing.DefaultComboBoxModel(new String[] { "No", "Yes", "Gamma + Invariant" }));
        gammaDistSelectionBox.addActionListener(new java.awt.event.ActionListener() {
            public void actionPerformed(java.awt.event.ActionEvent evt) {
                gammaDistSelectionBoxActionPerformed(evt);
            }
        });

        jLabel13.setFont(new java.awt.Font("Arial", 0, 11));
        jLabel13.setForeground(new java.awt.Color(0, 51, 102));
        jLabel13.setText("Use which genetic code?");

        geneticCodeSelectionBox.setFont(new java.awt.Font("Arial", 0, 11));
        geneticCodeSelectionBox.setModel(new javax.swing.DefaultComboBoxModel(new String[] { "Universal", "Mitochondrial", "Vertebrate Mitochondrial", "Fly Mitochondrial", "Yeast Mitochondrial" }));
        geneticCodeSelectionBox.setEnabled(false);

        jLabel14.setFont(new java.awt.Font("Arial", 0, 11));
        jLabel14.setForeground(new java.awt.Color(0, 51, 102));
        jLabel14.setText("Which categorization of amino acids?");

        aminoCategorySelectionBox.setFont(new java.awt.Font("Arial", 0, 11));
        aminoCategorySelectionBox.setModel(new javax.swing.DefaultComboBoxModel(new String[] { "George/Hunt/Barker", "Chemical", "Hall" }));
        aminoCategorySelectionBox.setEnabled(false);

        jLabel23.setFont(new java.awt.Font("Arial", 0, 11));
        jLabel23.setForeground(new java.awt.Color(0, 51, 102));
        jLabel23.setText("Prob change category? (1.0 = easy)");

        probChangeBox.setFont(new java.awt.Font("Arial", 0, 11));
        probChangeBox.setHorizontalAlignment(javax.swing.JTextField.CENTER);
        probChangeBox.setText("0.4570");
        probChangeBox.setEnabled(false);

        jLabel22.setFont(new java.awt.Font("Arial", 0, 11));
        jLabel22.setForeground(new java.awt.Color(0, 51, 102));
        jLabel22.setText("Transition/Transversion ratio");

        transitionRatioBox.setFont(new java.awt.Font("Arial", 0, 11));
        transitionRatioBox.setHorizontalAlignment(javax.swing.JTextField.CENTER);
        transitionRatioBox.setText("2.0000");
        transitionRatioBox.setEnabled(false);

        jLabel28.setFont(new java.awt.Font("Arial", 0, 11));
        jLabel28.setForeground(new java.awt.Color(0, 51, 102));
        jLabel28.setText("Base frequencies (add up to 1)");

        baseAFreqBox.setFont(new java.awt.Font("Arial", 0, 11));
        baseAFreqBox.setHorizontalAlignment(javax.swing.JTextField.CENTER);
        baseAFreqBox.setText(".25");
        baseAFreqBox.setEnabled(false);
        baseAFreqBox.setFocusTraversalPolicyProvider(true);

        jLabel12.setFont(new java.awt.Font("Arial", 0, 11));
        jLabel12.setForeground(new java.awt.Color(0, 51, 102));
        jLabel12.setText("Use weights for positions?*");

        useWeightsSelectionBox.setFont(new java.awt.Font("Arial", 0, 11));
        useWeightsSelectionBox.setModel(new javax.swing.DefaultComboBoxModel(new String[] { "No", "Yes" }));
        useWeightsSelectionBox.addActionListener(new java.awt.event.ActionListener() {
            public void actionPerformed(java.awt.event.ActionEvent evt) {
                useWeightsSelectionBoxActionPerformed(evt);
            }
        });

        jLabel4.setFont(new java.awt.Font("Arial", 0, 11));
        jLabel4.setForeground(new java.awt.Color(0, 51, 102));
        jLabel4.setText("One category of subsitution rates?*");

        CategoryofSubSelectionBox.setFont(new java.awt.Font("Arial", 0, 11));
        CategoryofSubSelectionBox.setModel(new javax.swing.DefaultComboBoxModel(new String[] { "Yes", "1", "2", "3", "4", "5", "6", "7", "8", "9" }));
        CategoryofSubSelectionBox.addActionListener(new java.awt.event.ActionListener() {
            public void actionPerformed(java.awt.event.ActionEvent evt) {
                CategoryofSubSelectionBoxActionPerformed(evt);
            }
        });

        jLabel26.setFont(new java.awt.Font("Arial", 0, 11));
        jLabel26.setForeground(new java.awt.Color(0, 51, 102));
        jLabel26.setText("Rate(s) for each category");

        subRates.setFont(new java.awt.Font("Arial", 0, 11));
        subRates.setHorizontalAlignment(javax.swing.JTextField.CENTER);
        subRates.setText("separate rates with a space");
        subRates.setEnabled(false);

        jLabel36.setFont(new java.awt.Font("Arial", 0, 10));
        jLabel36.setForeground(new java.awt.Color(0, 51, 102));
        jLabel36.setText("A:");

        jLabel37.setFont(new java.awt.Font("Arial", 0, 10));
        jLabel37.setForeground(new java.awt.Color(0, 51, 102));
        jLabel37.setText("C:");
        jLabel37.setVerticalTextPosition(javax.swing.SwingConstants.TOP);

        baseCFreqBox.setFont(new java.awt.Font("Arial", 0, 11));
        baseCFreqBox.setHorizontalAlignment(javax.swing.JTextField.CENTER);
        baseCFreqBox.setText(".25");
        baseCFreqBox.setEnabled(false);

        jLabel38.setFont(new java.awt.Font("Arial", 0, 10));
        jLabel38.setForeground(new java.awt.Color(0, 51, 102));
        jLabel38.setText("G:");
        jLabel38.setVerticalTextPosition(javax.swing.SwingConstants.TOP);

        baseGFreqBox.setFont(new java.awt.Font("Arial", 0, 11));
        baseGFreqBox.setHorizontalAlignment(javax.swing.JTextField.CENTER);
        baseGFreqBox.setText(".25");
        baseGFreqBox.setEnabled(false);

        jLabel39.setFont(new java.awt.Font("Arial", 0, 10));
        jLabel39.setForeground(new java.awt.Color(0, 51, 102));
        jLabel39.setText("T:");
        jLabel39.setVerticalTextPosition(javax.swing.SwingConstants.TOP);

        coefOfVarBox.setFont(new java.awt.Font("Arial", 0, 11));
        coefOfVarBox.setHorizontalAlignment(javax.swing.JTextField.CENTER);
        coefOfVarBox.setText("1/alpha");
        coefOfVarBox.setEnabled(false);
        coefOfVarBox.setPreferredSize(new java.awt.Dimension(46, 16));

        jLabel11.setFont(new java.awt.Font("Arial", 0, 11));
        jLabel11.setForeground(new java.awt.Color(0, 51, 102));
        jLabel11.setText("Coefficient of variation:");

        jLabel40.setFont(new java.awt.Font("Arial", 0, 11));
        jLabel40.setForeground(new java.awt.Color(0, 51, 102));
        jLabel40.setText("Fraction of invariant positions:");

        invarFracBox.setFont(new java.awt.Font("Arial", 0, 11));
        invarFracBox.setHorizontalAlignment(javax.swing.JTextField.CENTER);
        invarFracBox.setText("<1");
        invarFracBox.setEnabled(false);

        baseTFreqBox.setFont(new java.awt.Font("Arial", 0, 11));
        baseTFreqBox.setHorizontalAlignment(javax.swing.JTextField.CENTER);
        baseTFreqBox.setText(".25");
        baseTFreqBox.setEnabled(false);
        baseTFreqBox.setFocusTraversalPolicyProvider(true);

        javax.swing.GroupLayout InputFrameLayout = new javax.swing.GroupLayout(InputFrame);
        InputFrame.setLayout(InputFrameLayout);
        InputFrameLayout.setHorizontalGroup(
            InputFrameLayout.createParallelGroup(javax.swing.GroupLayout.Alignment.LEADING)
            .addGroup(InputFrameLayout.createSequentialGroup()
                .addContainerGap()
                .addGroup(InputFrameLayout.createParallelGroup(javax.swing.GroupLayout.Alignment.TRAILING)
                    .addGroup(InputFrameLayout.createSequentialGroup()
                        .addGroup(InputFrameLayout.createParallelGroup(javax.swing.GroupLayout.Alignment.LEADING)
                            .addGroup(InputFrameLayout.createSequentialGroup()
                                .addComponent(RunButton)
                                .addGap(14, 14, 14)
                                .addComponent(ResetButton))
                            .addComponent(jLabel5)
                            .addComponent(jProgressBar1, javax.swing.GroupLayout.PREFERRED_SIZE, 80, javax.swing.GroupLayout.PREFERRED_SIZE))
                        .addGap(62, 62, 62))
                    .addGroup(InputFrameLayout.createSequentialGroup()
                        .addGroup(InputFrameLayout.createParallelGroup(javax.swing.GroupLayout.Alignment.LEADING, false)
                            .addComponent(jLabel27, javax.swing.GroupLayout.DEFAULT_SIZE, javax.swing.GroupLayout.DEFAULT_SIZE, Short.MAX_VALUE)
                            .addComponent(bootstrapSelectBox, javax.swing.GroupLayout.PREFERRED_SIZE, 86, javax.swing.GroupLayout.PREFERRED_SIZE)
                            .addGroup(InputFrameLayout.createSequentialGroup()
                                .addGap(10, 10, 10)
                                .addGroup(InputFrameLayout.createParallelGroup(javax.swing.GroupLayout.Alignment.LEADING)
                                    .addComponent(replicatesSelectionBox, javax.swing.GroupLayout.PREFERRED_SIZE, 65, javax.swing.GroupLayout.PREFERRED_SIZE)
                                    .addComponent(jLabel29)))
                            .addComponent(jLabel24)
                            .addComponent(jLabel7)
                            .addComponent(treeTypeSelectionBox, javax.swing.GroupLayout.PREFERRED_SIZE, javax.swing.GroupLayout.DEFAULT_SIZE, javax.swing.GroupLayout.PREFERRED_SIZE)
                            .addComponent(jLabel18)
                            .addComponent(OutgroupRootSelectionBox, javax.swing.GroupLayout.PREFERRED_SIZE, 86, javax.swing.GroupLayout.PREFERRED_SIZE)
                            .addComponent(jLabel25)
                            .addComponent(lowerDataMatrixSelectionBox, javax.swing.GroupLayout.PREFERRED_SIZE, 86, javax.swing.GroupLayout.PREFERRED_SIZE)
                            .addComponent(jLabel34)
                            .addComponent(upperDataMatrixSelectionBox, javax.swing.GroupLayout.PREFERRED_SIZE, 86, javax.swing.GroupLayout.PREFERRED_SIZE)
                            .addComponent(jLabel35)
                            .addComponent(subreplicatesSelectionBox, javax.swing.GroupLayout.PREFERRED_SIZE, 86, javax.swing.GroupLayout.PREFERRED_SIZE)
                            .addComponent(jLabel15)
                            .addComponent(randomizeSelectionBox, javax.swing.GroupLayout.PREFERRED_SIZE, 86, javax.swing.GroupLayout.PREFERRED_SIZE)
                            .addComponent(jLabel19)
                            .addComponent(jLabel21, javax.swing.GroupLayout.PREFERRED_SIZE, 117, javax.swing.GroupLayout.PREFERRED_SIZE)
                            .addComponent(consenseTypeSelectionBox, javax.swing.GroupLayout.PREFERRED_SIZE, javax.swing.GroupLayout.DEFAULT_SIZE, javax.swing.GroupLayout.PREFERRED_SIZE)
                            .addComponent(jLabel20, javax.swing.GroupLayout.PREFERRED_SIZE, 88, javax.swing.GroupLayout.PREFERRED_SIZE)
                            .addComponent(rootedTreeSelectionBox, javax.swing.GroupLayout.PREFERRED_SIZE, 65, javax.swing.GroupLayout.PREFERRED_SIZE)
                            .addGroup(InputFrameLayout.createSequentialGroup()
                                .addComponent(jLabel32)
                                .addPreferredGap(javax.swing.LayoutStyle.ComponentPlacement.RELATED)
                                .addComponent(mlfrac, javax.swing.GroupLayout.PREFERRED_SIZE, 63, javax.swing.GroupLayout.PREFERRED_SIZE)))
                        .addPreferredGap(javax.swing.LayoutStyle.ComponentPlacement.UNRELATED)))
                .addGroup(InputFrameLayout.createParallelGroup(javax.swing.GroupLayout.Alignment.LEADING)
                    .addComponent(jLabel9, javax.swing.GroupLayout.DEFAULT_SIZE, javax.swing.GroupLayout.DEFAULT_SIZE, Short.MAX_VALUE)
                    .addComponent(jLabel3)
                    .addComponent(modelSelectionBox, javax.swing.GroupLayout.PREFERRED_SIZE, 166, javax.swing.GroupLayout.PREFERRED_SIZE)
                    .addComponent(jLabel10)
                    .addComponent(gammaDistSelectionBox, javax.swing.GroupLayout.PREFERRED_SIZE, javax.swing.GroupLayout.DEFAULT_SIZE, javax.swing.GroupLayout.PREFERRED_SIZE)
                    .addComponent(transitionRatioBox, javax.swing.GroupLayout.PREFERRED_SIZE, 74, javax.swing.GroupLayout.PREFERRED_SIZE)
                    .addComponent(jLabel22)
                    .addComponent(probChangeBox, javax.swing.GroupLayout.PREFERRED_SIZE, 74, javax.swing.GroupLayout.PREFERRED_SIZE)
                    .addComponent(jLabel23)
                    .addComponent(aminoCategorySelectionBox, javax.swing.GroupLayout.PREFERRED_SIZE, javax.swing.GroupLayout.DEFAULT_SIZE, javax.swing.GroupLayout.PREFERRED_SIZE)
                    .addComponent(jLabel13)
                    .addComponent(geneticCodeSelectionBox, javax.swing.GroupLayout.PREFERRED_SIZE, javax.swing.GroupLayout.DEFAULT_SIZE, javax.swing.GroupLayout.PREFERRED_SIZE)
                    .addComponent(useWeightsSelectionBox, javax.swing.GroupLayout.PREFERRED_SIZE, 86, javax.swing.GroupLayout.PREFERRED_SIZE)
                    .addComponent(jLabel12)
                    .addComponent(CategoryofSubSelectionBox, javax.swing.GroupLayout.PREFERRED_SIZE, 86, javax.swing.GroupLayout.PREFERRED_SIZE)
                    .addComponent(jLabel4)
                    .addComponent(subRates, javax.swing.GroupLayout.PREFERRED_SIZE, 155, javax.swing.GroupLayout.PREFERRED_SIZE)
                    .addComponent(jLabel26)
                    .addGroup(InputFrameLayout.createSequentialGroup()
                        .addGap(10, 10, 10)
                        .addGroup(InputFrameLayout.createParallelGroup(javax.swing.GroupLayout.Alignment.LEADING, false)
                            .addGroup(InputFrameLayout.createSequentialGroup()
                                .addComponent(jLabel40)
                                .addPreferredGap(javax.swing.LayoutStyle.ComponentPlacement.RELATED)
                                .addComponent(invarFracBox, javax.swing.GroupLayout.PREFERRED_SIZE, 31, javax.swing.GroupLayout.PREFERRED_SIZE))
                            .addGroup(InputFrameLayout.createSequentialGroup()
                                .addComponent(jLabel11)
                                .addPreferredGap(javax.swing.LayoutStyle.ComponentPlacement.RELATED)
                                .addComponent(coefOfVarBox, javax.swing.GroupLayout.PREFERRED_SIZE, 49, javax.swing.GroupLayout.PREFERRED_SIZE))))
                    .addComponent(jLabel14)
                    .addComponent(jLabel28)
                    .addGroup(InputFrameLayout.createSequentialGroup()
                        .addGroup(InputFrameLayout.createParallelGroup(javax.swing.GroupLayout.Alignment.LEADING)
                            .addGroup(InputFrameLayout.createSequentialGroup()
                                .addPreferredGap(javax.swing.LayoutStyle.ComponentPlacement.RELATED)
                                .addComponent(baseAFreqBox, javax.swing.GroupLayout.PREFERRED_SIZE, 30, javax.swing.GroupLayout.PREFERRED_SIZE))
                            .addComponent(jLabel36))
                        .addPreferredGap(javax.swing.LayoutStyle.ComponentPlacement.RELATED)
                        .addGroup(InputFrameLayout.createParallelGroup(javax.swing.GroupLayout.Alignment.LEADING)
                            .addComponent(baseCFreqBox, javax.swing.GroupLayout.PREFERRED_SIZE, 30, javax.swing.GroupLayout.PREFERRED_SIZE)
                            .addComponent(jLabel37))
                        .addPreferredGap(javax.swing.LayoutStyle.ComponentPlacement.RELATED)
                        .addGroup(InputFrameLayout.createParallelGroup(javax.swing.GroupLayout.Alignment.LEADING)
                            .addComponent(baseGFreqBox, javax.swing.GroupLayout.PREFERRED_SIZE, 29, javax.swing.GroupLayout.PREFERRED_SIZE)
                            .addComponent(jLabel38))
                        .addPreferredGap(javax.swing.LayoutStyle.ComponentPlacement.RELATED)
                        .addGroup(InputFrameLayout.createParallelGroup(javax.swing.GroupLayout.Alignment.LEADING)
                            .addComponent(jLabel39)
                            .addComponent(baseTFreqBox, javax.swing.GroupLayout.PREFERRED_SIZE, 30, javax.swing.GroupLayout.PREFERRED_SIZE))))
                .addPreferredGap(javax.swing.LayoutStyle.ComponentPlacement.RELATED)
                .addGroup(InputFrameLayout.createParallelGroup(javax.swing.GroupLayout.Alignment.LEADING)
                    .addGroup(InputFrameLayout.createParallelGroup(javax.swing.GroupLayout.Alignment.LEADING)
                        .addComponent(jLabel6)
                        .addGroup(InputFrameLayout.createSequentialGroup()
                            .addComponent(jLabel30)
                            .addPreferredGap(javax.swing.LayoutStyle.ComponentPlacement.RELATED)
                            .addComponent(jLabel31))
                        .addComponent(jScrollPane1, javax.swing.GroupLayout.DEFAULT_SIZE, 566, Short.MAX_VALUE))
                    .addGroup(InputFrameLayout.createParallelGroup(javax.swing.GroupLayout.Alignment.TRAILING, false)
                        .addComponent(jScrollPane2, javax.swing.GroupLayout.Alignment.LEADING, 0, 0, Short.MAX_VALUE)
                        .addComponent(jLabel33, javax.swing.GroupLayout.Alignment.LEADING, javax.swing.GroupLayout.DEFAULT_SIZE, javax.swing.GroupLayout.DEFAULT_SIZE, Short.MAX_VALUE)))
                .addGap(52, 52, 52))
        );
        InputFrameLayout.setVerticalGroup(
            InputFrameLayout.createParallelGroup(javax.swing.GroupLayout.Alignment.LEADING)
            .addGroup(InputFrameLayout.createSequentialGroup()
                .addContainerGap()
                .addGroup(InputFrameLayout.createParallelGroup(javax.swing.GroupLayout.Alignment.TRAILING)
                    .addGroup(javax.swing.GroupLayout.Alignment.LEADING, InputFrameLayout.createSequentialGroup()
                        .addGap(5, 5, 5)
                        .addGroup(InputFrameLayout.createParallelGroup(javax.swing.GroupLayout.Alignment.BASELINE)
                            .addComponent(jLabel30)
                            .addComponent(jLabel31))
                        .addPreferredGap(javax.swing.LayoutStyle.ComponentPlacement.RELATED)
                        .addComponent(jScrollPane1, javax.swing.GroupLayout.PREFERRED_SIZE, 384, javax.swing.GroupLayout.PREFERRED_SIZE)
                        .addPreferredGap(javax.swing.LayoutStyle.ComponentPlacement.RELATED)
                        .addComponent(jLabel6)
                        .addPreferredGap(javax.swing.LayoutStyle.ComponentPlacement.RELATED)
                        .addComponent(jScrollPane2, javax.swing.GroupLayout.PREFERRED_SIZE, 111, javax.swing.GroupLayout.PREFERRED_SIZE)
                        .addPreferredGap(javax.swing.LayoutStyle.ComponentPlacement.RELATED)
                        .addComponent(jLabel33))
                    .addGroup(javax.swing.GroupLayout.Alignment.LEADING, InputFrameLayout.createSequentialGroup()
                        .addGroup(InputFrameLayout.createParallelGroup(javax.swing.GroupLayout.Alignment.LEADING)
                            .addGroup(InputFrameLayout.createSequentialGroup()
                                .addComponent(jLabel27)
                                .addPreferredGap(javax.swing.LayoutStyle.ComponentPlacement.RELATED)
                                .addComponent(bootstrapSelectBox, javax.swing.GroupLayout.PREFERRED_SIZE, 17, javax.swing.GroupLayout.PREFERRED_SIZE)
                                .addPreferredGap(javax.swing.LayoutStyle.ComponentPlacement.RELATED)
                                .addComponent(jLabel29)
                                .addGap(1, 1, 1)
                                .addComponent(replicatesSelectionBox, javax.swing.GroupLayout.PREFERRED_SIZE, 17, javax.swing.GroupLayout.PREFERRED_SIZE)
                                .addGap(18, 18, 18)
                                .addComponent(jLabel7)
                                .addPreferredGap(javax.swing.LayoutStyle.ComponentPlacement.RELATED)
                                .addComponent(jLabel24)
                                .addPreferredGap(javax.swing.LayoutStyle.ComponentPlacement.RELATED)
                                .addComponent(treeTypeSelectionBox, javax.swing.GroupLayout.PREFERRED_SIZE, 17, javax.swing.GroupLayout.PREFERRED_SIZE))
                            .addGroup(InputFrameLayout.createSequentialGroup()
                                .addComponent(jLabel3)
                                .addPreferredGap(javax.swing.LayoutStyle.ComponentPlacement.RELATED)
                                .addComponent(jLabel9, javax.swing.GroupLayout.PREFERRED_SIZE, 14, javax.swing.GroupLayout.PREFERRED_SIZE)
                                .addPreferredGap(javax.swing.LayoutStyle.ComponentPlacement.RELATED)
                                .addComponent(modelSelectionBox, javax.swing.GroupLayout.PREFERRED_SIZE, 17, javax.swing.GroupLayout.PREFERRED_SIZE)
                                .addPreferredGap(javax.swing.LayoutStyle.ComponentPlacement.RELATED)
                                .addComponent(jLabel10)
                                .addPreferredGap(javax.swing.LayoutStyle.ComponentPlacement.RELATED)
                                .addComponent(gammaDistSelectionBox, javax.swing.GroupLayout.PREFERRED_SIZE, 17, javax.swing.GroupLayout.PREFERRED_SIZE)
                                .addPreferredGap(javax.swing.LayoutStyle.ComponentPlacement.RELATED)
                                .addGroup(InputFrameLayout.createParallelGroup(javax.swing.GroupLayout.Alignment.BASELINE)
                                    .addComponent(jLabel11, javax.swing.GroupLayout.PREFERRED_SIZE, 14, javax.swing.GroupLayout.PREFERRED_SIZE)
                                    .addComponent(coefOfVarBox, javax.swing.GroupLayout.PREFERRED_SIZE, 16, javax.swing.GroupLayout.PREFERRED_SIZE))
                                .addPreferredGap(javax.swing.LayoutStyle.ComponentPlacement.RELATED)
                                .addGroup(InputFrameLayout.createParallelGroup(javax.swing.GroupLayout.Alignment.BASELINE)
                                    .addComponent(jLabel40, javax.swing.GroupLayout.PREFERRED_SIZE, 14, javax.swing.GroupLayout.PREFERRED_SIZE)
                                    .addComponent(invarFracBox, javax.swing.GroupLayout.PREFERRED_SIZE, 17, javax.swing.GroupLayout.PREFERRED_SIZE))))
                        .addPreferredGap(javax.swing.LayoutStyle.ComponentPlacement.RELATED)
                        .addGroup(InputFrameLayout.createParallelGroup(javax.swing.GroupLayout.Alignment.LEADING)
                            .addGroup(InputFrameLayout.createSequentialGroup()
                                .addComponent(jLabel18)
                                .addPreferredGap(javax.swing.LayoutStyle.ComponentPlacement.RELATED)
                                .addComponent(OutgroupRootSelectionBox, javax.swing.GroupLayout.PREFERRED_SIZE, 18, javax.swing.GroupLayout.PREFERRED_SIZE)
                                .addPreferredGap(javax.swing.LayoutStyle.ComponentPlacement.RELATED)
                                .addComponent(jLabel25)
                                .addPreferredGap(javax.swing.LayoutStyle.ComponentPlacement.RELATED)
                                .addComponent(lowerDataMatrixSelectionBox, javax.swing.GroupLayout.PREFERRED_SIZE, 17, javax.swing.GroupLayout.PREFERRED_SIZE)
                                .addPreferredGap(javax.swing.LayoutStyle.ComponentPlacement.RELATED)
                                .addComponent(jLabel34)
                                .addPreferredGap(javax.swing.LayoutStyle.ComponentPlacement.RELATED)
                                .addComponent(upperDataMatrixSelectionBox, javax.swing.GroupLayout.PREFERRED_SIZE, 17, javax.swing.GroupLayout.PREFERRED_SIZE)
                                .addPreferredGap(javax.swing.LayoutStyle.ComponentPlacement.RELATED)
                                .addComponent(jLabel35)
                                .addPreferredGap(javax.swing.LayoutStyle.ComponentPlacement.RELATED)
                                .addComponent(subreplicatesSelectionBox, javax.swing.GroupLayout.PREFERRED_SIZE, 17, javax.swing.GroupLayout.PREFERRED_SIZE)
                                .addPreferredGap(javax.swing.LayoutStyle.ComponentPlacement.RELATED)
                                .addComponent(jLabel15)
                                .addPreferredGap(javax.swing.LayoutStyle.ComponentPlacement.RELATED)
                                .addComponent(randomizeSelectionBox, javax.swing.GroupLayout.PREFERRED_SIZE, 17, javax.swing.GroupLayout.PREFERRED_SIZE)
                                .addPreferredGap(javax.swing.LayoutStyle.ComponentPlacement.UNRELATED)
                                .addComponent(jLabel19)
                                .addPreferredGap(javax.swing.LayoutStyle.ComponentPlacement.RELATED)
                                .addGroup(InputFrameLayout.createParallelGroup(javax.swing.GroupLayout.Alignment.TRAILING)
                                    .addComponent(rootedTreeSelectionBox, javax.swing.GroupLayout.PREFERRED_SIZE, 17, javax.swing.GroupLayout.PREFERRED_SIZE)
                                    .addGroup(InputFrameLayout.createSequentialGroup()
                                        .addComponent(jLabel20, javax.swing.GroupLayout.PREFERRED_SIZE, 14, javax.swing.GroupLayout.PREFERRED_SIZE)
                                        .addGap(1, 1, 1)
                                        .addComponent(consenseTypeSelectionBox, javax.swing.GroupLayout.PREFERRED_SIZE, 17, javax.swing.GroupLayout.PREFERRED_SIZE)
                                        .addPreferredGap(javax.swing.LayoutStyle.ComponentPlacement.RELATED)
                                        .addGroup(InputFrameLayout.createParallelGroup(javax.swing.GroupLayout.Alignment.BASELINE)
                                            .addComponent(jLabel32, javax.swing.GroupLayout.PREFERRED_SIZE, 14, javax.swing.GroupLayout.PREFERRED_SIZE)
                                            .addComponent(mlfrac, javax.swing.GroupLayout.PREFERRED_SIZE, 19, javax.swing.GroupLayout.PREFERRED_SIZE))
                                        .addPreferredGap(javax.swing.LayoutStyle.ComponentPlacement.RELATED)
                                        .addComponent(jLabel21, javax.swing.GroupLayout.PREFERRED_SIZE, 14, javax.swing.GroupLayout.PREFERRED_SIZE)
                                        .addGap(20, 20, 20)))
                                .addGap(18, 18, 18)
                                .addGroup(InputFrameLayout.createParallelGroup(javax.swing.GroupLayout.Alignment.BASELINE)
                                    .addComponent(RunButton)
                                    .addComponent(ResetButton))
                                .addPreferredGap(javax.swing.LayoutStyle.ComponentPlacement.RELATED)
                                .addComponent(jLabel5)
                                .addPreferredGap(javax.swing.LayoutStyle.ComponentPlacement.RELATED)
                                .addComponent(jProgressBar1, javax.swing.GroupLayout.PREFERRED_SIZE, javax.swing.GroupLayout.DEFAULT_SIZE, javax.swing.GroupLayout.PREFERRED_SIZE))
                            .addGroup(InputFrameLayout.createSequentialGroup()
                                .addComponent(jLabel13)
                                .addPreferredGap(javax.swing.LayoutStyle.ComponentPlacement.RELATED)
                                .addComponent(geneticCodeSelectionBox, javax.swing.GroupLayout.PREFERRED_SIZE, 17, javax.swing.GroupLayout.PREFERRED_SIZE)
                                .addPreferredGap(javax.swing.LayoutStyle.ComponentPlacement.RELATED)
                                .addComponent(jLabel14)
                                .addPreferredGap(javax.swing.LayoutStyle.ComponentPlacement.RELATED)
                                .addComponent(aminoCategorySelectionBox, javax.swing.GroupLayout.PREFERRED_SIZE, 17, javax.swing.GroupLayout.PREFERRED_SIZE)
                                .addPreferredGap(javax.swing.LayoutStyle.ComponentPlacement.RELATED)
                                .addComponent(jLabel23)
                                .addPreferredGap(javax.swing.LayoutStyle.ComponentPlacement.RELATED)
                                .addComponent(probChangeBox, javax.swing.GroupLayout.PREFERRED_SIZE, 16, javax.swing.GroupLayout.PREFERRED_SIZE)
                                .addPreferredGap(javax.swing.LayoutStyle.ComponentPlacement.RELATED)
                                .addComponent(jLabel22)
                                .addPreferredGap(javax.swing.LayoutStyle.ComponentPlacement.RELATED)
                                .addComponent(transitionRatioBox, javax.swing.GroupLayout.PREFERRED_SIZE, 16, javax.swing.GroupLayout.PREFERRED_SIZE)
                                .addPreferredGap(javax.swing.LayoutStyle.ComponentPlacement.RELATED)
                                .addComponent(jLabel28)
                                .addPreferredGap(javax.swing.LayoutStyle.ComponentPlacement.RELATED)
                                .addGroup(InputFrameLayout.createParallelGroup(javax.swing.GroupLayout.Alignment.BASELINE)
                                    .addComponent(jLabel36)
                                    .addComponent(jLabel37)
                                    .addComponent(jLabel38)
                                    .addComponent(jLabel39, javax.swing.GroupLayout.PREFERRED_SIZE, 13, javax.swing.GroupLayout.PREFERRED_SIZE))
                                .addPreferredGap(javax.swing.LayoutStyle.ComponentPlacement.RELATED)
                                .addGroup(InputFrameLayout.createParallelGroup(javax.swing.GroupLayout.Alignment.LEADING)
                                    .addGroup(InputFrameLayout.createParallelGroup(javax.swing.GroupLayout.Alignment.BASELINE)
                                        .addComponent(baseAFreqBox, javax.swing.GroupLayout.PREFERRED_SIZE, 17, javax.swing.GroupLayout.PREFERRED_SIZE)
                                        .addComponent(baseCFreqBox, javax.swing.GroupLayout.PREFERRED_SIZE, 17, javax.swing.GroupLayout.PREFERRED_SIZE)
                                        .addComponent(baseGFreqBox, javax.swing.GroupLayout.PREFERRED_SIZE, 17, javax.swing.GroupLayout.PREFERRED_SIZE))
                                    .addComponent(baseTFreqBox, javax.swing.GroupLayout.PREFERRED_SIZE, 17, javax.swing.GroupLayout.PREFERRED_SIZE))
                                .addPreferredGap(javax.swing.LayoutStyle.ComponentPlacement.RELATED)
                                .addComponent(jLabel12)
                                .addPreferredGap(javax.swing.LayoutStyle.ComponentPlacement.RELATED)
                                .addComponent(useWeightsSelectionBox, javax.swing.GroupLayout.PREFERRED_SIZE, 17, javax.swing.GroupLayout.PREFERRED_SIZE)
                                .addPreferredGap(javax.swing.LayoutStyle.ComponentPlacement.RELATED)
                                .addComponent(jLabel4)
                                .addPreferredGap(javax.swing.LayoutStyle.ComponentPlacement.RELATED)
                                .addComponent(CategoryofSubSelectionBox, javax.swing.GroupLayout.PREFERRED_SIZE, 17, javax.swing.GroupLayout.PREFERRED_SIZE)
                                .addPreferredGap(javax.swing.LayoutStyle.ComponentPlacement.RELATED)
                                .addComponent(jLabel26)
                                .addPreferredGap(javax.swing.LayoutStyle.ComponentPlacement.RELATED)
                                .addComponent(subRates, javax.swing.GroupLayout.PREFERRED_SIZE, 14, javax.swing.GroupLayout.PREFERRED_SIZE)))))
                .addContainerGap(javax.swing.GroupLayout.DEFAULT_SIZE, Short.MAX_VALUE))
        );

        javax.swing.GroupLayout layout = new javax.swing.GroupLayout(this);
        this.setLayout(layout);
        layout.setHorizontalGroup(
            layout.createParallelGroup(javax.swing.GroupLayout.Alignment.LEADING)
            .addGroup(layout.createSequentialGroup()
                .addComponent(InputFrame, javax.swing.GroupLayout.PREFERRED_SIZE, javax.swing.GroupLayout.DEFAULT_SIZE, javax.swing.GroupLayout.PREFERRED_SIZE)
                .addContainerGap(28, Short.MAX_VALUE))
        );
        layout.setVerticalGroup(
            layout.createParallelGroup(javax.swing.GroupLayout.Alignment.LEADING)
            .addGroup(layout.createSequentialGroup()
                .addComponent(InputFrame, javax.swing.GroupLayout.PREFERRED_SIZE, javax.swing.GroupLayout.DEFAULT_SIZE, javax.swing.GroupLayout.PREFERRED_SIZE)
                .addContainerGap(javax.swing.GroupLayout.DEFAULT_SIZE, Short.MAX_VALUE))
        );
    }// </editor-fold>//GEN-END:initComponents
    /************************************
     * @param evt ActionEvent
     *
     * Actions that take place when
     * the reset button is pressed.
     ************************************/
    private void ResetButtonActionPerformed(java.awt.event.ActionEvent evt) {//GEN-FIRST:event_ResetButtonActionPerformed
        // when reset button is pressed...
        probChangeBox.setEnabled(false);
        aminoCategorySelectionBox.setEnabled(false);
        subRates.setEnabled(false);
        baseAFreqBox.setEnabled(false);
        baseCFreqBox.setEnabled(false);
        baseTFreqBox.setEnabled(false);
        baseGFreqBox.setEnabled(false);
        geneticCodeSelectionBox.setEnabled(false);
        transitionRatioBox.setEnabled(false);
        gammaDistSelectionBox.setEnabled(true);
        invarFracBox.setEnabled(false);
        coefOfVarBox.setEnabled(false);
        bootstrapSelectBox.setSelectedIndex(0);
        modelSelectionBox.setSelectedIndex(0);
        CategoryofSubSelectionBox.setSelectedIndex(0);
        gammaDistSelectionBox.setSelectedIndex(0);
        useWeightsSelectionBox.setSelectedIndex(0);
        geneticCodeSelectionBox.setSelectedIndex(0);
        aminoCategorySelectionBox.setSelectedIndex(0);
        consenseTypeSelectionBox.setSelectedIndex(0);
        rootedTreeSelectionBox.setSelectedIndex(0);
        treeTypeSelectionBox.setSelectedIndex(0);
        lowerDataMatrixSelectionBox.setSelectedIndex(0);
        upperDataMatrixSelectionBox.setSelectedIndex(0);
        subreplicatesSelectionBox.setSelectedIndex(0);
        replicatesSelectionBox.setSelectedIndex(0);
        while (OutgroupRootSelectionBox.getItemCount() > 0)
            OutgroupRootSelectionBox.removeItemAt(0);
        OutgroupRootSelectionBox.addItem((Object)"None");
        OutgroupRootSelectionBox.addItem((Object)"Other...");
        OutgroupRootSelectionBox.setSelectedIndex(0);
        subRates.setText("separate rates with a space");
        baseAFreqBox.setText(".25");
        baseCFreqBox.setText(".25");
        baseGFreqBox.setText(".25");
        baseTFreqBox.setText(".25");
        probChangeBox.setText("0.4570");
        StatusTextArea.setText("");
        InputTextArea.setText("");
        transitionRatioBox.setText("2.0000");
        invarFracBox.setText("<1");
        coefOfVarBox.setText("1/alpha");
        errorLog = "";
        mlfrac.setText("{1>#>.5}");
}//GEN-LAST:event_ResetButtonActionPerformed
    /************************************
     * @param evt ActionEvent
     *
     * Actions that take place when
     * the run button is pressed.
     ************************************/
    private void RunButtonActionPerformed(java.awt.event.ActionEvent evt) {//GEN-FIRST:event_RunButtonActionPerformed
        //actions to show that program is running
        setCursor(java.awt.Cursor.getPredefinedCursor(java.awt.Cursor.WAIT_CURSOR));
        RunButton.setEnabled(false); //disable the run button until current execution finishes
        jProgressBar1.setMinimum(0);//set the progress bar
        jProgressBar1.setValue(0);
        jProgressBar1.setMaximum(100); //set max value
        StatusTextArea.setText(""); //clear output window
        errorLog = ""; //clear errorLog
        itemsToFix = "The following item(s) prevented the program from running:\n"; //clear items to fix
        inputFlag = true; //reset inputFlag

        input = InputTextArea.getText(); //retrieve text from input window
        if (input.equals(""))
        {
            inputFlag = false;
            itemsToFix += "Input Window - Please enter a sequence.\n";
        }
        getValues(); //set the values that the neighbor tree class will need
        //delete files that may be present from past runs
        File output = new File("./outfile");
        output.delete();
        File outtree = new File("./outtree");
        outtree.delete();
        //write input to infile
        File inputFile = new File("./infile");
        try {
            FileWriter writer = new FileWriter(inputFile);
            writer.write(input);
            writer.close();
        }catch (IOException e) { System.err.println("Caught IOException: " + e.getMessage());}

        if(inputFlag) //checks if input is valid
        {
            //create a new worker thread
            Task task = new Task();
            task.execute();
            jProgressBar1.setStringPainted(true);
            jProgressBar1.setValue(0);
        }
        else
        {
            error.showMessageDialog(frame, itemsToFix, "Run failed",javax.swing.JOptionPane.INFORMATION_MESSAGE);
            RunButton.setEnabled(true);
            setCursor(null); //turn off the wait cursor
        }
}//GEN-LAST:event_RunButtonActionPerformed
    /************************************
     * @param evt ActionEvent
     *
     * Actions that take place when
     * the bootstrapSelectionBox's
     * selection changes.
     ************************************/
    private void bootstrapSelectBoxActionPerformed(java.awt.event.ActionEvent evt) {//GEN-FIRST:event_bootstrapSelectBoxActionPerformed
        //Enable/Disable randomized selection box and jumble
        String boot = (String)bootstrapSelectBox.getSelectedItem();
        if (boot.contains("No")) {
            
            replicatesSelectionBox.setEnabled(false);
            randomizeSelectionBox.setEnabled(true);
            randomizeSelectionBox.setSelectedIndex(1);
        } else {
           
            replicatesSelectionBox.setEnabled(true);
            randomizeSelectionBox.setSelectedIndex(0);
            randomizeSelectionBox.setEnabled(false);
        }
}//GEN-LAST:event_bootstrapSelectBoxActionPerformed
    /************************************
     * @param evt ActionEvent
     *
     * Actions that take place when
     * the OutgroupRootSelectionBox's
     * selection changes.
     ************************************/
    private void OutgroupRootSelectionBoxActionPerformed(java.awt.event.ActionEvent evt) {//GEN-FIRST:event_OutgroupRootSelectionBoxActionPerformed

        int numOfSeq = 0;
        //if outgroup is to be selected... get input
        if ((OutgroupRootSelectionBox.getSelectedItem() != null) && (((String)OutgroupRootSelectionBox.getSelectedItem()).equals("Other..."))) {
            java.util.Scanner scan = new java.util.Scanner(InputTextArea.getText());
            //check to see if input has been placed in the text area
            if (!InputTextArea.getText().equals("")) {
                OutgroupRootSelectionBox.removeItemAt(1); //remove "Other..." option
                try{numOfSeq = scan.nextInt();} //get the number of sequences
                catch(Exception e) {
                    OutgroupRootSelectionBox.addItem("Other...");
                }

                scan.nextLine(); //skip the next line
                int i = 0; //iteration count variable
                while (numOfSeq > i) {
                    //add sequences to the selection box
                    OutgroupRootSelectionBox.addItem(scan.next());
                    scan.nextLine();
                    i++;
                }
                OutgroupRootSelectionBox.setSelectedIndex(1); //highlight first sequence

            }
        }
}//GEN-LAST:event_OutgroupRootSelectionBoxActionPerformed
    /************************************
     * @param evt ActionEvent
     *
     * Actions that take place when
     * the consenseTypeSelectionBox's
     * selection changes.
     ************************************/
    private void consenseTypeSelectionBoxActionPerformed(java.awt.event.ActionEvent evt) {//GEN-FIRST:event_consenseTypeSelectionBoxActionPerformed
        if(((String)consenseTypeSelectionBox.getSelectedItem()).equals("Ml"))
            mlfrac.setEnabled(true);
        else
            mlfrac.setEnabled(false);
}//GEN-LAST:event_consenseTypeSelectionBoxActionPerformed
    /************************************
     * @param evt ActionEvent
     *
     * Actions that take place when
     * the CategoryofSubSelectionBox's
     * selection changes.
     ************************************/
    private void CategoryofSubSelectionBoxActionPerformed(java.awt.event.ActionEvent evt) {//GEN-FIRST:event_CategoryofSubSelectionBoxActionPerformed
        if(!((String)CategoryofSubSelectionBox.getSelectedItem()).equals("Yes"))
        {
            File cate = new File("./categories");
            if(!cate.exists())
            {
                error.showMessageDialog(frame, "This option requires a categories file. \nPlease put a categories file in the current directory and try again.", "Warning!",javax.swing.JOptionPane.WARNING_MESSAGE);
                CategoryofSubSelectionBox.setSelectedIndex(0);
            }
            else
                subRates.setEnabled(true);
        }
        else
            subRates.setEnabled(false);
}//GEN-LAST:event_CategoryofSubSelectionBoxActionPerformed
    /************************************
     * @param evt ActionEvent
     *
     * Actions that take place when
     * the modelSelectionBox's
     * selection changes.
     ************************************/
    private void modelSelectionBoxActionPerformed(java.awt.event.ActionEvent evt) {//GEN-FIRST:event_modelSelectionBoxActionPerformed
        if(((String)modelSelectionBox.getSelectedItem()).equals("Kimura formula")||
                (((String)modelSelectionBox.getSelectedItem()).equals("Similarity table")))
        {
            //disable options
            gammaDistSelectionBox.setEnabled(false);
            invarFracBox.setEnabled(false);
            coefOfVarBox.setEnabled(false);
            geneticCodeSelectionBox.setEnabled(false);
            aminoCategorySelectionBox.setEnabled(false);
            probChangeBox.setEnabled(false);
            transitionRatioBox.setEnabled(false);
            baseAFreqBox.setEnabled(false);
            baseGFreqBox.setEnabled(false);
            baseTFreqBox.setEnabled(false);
            baseCFreqBox.setEnabled(false);
        }
        else
            if(((String)modelSelectionBox.getSelectedItem()).equals("Categories model"))
            {
                //enable options
                gammaDistSelectionBox.setEnabled(true);
                String selection = (String)gammaDistSelectionBox.getSelectedItem();
                //Enable/Disable appropriate options based on the type of rate variation
                if (selection.contains("Yes"))
                    coefOfVarBox.setEnabled(true);
                else {
                    if(selection.contains("Gamma"))
                    {
                        coefOfVarBox.setEnabled(true);
                        invarFracBox.setEnabled(true);
                    }
                }
                geneticCodeSelectionBox.setEnabled(true);
                aminoCategorySelectionBox.setEnabled(true);
                probChangeBox.setEnabled(true);
                transitionRatioBox.setEnabled(true);
                baseAFreqBox.setEnabled(true);
                baseGFreqBox.setEnabled(true);
                baseTFreqBox.setEnabled(true);
                baseCFreqBox.setEnabled(true);
            }
            else
            {
                gammaDistSelectionBox.setEnabled(true);
                String selection = (String)gammaDistSelectionBox.getSelectedItem();
                //Enable/Disable appropriate options based on the type of rate variation
                if (selection.contains("Yes"))
                    coefOfVarBox.setEnabled(true);
                else {
                    if(selection.contains("Gamma"))
                    {
                        coefOfVarBox.setEnabled(true);
                        invarFracBox.setEnabled(true);
                    }
                }
                geneticCodeSelectionBox.setEnabled(false);
                aminoCategorySelectionBox.setEnabled(false);
                probChangeBox.setEnabled(false);
                transitionRatioBox.setEnabled(false);
                baseAFreqBox.setEnabled(false);
                baseGFreqBox.setEnabled(false);
                baseTFreqBox.setEnabled(false);
                baseCFreqBox.setEnabled(false);
            }
    }//GEN-LAST:event_modelSelectionBoxActionPerformed
    /************************************
     * @param evt ActionEvent
     *
     * Actions that take place when
     * the gammaDistSelectionBox's
     * selection changes.
     ************************************/
    private void gammaDistSelectionBoxActionPerformed(java.awt.event.ActionEvent evt) {//GEN-FIRST:event_gammaDistSelectionBoxActionPerformed
        //Get the rate variation selection
        String selection = (String)gammaDistSelectionBox.getSelectedItem();
        //Enable/Disable appropriate options based on the type of rate variation
        if (selection.contains("Yes"))
        {
            coefOfVarBox.setEnabled(true);
            invarFracBox.setEnabled(false);
        } else {
            if(selection.contains("Gamma"))
            {
                coefOfVarBox.setEnabled(true);
                invarFracBox.setEnabled(true);
            }
            else
            {
                coefOfVarBox.setEnabled(false);
                invarFracBox.setEnabled(false);
            }
        }
}//GEN-LAST:event_gammaDistSelectionBoxActionPerformed
    /************************************
     * @param evt ActionEvent
     *
     * Actions that take place when
     * the treeTypeSelectionBox's
     * selection changes.
     ************************************/
    private void treeTypeSelectionBoxActionPerformed(java.awt.event.ActionEvent evt) {//GEN-FIRST:event_treeTypeSelectionBoxActionPerformed
        if(((String)treeTypeSelectionBox.getSelectedItem()).equals("UPGMA"))
            OutgroupRootSelectionBox.setEnabled(false);
        else
            OutgroupRootSelectionBox.setEnabled(true);
    }//GEN-LAST:event_treeTypeSelectionBoxActionPerformed
    /************************************
     * @param evt ActionEvent
     *
     * Actions that take place when
     * the useWeightsSelectionBox's
     * selection changes.
     ************************************/
    private void useWeightsSelectionBoxActionPerformed(java.awt.event.ActionEvent evt) {//GEN-FIRST:event_useWeightsSelectionBoxActionPerformed
        if(((String)useWeightsSelectionBox.getSelectedItem()).equals("Yes"))
        {
            File weights = new File ("./weights");
            if (!weights.exists())
            {
                error.showMessageDialog(frame, "This option requires a weights file. \nPlease put a weights file in the current directory and try again.", "Warning!",javax.swing.JOptionPane.WARNING_MESSAGE);
                useWeightsSelectionBox.setSelectedIndex(0);
            }
        }
    }//GEN-LAST:event_useWeightsSelectionBoxActionPerformed
 /***********************************************
   * Function to get selected items
   * from all of the comboboxes and text
   * areas, and set the corresponding
   * instances variables in Neighbor.java
   ***********************************************/
  public void getValues()
  {
      //bootstrapping options
        String bootstrap = (String)bootstrapSelectBox.getSelectedItem();//get info from bootstrapping box
        if (bootstrap.equals("No")) {
            nei.setBootstrap(false);
            nei.bootstrapNum = 0;
        }
        else {
            nei.setBootstrap(true);
            nei.bootstrapNum = Integer.parseInt((String)replicatesSelectionBox.getSelectedItem());
        }
        //neighbor options
        nei.neighborTreeType = (String)treeTypeSelectionBox.getSelectedItem(); //get neighbor tree type
        nei.outgroupRoot = OutgroupRootSelectionBox.getSelectedIndex(); //get the index of the selected item
        if(((String)lowerDataMatrixSelectionBox.getSelectedItem()).equals("Yes")) //set the lower data matrix value
        {
            nei.lowerTriangle = true;
        }
        else
            nei.lowerTriangle = false;
        if(((String)upperDataMatrixSelectionBox.getSelectedItem()).equals("Yes")) //set upper triangle data matrix value
            nei.upperTriangle = true;
        else
            nei.upperTriangle = false;
        if(((String)subreplicatesSelectionBox.getSelectedItem()).equals("Yes")) //set subreplicates value
        {
            nei.subreplicates = true;
        }
        else
            nei.subreplicates = false;
        String randomize = (String)randomizeSelectionBox.getSelectedItem(); //random input order of sequences?
        if (randomize.contains("No"))
            nei.randomize = false;
        else
        {
            nei.randomize = true;

        }
        //protdist options
        nei.model = (String)modelSelectionBox.getSelectedItem(); //set the model
        if(!(((String)modelSelectionBox.getSelectedItem()).equals("Kimura formula")) && !(((String)modelSelectionBox.getSelectedItem()).equals("Similarity table")) && !(((String)modelSelectionBox.getSelectedItem()).equals("Categories model")))
        {
            nei.gammaDist = (String)gammaDistSelectionBox.getSelectedItem(); //set gamma distribution
            System.out.println("gamma set");
            if(nei.gammaDist.equals("Yes"))
            {
                try{
                    nei.coefOfVar = Double.parseDouble(coefOfVarBox.getText());
                    if(nei.coefOfVar <= 0.0)
                    {
                        inputFlag = false;
                        itemsToFix += "Coefficient of Variation - Enter a number greater than 0.\n";
                    }
                }
                catch (Exception e){
                    inputFlag = false;
                    itemsToFix += "Coefficient of Variation - Enter a valid number greater than 0.\n";
                }
            }
            else
                if(nei.gammaDist.contains("Gamma"))
                {
                    try{
                        nei.coefOfVar = Double.parseDouble(coefOfVarBox.getText());
                        if(nei.coefOfVar <= 0.0)
                        {
                            inputFlag = false;
                            itemsToFix += "Coefficient of Variation - Enter a number greater than 0.\n";
                        }
                    }
                    catch (Exception e){
                        inputFlag = false;
                        itemsToFix += "Coefficient of Variation - Enter a valid number greater than 0.\n";
                    }
                    try{
                        nei.invarFrac = Double.parseDouble(invarFracBox.getText());
                        if ((nei.invarFrac <= 0.0) || (nei.invarFrac >= 1.0))
                        {
                            inputFlag = false;
                            itemsToFix += "Fraction of Invariants - Enter a number greater than 0 and less than 1.\n";
                        }
                    }
                    catch(Exception e){
                        inputFlag = false;
                        itemsToFix += "Fraction of Invariants - Enter a valid number greater than 0 and less than 1.\n";
                    }
                }
        }
        else
            if(((String)modelSelectionBox.getSelectedItem()).equals("Categories model"))
            {
                //set all of the appropriate options
                nei.geneticCode = (String)geneticCodeSelectionBox.getSelectedItem();
                nei.aminoAcidCate = (String)aminoCategorySelectionBox.getSelectedItem();
                double temp = -9.0;
                try{temp = Double.parseDouble(probChangeBox.getText());}
                catch(Exception e) {}
                if((temp >= 0.0) && (temp <= 1.0))
                    nei.probOfChangeCate = temp;
                else
                {
                    inputFlag = false;
                    itemsToFix += "Prob of Change Category - Enter a value betwen 0 and 1.\n";
//                    errorLog += "Warning: prob change category was not set. \n";
//                    errorLog += "Please enter a value between 0 and 1 and try again.\n";
                }
                try{
                    nei.tRatio = Double.parseDouble(transitionRatioBox.getText());
                    if(nei.tRatio < 0.0)
                    {
                        inputFlag = false;
                        itemsToFix += "Transition/Transversion Ratio - Enter a positive number.\n";
                    }
                }
                catch (Exception e){
                    errorLog += "Warning: the transition:transversion ratio was not set.\n";
                    errorLog += "Please enter a valid ratio and try again.\n";
                    inputFlag = false;
                    itemsToFix += "Transition/Transversion Ratio - Enter a valid positive number.\n";
                }
                try{
                    nei.baseA = Double.parseDouble(baseAFreqBox.getText());
                    nei.baseG = Double.parseDouble(baseGFreqBox.getText());
                    nei.baseC = Double.parseDouble(baseCFreqBox.getText());
                    nei.baseT = Double.parseDouble(baseTFreqBox.getText());
                    if(nei.baseA + nei.baseG + nei.baseC + nei.baseT != 1.0)
                    {
                        inputFlag = false;
                        itemsToFix += "Base Frequencies - Frequencies must add up to 1.\n";
                    }
                }
                catch (Exception e){
                    inputFlag = false;
                    itemsToFix += "Base Frequencies - Enter valid numbers for each frequency.\n";
                }
            }

        if(((String)useWeightsSelectionBox.getSelectedItem()).equals("Yes")) //use custom weights
            nei.useWeights = true;
        else
            nei.useWeights = false;
        if(((String)CategoryofSubSelectionBox.getSelectedItem()).equals("Yes")) //set categories
        {
            nei.oneCategory = true;
        }
        else
        {
            nei.oneCategory = false;
            nei.categories = Integer.parseInt((String)CategoryofSubSelectionBox.getSelectedItem());
            nei.cateRates = subRates.getText();
            java.util.Scanner scan = new java.util.Scanner(subRates.getText());
            try{Double.parseDouble(scan.next());}
            catch(Exception e){
                inputFlag = false;
                itemsToFix += "Rates for each category - Enter a valid number(s).\n";
            }
        }
        //consense options
        nei.consensusType = (String)consenseTypeSelectionBox.getSelectedItem(); //get consensus type
        if (nei.consensusType.equals("Ml")) //set fraction(l) value
            try{
                nei.mlfrac = Double.parseDouble(mlfrac.getText());
                if ((nei.mlfrac < 0.5) || (nei.mlfrac > 1.0))
                {
                   inputFlag = false;
                   itemsToFix += "Fraction(l) - Enter a valid fraction between .5 and 1.\n";
                }
            }
            catch(Exception e){
                inputFlag = false;
                itemsToFix += "Fraction(l) - Enter a valid fraction between .5 and 1\n";
            }
        String rooted = (String)rootedTreeSelectionBox.getSelectedItem();//are the trees rooted
        if(rooted.contains("No"))
            nei.treesRooted = false;
        else
            nei.treesRooted = true;
       
  }
 /*****************************************
  * @param i int representing the current
  * percentage complete.
  *
  * Sets the current value of the progress
  * bar.
  *****************************************/
  public static void setProgress(int i)
  {
     jProgressBar1.setValue(i);
  }
  /****************************************
   * @param source File
   * @return String
   *
   * Takes a file and returns a string
   * representation of the file.
   ***************************************/
  String copyToString(File source){

       String temp ="";
       String target ="";
        try {
           BufferedReader in = new BufferedReader(new FileReader(source));
           while ((temp = in.readLine()) != null) {
               target += temp + "\n";
        }
        in.close();
        } catch (IOException e) {}
        return target;
    }
 /******************************************
  * The worker thread that executes when
  * the application runs.
  ******************************************/
  class Task extends javax.swing.SwingWorker<Void, Void>
  {
    //Main task. Executed in background thread.
    @Override
    public Void doInBackground()
    {
        //Initialize progress property.
        setProgress(0);

       Thread t = new Thread(nei);
       t.start();
       try{t.join();} //wait for thread to finish execution
       catch (InterruptedException e) {System.err.println(e.getMessage());};
       //check if run was successful
       if (nei.errorLog.equals("") && errorLog.equals(""))
       {
           StatusTextArea.setText("Program ran successfully! Tree is built and stored in PGIGenFiles/Protein/Neighbor as outtree4.");
           //get input from the outtree to display
           try {
               String imageName="plotfile";
               File input = new File(imageName);
               java.awt.image.BufferedImage image = javax.imageio.ImageIO.read(input);
               String imageName1="./PGIGenFiles/Protein/Neighbor/plot.jpg";
               File output = new File(imageName1);
               javax.imageio.ImageIO.write(image, "jpg", output);
           }
           catch(FileNotFoundException e){System.out.println("Error:"+e.getMessage());}
           catch(IOException e){System.out.println("Error:"+e.getMessage());}
           catch(Exception e){System.out.println(e.getMessage());}
           javax.swing.ImageIcon icon = new javax.swing.ImageIcon("./PGIGenFiles/Protein/Neighbor/plot.jpg");
           tempLabel.setIcon(icon);
           System.out.println("icon: " + icon);
           //delete the intree so there is no confusion later
           File intree = new File ("./intree");
           intree.delete();
           //display the generated trees
           OuttreeTextArea.setText(copyToString(new File("./PGIGenFiles/Protein/Neighbor/outtree4")));
           //get only the consensus tree part of the outtree file
           String outfile = copyToString(new File("./PGIGenFiles/Protein/Neighbor/outfile4"));
           String displayOutfile = "CONSENSUS TREE:\n";
           java.util.Scanner scan = new java.util.Scanner(outfile);
           while (scan.hasNext())
           {
                if(scan.nextLine().contains("CONSENSUS TREE"))
                    while(scan.hasNext())
                        displayOutfile += scan.nextLine() + "\n";
           }
           OutfileTextArea.setText(displayOutfile);
           PhylipUI.tabs.addTab("Generated Neighbor Tree - Text", OutputOutfile);
           PhylipUI.tabs.setTabComponentAt(PhylipUI.tabs.indexOfTab("Generated Neighbor Tree - Text"),
                   new PhylipUI.tabButton("Generated Neighbor Tree - Text"));
           PhylipUI.tabs.addTab("Generated Neighbor Tree - Drawtree", OutputPanel);
           int index = PhylipUI.tabs.indexOfTab("Generated Neighbor Tree - Drawtree");
           PhylipUI.tabs.setTabComponentAt(index, new PhylipUI.tabButton(PhylipUI.tabs.getTitleAt(index)));
           PhylipUI.tabs.addTab("Generated Neighbor Tree - Outtree", OutputOuttree);
           PhylipUI.tabs.setTabComponentAt(PhylipUI.tabs.indexOfTab ("Generated Neighbor Tree - Outtree"),
                   new PhylipUI.tabButton("Generated Neighbor Tree - Outtree"));
       }
       else
           StatusTextArea.setText("One or more errors prevented the run from being successful.\n" + nei.errorLog() + errorLog);

       return null;
     }

    //Executed in event dispatching thread
    @Override
    public void done() {
        RunButton.setEnabled(true);
        setCursor(null); //turn off the wait cursor
        jProgressBar1.setValue(0);
        jProgressBar1.setStringPainted(false);
      }
   }

    // Variables declaration - do not modify//GEN-BEGIN:variables
    private javax.swing.JComboBox CategoryofSubSelectionBox;
    public static javax.swing.JPanel InputFrame;
    public static javax.swing.JEditorPane InputTextArea;
    private javax.swing.JTextArea OutfileTextArea;
    private javax.swing.JComboBox OutgroupRootSelectionBox;
    public static javax.swing.JPanel OutputOutfile;
    public static javax.swing.JPanel OutputOuttree;
    public static javax.swing.JPanel OutputPanel;
    private javax.swing.JTextArea OuttreeTextArea;
    private javax.swing.JButton ResetButton;
    private javax.swing.JButton RunButton;
    private javax.swing.JEditorPane StatusTextArea;
    private javax.swing.JComboBox aminoCategorySelectionBox;
    private javax.swing.JTextField baseAFreqBox;
    private javax.swing.JTextField baseCFreqBox;
    private javax.swing.JTextField baseGFreqBox;
    private javax.swing.JTextField baseTFreqBox;
    private javax.swing.JComboBox bootstrapSelectBox;
    private javax.swing.JTextField coefOfVarBox;
    private javax.swing.JComboBox consenseTypeSelectionBox;
    private javax.swing.JOptionPane error;
    private javax.swing.JFrame frame;
    private javax.swing.JComboBox gammaDistSelectionBox;
    private javax.swing.JComboBox geneticCodeSelectionBox;
    private javax.swing.JTextField invarFracBox;
    private javax.swing.JLabel jLabel10;
    private javax.swing.JLabel jLabel11;
    private javax.swing.JLabel jLabel12;
    private javax.swing.JLabel jLabel13;
    private javax.swing.JLabel jLabel14;
    private javax.swing.JLabel jLabel15;
    private javax.swing.JLabel jLabel16;
    private javax.swing.JLabel jLabel17;
    private javax.swing.JLabel jLabel18;
    private javax.swing.JLabel jLabel19;
    private javax.swing.JLabel jLabel20;
    private javax.swing.JLabel jLabel21;
    private javax.swing.JLabel jLabel22;
    private javax.swing.JLabel jLabel23;
    private javax.swing.JLabel jLabel24;
    private javax.swing.JLabel jLabel25;
    private javax.swing.JLabel jLabel26;
    private javax.swing.JLabel jLabel27;
    private javax.swing.JLabel jLabel28;
    private javax.swing.JLabel jLabel29;
    private javax.swing.JLabel jLabel3;
    private javax.swing.JLabel jLabel30;
    private javax.swing.JLabel jLabel31;
    private javax.swing.JLabel jLabel32;
    private javax.swing.JLabel jLabel33;
    private javax.swing.JLabel jLabel34;
    private javax.swing.JLabel jLabel35;
    private javax.swing.JLabel jLabel36;
    private javax.swing.JLabel jLabel37;
    private javax.swing.JLabel jLabel38;
    private javax.swing.JLabel jLabel39;
    private javax.swing.JLabel jLabel4;
    private javax.swing.JLabel jLabel40;
    private javax.swing.JLabel jLabel5;
    private javax.swing.JLabel jLabel6;
    private javax.swing.JLabel jLabel7;
    private javax.swing.JLabel jLabel8;
    private javax.swing.JLabel jLabel9;
    private static javax.swing.JProgressBar jProgressBar1;
    private javax.swing.JScrollPane jScrollPane1;
    private javax.swing.JScrollPane jScrollPane2;
    private javax.swing.JScrollPane jScrollPane3;
    private javax.swing.JScrollPane jScrollPane4;
    private javax.swing.JComboBox lowerDataMatrixSelectionBox;
    private javax.swing.JTextField mlfrac;
    private javax.swing.JComboBox modelSelectionBox;
    private javax.swing.JTextField probChangeBox;
    private javax.swing.JComboBox randomizeSelectionBox;
    private javax.swing.JComboBox replicatesSelectionBox;
    private javax.swing.JComboBox rootedTreeSelectionBox;
    private javax.swing.JTextField subRates;
    private javax.swing.JComboBox subreplicatesSelectionBox;
    private javax.swing.JLabel tempLabel;
    private javax.swing.JTextField transitionRatioBox;
    private javax.swing.JComboBox treeTypeSelectionBox;
    private javax.swing.JComboBox upperDataMatrixSelectionBox;
    private javax.swing.JComboBox useWeightsSelectionBox;
    // End of variables declaration//GEN-END:variables
    //additional variables
    String errorLog ="";
    String input = "";
    Neighbor nei = new Neighbor();
    boolean inputFlag = true;
    String itemsToFix = "The following item(s) prevented the program from running:\n";
}
