# Supplementary material for: JCoDA: a tool for detecting evolutionary selection
Source: BMC Bioinformatics. 2010 May 27;11:284. doi: 10.1186/1471-2105-11-284 (PMC2887424; doi:10.1186/1471-2105-11-284)
Supplement: Additional file 6 — Zipped archive that contains all JCoDA source code and executable jar files. [file 1471-2105-11-284-S6.ZIP › JCoDA/src/PGI readme.txt]

========================================
PGI - Phylip Graphical Interface
   Version 1.0      2009

Authors: Ruth Dannenfelser
         Dr. Sudhir Nayak
 
The College of New Jersey 
=========================================

About PGI:
PGI, affectionately known as "piggi", was 
conceived in May 2009 as a way for users 
to simplify tree building in phylip, 
without fussing around with multiple
infiles, outfiles, and the phylip 
command line style menus.

To Run PGI:
-You must have the JRE (Java
Runtime Environment) 1.6 or higher
-Have the all of the original files
included with the distribution
   - A phyExe folder with:
	seqboot.exe
	consense.exe
	drawtree.exe
	neighbor.exe
	proml.exe
	dnaml.exe
	protdist.exe
	dnadist.exe
	protpars.exe
	dnapars.exe
      (all from the phylip
	3.68 distribution)
   - font1 file (from phylip
   	3.68)
   - A lib folder with:
	org-jdesktop-layout
	swing-layout-1.0.3	
	
