# Supplementary material for: JCoDA: a tool for detecting evolutionary selection
Source: BMC Bioinformatics. 2010 May 27;11:284. doi: 10.1186/1471-2105-11-284 (PMC2887424; doi:10.1186/1471-2105-11-284)
Supplement: Additional file 6 — Zipped archive that contains all JCoDA source code and executable jar files. [file 1471-2105-11-284-S6.ZIP › JCoDA/src/PhylipUI.java]

/********************************************************************
 * @author Ruth Dannenfelser
 * Date: Jun 2, 2009, 12:21:06 AM
 * File: PhylipUI.java
 * ----------------------------------------------------------------
 * Description: Driver, main menu, and additional framework for the
 * phylip GUI.
 *********************************************************************/
//package PGI;
import java.io.*;
public class PhylipUI extends javax.swing.JFrame {
     
    // Variables declaration - do not modify//GEN-BEGIN:variables
    private javax.swing.JMenu FileSelection;
    private javax.swing.JMenuItem alignMenuItem;
    private javax.swing.ButtonGroup buttonGroup1;
    private javax.swing.ButtonGroup buttonGroup2;
    private javax.swing.JMenuItem closeAllMenuItem;
    private javax.swing.JRadioButton dnadistRadioButton;
    private javax.swing.JRadioButton dnamlRadioButton;
    private javax.swing.JRadioButton dnaparsRadioButton;
    private javax.swing.JFileChooser fileChooser;
    private javax.swing.JRadioButton interleavedRadioButton;
    private javax.swing.JDialog jDialog1;
    public static javax.swing.JFrame jFrame1;
    private javax.swing.JLabel jLabel1;
    private javax.swing.JLabel jLabel3;
    private javax.swing.JLabel jLabel5;
    private javax.swing.JLabel jLabel6;
    private javax.swing.JLabel jLabel7;
    private javax.swing.JLabel jLabel8;
    private javax.swing.JMenuBar jMenuBar1;
    private javax.swing.JSeparator jSeparator1;
    private javax.swing.JMenuItem menuItemImportInfile1;
    private javax.swing.JMenuItem newMenuItem;
    private javax.swing.JButton okButton;
    private javax.swing.JRadioButton promlRadioButton;
    private javax.swing.JRadioButton proparsRadioButton;
    private javax.swing.JRadioButton protdistRadioButton;
    private javax.swing.JRadioButton sequentialRadioButton;
    public static javax.swing.JTabbedPane tabs;
    // End of variables declaration//GEN-END:variables
    //additional variables
    File importedInfile;
    boolean lock = false; //ensure concurrency
    static boolean export = false;
    static String jcodaExportInput = "";
   /**************************************************
    * @param args String of command line arguments
    *
    * Main
    **************************************************/
    public static void main(String args[]) {
       java.awt.EventQueue.invokeLater(new Runnable() {
            public void run() {
                new PhylipUI().setVisible(true);
            }
        });
    }
    /************************************
     * Creates the GUI
     ************************************/
    public PhylipUI() {
        initComponents();
        
        //delete imported file
        File infile1 = new File ("./imported");
        infile1.delete();
//        File infile2 = new File ("./pParsimported");
//        infile2.delete();
//        File infile3 = new File ("./pDistimported");
//        infile3.delete();
//        File infile4 = new File ("./dMLTimported");
//        infile4.delete();
//        File infile5 = new File ("./dParsimported");
//        infile5.delete();
//        File infile6 = new File ("./dDistimported");
//        infile6.delete();
        jFrame1.setVisible(true);
        jFrame1.setSize(1015, 705);
        tabs.addTab("Main Menu", new javax.swing.JPanel());
        

    }

    /******************************************
     * Initialize components.
     * Code auto created by NetBeans Matisse.
     ******************************************/
    @SuppressWarnings("unchecked")
    // <editor-fold defaultstate="collapsed" desc="Generated Code">//GEN-BEGIN:initComponents
    private void initComponents() {
        jFrame1 = new javax.swing.JFrame();
        tabs = new javax.swing.JTabbedPane();
        jMenuBar1 = new javax.swing.JMenuBar();
        FileSelection = new javax.swing.JMenu();
        newMenuItem = new javax.swing.JMenuItem();
        menuItemImportInfile1 = new javax.swing.JMenuItem();
        closeAllMenuItem = new javax.swing.JMenuItem();
        alignMenuItem = new javax.swing.JMenuItem();
        fileChooser = new javax.swing.JFileChooser();
        buttonGroup1 = new javax.swing.ButtonGroup();
        jDialog1 = new javax.swing.JDialog();
        buttonGroup2 = new javax.swing.ButtonGroup();
        jLabel1 = new javax.swing.JLabel();
        jSeparator1 = new javax.swing.JSeparator();
        jLabel3 = new javax.swing.JLabel();
        jLabel5 = new javax.swing.JLabel();
        jLabel6 = new javax.swing.JLabel();
        okButton = new javax.swing.JButton();
        promlRadioButton = new javax.swing.JRadioButton();
        protdistRadioButton = new javax.swing.JRadioButton();
        proparsRadioButton = new javax.swing.JRadioButton();
        dnamlRadioButton = new javax.swing.JRadioButton();
        dnadistRadioButton = new javax.swing.JRadioButton();
        dnaparsRadioButton = new javax.swing.JRadioButton();
        jLabel7 = new javax.swing.JLabel();
        interleavedRadioButton = new javax.swing.JRadioButton();
        sequentialRadioButton = new javax.swing.JRadioButton();
        jLabel8 = new javax.swing.JLabel();

        jFrame1.setDefaultCloseOperation(javax.swing.WindowConstants.DISPOSE_ON_CLOSE);
        jFrame1.setTitle("PGI");
        jFrame1.setIconImage(java.awt.Toolkit.getDefaultToolkit().getImage("./lib/PiggiLogo.png"));

        tabs.setFont(new java.awt.Font("Arial", 0, 11));

        jMenuBar1.setBackground(new java.awt.Color(255, 204, 204));
        jMenuBar1.setBorder(javax.swing.BorderFactory.createBevelBorder(javax.swing.border.BevelBorder.RAISED));

        FileSelection.setBackground(new java.awt.Color(255, 204, 204));
        FileSelection.setText("File");

        newMenuItem.setText("New...");
        newMenuItem.addActionListener(new java.awt.event.ActionListener() {
            public void actionPerformed(java.awt.event.ActionEvent evt) {
                newMenuItemActionPerformed(evt);
            }
        });
        FileSelection.add(newMenuItem);

        menuItemImportInfile1.setText("Import infile");
        menuItemImportInfile1.addActionListener(new java.awt.event.ActionListener() {
            public void actionPerformed(java.awt.event.ActionEvent evt) {
                menuItemImportInfile1ActionPerformed(evt);
            }
        });
        FileSelection.add(menuItemImportInfile1);

        closeAllMenuItem.setText("Close all tabs");
        closeAllMenuItem.addActionListener(new java.awt.event.ActionListener() {
            public void actionPerformed(java.awt.event.ActionEvent evt) {
                closeAllMenuItemActionPerformed(evt);
            }
        });
        FileSelection.add(closeAllMenuItem);

        alignMenuItem.setText("Convert sequence");
        alignMenuItem.addActionListener(new java.awt.event.ActionListener() {
            public void actionPerformed(java.awt.event.ActionEvent evt) {
                alignMenuItemActionPerformed(evt);
            }
        });
        FileSelection.add(alignMenuItem);

        jMenuBar1.add(FileSelection);

        jFrame1.setJMenuBar(jMenuBar1);

        org.jdesktop.layout.GroupLayout jFrame1Layout = new org.jdesktop.layout.GroupLayout(jFrame1.getContentPane());
        jFrame1.getContentPane().setLayout(jFrame1Layout);
        jFrame1Layout.setHorizontalGroup(
            jFrame1Layout.createParallelGroup(org.jdesktop.layout.GroupLayout.LEADING)
            .add(tabs, org.jdesktop.layout.GroupLayout.PREFERRED_SIZE, 1003, org.jdesktop.layout.GroupLayout.PREFERRED_SIZE)
        );
        jFrame1Layout.setVerticalGroup(
            jFrame1Layout.createParallelGroup(org.jdesktop.layout.GroupLayout.LEADING)
            .add(tabs, org.jdesktop.layout.GroupLayout.PREFERRED_SIZE, 648, org.jdesktop.layout.GroupLayout.PREFERRED_SIZE)
        );

        fileChooser.setCurrentDirectory(new File("./"));
        fileChooser.setDialogTitle("Open");
        fileChooser.setFileSelectionMode(javax.swing.JFileChooser.FILES_AND_DIRECTORIES);

        org.jdesktop.layout.GroupLayout jDialog1Layout = new org.jdesktop.layout.GroupLayout(jDialog1.getContentPane());
        jDialog1.getContentPane().setLayout(jDialog1Layout);
        jDialog1Layout.setHorizontalGroup(
            jDialog1Layout.createParallelGroup(org.jdesktop.layout.GroupLayout.LEADING)
            .add(0, 400, Short.MAX_VALUE)
        );
        jDialog1Layout.setVerticalGroup(
            jDialog1Layout.createParallelGroup(org.jdesktop.layout.GroupLayout.LEADING)
            .add(0, 300, Short.MAX_VALUE)
        );

        setDefaultCloseOperation(javax.swing.WindowConstants.DISPOSE_ON_CLOSE);
        setTitle("PGI");
        setIconImage(java.awt.Toolkit.getDefaultToolkit().getImage("./lib/PiggiLogo.png"));

        jLabel1.setFont(new java.awt.Font("Arial", 1, 24));
        jLabel1.setText("PGI Main Menu");

        jLabel3.setFont(new java.awt.Font("Arial", 1, 12));
        jLabel3.setText("Select a option to start tree building");

        jLabel5.setFont(new java.awt.Font("Arial", 1, 11));
        jLabel5.setForeground(new java.awt.Color(0, 102, 102));
        jLabel5.setText("Protein sequence trees");

        jLabel6.setFont(new java.awt.Font("Arial", 1, 11));
        jLabel6.setForeground(new java.awt.Color(255, 102, 51));
        jLabel6.setText("DNA sequence trees");

        okButton.setFont(new java.awt.Font("Arial", 0, 11));
        okButton.setText("Ok");
        okButton.addActionListener(new java.awt.event.ActionListener() {
            public void actionPerformed(java.awt.event.ActionEvent evt) {
                okButtonActionPerformed(evt);
            }
        });

        buttonGroup1.add(promlRadioButton);
        promlRadioButton.setFont(new java.awt.Font("Arial", 0, 11)); // NOI18N
        promlRadioButton.setForeground(new java.awt.Color(0, 102, 102));
        promlRadioButton.setSelected(true);
        promlRadioButton.setText("Maximum likelihood");

        buttonGroup1.add(protdistRadioButton);
        protdistRadioButton.setFont(new java.awt.Font("Arial", 0, 11));
        protdistRadioButton.setForeground(new java.awt.Color(0, 102, 102));
        protdistRadioButton.setText("Neighbor joining");

        buttonGroup1.add(proparsRadioButton);
        proparsRadioButton.setFont(new java.awt.Font("Arial", 0, 11));
        proparsRadioButton.setForeground(new java.awt.Color(0, 102, 102));
        proparsRadioButton.setText("Parsimony");

        buttonGroup1.add(dnamlRadioButton);
        dnamlRadioButton.setFont(new java.awt.Font("Arial", 0, 11));
        dnamlRadioButton.setForeground(new java.awt.Color(255, 102, 51));
        dnamlRadioButton.setText("Maximum likelihood");

        buttonGroup1.add(dnadistRadioButton);
        dnadistRadioButton.setFont(new java.awt.Font("Arial", 0, 11));
        dnadistRadioButton.setForeground(new java.awt.Color(255, 102, 51));
        dnadistRadioButton.setText("Neighbor joining");

        buttonGroup1.add(dnaparsRadioButton);
        dnaparsRadioButton.setFont(new java.awt.Font("Arial", 0, 11));
        dnaparsRadioButton.setForeground(new java.awt.Color(255, 102, 51));
        dnaparsRadioButton.setText("Parsimony");

        jLabel7.setFont(new java.awt.Font("Arial", 1, 11)); // NOI18N
        jLabel7.setForeground(new java.awt.Color(0, 0, 153));
        jLabel7.setText("Select the format of your sequence");

        buttonGroup2.add(interleavedRadioButton);
        interleavedRadioButton.setFont(new java.awt.Font("Arial", 0, 11)); // NOI18N
        interleavedRadioButton.setForeground(new java.awt.Color(0, 0, 153));
        interleavedRadioButton.setSelected(true);
        interleavedRadioButton.setText("Phylip - Interleaved");

        buttonGroup2.add(sequentialRadioButton);
        sequentialRadioButton.setFont(new java.awt.Font("Arial", 0, 11)); // NOI18N
        sequentialRadioButton.setForeground(new java.awt.Color(0, 0, 153));
        sequentialRadioButton.setText("Phylip - Sequential");

        jLabel8.setFont(new java.awt.Font("Arial", 0, 11)); // NOI18N
        jLabel8.setForeground(new java.awt.Color(0, 0, 153));
        jLabel8.setText("(JCoDA generates sequential phylip files)");

        org.jdesktop.layout.GroupLayout layout = new org.jdesktop.layout.GroupLayout(getContentPane());
        getContentPane().setLayout(layout);
        layout.setHorizontalGroup(
            layout.createParallelGroup(org.jdesktop.layout.GroupLayout.LEADING)
            .add(org.jdesktop.layout.GroupLayout.TRAILING, jSeparator1, org.jdesktop.layout.GroupLayout.DEFAULT_SIZE, 407, Short.MAX_VALUE)
            .add(layout.createSequentialGroup()
                .add(102, 102, 102)
                .add(jLabel1)
                .addContainerGap(129, Short.MAX_VALUE))
            .add(layout.createSequentialGroup()
                .add(51, 51, 51)
                .add(layout.createParallelGroup(org.jdesktop.layout.GroupLayout.LEADING)
                    .add(layout.createSequentialGroup()
                        .add(45, 45, 45)
                        .add(jLabel3))
                    .add(layout.createSequentialGroup()
                        .add(layout.createParallelGroup(org.jdesktop.layout.GroupLayout.LEADING)
                            .add(protdistRadioButton)
                            .add(promlRadioButton)
                            .add(proparsRadioButton)
                            .add(jLabel5))
                        .add(62, 62, 62)
                        .add(layout.createParallelGroup(org.jdesktop.layout.GroupLayout.TRAILING)
                            .add(jLabel6)
                            .add(layout.createParallelGroup(org.jdesktop.layout.GroupLayout.LEADING)
                                .add(dnadistRadioButton)
                                .add(dnamlRadioButton)
                                .add(dnaparsRadioButton)))))
                .add(44, 44, 44))
            .add(layout.createSequentialGroup()
                .add(153, 153, 153)
                .add(okButton, org.jdesktop.layout.GroupLayout.PREFERRED_SIZE, 66, org.jdesktop.layout.GroupLayout.PREFERRED_SIZE)
                .addContainerGap(188, Short.MAX_VALUE))
            .add(layout.createSequentialGroup()
                .add(66, 66, 66)
                .add(interleavedRadioButton)
                .add(18, 18, 18)
                .add(sequentialRadioButton)
                .addContainerGap(93, Short.MAX_VALUE))
            .add(layout.createSequentialGroup()
                .add(93, 93, 93)
                .add(layout.createParallelGroup(org.jdesktop.layout.GroupLayout.LEADING)
                    .add(jLabel7)
                    .add(jLabel8))
                .addContainerGap(115, Short.MAX_VALUE))
        );
        layout.setVerticalGroup(
            layout.createParallelGroup(org.jdesktop.layout.GroupLayout.LEADING)
            .add(layout.createSequentialGroup()
                .addContainerGap()
                .add(jLabel1)
                .add(15, 15, 15)
                .add(jSeparator1, org.jdesktop.layout.GroupLayout.PREFERRED_SIZE, org.jdesktop.layout.GroupLayout.DEFAULT_SIZE, org.jdesktop.layout.GroupLayout.PREFERRED_SIZE)
                .addPreferredGap(org.jdesktop.layout.LayoutStyle.RELATED)
                .add(jLabel3, org.jdesktop.layout.GroupLayout.PREFERRED_SIZE, 15, org.jdesktop.layout.GroupLayout.PREFERRED_SIZE)
                .add(21, 21, 21)
                .add(layout.createParallelGroup(org.jdesktop.layout.GroupLayout.LEADING)
                    .add(layout.createSequentialGroup()
                        .addPreferredGap(org.jdesktop.layout.LayoutStyle.RELATED)
                        .add(jLabel5)
                        .addPreferredGap(org.jdesktop.layout.LayoutStyle.RELATED)
                        .add(promlRadioButton)
                        .addPreferredGap(org.jdesktop.layout.LayoutStyle.RELATED)
                        .add(protdistRadioButton)
                        .addPreferredGap(org.jdesktop.layout.LayoutStyle.RELATED)
                        .add(proparsRadioButton))
                    .add(layout.createSequentialGroup()
                        .add(jLabel6)
                        .addPreferredGap(org.jdesktop.layout.LayoutStyle.RELATED)
                        .add(dnamlRadioButton)
                        .addPreferredGap(org.jdesktop.layout.LayoutStyle.RELATED)
                        .add(dnadistRadioButton)
                        .addPreferredGap(org.jdesktop.layout.LayoutStyle.RELATED)
                        .add(dnaparsRadioButton)))
                .addPreferredGap(org.jdesktop.layout.LayoutStyle.UNRELATED)
                .add(jLabel7)
                .add(4, 4, 4)
                .add(jLabel8)
                .addPreferredGap(org.jdesktop.layout.LayoutStyle.RELATED)
                .add(layout.createParallelGroup(org.jdesktop.layout.GroupLayout.BASELINE)
                    .add(interleavedRadioButton)
                    .add(sequentialRadioButton))
                .add(26, 26, 26)
                .add(okButton)
                .add(19, 19, 19))
        );

        pack();
    }// </editor-fold>//GEN-END:initComponents
    /*******************************************
     * @param evt ActionEvent
     * Actions that take place when
     * the import infile is selected from the
     * menu.
     *******************************************/
    private void menuItemImportInfile1ActionPerformed(java.awt.event.ActionEvent evt) {//GEN-FIRST:event_menuItemImportInfile1ActionPerformed
       //check for open tabs
       if (tabs.getTabCount() == 0)
           javax.swing.JOptionPane.showMessageDialog(new javax.swing.JFrame(),"Can't import file!   No tabs are open!");
       else {
           File infile;
           String infileString ="";
           infile = new File ("./imported");
           //show the file chooser
            int approve = fileChooser.showOpenDialog(fileChooser);
            if (approve == javax.swing.JFileChooser.APPROVE_OPTION)
            {
                importedInfile = fileChooser.getSelectedFile();
                //copy file
                try{copy(importedInfile, infile);}
                catch(Exception e){
                    System.err.println("Failed to import file.");
                }
                //get current tab
                int tempIndex = tabs.getSelectedIndex();
                String selectedTab = tabs.getTitleAt(tempIndex);
                if (selectedTab.equals(" Maximum Likelihood Tree Input"))
                {
                    if(infile.exists())
                    {
                        infileString = copyToString(infile);
                        MLTPanel.InputTextArea.setText(infileString);
                    }
                }
                else
                    if (selectedTab.equals(" Parsimony Input"))
                    {
        //                infile = new File ("./pParsimported");
                        if(infile.exists())
                        {
                            infileString = copyToString(infile);
                            ParsimonyPanel.InputTextArea.setText(infileString);
                        }
                    }
                    else
                        if (selectedTab.equals(" Neighbor Joining Input"))
                        {
        //                  infile = new File ("./pDistimported");
                            if(infile.exists())
                            {
                                infileString = copyToString(infile);
                                NeighborPanel.InputTextArea.setText(infileString);
                            }
                        }
                        else
                            if (selectedTab.equals("Maximum Likelihood Tree Input"))
                            {
        //                      infile = new File ("./dMLTimported");
                                if(infile.exists())
                                {
                                    infileString = copyToString(infile);
                                    DNA_MLTPanel.InputTextArea.setText(infileString);
                                }
                            }
                            else
                                if (selectedTab.equals("Parsimony Input"))
                                {
        //                            infile = new File ("./dParsimported");
                                    if(infile.exists())
                                    {
                                        infileString = copyToString(infile);
                                        DNA_ParsimonyPanel.InputTextArea.setText(infileString);
                                    }
                                }
                                else
                                   if (selectedTab.equals("Neighbor Joining Input"))
                                   {
        //                                infile = new File ("./dDistimported");
                                        if(infile.exists())
                                        {
                                            infileString = copyToString(infile);
                                            DNA_NeighborPanel.InputTextArea.setText(infileString);
                                        }
                                   }
                                   else
                                       if (selectedTab.equals("Convert"))
                                       {
                                           if(infile.exists())
                                           {
                                               infileString = copyToString(infile);
                                               AlignPanel.InputTextArea.setText(infileString);
                                           }
                                       }
            }
       }
    }//GEN-LAST:event_menuItemImportInfile1ActionPerformed
    /******************************************
     * @param evt ActionEvent
     * Actions that take place when the ok
     * button is pressed.
     ******************************************/
    private void okButtonActionPerformed(java.awt.event.ActionEvent evt) {//GEN-FIRST:event_okButtonActionPerformed
        this.setVisible(false); //hide main menu
        tabs.removeTabAt(0); //remove main menu tab
//        jFrame1.setVisible(true);
//        jFrame1.setSize(1015, 705);
        //find out which radio button was selected and open the appropriate tabs
        //protein
        jFrame1.setVisible(true);
        if (export)
        {
            tabs.addTab("Convert", new AlignPanel());
            AlignPanel.InputTextArea.setText(jcodaExportInput);
        }
        if(sequentialRadioButton.isSelected() && !export)
            tabs.addTab("Convert", new AlignPanel());
        if(promlRadioButton.isSelected())
            tabs.addTab(" Maximum Likelihood Tree Input" , new MLTPanel());
        if(proparsRadioButton.isSelected())
            tabs.addTab(" Parsimony Input", new ParsimonyPanel());
        if(protdistRadioButton.isSelected())
            tabs.addTab(" Neighbor Joining Input", new NeighborPanel());
        //dna
        if(dnamlRadioButton.isSelected())
            tabs.addTab("Maximum Likelihood Tree Input", new DNA_MLTPanel());
        if(dnaparsRadioButton.isSelected())
            tabs.addTab("Parsimony Input", new DNA_ParsimonyPanel());
        if(dnadistRadioButton.isSelected())
            tabs.addTab("Neighbor Joining Input", new DNA_NeighborPanel());
        
        for (int i = 0; i < tabs.getTabCount(); i++)
            tabs.setTabComponentAt(i, new tabButton(tabs.getTitleAt(i)));
        
    }//GEN-LAST:event_okButtonActionPerformed
    public static void launch(String input)
    {
        PhylipUI.main(null);
        export = true;
        jcodaExportInput = input;
//        jFrame1.setVisible(true);
//        tabs.addTab("Convert", new AlignPanel());
//        AlignPanel.InputTextArea.setText(input);
    }
    /*************************************
     * @param evt ActionEvent
     *
     * Actions that take place when
     * the new menu item is selected.
     ************************************/
    private void newMenuItemActionPerformed(java.awt.event.ActionEvent evt) {//GEN-FIRST:event_newMenuItemActionPerformed
        if(tabs.getTabCount() != 0)
        {
            //alert user that all currently open tabs will be deleted
            int reply = javax.swing.JOptionPane.showConfirmDialog(null, "Warning if you continue all currently open tabs will be closed!\nDo you want to continue?", "Are you sure?", javax.swing.JOptionPane.YES_NO_OPTION);
            if (reply == javax.swing.JOptionPane.YES_OPTION)
            {
                //show main menu again
                this.setVisible(true);
                tabs.removeAll(); //close all tabs
                tabs.add("Main Menu", new javax.swing.JPanel());
            }
        }
        else
        {
            this.setVisible(true); //show main menu
            tabs.add("Main Menu", new javax.swing.JPanel());
        }
}//GEN-LAST:event_newMenuItemActionPerformed
    /********************************
     * @param evt ActionEvent
     *
     * Actions that take place when
     * the close all tabs menu item
     * is selected.
     ********************************/
    private void closeAllMenuItemActionPerformed(java.awt.event.ActionEvent evt) {//GEN-FIRST:event_closeAllMenuItemActionPerformed
        //close all tabs
        tabs.removeAll();
    }//GEN-LAST:event_closeAllMenuItemActionPerformed
    /***********************************
     * @param evt ActionEvent
     *
     * Actions that take place when the
     * align menu item is selected.
     ***********************************/
    private void alignMenuItemActionPerformed(java.awt.event.ActionEvent evt) {//GEN-FIRST:event_alignMenuItemActionPerformed
        //add align tab
        if(tabs.indexOfTab("Convert") == -1)
        {
            tabs.addTab("Convert", new AlignPanel());
            tabs.setTabComponentAt(tabs.indexOfTab("Convert"), new tabButton("Convert"));
        }
    }//GEN-LAST:event_alignMenuItemActionPerformed
    /***************************************
     * @param source File
     * @param target File
     * @throws java.io.IOException
     *
     * Copies the source file to the target
     * file.
     ***************************************/
    void copy(File source, File target) throws IOException {

        InputStream in = new FileInputStream(source);
        OutputStream out = new FileOutputStream(target);

        // Copy the bits from instream to outstream
        out.flush();
        byte[] buf = new byte[1024];
        int len;

        while ((len = in.read(buf)) > 0) {
            out.write(buf, 0, len);
        }
        in.close();
        out.close();
    }
    /**************************************
     * @param source
     * @return String copied file
     *
     * Takes a file and returns it as a
     * string.
     **************************************/
    String copyToString(File source){

      String temp ="";
      String target ="";
        try {
           BufferedReader in = new BufferedReader(new FileReader(source));
           while ((temp = in.readLine()) != null) {
               target += temp + "\n";
               System.out.println(temp);
            }
        in.close();
        } catch (IOException e) {}
        return target;
    }
    /*****************************************
     *  Class that appends an x button to
     *  a tab label.
     ****************************************/
    static class tabButton extends javax.swing.JPanel implements java.awt.event.ActionListener
    {
        /******************************
         * @param label
         *
         * Constructor
         ******************************/
        public tabButton(String label)
        {
            //set jPanel props
            super(new java.awt.GridBagLayout());
            this.setOpaque(false);
            //set jLabel props
            javax.swing.JLabel title = new javax.swing.JLabel (label + "   ");
            title.setBorder(null);
            title.setFont(new java.awt.Font("Ariel", java.awt.Font.PLAIN, 11));
            add(title);
            //set jButton props
            javax.swing.JButton button = new javax.swing.JButton("x");
            button.setBorder(null);
            button.setContentAreaFilled(false);
            button.setForeground(java.awt.Color.pink);
            button.addActionListener(this);
            button.setMargin(new java.awt.Insets(0,0,0,0));
            add(button);

        }
        /********************************
         * @param a ActionEvent
         *
         * Actions that take place when
         * the x button is pressed.
         ********************************/
        public void actionPerformed (java.awt.event.ActionEvent a)
        {
            PhylipUI.tabs.remove(tabs.indexOfTabComponent(this));
        }
    }
}
