# Supplementary material for: JCoDA: a tool for detecting evolutionary selection
Source: BMC Bioinformatics. 2010 May 27;11:284. doi: 10.1186/1471-2105-11-284 (PMC2887424; doi:10.1186/1471-2105-11-284)
Supplement: Additional file 6 — Zipped archive that contains all JCoDA source code and executable jar files. [file 1471-2105-11-284-S6.ZIP › JCoDA/src/PreAlnFastAScan.java]

//======================================================
//  Chris Laucius
//  PreAlnFastAScan.java
//======================================================
import java.util.Scanner;
import java.io.*;
import org.biojava.bio.seq.*;
import org.biojava.bio.symbol.*;

public class PreAlnFastAScan
{
	private String fastAProt, fastADNA;
	private ProteinDNA[] protDna = new ProteinDNA[100];
	private AlignProtDna[] alnProtDna;
	private int count = 0;
	
	public PreAlnFastAScan (String tempFastAProt, String tempFastADNA)
	{
		fastAProt  = tempFastAProt;
		fastADNA = tempFastADNA;
	}
	
	//Scans the cDNA fastA and places the sequences into an array of 
	//ProteinDna objects.
	private void makeDnaArray()
	{
		String tempDna = "";
		String tempName = "";
		String tempSequenceDna = "";
		int index = 0;
		
		Scanner dnaScan = new Scanner (fastADNA);
		
		tempName = dnaScan.nextLine();

		//Extracts dna from fastA of cDNA.  Runs until end
		while (dnaScan.hasNext())
		{
			tempDna = dnaScan.nextLine();
			if (tempDna.startsWith(">"))
			{
				tempSequenceDna = tempSequenceDna.replace(" ", "");
				tempSequenceDna = tempSequenceDna.replace("\t", "");
				if(tempName.length() >= 11)
					tempName = tempName.substring(1, 11);
				else
				{
					tempName = tempName + "____________";
					tempName = tempName.substring(1, 11);
				}
				
				protDna[index] = new ProteinDNA(tempName, tempSequenceDna);
				count++;
				
				tempName = tempDna;
				tempSequenceDna = "";
				index++;
			}
			
			else
				tempSequenceDna = tempSequenceDna + tempDna;
		}
		
		
		tempSequenceDna = tempSequenceDna.replace(" ", "");
		if(tempName.length() >= 11)
			tempName = tempName.substring(1, 11);
		else
		{
			tempName = tempName + "__________";
			tempName = tempName.substring(1, 11);
		}
		
		protDna[index] = new ProteinDNA(tempName, tempSequenceDna);
		count++;
	}

	//Makes an array of AlignProtDna objects while reading the protein 
	//alnfastA provided by user
	public AlignProtDna[] makeAlnArray () 
	{
		this.makeDnaArray();
		alnProtDna = new AlignProtDna[count];
		String tempProt = "";
		String tempName = "";
		String tempSequenceProt = "";
		int index = 0;
		
		Scanner protScan = new Scanner (fastAProt);
		
		tempName = protScan.nextLine();
		
		while (protScan.hasNext())
		{
			tempProt = protScan.nextLine();
			if (tempProt.startsWith(">"))
			{
				tempSequenceProt = tempSequenceProt.replace(" ", "");
				tempSequenceProt = tempSequenceProt.replace("\t", "");
				if(tempName.length() >= 11)
					tempName = tempName.substring(1, 11);
				else
				{
					tempName = tempName + "____________";
					tempName = tempName.substring(1, 11);
				}
				
				
				alnProtDna[index] = new AlignProtDna(tempName, tempSequenceProt, protDna[index].getDnaSeq().seqString());
				
				tempName = tempProt;
				tempSequenceProt = "";
				index++;
			}
			
			else
				tempSequenceProt = tempSequenceProt + tempProt;
		}
		
		
		tempSequenceProt = tempSequenceProt.replace(" ", "");
		if(tempName.length() >= 11)
			tempName = tempName.substring(1, 11);
		else
		{
			tempName = tempName + "__________";
			tempName = tempName.substring(1, 11);
		}
		
		alnProtDna[index] = new AlignProtDna(tempName, tempSequenceProt, protDna[index].getDnaSeq().seqString());
		
		
		return alnProtDna;
	}
	
	public String getFastaProt()
	{
		return fastAProt;
	}
	
	public int getCount()
	{
		return count;
	}
	

}
