# Supplementary material for: JCoDA: a tool for detecting evolutionary selection
Source: BMC Bioinformatics. 2010 May 27;11:284. doi: 10.1186/1471-2105-11-284 (PMC2887424; doi:10.1186/1471-2105-11-284)
Supplement: Additional file 6 — Zipped archive that contains all JCoDA source code and executable jar files. [file 1471-2105-11-284-S6.ZIP › JCoDA/src/preAlnPanel.java]

import java.awt.*;
import javax.swing.*;
import javax.swing.border.*;


public class preAlnPanel extends JPanel
{
    private JLabel protLabel, dnaLabel;

    private JTextArea alnProt;
    private JTextArea cDNA;
    
    public preAlnPanel()
    {
        setLayout (new BoxLayout (this, BoxLayout.Y_AXIS));
        setBorder (BorderFactory.createTitledBorder ("Input pre-Aligned Sequences:"));
        
        //text area declarations
        alnProt = new JTextArea (20, 20);
        alnProt.setAlignmentX (Component.LEFT_ALIGNMENT);
        alnProt.setLineWrap(true);
        //alnProt.setText("Protein in ALIGNED FASTA format only.");
        JScrollPane scrollPane1 = new JScrollPane(alnProt);
        
        cDNA = new JTextArea (20, 20);
        cDNA.setAlignmentX (Component.LEFT_ALIGNMENT);
        cDNA.setLineWrap(true);
        //cDNA.setText("Corresponding cDNA in FASTA format only.");
        JScrollPane scrollPane2 = new JScrollPane(cDNA);
        
        protLabel = new JLabel ("Protein in ALIGNED FASTA format only:");
        dnaLabel = new JLabel ("Corresponding cDNA in FASTA format only:");
        
        add (Box.createRigidArea (new Dimension (0, 10)));
        add (protLabel);
        add (scrollPane1, BorderLayout.CENTER);
        add (Box.createRigidArea (new Dimension (0, 10)));
        add (dnaLabel);
        add (scrollPane2, BorderLayout.CENTER);
        add (Box.createRigidArea (new Dimension (0, 10)));
    }
    
    public String getAlnProt()
    {
        return alnProt.getText();
    }
    
    public String getcDNA()
    {
        return cDNA.getText();
    }
    
    public void reset()
    {
        alnProt.setText("Protein in ALIGNED FASTA format only:");
        cDNA.setText("Corresponding cDNA in FASTA format only:");
    }
    
    public void sample()
    {
        
        String seq1p="MPSCTTPTYGVSTQLESQSSESPSRSSVMTPTSLDGDNSPRKRFPIIDN--VPADRWP-STRRDGWSSVRAPPPARLTLSTNNRHIMSPISSAYSQTPNSLLSPAMFNPKSRSIFSPTLP"
+"ATPMSYGKSSMDKSLFSPTATEPIEVEATVEYLADLVKEKKHLTLFPHMFSNVERLLDDEIGRVRVALFQTEFPRVELPEPAGDMISITEKIYVPKNEYPDYNFVGRILGPRGMTAKQLEQDTGCKIMVRGKGSMRDKSKESAHRGKANWEHLEDDLHVLVQCEDTENRVHIKLQAALEQ"
+"VKKLLIPAPEGTDELKRKQLMELAIINGTYRPMKSPNPARVMTAVPLLSPTPLRSSGPVLMSPTPGSGLPSTTFGGSIL-----SPTLTASN-LLGSNVFDYSLLSPSMFDSFSSLQLASDLTFPKYPTTTSFVNSFPGLFTSASSFANQTN-----TNVSPSGASPSASSVNNTSF";
       
        String seq2p="MPSCTTPTFGVSAQHENPSVDSPSRSSILTPTSLDDETSPRKSFQILESSVSA-DRWP-APRRDGWSSVRAPPPARLSLHP-QRNLMSPISSAYSQTPNSLLSPTMFHPKSRSIFSPTLP"
+"ATPLSYGKSSMDKSLFSPTITEPVEVEATVEYLADLVKEKKHLTLFPHMFNNVERLLDDEIGRVRVALFQTEFPRVDLPEPAGDMVSITEKIYVPKNEFPDYNFVGRILGPRGMTAKQLEQDTGCKIMVRGKGSMRDKAKESAHRGKANWEHLEDDLHVLVQCEDTENRVHLKLQAALEQ"
+"VKKLLVPAPEGTDELKRKQLMELAIINGTYRPMKSPNPARMMTAVPLLSATPLRSPGPVPMSPT--PGVPISSFSGSIL-----SPTIAGSSGILGNNIFDYSLLTPSMFDSFSSLQLASDLTFPNYPTTTSFVNSFPGLFTSSSSNVTPSVNSTSTTQAQSGGDSPSASSVNNTSF";
        
        String seq3p="MPSCTTPTFGVTSQLETQNAESPSRSSILTPTSLEDETSPRKRFPLIETNISASDRWPPAPRRDGWSSVRAPPPARLSLHTNHRSMLSPISSAYSQTPNSLLSPTMFHPKTRSIFSPTLPSTPMSYGKSSMDKSLFSPTTTEPVEAEATVEYLAELVKEKKHLTLFPHMFVNVERLLDDE"
+"IGRVRVALFQTEFPRVDLPEPAGDMVSITEKIYVPKNDYPDYNFVGRILGPRGMTAKQLEQDTGCKIMVRGKGSMRDKSKESAHRGKANWEHLEDDLHVLVQCEDTENRVHLKLQAALEQVKKLLVPAPEGTDELKRKQLMELAIINGTYRPMKSPNPARMMTAVPLLSPTPIRSPGPVM"
+"LSPTG-TGVPTSTFGGSILFSSFQSPTLAGSNGMLGSNIFDYNLLSPSMFDSFSSLQLASDLAFPKYPTTTSFVNSFPGLFTSASSTNSQNTTINNTQNMSPIPSSQSASSVNNTSF";
        
        String seq4p="MPSCTTPTYGVSTQLESQSSESPSRSSVMTPTSLDGDNSPRKRFPIIDN--VPADRWP-STRRDGWSSVRAPPPARLTLSTNNRHIMSPISSAYSQTPNSLLSPAMFNPKSRSIFSPTLP"
+"ATPMSYGKSSMDKSLFSPTATEPIEVEATVEYLADLVKEKKHLTLFPHMFSNVERLLDDEIGRVRVALFQTEFPRVELPEPAGDMISITEKIYVPKNEYPDYNFVGRILGPRGMTAKQLEQDTGCKIMVRGKGSMRDKSKESAHRGKANWEHLEDDLHVLVQCEDTENRVHIKLQAALEQ"
+"VKKLLIPAPEGTDELKRKQLMELAIINGTYRPMKSPNPARVMTAVPLLSPTPLRSSGPVLMSPTPGSGLPSTTFGGSIL-----SPTLTASN-LLGSNVFDYSLLSPSMFDSFSSLQLASDLTFPKYPTTTSFVNSFPGLFTSASSFANQTN-----TNVSPSGASPSASSVNNTSF";
        
        String seq5p="MPSCTTPTYGVSTQLESQSSESPSRSSVMTPTSLDGDNSPRKRFPIIDN--VPADRWP-STRRDGWSSVRAPPPARLTLSTNNRHIMSPISSAYSQTPNSLLSPAMFNPKSRSIFSPTLPATPMSYGKSSMDKSLFSPTATEPIEVEATVEYLADLVKEKKHLTLFPHMFSNVERLLDDE"
+"IGRVRVALFQTEFPRVELPEPAGDMISITEKIYVPKNEYPDYNFVGRILGPRGMTAKQLEQDTGCKIMVRGKGSMRDKSKESAHRGKANWEHLEDDLHVLVQCEDTENRVHIKLQAALEQVKKLLIPAPEGTDELKRKQLMELAIINGTYRPMKSPNPARVMTAVPLLSPTPLRSSGPVL"
+"MSPTPGSGLPSTTFGGSIL-----SPTLTASN-LLGSNVFDYSLLSPSMFDSFSSLQLASDLTFPKYPTTTSFVNSFPGLFTSASSFANQTN-----TNVSPSGASPSASSVNNTSF";
        
alnProt.setText(">Ce_GLD-1\n" + seq1p + "\n"
                + ">Cb_GLD-1\n" + seq2p + "\n"
                + ">Cr_GLD-1 \n" + seq3p + "\n"
                + ">C_bre_GLD-1 \n" + seq4p + "\n"
                + ">Cj_GLD-1 \n" + seq5p);
        
        String seq1d="atgccgtcgtgcaccactccaacttacggtgtttcgacccaactagaaagccaaagctct"
+"gaatcgccatctcgttcgtccgttatgacgccaacgtctctggatggagacaatagtccacggaagagattccccatcatcgacaat------gttccagcggatcgttggccg---tcaactcggcgagacggatggagctctgttagagcgccaccaccagctcgtctgacgctatcg"
+"acgaacaacagacacatcatgtccccgatttcgagcgcttacagtcaaacacctaattcgcttttgtcgccagccatgttcaatccaaagagcagaagtatcttttccccgactcttcctgcaactccaatgagttatggaaaatcatcgatggacaagagcctgttctctccaacagct"
+"acagaaccaatcgaggttgaggcaactgtcgagtacttggctgatctggttaaagagaagaaacatcttacgctctttcctcatatgttcagcaatgttgaacgtttgttggatgatgaaatcggtcgtgtccgcgtggctttgttccaaactgagtttccgagagttgagcttcctgag"
+"cctgctggagacatgatttcgatcactgagaagatttatgttccaaagaacgaatacccagactataacttcgtcggtagaattctcggcccacgtgggatgaccgccaagcagcttgagcaggacactggatgcaagattatggtccgaggaaagggatcaatgcgggacaagtcaaag"
+"gaaagtgctcaccgtggaaaggccaattgggagcatctcgaagacgatctgcacgttcttgtgcaatgcgaagacactgagaatcgtgttcacatcaaattgcaagcagcactcgaacaggtcaagaagttgctcattccggctcccgagggaactgacgagctgaagagaaaacaactt"
+"atggaacttgcaatcatcaacggtacgtatcgtccaatgaagtcgccaaacccagctcgtgtgatgactgcagttcctctgctctctccaactccactacgtagttcaggtccagttttgatgtcgccaactcctggatcaggactcccgtcaacgacatttggaggatcgatcttg---------------agccccactctcactgcatccaac---cttctcggatctaacgtcttcgattactcgcttctgagcccgagcatgtttgattcattcagctctcttcaacttgcaagt"
+"gatttgacgttcccgaagtacccaacaaccacttcgtttgtcaactcattccctggtcttttcacttctgcatcttcttttgccaatcaaacaaac---------------accaatgtgtccccgagtggagcaagtccctcggcttcttcagtcaacaacacctctttc";
        
        String seq2d="atgccgtcgtgcaccaccccaaccttcggtgtgtcggcacagcatgagaacccaagcgtcgattcaccatctcgttcgtcgatcctcaccccaacatcactcgacgatgagaccagtccacggaagagtttccagattctcgagtccagtgtgagcgcg---gatcgttggcca---gcgccacggcgagatggctggagctcagtgcgagcaccaccaccagctcgtctctccctccatcct---cagagaaacttgatgtcgccgatttcaagtgcttacagccagacgccgaattcg"
+"cttctctccccgaccatgttccatccaaaatcgcggagcatcttttcgccaacgcttccggcgactcccctgagttatgggaagtcttcaatggacaagagcctcttctcgccaacgatcaccgaaccagttgaggttgaagccaccgtcgagtatctcgccgatcttgtcaaagagaag"
+"aaacatcttacactcttcccacacatgttcaacaacgtcgaacgtcttctggatgatgagataggacgagttcgtgtcgctttgtttcaaactgagttcccacgtgtcgatcttcctgagccagctggggacatggtctccataacggaaaagatttacgttccaaagaacgagttccca"
+"gattacaacttcgtcggcagaatacttggaccacgtggaatgactgctaagcaactcgaacaagacaccggatgcaagatcatggtccgcggaaaggggtcgatgagagataaggccaaggaaagtgcccatcgtgggaaagccaattgggagcatctcgaagacgatctgcacgtgttggtgcaatgcgaggacaccgagaatcgtgtgcacctcaagctgcaagccgcacttgagcaa"
+"gtcaagaagttgctagttccagctccagaaggaactgacgagttgaagagaaagcagctcatggagctcgccatcatcaatggaacctatcgtccaatgaaatctccaaatccagctcgcatgatgactgctgtcccacttctctcggctactccactgcgcagcccaggcccagttcca"
+"atgtcaccaacc------ccaggagtcccaattagcagcttctcaggatccattttg---------------agcccgacaatcgctggatcaagtggaattctcggaaacaacatcttcgactactccctgttgacaccgagcatgttcgactcgtttagctccctccaactggctagt"
+"gacctgacgttcccgaactatccaacaaccacttcgtttgtcaattcgttcccgggactcttcacctcttcttcatcgaacgtgacaccatcagtcaacagtacaagcaccactcaagctcaatcaggaggagacagtccatcggcttcttcggtcaacaacacctctttc";
       
        String seq3d="atgccgtcgtgcaccactccaaccttcggtgtcacgtcgcaactcgaaacccagaacgcggagtctccgtcacgttcctcgattctgacgcctacgtcgttggaagatgagaccagccctcgaaagagatttccgctgattgagacgaatatcagcgcttcggatcgttggccgccagct"
+"cctcggcgagatggatggagttcggttcgcgcaccgccaccagcacgtctctcccttcacaccaaccacagaagcatgctttcgccaatatccagcgcgtacagtcagacaccgaactcgcttctctcaccgacgatgtttcatccgaagactcgaagcatcttctcaccaactctcccc"
+"tctacaccgatgagctacggaaagtcgtcgatggacaagagtctattctctccaaccaccaccgagccagtagaggcggaagcgactgtcgagtatttggctgagcttgtcaaggagaagaagcatctgacactgttcccacacatgttcgtcaacgtcgagcgtcttttggatgatgaa"
+"atcggacgtgttcgtgtggcgttgttccagaccgagtttccacgtgtcgacttgccagagcctgctggggacatggtttcaattaccgagaagatctatgtgccaaagaatgactatccagactacaacttcgtcggaagaatccttggaccacgtggaatgacagccaagcagctcgaa"
+"caagacactggatgcaagataatggttcgcggaaagggatcgatgcgtgataagtcgaaggaaagcgctcatcgtggaaaagccaactgggaacacctcgaggacgacctgcacgttcttgttcaatgcgaggacaccgagaatcgtgtgcacctcaagttgcaggctgctttggagcag"
+"gtcaagaagttgctcgttccagctccagaaggaactgacgagttgaagagaaagcaactcatggagcttgctatcatcaatggaacgtatcgtccgatgaaatctccgaatccagctcgcatgatgactgccgtcccactgctctctccgactccaattcgcagcccaggaccggtcatg"
+"ctgtccccaacagga---actggagtgccgaccagcactttcggaggttccatcttgttctcctcttttcagagcccgactcttgctggatccaatggaatgctcggctccaacatcttcgattacaacctgctgagcccaagcatgttcgactcgttcagttctctgcagttggccagc"
+"gacttggcattcccgaagtatccaacgaccacctcgttcgtcaactcgttccccggactcttcacatctgcctcgtcgaccaacagccagaacaccaccatcaacaacactcagaatatgtcgccgattccaagtagtcaatcggcttcttccgtcaacaacacctctttc";
        
        String seq4d="atgccgtcgtgcaccactccaacttacggtgtttcgacccaactagaaagccaaagctctgaatcgccatctcgttcgtccgttatgacgccaacgtctctggatggagacaatagtccacggaagagattccccatcatcgacaat------gttccagcggatcgttggccg---tca"
+"actcggcgagacggatggagctctgttagagcgccaccaccagctcgtctgacgctatcgacgaacaacagacacatcatgtccccgatttcgagcgcttacagtcaaacacctaattcgcttttgtcgccagccatgttcaatccaaagagcagaagtatcttttccccgactcttcct"
+"gcaactccaatgagttatggaaaatcatcgatggacaagagcctgttctctccaacagctacagaaccaatcgaggttgaggcaactgtcgagtacttggctgatctggttaaagagaagaaacatcttacgctctttcctcatatgttcagcaatgttgaacgtttgttggatgatgaa"
+"atcggtcgtgtccgcgtggctttgttccaaactgagtttccgagagttgagcttcctgagcctgctggagacatgatttcgatcactgagaagatttatgttccaaagaacgaatacccagactataacttcgtcggtagaattctcggcccacgtgggatgaccgccaagcagcttgag"
+"caggacactggatgcaagattatggtccgaggaaagggatcaatgcgggacaagtcaaaggaaagtgctcaccgtggaaaggccaattgggagcatctcgaagacgatctgcacgttcttgtgcaatgcgaagacactgagaatcgtgttcacatcaaattgcaagcagcactcgaacag"
+"gtcaagaagttgctcattccggctcccgagggaactgacgagctgaagagaaaacaacttatggaacttgcaatcatcaacggtacgtatcgtccaatgaagtcgccaaacccagctcgtgtgatgactgcagttcctctgctctctccaactccactacgtagttcaggtccagttttg"
+"atgtcgccaactcctggatcaggactcccgtcaacgacatttggaggatcgatcttg---------------agccccactctcactgcatccaac---cttctcggatctaacgtcttcgattactcgcttctgagcccgagcatgtttgattcattcagctctcttcaacttgcaagt"
+"gatttgacgttcccgaagtacccaacaaccacttcgtttgtcaactcattccctggtcttttcacttctgcatcttcttttgccaatcaaacaaac---------------accaatgtgtccccgagtggagcaagtccctcggcttcttcagtcaacaacacctctttc";

        String seq5d="atgccgtcgtgcaccactccaacttacggtgtttcgacccaactagaaagccaaagctctgaatcgccatctcgttcgtccgttatgacgccaacgtctctggatggagacaatagtccacggaagagattccccatcatcgacaat------gttccagcggatcgttggccg---tca"
+"actcggcgagacggatggagctctgttagagcgccaccaccagctcgtctgacgctatcgacgaacaacagacacatcatgtccccgatttcgagcgcttacagtcaaacacctaattcgcttttgtcgccagccatgttcaatccaaagagcagaagtatcttttccccgactcttcct"
+"gcaactccaatgagttatggaaaatcatcgatggacaagagcctgttctctccaacagctacagaaccaatcgaggttgaggcaactgtcgagtacttggctgatctggttaaagagaagaaacatcttacgctctttcctcatatgttcagcaatgttgaacgtttgttggatgatgaa"
+"atcggtcgtgtccgcgtggctttgttccaaactgagtttccgagagttgagcttcctgagcctgctggagacatgatttcgatcactgagaagatttatgttccaaagaacgaataccca"
+"gactataacttcgtcggtagaattctcggcccacgtgggatgaccgccaagcagcttgagcaggacactggatgcaagattatggtccgaggaaagggatcaatgcgggacaagtcaaaggaaagtgctcaccgtggaaaggccaattgggagcatctcgaagacgatctgcacgttctt"
+"gtgcaatgcgaagacactgagaatcgtgttcacatcaaattgcaagcagcactcgaacaggtcaagaagttgctcattccggctcccgagggaactgacgagctgaagagaaaacaacttatggaacttgcaatcatcaacggtacgtatcgtccaatgaagtcgccaaacccagctcgt"
+"gtgatgactgcagttcctctgctctctccaactccactacgtagttcaggtccagttttgatgtcgccaactcctggatcaggactcccgtcaacgacatttggaggatcgatcttg---"
+"------------agccccactctcactgcatccaac---cttctcggatctaacgtcttcgattactcgcttctgagcccgagcatgtttgattcattcagctctcttcaacttgcaagt"
+"gatttgacgttcccgaagtacccaacaaccacttcgtttgtcaactcattccctggtcttttcacttctgcatcttcttttgccaatcaaacaaac---------------accaatgtgtccccgagtggagcaagtccctcggcttcttcagtcaacaacacctctttc";
        
    cDNA.setText(">Ce_GLD-1\n" + seq1d + "\n"
                + ">Cb_GLD-1\n" + seq2d + "\n"
                + ">Cr_GLD-1 \n" + seq3d + "\n"
                + ">C_bre_GLD-1 \n" + seq4d + "\n"
                + ">Cj_GLD-1 \n" + seq5d);
    }
    }
