# Supplementary material for: JCoDA: a tool for detecting evolutionary selection
Source: BMC Bioinformatics. 2010 May 27;11:284. doi: 10.1186/1471-2105-11-284 (PMC2887424; doi:10.1186/1471-2105-11-284)
Supplement: Additional file 6 — Zipped archive that contains all JCoDA source code and executable jar files. [file 1471-2105-11-284-S6.ZIP › JCoDA/src/ProteinDNA.java]

//**************************************
// ProteinDNA.java
// Jim Hayes
//
// Object which hold both a protein
// and DNA sequence set.
//**************************************

import org.biojava.bio.seq.*;
import org.biojava.bio.symbol.*;

public class ProteinDNA
{
	private Sequence protSeq;
	private Sequence dnaSeq;
	private String name;
	
	public ProteinDNA (String seqName, String dna)
	{
		try {
		
		name = seqName;
		
		dnaSeq = DNATools.createDNASequence(dna, "DNA-"+name);
		//System.out.println("asdasd " + dna);
		SymbolList tempSeq;
		
		tempSeq = (SymbolList)this.getDnaSeq();
		
		//transcribes to RNA
		tempSeq = DNATools.toRNA(dnaSeq);
		
		//translates to protein
		tempSeq = RNATools.translate(tempSeq);
				
		String tempSeqString = tempSeq.seqString();
		
		protSeq = ProteinTools.createProteinSequence(tempSeqString, "Prot-"+name);
		}
		
		catch (IllegalSymbolException ex){
			ex.printStackTrace();
		}
		
		catch (IllegalAlphabetException ex)
		{
			ex.printStackTrace();
		}
	}
	
	public void setDNA(String dna)
	{
		try{
		dnaSeq = DNATools.createDNASequence(dna, "DNA-"+name);
		}
		
		catch (IllegalSymbolException ex){
			ex.printStackTrace();
		}
		
	}
	
	public void setProt(String prot)
	{
		try{
		protSeq = ProteinTools.createProteinSequence(prot, "Prot-"+name);
		}
		
		catch (IllegalSymbolException ex){
			ex.printStackTrace();
		}
		
	}
	
	public Sequence getProtSeq()
	{
		return this.protSeq;
	}
	
	public Sequence getDnaSeq()
	{
		return this.dnaSeq;
	}
	
	public String getName()
	{
		return this.name;
	}
}
