# Supplementary material for: JCoDA: a tool for detecting evolutionary selection
Source: BMC Bioinformatics. 2010 May 27;11:284. doi: 10.1186/1471-2105-11-284 (PMC2887424; doi:10.1186/1471-2105-11-284)
Supplement: Additional file 6 — Zipped archive that contains all JCoDA source code and executable jar files. [file 1471-2105-11-284-S6.ZIP › JCoDA/src/RegexTest.java]

import java.util.*;
import java.io.*;
import java.util.regex.Pattern;

/**
 * Write a description of class RegexTest here.
 * 
 * @author (your name) 
 * @version (a version number or a date)
 */
public class RegexTest
{
    // instance variables - replace the example below with your own
    private int x;

    /**
     * Constructor for objects of class RegexTest
     */
    public static void main(String[] args)
    {   
        try
        {
            
            File sitesmethod_output = new File("C:\\Documents and Settings\\Steve Steinway\\Desktop\\JCoDA1909\\rst.txt");
            Scanner sc = new Scanner(sitesmethod_output);
            Scanner lineScanner;  
           // String model_regex = "\\d\\.\\d{5}\\s\\d\\.\\d{5}\\s\\d\\.\\d{5}\\s\\(..\\)\\s\\s\\d\\.\\d{3}\\s\\s\\d\\.\\d{3}";
            String model_regex = "\\s\\s\\d\\.\\d{3}";
            
            Pattern model_1 = Pattern.compile("Model 1: NearlyNeutral");      
            Pattern model_2_NEB = Pattern.compile("Model 2: PositiveSelection");      
            Pattern model_3 = Pattern.compile("Model 3: discrete");      
            Pattern model_4 = Pattern.compile("Model 4: freqs");                  
            Pattern model_5 = Pattern.compile("Model 5: gamma");
            Pattern model_6 = Pattern.compile("Model 6: 2gamma");
            Pattern model_7 = Pattern.compile("Model 7: beta");            
            //Pattern model_8 = Pattern.compile("Model 8: beta&w>1");            
            Pattern model_9 = Pattern.compile("Model 9: beta&gamma");            
            Pattern model_10 = Pattern.compile("Model 10: beta&gamma");             
            
            Pattern number = Pattern.compile("\\d\\.\\d{5}");
            
           // dNdSHolder[] advanced_dNdSHolderArray = new dNdSHolder[1];
            ArrayList<dNdSHolder> advanced_dNdSHolderArray = new ArrayList<dNdSHolder>();
            
            
            
            
                    //Model 8
        String model_8_string;
        String model_8_line;
        double model_8_site;
       // ArrayList<dNdSHolder> advanced_dNdSHolderArray = new ArrayList<dNdSHolder>();
        Pattern model_8 = Pattern.compile("Model 8: beta&w>1");            
        model_8_string = sc.findWithinHorizon(model_8,0);
        
        System.out.println("Start Model 8");
        int j = 1;
            if (model_8_string != null)
            {
                for (int i=0; i<9; i++)
                {
                    String s = sc.nextLine();
                    System.out.println(s);
                }              
                ArrayList<Double> temp_Double_array_8 = new ArrayList<Double>(); //add and change #'s
                model_8_line = sc.nextLine();
                while(sc.hasNextLine())
                {      
                    lineScanner = new Scanner(sc.nextLine());
                    if (lineScanner.hasNextInt() == true)
                    {
                       // System.out.println(lineScanner.nextInt());
                        model_regex = "\\s\\s\\d\\.\\d{3}";
                        lineScanner.findWithinHorizon(model_regex,0);
                        String mod_8_site_NEB = lineScanner.findWithinHorizon(model_regex,0);                        
                   //     System.out.println("model_NEB 8 site # " + j + " "  + mod_8_site_NEB);
                        j++;
                        
                        Double temp_Double = new Double(mod_8_site_NEB); //add and change #'s
                        temp_Double_array_8.add(temp_Double);  // add and change #'s
                    }
                    else
                    {
                        break;
                    }
                }  
                    //add and change #'s
                    if(temp_Double_array_8.size() > 0)
                    {
                        //System.out.println("array size = " + temp_Double_array.size());
                        double[] temp_double_array = new double[temp_Double_array_8.size()];                        
                        for (int i=0; i<temp_double_array.length;i++)
                        {
                            temp_double_array[i] = temp_Double_array_8.get(i);
                            System.out.println("model 8 site #" + i + " : " + temp_double_array[i]);
                        }
                        dNdSHolder dNdS = new dNdSHolder("Model 8: beta&w>1 (NEB) ", temp_double_array);
                        advanced_dNdSHolderArray.add(dNdS);
                    }
                }
            }
            catch (IOException e) 
            {
                e.printStackTrace();
            }
            
            
            /*
            //Model 1- Good
            String model_1_string;
            String model_1_line;
            double model_1_site;
            model_1_string = sc.findWithinHorizon(model_1,0);
            System.out.println("start model 1");
            int a = 1;
            if (model_1_string != null)
            {
                for (int i=0; i<9; i++)
                {
                    String s = sc.nextLine();
                    System.out.println(s);
                }              

                model_1_line = sc.nextLine();
                ArrayList<Double> temp_Double_array_1 = new ArrayList<Double>();
               // boolean hasModel_1 = false;
                 while(sc.hasNextLine())
                 {      
                   lineScanner = new Scanner(sc.nextLine());
                    if (lineScanner.hasNextInt() == true)
                    {   
                      // hasModel_1 = true;
                        lineScanner.findWithinHorizon(model_regex,0);
                        String mod_1_site = lineScanner.findWithinHorizon(model_regex,0);                        
                  //      System.out.println("model 1 site # " + a + " "  + mod_1_site);
                         a++;
                         
                         
                        Double temp_Double = new Double(mod_1_site);
                        temp_Double_array_1.add(temp_Double);
                       
                    } 
                    else
                    {
                        break;                    
                    }    
                    lineScanner.close();                                           
                } 
                    if(temp_Double_array_1.size() > 0)
                    {
                        //System.out.println("array size = " + temp_Double_array.size());
                        double[] temp_double_array = new double[temp_Double_array_1.size()];                        
                        for (int i=0; i<temp_double_array.length;i++)
                        {
                            temp_double_array[i] = temp_Double_array_1.get(i);
                            System.out.println("model 1 site #" + i + " : " + temp_double_array[i]);
                        }
                        dNdSHolder dNdS = new dNdSHolder("Model 1: NearlyNeutral", temp_double_array);
                        advanced_dNdSHolderArray.add(dNdS);
                    } 

                             
                } //if (model_1_string != null)
            
            //Model 2 NEB- good
            String model_2;
            String model_2_line;
            double mod_2_NEB_site;
            model_2 = sc.findWithinHorizon(model_2_NEB,0);
            System.out.println("start");
            int b = 1;
            if (model_2 != null)
            {
                for (int i=0; i<9; i++)
                {
                    String s = sc.nextLine();
                    System.out.println(s);
                }              

                model_2_line = sc.nextLine();
                ArrayList<Double> temp_Double_array_2 = new ArrayList<Double>();
                while(sc.hasNextLine())
                {      
                   lineScanner = new Scanner(sc.nextLine());
                    if (lineScanner.hasNextInt() == true)
                    {
                       
                        lineScanner.findWithinHorizon(model_regex,0);
                        String mod_2_site = lineScanner.findWithinHorizon(model_regex,0);
 
                        
                     //  System.out.println("model 2 NEB site # " + b + " "  + mod_2_site);
                        b++;
                        
                        Double temp_Double = new Double(mod_2_site);
                        temp_Double_array_2.add(temp_Double);
                    }
                    else
                    {
                    break;                    
                    }      
                    lineScanner.close();
                }
                if(temp_Double_array_2.size() > 0)
                {
                    //System.out.println("array size = " + temp_Double_array.size());
                    double[] temp_double_array = new double[temp_Double_array_2.size()];                        
                    for (int i=0; i<temp_double_array.length;i++)
                    {
                        temp_double_array[i] = temp_Double_array_2.get(i);
                        System.out.println("model 2 NEB site #" + i + " : " + temp_double_array[i]);
                    }
                    dNdSHolder dNdS = new dNdSHolder("Model 2: PositiveSelection (NEB)", temp_double_array);
                    advanced_dNdSHolderArray.add(dNdS);
                } 
                
                
                //Model 2 BEB - Good 
                int c = 1;
                for (int i=0; i<10; i++)
                {
                    String s = sc.nextLine();
                    System.out.println(s);
                }       
                model_2_line = sc.nextLine();
                ArrayList<Double> temp_Double_array_2b = new ArrayList<Double>();
                while(sc.hasNextLine())
                {      
                    lineScanner = new Scanner(sc.nextLine());
                    if (lineScanner.hasNextInt() == true)
                    {                       
                        lineScanner.findWithinHorizon(model_regex,0);
                        String mod_2_BEB_site = lineScanner.findWithinHorizon(model_regex,0);
                        String mod_2_BEB_dev = lineScanner.findWithinHorizon(model_regex,0);
                      //  System.out.println("model 2 BEB site # " + c + " "  + mod_2_BEB_site + "  +-  " + mod_2_BEB_dev);
                        c++;
                        
                        Double temp_Double = new Double(mod_2_BEB_site);
                        temp_Double_array_2b.add(temp_Double);
                    }
                    else
                    {
                        break;                    
                    }    
                    lineScanner.close();
                }
                if(temp_Double_array_2b.size() > 0)
                {
                    //System.out.println("array size = " + temp_Double_array.size());
                    double[] temp_double_array = new double[temp_Double_array_2b.size()];                        
                    for (int i=0; i<temp_double_array.length;i++)
                    {
                        temp_double_array[i] = temp_Double_array_2b.get(i);
                        System.out.println("model 2 BEB site #" + i + " : " + temp_double_array[i]);
                    }
                    dNdSHolder dNdS = new dNdSHolder("Model 2: PositiveSelection (BEB)", temp_double_array);
                    advanced_dNdSHolderArray.add(dNdS);
                } 
            }
            
            
            
            //Model 3
            String model_3_string;
            String model_3_line;
            double model_3_site;
            model_3_string = sc.findWithinHorizon(model_3,0);
            System.out.println("start model 3");
            int d = 1;
            if (model_3_string != null)
            {
                for (int i=0; i<9; i++)
                {
                    String s = sc.nextLine();
                    System.out.println(s);
                }              

                model_3_line = sc.nextLine();
                ArrayList<Double> temp_Double_array_3 = new ArrayList<Double>();
                while(sc.hasNextLine())
                {      
                   lineScanner = new Scanner(sc.nextLine());
                    if (lineScanner.hasNextInt() == true)
                    {
                       
                        lineScanner.findWithinHorizon(model_regex,0);
                        String mod_3_site = lineScanner.findWithinHorizon(model_regex,0); 
                     //   System.out.println("model 3 site # " + d + " "  + mod_3_site);
                        d++;
                        
                        Double temp_Double = new Double(mod_3_site);
                        temp_Double_array_3.add(temp_Double);
                    }
                    else
                    {
                        break;                    
                    }     
                    lineScanner.close();
                }
                
                if(temp_Double_array_3.size() > 0)
                {
                    //System.out.println("array size = " + temp_Double_array.size());
                    double[] temp_double_array = new double[temp_Double_array_3.size()];                        
                    for (int i=0; i<temp_double_array.length;i++)
                    {
                        temp_double_array[i] = temp_Double_array_3.get(i);
                        System.out.println("model 3 site #" + i + " : " + temp_double_array[i]);
                    }
                    dNdSHolder dNdS = new dNdSHolder("Model 3: discrete", temp_double_array);
                    advanced_dNdSHolderArray.add(dNdS);
                }
            }
                
                
                
            //Model 4
            String model_4_string;
            String model_4_line;
            double model_4_site;
            model_4_string = sc.findWithinHorizon(model_4,0);
            System.out.println("start model 4");
            int e = 1;
            if (model_4_string != null)
            {
                for (int i=0; i<9; i++)
                {
                    String s = sc.nextLine();
                    System.out.println(s);
                }              

                model_4_line = sc.nextLine();
                ArrayList<Double> temp_Double_array_4 = new ArrayList<Double>(); //add 
                while(sc.hasNextLine())
                {      
                    lineScanner = new Scanner(sc.nextLine());
                    if (lineScanner.hasNextInt() == true)
                    {
                       
                        lineScanner.findWithinHorizon(model_regex,0);
                        String mod_4_site = lineScanner.findWithinHorizon(model_regex,0);            
                      //  System.out.println("model 4 site # " + e + " "  + mod_4_site);
                        e++;
                        
                        Double temp_Double = new Double(mod_4_site); //add
                        temp_Double_array_4.add(temp_Double);  // add
                    }
                    else
                    {
                    break;                    
                    }     
                    lineScanner.close();
                }
                //add and change #'s
                if(temp_Double_array_4.size() > 0)
                {
                    //System.out.println("array size = " + temp_Double_array.size());
                    double[] temp_double_array = new double[temp_Double_array_4.size()];                        
                    for (int i=0; i<temp_double_array.length;i++)
                    {
                        temp_double_array[i] = temp_Double_array_4.get(i);
                        System.out.println("model 4 site #" + i + " : " + temp_double_array[i]);
                    }
                    dNdSHolder dNdS = new dNdSHolder("Model 4: freqs", temp_double_array);
                    advanced_dNdSHolderArray.add(dNdS);
                }
            
        } //model 4
    
        
        //Model 5
        String model_5_string;
        String model_5_line;
        double model_5_site;
        model_5_string = sc.findWithinHorizon(model_5,0);
        System.out.println("start model 5");
        int f = 1;
            if (model_5_string != null)
            {
                for (int i=0; i<9; i++)
                {
                    String s = sc.nextLine();
                    System.out.println(s);
                }              

                model_5_line = sc.nextLine();
                ArrayList<Double> temp_Double_array_5 = new ArrayList<Double>(); //add and change #'s
                while(sc.hasNextLine())
                {      
                   lineScanner = new Scanner(sc.nextLine());
                    if (lineScanner.hasNextInt() == true)
                    {
                       
                        lineScanner.findWithinHorizon(model_regex,0);
                        String mod_5_site = lineScanner.findWithinHorizon(model_regex,0);
 
                        
                        //System.out.println("model 5 site # " + f + " "  + mod_5_site);
                        f++;
                        
                        Double temp_Double = new Double(mod_5_site); //add and change #'s
                        temp_Double_array_5.add(temp_Double);  // add and change #'s
                    }
                    else
                    {
                    break;                    
                    }     
                    lineScanner.close();
                }                               
            
                //add and change #'s
                if(temp_Double_array_5.size() > 0)
                {
                    //System.out.println("array size = " + temp_Double_array.size());
                    double[] temp_double_array = new double[temp_Double_array_5.size()];                        
                    for (int i=0; i<temp_double_array.length;i++)
                    {
                        temp_double_array[i] = temp_Double_array_5.get(i);
                        System.out.println("model 5 site #" + i + " : " + temp_double_array[i]);
                    }
                    dNdSHolder dNdS = new dNdSHolder("Model 5: gamma", temp_double_array);
                    advanced_dNdSHolderArray.add(dNdS);
                }
        } //model 5
        
        
        
        
        //Model 6
        String model_6_string;
        String model_6_line;
        double model_6_site;
        model_6_string = sc.findWithinHorizon(model_6,0);
        System.out.println("start model 6");
        int g = 1;
            if (model_6_string != null)
            {
                for (int i=0; i<9; i++)
                {
                    String s = sc.nextLine();
                    System.out.println(s);
                }              

                model_6_line = sc.nextLine();
                ArrayList<Double> temp_Double_array_6 = new ArrayList<Double>(); //add and change #'s
                while(sc.hasNextLine())
                {      
                   lineScanner = new Scanner(sc.nextLine());
                    if (lineScanner.hasNextInt() == true)
                    {
                        model_regex = "\\s\\s\\d\\.\\d{3}";
                        lineScanner.findWithinHorizon(model_regex,0);
                        String mod_6_site = lineScanner.findWithinHorizon(model_regex,0);
 
                        
                       // System.out.println("model 6 site # " + g + " "  + mod_6_site);
                        g++;
                                                
                        Double temp_Double = new Double(mod_6_site); //add and change #'s
                        temp_Double_array_6.add(temp_Double);  // add and change #'s
                    }
                    else
                    {
                    break;                    
                    }     
                    lineScanner.close();
                }                                               
                //add and change #'s
                if(temp_Double_array_6.size() > 0)
                {
                    //System.out.println("array size = " + temp_Double_array.size());
                    double[] temp_double_array = new double[temp_Double_array_6.size()];                        
                    for (int i=0; i<temp_double_array.length;i++)
                    {
                        temp_double_array[i] = temp_Double_array_6.get(i);
                        System.out.println("model 6 site #" + i + " : " + temp_double_array[i]);
                    }
                    dNdSHolder dNdS = new dNdSHolder("Model 6: 2gamma", temp_double_array);
                    advanced_dNdSHolderArray.add(dNdS);
                }
                
            
        } //model 6
        
        //Model 7
        String model_7_string;
        String model_7_line;
        double model_7_site;
        model_7_string = sc.findWithinHorizon(model_7,0);
        System.out.println("start model 7");
        int h = 1;
            if (model_7_string != null)
            {
                for (int i=0; i<9; i++)
                {
                    String s = sc.nextLine();
                    System.out.println(s);
                }              

                model_7_line = sc.nextLine();
                ArrayList<Double> temp_Double_array_7 = new ArrayList<Double>(); //add and change #'s
                while(sc.hasNextLine())
                {      
                   lineScanner = new Scanner(sc.nextLine());
                    if (lineScanner.hasNextInt() == true)
                    {
                        model_regex = "\\s\\s\\d\\.\\d{3}";
                        lineScanner.findWithinHorizon(model_regex,0);
                        String mod_7_site = lineScanner.findWithinHorizon(model_regex,0);
                        
                        Double temp_Double = new Double(mod_7_site); //add and change #'s
                        temp_Double_array_7.add(temp_Double);  // add and change #'s
                        
                      //  System.out.println("model 7 site # " + h + " "  + mod_7_site);
                        h++;
                    }
                    else
                    {
                    break;                    
                    }     
                    lineScanner.close();
                }                        
                //add and change #'s
                if(temp_Double_array_7.size() > 0)
                {
                    //System.out.println("array size = " + temp_Double_array.size());
                    double[] temp_double_array = new double[temp_Double_array_7.size()];                        
                    for (int i=0; i<temp_double_array.length;i++)
                    {
                        temp_double_array[i] = temp_Double_array_7.get(i);
                        System.out.println("model 7 site #" + i + " : " + temp_double_array[i]);
                    }
                    dNdSHolder dNdS = new dNdSHolder("Model 7: beta", temp_double_array);
                    advanced_dNdSHolderArray.add(dNdS);
                }
                
                
            
        } //model 7
        */
       
             
        /*
        //Model 8
        String model_8_string;
        String model_8_line;
        double model_8_site;
        Pattern model_8 = Pattern.compile("Model 8: beta&w>1");            
        model_8_string = sc.findWithinHorizon(model_8,0);
        System.out.println("start model 8");
        int j = 1;
            if (model_8_string != null)
            {
                for (int i=0; i<9; i++)
                {
                    String s = sc.nextLine();
                    System.out.println(s);
                }              
                ArrayList<Double> temp_Double_array_8 = new ArrayList<Double>(); //add and change #'s
                model_8_line = sc.nextLine();
                while(sc.hasNextLine())
                {      
                    lineScanner = new Scanner(sc.nextLine());
                    if (lineScanner.hasNextInt() == true)
                    {
                       // System.out.println(lineScanner.nextInt());
                        model_regex = "\\s\\s\\d\\.\\d{3}";
                        lineScanner.findWithinHorizon(model_regex,0);
                        String mod_8_site_NEB = lineScanner.findWithinHorizon(model_regex,0);                        
                   //     System.out.println("model_NEB 8 site # " + j + " "  + mod_8_site_NEB);
                        j++;
                        
                        Double temp_Double = new Double(mod_8_site_NEB); //add and change #'s
                        temp_Double_array_8.add(temp_Double);  // add and change #'s
                    }
                    else
                    {
                        break;
                    }
                }  
                    //add and change #'s
                    if(temp_Double_array_8.size() > 0)
                    {
                        //System.out.println("array size = " + temp_Double_array.size());
                        double[] temp_double_array = new double[temp_Double_array_8.size()];                        
                        for (int i=0; i<temp_double_array.length;i++)
                        {
                            temp_double_array[i] = temp_Double_array_8.get(i);
                            System.out.println("model 8 site #" + i + " : " + temp_double_array[i]);
                        }
                        dNdSHolder dNdS = new dNdSHolder("Model 8: beta&w>1 (NEB) ", temp_double_array);
                        advanced_dNdSHolderArray.add(dNdS);
                    }
                    
                   */
                  
                /* BEB stuff
                for (int i=0;i<11;i++)
                {
                    System.out.println(sc.nextLine());                        
                }
                int L = 1;
                ArrayList<Double> temp_Double_array_8_BEB = new ArrayList<Double>(); //add and change #'s
                while(sc.hasNextLine())
                {
                    lineScanner = new Scanner(sc.nextLine());
                    if (lineScanner.hasNextInt() == true)
                    {
                        model_regex = "\\s\\s\\d\\.\\d{3}";
                        lineScanner.findWithinHorizon(model_regex,0);
                        String mod_8_site_BEB = lineScanner.findWithinHorizon(model_regex,0);
                        String mod_8_site_dev_BEB = lineScanner.findWithinHorizon(model_regex,0);
                        
                      //  System.out.println("model_BEB 8 site # " + L + " "  + mod_8_site_dev_BEB + " +-" + mod_8_site_dev_BEB);
                        L++;
                        
                        Double temp_Double = new Double(mod_8_site_BEB); //add and change #'s
                        temp_Double_array_8_BEB.add(temp_Double);  // add and change #'s
                    }
                    else
                    {
                        break;
                    }                                        
                    lineScanner.close();
                }
                
                //add and change #'s
                if(temp_Double_array_8_BEB.size() > 0)
                {
                    //System.out.println("array size = " + temp_Double_array.size());
                    double[] temp_double_array = new double[temp_Double_array_8_BEB.size()];                        
                    for (int i=0; i<temp_double_array.length;i++)
                    {
                        temp_double_array[i] = temp_Double_array_8_BEB.get(i);
                        System.out.println("model 8 BEB site #" + i + " : " + temp_double_array[i]);
                    }

                    dNdSHolder dNdS = new dNdSHolder("Model 8: beta&w>1 (BEB)", temp_double_array);
                    advanced_dNdSHolderArray.add(dNdS);
                }
                
                
            }   //model 8                            
            */
           
            
            /*
            //Model 9
            String model_9_string;
            String model_9_line;
            double model_9_site;
            model_9_string = sc.findWithinHorizon(model_9,0);
            System.out.println("start model 9");
            int m = 1;
            if (model_9_string != null)
            {
                for (int i=0; i<9; i++)
                {
                    String s = sc.nextLine();
                    System.out.println(s);
                }              

                model_9_line = sc.nextLine();
                ArrayList<Double> temp_Double_array_9 = new ArrayList<Double>(); //add and change #'s
                while(sc.hasNextLine())
                {      
                   lineScanner = new Scanner(sc.nextLine());
                    if (lineScanner.hasNextInt() == true)
                    {
                        model_regex = "\\s\\s\\d\\.\\d{3}";
                        lineScanner.findWithinHorizon(model_regex,0);
                        String mod_9_site = lineScanner.findWithinHorizon(model_regex,0);
 
                        
                        // System.out.println("model 9 site # " + m + " "  + mod_9_site);
                        m++;
                        
                        
                        Double temp_Double = new Double(mod_9_site); //add and change #'s
                        temp_Double_array_9.add(temp_Double);  // add and change #'s
                    }
                    else
                    {
                    break;                    
                    }     
                    lineScanner.close();
                }                               
            
                //add and change #'s
                if(temp_Double_array_9.size() > 0)
                {
                    //System.out.println("array size = " + temp_Double_array.size());
                    double[] temp_double_array = new double[temp_Double_array_9.size()];                        
                    for (int i=0; i<temp_double_array.length;i++)
                    {
                        temp_double_array[i] = temp_Double_array_9.get(i);
                        System.out.println("model 9 site #" + i + " : " + temp_double_array[i]);
                    }
                    dNdSHolder dNdS = new dNdSHolder("Model 9: beta&gamma", temp_double_array);
                    advanced_dNdSHolderArray.add(dNdS);
                }
                
                
        } //model 9
           
        
        //Model 10
        String model_10_string;
        String model_10_line;
        double model_10_site;
        model_10_string = sc.findWithinHorizon(model_10,0);
        
        int p = 1;
        if (model_10_string != null)
        {
            System.out.println("start model 10");
                for (int i=0; i<9; i++)
                {
                    String s = sc.nextLine();
                    System.out.println(s);
                }              

                model_10_line = sc.nextLine();
                ArrayList<Double> temp_Double_array_10 = new ArrayList<Double>(); //add and change #'s
                while(sc.hasNextLine())
                {      
                   lineScanner = new Scanner(sc.nextLine());
                    if (lineScanner.hasNextInt() == true)
                    {
                        model_regex = "\\s\\s\\d\\.\\d{3}";
                        lineScanner.findWithinHorizon(model_regex,0);
                        String mod_10_site = lineScanner.findWithinHorizon(model_regex,0);
 
                        
                        // System.out.println("model 10 site # " + p + " "  + mod_10_site);
                        p++;
                    
                        Double temp_Double = new Double(mod_10_site); //add and change #'s
                        temp_Double_array_10.add(temp_Double);  // add and change #'s
                    
                    }
                    else
                    {
                        break;                    
                    }     
                    lineScanner.close();
                }                               
                            
                //add and change #'s
                if(temp_Double_array_10.size() > 0)
                {
                    //System.out.println("array size = " + temp_Double_array.size());
                    double[] temp_double_array = new double[temp_Double_array_10.size()];                        
                    for (int i=0; i<temp_double_array.length;i++)
                    {
                        temp_double_array[i] = temp_Double_array_10.get(i);
                        System.out.println("model 10 site #" + i + " : " + temp_double_array[i]);
                    }
                    dNdSHolder dNdS = new dNdSHolder("Model 10: beta&gamma", temp_double_array);
                    advanced_dNdSHolderArray.add(dNdS);
                }
        } //model 9
            sc.close();
    
        }//try    
    
   
    catch (IOException e) 
    {
        e.printStackTrace();
    }
    */
   
}
    public RegexTest()
    {
        // initialise instance variables
        x = 0;
    }

    /**
     * An example of a method - replace this comment with your own
     * 
     * @param  y   a sample parameter for a method
     * @return     the sum of x and y 
     */
    public int sampleMethod(int y)
    {
        // put your code here
        return x + y;
    }
}
