# Supplementary material for: JCoDA: a tool for detecting evolutionary selection
Source: BMC Bioinformatics. 2010 May 27;11:284. doi: 10.1186/1471-2105-11-284 (PMC2887424; doi:10.1186/1471-2105-11-284)
Supplement: Additional file 6 — Zipped archive that contains all JCoDA source code and executable jar files. [file 1471-2105-11-284-S6.ZIP › JCoDA/src/RegexTest2.java]

import java.util.*;
import java.io.*;
import java.util.regex.Pattern;

/**
 * Write a description of class RegexTest here.
 * 
 * @author (your name) 
 * @version (a version number or a date)
 */
public class RegexTest2
{
    // instance variables - replace the example below with your own
    private int x;

    /**
     * Constructor for objects of class RegexTest
     */
    public static void main(String[] args)
    {   
        try
        {
            
            File sitesmethod_output = new File("C:/Documents and Settings/Steve Steinway/Desktop/BIO493/JCoDA04/paml/sites_method/rst.txt");
            Scanner sc = new Scanner(sitesmethod_output);
           //  d     s  w  3s          1              2              3              4              5              6              7              8              9              10                                   
       //  NEB    String model_regex = "\\d\\.\\d{5}\\s\\d\\.\\d{5}\\s\\d\\.\\d{5}\\s\\(..\\)\\s\\s\\d\\.\\d{3}\\s\\s\\d\\.\\d{3}";
                  //            1              2              3          
        String model_regex = "\\d\\.\\d{5}\\s\\d\\.\\d{5}\\s\\d\\.\\d{5}\\s\\(..\\)\\s\\s\\d\\.\\d{3}\\s\\+\\-\\s{2}\\d\\.\\d{3}";
       // \\d{1,4}\\s\\w\\s{3}\\d\\.\\d{5}\\s\\d\\.\\d{5}\\s\\d\\.\\d{5}\\s\\d\\.\\d{5}\\s\\d\\.\\d{5}\\s\\d\\.\\d{5}\\s\\d\\.\\d{5}\\s\\d\\.\\d{5}\\s\\d\\.\\d{5}\\s\\d\\.\\d{5}\\s\\(..\\)\\s\\s\\d\\.\\d{3}
                
            
           // dNdSHolder[] advanced_dNdSHolderArray = new dNdSHolder[1];
          //  ArrayList<dNdSHolder> advanced_dNdSHolderArray = new ArrayList<dNdSHolder>();
            //Model 1- Good
            String model_1_string;
         //  String model_1_line;
         //   double model_1_site;
            model_1_string = sc.findWithinHorizon(model_regex,0);
            System.out.println(model_1_string);
            //model_1_string = model_1_string.substring((model_1_string.length()-12), (model_1_string.length()-7)); 
            System.out.println(model_1_string);
        }//try    
    
    catch (IOException e) 
    {
        e.printStackTrace();
    }
    
}
    public RegexTest2()
    {
        // initialise instance variables
        x = 0;
    }

    /**
     * An example of a method - replace this comment with your own
     * 
     * @param  y   a sample parameter for a method
     * @return     the sum of x and y 
     */
    public int sampleMethod(int y)
    {
        // put your code here
        return x + y;
    }
}
