# Supplementary material for: JCoDA: a tool for detecting evolutionary selection
Source: BMC Bioinformatics. 2010 May 27;11:284. doi: 10.1186/1471-2105-11-284 (PMC2887424; doi:10.1186/1471-2105-11-284)
Supplement: Additional file 6 — Zipped archive that contains all JCoDA source code and executable jar files. [file 1471-2105-11-284-S6.ZIP › JCoDA/src/resultsPanel.java]

import java.awt.*;
import java.util.*;
import javax.swing.*;
import javax.swing.border.*;


public class resultsPanel extends JPanel
{
    private JTextArea resultText;
    private JLabel outputLabel;
    
    public resultsPanel()
    {
        setLayout (new BoxLayout (this, BoxLayout.Y_AXIS));
        
        outputLabel = new JLabel ("Codon Delimited Alignment:");
        outputLabel.setAlignmentX (Component.LEFT_ALIGNMENT);
        resultText = new JTextArea ("");
        resultText.setEditable(false);
        resultText.setAlignmentX (Component.LEFT_ALIGNMENT);
        resultText.setFont(new Font("Courier", Font.PLAIN, 12));
        
        JScrollPane scrollPane = new JScrollPane(resultText);
        
        add (Box.createRigidArea (new Dimension (0, 10)));
        add (outputLabel);
        add (Box.createRigidArea (new Dimension (0, 10)));
        add (scrollPane, BorderLayout.CENTER);
    }
    
    public void setOutput(String format, String output)
    {
        /*
        String result;
        result = ("JCoDA Results: " + format + " Format\n\n" +
                   "----------------------------------------------------------------------------\n\n");
        resultText.setText(result.concat(output));
        */
       resultText.setText(output);
    }
    
    public void reset()
    {
        resultText.setText("");
    }
}
