# Supplementary material for: JCoDA: a tool for detecting evolutionary selection
Source: BMC Bioinformatics. 2010 May 27;11:284. doi: 10.1186/1471-2105-11-284 (PMC2887424; doi:10.1186/1471-2105-11-284)
Supplement: Additional file 6 — Zipped archive that contains all JCoDA source code and executable jar files. [file 1471-2105-11-284-S6.ZIP › JCoDA/src/RtProcess.java]

import java.io.*;
import java.util.*;
/**
 * Write a description of class RtProcess here.
 * 
 * @author (your name) 
 * @version (a version number or a date)
 */
public class RtProcess
{
    // instance variables - replace the example below with your own
    String command;
    
    /**
     * Constructor for objects of class RtProcess
     */
    public RtProcess(String command)
    {
        // initialise instance variables
        this.command = command;
    }

/**
 * Write a description of class RunProcess here.
 * 
 * @author Steve Steinway 
 * @version (a version number or a date)
 * 
 * Allows a user to run an external process in the 
 * runtime environment
 */
    public void runProcess()
    {
        try
        {
            Runtime runtime = Runtime.getRuntime();
            Process p = runtime.exec(command);
            /*
            InputStream is = p.getInputStream();
            InputStreamReader isr = new InputStreamReader(is);
            BufferedReader br = new BufferedReader(isr);
            String line;
            System.out.println("Output of running %s is:" + 
            command);
            while ((line = br.readLine()) != null) 
            {
                System.out.println(line);
            }
        
            */
           
            // any error message?
            StreamGobbler errorGobbler = new 
            StreamGobbler(p.getErrorStream(), "StreamGobbler ERROR");            

            // any output?
            StreamGobbler outputGobbler = new 
            StreamGobbler(p.getInputStream(), "OUTPUT");

            // kick them off
            errorGobbler.start();
            outputGobbler.start();

            p.waitFor();  //For error checking, set this equal to int exitVal
            //UI.out.println("ExitValue: " + exitVal);

       //     p.getErrorStream().close();
         //  p.getInputStream().close();// **???

        //    p.getOutputStream().close();
          //  System.in.close();
            p.destroy();
        }
        catch(IOException ioe)
        {
            ioe.printStackTrace();
        }
        catch (InterruptedException e) {
            e.printStackTrace();
        }
    }
    //use this overrided method if you need to call the executable from a different folder
    public void runProcess(File dir)
    {
        try
        {
            Runtime runtime = Runtime.getRuntime();
            Process p = runtime.exec(command, null, dir);
            /*
            InputStream is = p.getInputStream();
            InputStreamReader isr = new InputStreamReader(is);
            BufferedReader br = new BufferedReader(isr);
            String line;
            System.out.println("Output of running %s is:" + 
            command);
            while ((line = br.readLine()) != null) 
            {
                System.out.println(line);
            }
        
            */
           
            // any error message?
            StreamGobbler errorGobbler = new 
            StreamGobbler(p.getErrorStream(), "StreamGobbler ERROR");            

            // any output?
            StreamGobbler outputGobbler = new 
            StreamGobbler(p.getInputStream(), "OUTPUT");

            // kick them off
            errorGobbler.start();
            outputGobbler.start();

            p.waitFor();  //For error checking, set this equal to int exitVal
            //UI.out.println("ExitValue: " + exitVal);

       //     p.getErrorStream().close();
         //  p.getInputStream().close();// **???

        //    p.getOutputStream().close();
          //  System.in.close();
            p.destroy();
        }
        catch(IOException ioe)
        {
            ioe.printStackTrace();
        }
        catch (InterruptedException e) {
            e.printStackTrace();
        }
    }
}

class StreamGobbler extends Thread
{
    InputStream is;
    String type;
    
    StreamGobbler(InputStream is, String type)
    {
        this.is = is;
        this.type = type;
    }
    
    public void run()
    {
        
        
         try
         {
            InputStreamReader isr = new InputStreamReader(is);
            BufferedReader br = new BufferedReader(isr);
            String line=null;
            while ( (line = br.readLine()) != null)
            { 
                System.out.println(type + ">" + line);    //change to print in GUI?
            }   
            br.close();
            } catch (IOException ioe)
              {
                ioe.printStackTrace();  
              }
              
             
    }
}
