# Supplementary material for: JCoDA: a tool for detecting evolutionary selection
Source: BMC Bioinformatics. 2010 May 27;11:284. doi: 10.1186/1471-2105-11-284 (PMC2887424; doi:10.1186/1471-2105-11-284)
Supplement: Additional file 6 — Zipped archive that contains all JCoDA source code and executable jar files. [file 1471-2105-11-284-S6.ZIP › JCoDA/src/RunPAML.java]

/**
 * Write a description of class RunPAML here.
 * 
 * @author (your name) 
 * @version (a version number or a date)
 */
public class RunPAML
{
    // instance variables - replace the example below with your own
    private int x;

    /**
     * Constructor for objects of class RunPAML
     */
    public RunPAML()
    {
        // initialise instance variables
  
    }

    /**
     * An example of a method - replace this comment with your own
     * 
     * @param  y   a sample parameter for a method
     * @return     the sum of x and y 
     */
    public void doRun()
    {
        // put your code here
       
    }
}
