# Supplementary material for: JCoDA: a tool for detecting evolutionary selection
Source: BMC Bioinformatics. 2010 May 27;11:284. doi: 10.1186/1471-2105-11-284 (PMC2887424; doi:10.1186/1471-2105-11-284)
Supplement: Additional file 6 — Zipped archive that contains all JCoDA source code and executable jar files. [file 1471-2105-11-284-S6.ZIP › JCoDA/src/SampleProteinInput.txt]

 8 356
fbxa-114     ---------M AEKLADELKA IEISEAPPLS DWPVDVIHMI VGKLDLINRF
fbxa-113     ---------M AEKLD--LEA KKISEGPTLS DMPIGVIHEI VDNLEGMKRL
fbxa-115     ---------M AEKLEDALKA IEISGPPSLS DMPMDVMHVI VDHLDAMDRL
fbxa-116     MEANQINEKM AKKLTDELKA IEISGPPSLF DMPMCVMHTI VDNLDAIDRL
fog-2        ---------M SENLTDELDL MKISGPPSFS DMPMETVYKI VGKVDPYSRL
ftr-1        ---------M AKNLADELDS MKISGPPSLF EMPTEMVYKI AGKVDPFSRL
fbxa-120     ---------M TDKLASVS-- IENSNDRTLI ELPTEMLTEI IKRVNPINRL
fbxa-107     ---------M ADNLDEKMKS LKISKAPSMS NLPLDAVHKV VEKVEPIDRL

             VLRKVCRKLR DFIDKKDPGI KEIYVDIN-- ----AFA-SS SMLVDCKTIS
             VLRKVCRKLR DFMDNKDPGI RKISVEVS-- ----EEP-PH CLDIDDCCIS
             ILRYVNRKMR NFVDNKKPNF KNIEVKAE-- ----DESYKL VLDQ-KSTIV
             ILRYVNRKLR NFVDNKKPIF KNVKVYSV-- ----VGGYNL VLGHDKSTIF
             AVRKVCRNLR NVIDDTDPGF KYVKVDLSRY AS--RLWLTN -IGRGAICYS
             TVRKVCRNLR NVIDDTDPGF KKVEVDLGGY AGSHRLCLTS -SICSYISYS
             ALRKVCRILR KIVDE-NPGV ESVTSAVD-- ----DLSLTT RNLTGNFCVT
             SLRKVCRNFR AIVDDKDPGF KSLWLDLFD- ----NTFQFE LFDAKSNAIQ

             YTDRDEGCTV KLYNRSEKYI EKTALNAMKD DLAVIMKNPK LRLDKFSVSA
             YDISGDGCTV QAFGGSNKYI EKVPLIGILD DLAVILKNPK LRLNLLEVSA
             YNSNGSGCIA KYDERWVLKI NKDELAVMFD DVAVWMKYPK LRLDEFKLSA
             YDSKGSGCIA RCDGRRMRKI NKSSLAALFG DLEVWMKNPQ LQLDKFSLYA
             RNSNDPGCTV RRT-SQSKSI EKTQLDAILD DLAVIVKNPK LRLDNFVIVS
             PNSNNPGCTV ERN-SQRKSI EKTQLNAILD DLAVIVKNPK LRLDNFVIVS
             YGIQGSGCLI SSDYCCTKYI EKPRLMMKLD DLTVILKNPR QRLDDLNIFG
             HDFNGRTCTV QFNDREKRCF TRNALKMALN DVSVLIKNPK FQLERFIFST

             YGN----SKK VVEWLEEYHN SQNIYKTKRI KMEYLESS-D VISMLSYFKP
             FEE----QRA ILKAFGEIS- --SMLHTKRI TLEGFEPC-D FISMLSYFKP
             GWD----YMM TINLLKEIKD VEDMFQAKKV ILDVFEFCRD AFSILSHFEP
             VCD----DEL TTNLLKKITN VEYMFHAKSI YLSVAKFS-N VISILSHFKP
             SHEA---SKQ FVEWIRDIAQ SGILLHTKKI KLDIFPLK-D VFGVLSHCKP
             SCGN---SKE FVEWLREITQ SGSLLHTKRI RVIDCPG--D LLGVLSHCKP
             GSD----SVA VATWFRDTFN PENMLHTKKV FLGNLEFN-D VITIISTLKP
             IYEDTEDVET AMNWFKSISD SGNLWKVGKI ILRTSDCN-- IPRILSSFQP

             RVLEEIGIRC LANFTNISEV SNLFELEQWK KAKSLTMSSM EHFNFPIEHL
             GILGEINIEN LSNFTDTTQV CDLFELEQWK QAKSISIISK KHFNFPIEHL
             GILEEIGIFC SDVYG---SI HKLFTLEQWK QAKSVTLKCI EGIDIPIEHL
             GFLEEIVFFC HSGHE---SI HELFLLEQWK QVKSVFIKWF PFDDFPFEHL
             GFLEDIEFYC YDSAG---KM DEIINLEQWK RAKSINIEGR VCEDIPIEHF
             GFLEAIEFYC FNS-G---KI DEITNLEQWK RAKSINIDSR RCDDIPIEHF
             GFLQKIDYAS LLQHE---RS HEVFELEQWK QAKEVISPMS SFRSFPIENM
             AVLRSITIPY HLNLS---TL VEIFKLEQWK MAKSASIKSC QRSRFPFENL

             FHFSKFTVFW TKCSVDDAIK FRDIIMKSPH FKAGLILADD --------EI
             FHLSRFQVNW MRLSVDDAIK IRDVIMKSSH FESGMILAEY --------EI
             FHLSRFDITL SEVSVSDARK IRDVLMKSAQ FECGEICLL- ---FDSDLRI
             VHVSCFELNL PRISVSVAII IRDVLMKTAQ FEYGKIRLYD LNNMDDPPDI
             FHFSRITIKL RKLSVSDAIK IRDDLMKSAH FEYAYIKIIE --------GV
             FHFSRFTIRM GKLSVPDAIK IRDDLMKSAH FEYGIIDIYD --------EL
             FHLSRFWLGF PGLSISDAIK IRDILLKSAH FKNGIIDLKD --------EM
             VHLSKFRLQL GHFTVADAIK IRDVLLKSAN FNSGTIIVFD --------PS

             EPEVVRLFDP SYIGNDNIDM HEF-IIDGFN VQ--ILGCAQ LLIEKI----
             EPEVVRVFDP NYNEAGNFDL VKC-EIEKFL VK--IYG-KS LIIKKID---
             EADVVRVFNP NFVDEYVSRP LQF-KVEQFL VI--IHK-TS LRIKKIENPH
             EADVVRVFNP NFVDEYVTRP LQF-KVEQFL VT--IHK-RS LRIKKIENPR
             DPDVLRAINP NYHPYDALDP FEH-GNYTFR ISSDSLFDSA LKIEKVSITE
             TPEAARVFNP NFIAHNR-DG IEN-KIEQFL LT---IYRKR LEIKKID---
             TPEVARVFNP NFSAHNI-NG IKN-KIDRFL VI---IYERR LAIN------
             IIDILRVFDP NYNVMEDKGF YNDGEGAKFL IT---HNDHE MTIKRIL---

             ------
             ------
             ------
             ------
             DDLALL
             ------
             ------
             ------
