# Supplementary material for: JCoDA: a tool for detecting evolutionary selection
Source: BMC Bioinformatics. 2010 May 27;11:284. doi: 10.1186/1471-2105-11-284 (PMC2887424; doi:10.1186/1471-2105-11-284)
Supplement: Additional file 6 — Zipped archive that contains all JCoDA source code and executable jar files. [file 1471-2105-11-284-S6.ZIP › JCoDA/src/SampleProteinSequential.txt]

 3 350
fbxa-114  ---------M AEKLADELKA IEISEAPPLS DWPVDVIHMI VGKLDLINRF
          VLRKVCRKLR DFIDKKDPGI KEIYVDIN-- ----AFA-SS SMLVDCKTIS
          YTDRDEGCTV KLYNRSEKYI EKTALNAMKD DLAVIMKNPK LRLDKFSVSA           
          GWD----YMM TINLLKEIKD VEDMFQAKKV ILDVFEFCRD AFSILSHFEP 
          GILEEIGIFC SDVYG---SI HKLFTLEQWK QAKSVTLKCI EGIDIPIEHL
          FHLSRFDITL SEVSVSDARK IRDVLMKSAQ FECGEICLL- ---FDSDLRI
          EADVVRVFNP NFVDEYVSRP LQF-KVEQFL VI--IHK-TS LRIKKIENPH
fbxa-113  ---------M AEKLD--LEA KKISEGPTLS DMPIGVIHEI VDNLEGMKRL 
          VLRKVCRKLR DFMDNKDPGI RKISVEVS-- ----EEP-PH CLDIDDCCIS 
          YDISGDGCTV QAFGGSNKYI EKVPLIGILD DLAVILKNPK LRLNLLEVSA           
          YGN----SKK VVEWLEEYHN SQNIYKTKRI KMEYLESS-D VISMLSYFKP
          RVLEEIGIRC LANFTNISEV SNLFELEQWK KAKSLTMSSM EHFNFPIEHL 
          FHFSKFTVFW TKCSVDDAIK FRDIIMKSPH FKAGLILADD --------EI 
          EPEVVRLFDP SYIGNDNIDM HEF-IIDGFN VQ--ILGCAQ LLIEKI----
fbxa-115  ---------M AEKLEDALKA IEISGPPSLS DMPMDVMHVI VDHLDAMDRL
          ILRYVNRKMR NFVDNKKPNF KNIEVKAE-- ----DESYKL VLDQ-KSTIV
          YNSNGSGCIA KYDERWVLKI NKDELAVMFD DVAVWMKYPK LRLDEFKLSA
          FEE----QRA ILKAFGEIS- --SMLHTKRI TLEGFEPC-D FISMLSYFKP
          GILGEINIEN LSNFTDTTQV CDLFELEQWK QAKSISIISK KHFNFPIEHL
          FHLSRFQVNW MRLSVDDAIK IRDVIMKSSH FESGMILAEY --------EI
          EPEVVRVFDP NYNEAGNFDL VKC-EIEKFL VK--IYG-KS LIIKKID---
