# Supplementary material for: JCoDA: a tool for detecting evolutionary selection
Source: BMC Bioinformatics. 2010 May 27;11:284. doi: 10.1186/1471-2105-11-284 (PMC2887424; doi:10.1186/1471-2105-11-284)
Supplement: Additional file 6 — Zipped archive that contains all JCoDA source code and executable jar files. [file 1471-2105-11-284-S6.ZIP › JCoDA/src/seqSetPanel.java]

import java.awt.*;
import javax.swing.*;
import javax.swing.border.*;


public class seqSetPanel extends JPanel
{
    private JLabel nameLabel;

    private JTextArea name;
    
    public seqSetPanel()
    {
        setLayout (new BoxLayout (this, BoxLayout.Y_AXIS));
        setBorder (BorderFactory.createTitledBorder ("Input cDNA Sequences:"));
        
        //text area declarations 20, 60
        name = new JTextArea (20, 60);
        name.setAlignmentX (Component.LEFT_ALIGNMENT);
        name.setLineWrap(true);
        name.setText("FASTA format only.");
        JScrollPane scrollPane = new JScrollPane(name);
        
        add (Box.createRigidArea (new Dimension (0, 10)));
        add (scrollPane, BorderLayout.CENTER);
        add (Box.createRigidArea (new Dimension (0, 10)));
    }
    //gets the text from the JTextArea
    public String getName()
    {
        return name.getText();
    }
    
    public void reset()
    {
        name.setText("FASTA format only.");
    }
    
    public void sample()
    {
        String seq1 = "ATGCCGTCGTGCACCACTCCAACTTACGGTGTTTCGACCCAACTAGAAAGCCAAAGCTCT"
+"GAATCGCCATCTCGTTCGTCCGTTATGACGCCAACGTCTCTGGATGGAGACAATAGTCCA"
+"CGGAAGAGATTCCCCATCATCGACAATGTTCCAGCGGATCGTTGGCCGTCAACTCGGCGA"
+"GACGGATGGAGCTCTGTTAGAGCGCCACCACCAGCTCGTCTGACGCTATCGACGAACAAC"
+"AGACACATCATGTCCCCGATTTCGAGCGCTTACAGTCAAACACCTAATTCGCTTTTGTCG"
+"CCAGCCATGTTCAATCCAAAGAGCAGAAGTATCTTTTCCCCGACTCTTCCTGCAACTCCA"
+"ATGAGTTATGGAAAATCATCGATGGACAAGAGCCTGTTCTCTCCAACAGCTACAGAACCA"
+"ATCGAGGTTGAGGCAACTGTCGAGTACTTGGCTGATCTGGTTAAAGAGAAGAAACATCTT"
+"ACGCTCTTTCCTCATATGTTCAGCAATGTTGAACGTTTGTTGGATGATGAAATCGGTCGT"
+"GTCCGCGTGGCTTTGTTCCAAACTGAGTTTCCGAGAGTTGAGCTTCCTGAGCCTGCTGGA"
+"GACATGATTTCGATCACTGAGAAGATTTATGTTCCAAAGAACGAATACCCAGACTATAAC"
+"TTCGTCGGTAGAATTCTCGGCCCACGTGGGATGACCGCCAAGCAGCTTGAGCAGGACACT"
+"GGATGCAAGATTATGGTCCGAGGAAAGGGATCAATGCGGGACAAGTCAAAGGAAAGTGCT"
+"CACCGTGGAAAGGCCAATTGGGAGCATCTCGAAGACGATCTGCACGTTCTTGTGCAATGC"
+"GAAGACACTGAGAATCGTGTTCACATCAAATTGCAAGCAGCACTCGAACAGGTCAAGAAG"
+"TTGCTCATTCCGGCTCCCGAGGGAACTGACGAGCTGAAGAGAAAACAACTTATGGAACTT"
+"GCAATCATCAACGGTACGTATCGTCCAATGAAGTCGCCAAACCCAGCTCGTGTGATGACT"
+"GCAGTTCCTCTGCTCTCTCCAACTCCACTACGTAGTTCAGGTCCAGTTTTGATGTCGCCA"
+"ACTCCTGGATCAGGACTCCCGTCAACGACATTTGGAGGATCGATCTTGAGCCCCACTCTC"
+"ACTGCATCCAACCTTCTCGGATCTAACGTCTTCGATTACTCGCTTCTGAGCCCGAGCATG"
+"TTTGATTCATTCAGCTCTCTTCAACTTGCAAGTGATTTGACGTTCCCGAAGTACCCAACA"
+"ACCACTTCGTTTGTCAACTCATTCCCTGGTCTTTTCACTTCTGCATCTTCTTTTGCCAAT"
+"CAAACAAACACCAATGTGTCCCCGAGTGGAGCAAGTCCCTCGGCTTCTTCAGTCAACAAC"
+"ACCTCTTTCTAA";
   
String seq2="ATGCCGTCCTGCACCACCCCCACCTACGGTGTACCGGCCCAACTCGACAGCCAAAGCTCA"
+"GAATCGCCGTCTCGCTCGTCGATTCTGACCCCAACATCACTCGACGGAGACAACAGCCCG"
+"AGAAAGCGATTCCCGATGGACTCGTCGATTCCACTCTCGGATCGCTGGGCCGCACCACGA"
+"CGGGATGGATGGAGCTCCGTTCGTGCACCACCACCAGCTCGTCTCTCGCTCCACACCAAC"
+"CACAGAAACGTCATGTCGCCAATATCGAGCGCCTACAGTCAAACACCCAACTCGCTGCTC"
+"TCGCCGGCCATGTTCAATCCGAAGAGCCGAAACCTCTTCTCGCCAACCCTCCCGGCCACT"
+"CCATTGAGCTACGGAAAGTCGTCGACTGAGAAGAGCTTATTCTCACCAACCACTACAGAG"
+"CCAGTCGAGGTTGAGGCTACCGTTGAGTATTTGGCCGATCTTGTCAAGGAGAAGAAGCAT"
+"CTTACGCTGTTCCCACACATGTTCAACAACGTCGAACGTCTCCTGGATGATGAAATCGGT"
+"CGTGTTCGTGTAGCACTCTTCCAAACTGAATTCCCACGTGTCGACCTTCCAGAGCCAAAT"
+"GGCGACATGGTCTCCATCACTGAGAAGATCTATGTTCCAAAGAACGACTATCCAGATTAC"
+"AACTTCGTTGGTCGTATTCTTGGACCACGTGGAATGACTGCCAAGCAGCTCGAACAAGAC"
+"ACAGGATGCAAGATCATGGTTCGTGGAAAGGGATCAATGCGCGACAAGTCAAAGGAAAGC"
+"GCTCATCGCGGGAAGGCCAACTGGGAGCATCTCGAGGATGACTTGCACGTTCTGGTTCAA"
+"TGTGAAGACACCGAGAATCGTGTACACGTGAAGCTTCAAGCTGCTCTTGAGCAGGTCAAG"
+"AAGTTGCTCGTTCCAGCTCCAGAAGGAACTGACGAATTGAAGAGAAAGCAACTAATGGAG"
+"CTTGCTATCATCAACGGTACCTACCGTCCAATGAAGTCACCAAACCCAGCTCGTCTGATG"
+"ACTGCTGTTCCACTTCTCTCTCCAACACCGATGCGCAGTCCAGGACCAATGCTCATGTCG"
+"CCAACTGGAACCGTTCCAACAACAACATTCGGAGGATCTATTTTGAGTCCAACTCTCGGA"
+"TCATCAGGACTTTTGGGAGGAAACGTCTTCGACTATTCGCTTCTCAGTCCAAGCATGTTC"
+"GACTCGTTCAGCGCTCTCCAGTTGGGCAGTGACTTGACATTCCCGAAGTATCCAACCACC"
+"ACTTCCTTCGTCAACTCGTTCCCAGGACTCTTCTCGTCATCGTCGTCTTCCAGCAACAGC"
+"CAAAATGCTGCTCAAAACGCCAGCCAACCAGGAAACTTGTCGCCAATCTCTCCAACAAGC"
+"GGAGATTCTCCATCGGTCTCGTCGGTCCACAATACCTCCTTCTAA";

String seq3="ATGCCGTCGTGCACCACTCCAACCTTCGGTGTCACGTCGCAACTCGAAACCCAGAACGCG"
+"GAGTCTCCGTCACGTTCCTCGATTCTGACGCCTACGTCGTTGGAAGATGAGACCAGCCCT"
+"CGAAAGAGATTTCCGCTGATTGAGACGAATATCAGCGCTTCGGATCGTTGGCCGCCAGCT"
+"CCTCGGCGAGATGGATGGAGTTCGGTTCGCGCACCGCCACCAGCACGTCTCTCCCTTCAC"
+"ACCAACCACAGAAGCATGCTTTCGCCAATATCCAGCGCGTACAGTCAGACACCGAACTCG"
+"CTTCTCTCACCGACGATGTTTCATCCGAAGACTCGAAGCATCTTCTCACCAACTCTCCCC"
+"TCTACACCGATGAGCTACGGAAAGTCGTCGATGGACAAGAGTCTATTCTCTCCAACCACC"
+"ACCGAGCCAGTAGAGGCGGAAGCGACTGTCGAGTATTTGGCTGAGCTTGTCAAGGAGAAG"
+"AAGCATCTGACACTGTTCCCACACATGTTCGTCAACGTCGAGCGTCTTTTGGATGATGAA"
+"ATCGGACGTGTTCGTGTGGCGTTGTTCCAGACCGAGTTTCCACGTGTCGACTTGCCAGAG"
+"CCTGCTGGGGACATGGTTTCAATTACCGAGAAGATCTATGTGCCAAAGAATGACTATCCA"
+"GACTACAACTTCGTCGGAAGAATCCTTGGACCACGTGGAATGACAGCCAAGCAGCTCGAA"
+"CAAGACACTGGATGCAAGATAATGGTTCGCGGAAAGGGATCGATGCGTGATAAGTCGAAG"
+"GAAAGCGCTCATCGTGGAAAAGCCAACTGGGAACACCTCGAGGACGACCTGCACGTTCTT"
+"GTTCAATGCGAGGACACCGAGAATCGTGTGCACCTCAAGTTGCAGGCTGCTTTGGAGCAG"
+"GTCAAGAAGTTGCTCGTTCCAGCTCCAGAAGGAACTGACGAGTTGAAGAGAAAGCAACTC"
+"ATGGAGCTTGCTATCATCAATGGAACGTATCGTCCGATGAAATCTCCGAATCCAGCTCGC"
+"ATGATGACTGCCGTCCCACTGCTCTCTCCGACTCCAATTCGCAGCCCAGGACCGGTCATG"
+"CTGTCCCCAACAGGAACTGGAGTGCCGACCAGCACTTTCGGAGGTTCCATCTTGTTCTCC"
+"TCTTTTCAGAGCCCGACTCTTGCTGGATCCAATGGAATGCTCGGCTCCAACATCTTCGAT"
+"TACAACCTGCTGAGCCCAAGCATGTTCGACTCGTTCAGTTCTCTGCAGTTGGCCAGCGAC"
+"TTGGCATTCCCGAAGTATCCAACGACCACCTCGTTCGTCAACTCGTTCCCCGGACTCTTC"
+"ACATCTGCCTCGTCGACCAACAGCCAGAACACCACCATCAACAACACTCAGAATATGTCG"
+"CCGATTCCAAGTAGTCAATCGGCTTCTTCCGTCAACAACACCTCTTTCTAA"
;

String seq4="ATGCCGTCGTGCACCACCCCAACCTTCGGTGTGTCGGCACAGCATGAGAACCCAAGCGTC"
+"GATTCACCATCTCGTTCGTCGATCCTCACCCCAACATCACTCGACGATGAGACCAGTCCA"
+"CGGAAGAGTTTCCAGATTCTCGAGTCCAGTGTGAGCGCGGATCGTTGGCCAGCGCCACGG"
+"CGAGATGGCTGGAGCTCAGTGCGAGCACCACCACCAGCTCGTCTCTCCCTCCATCCTCAG"
+"AGAAACTTGATGTCGCCGATTTCAAGTGCTTACAGCCAGACGCCGAATTCGCTTCTCTCC"
+"CCGACCATGTTCCATCCAAAATCGCGGAGCATCTTTTCGCCAACGCTTCCGGCGACTCCC"
+"CTGAGTTATGGGAAGTCTTCAATGGACAAGAGCCTCTTCTCGCCAACGATCACCGAACCA"
+"GTTGAGGTTGAAGCCACCGTCGAGTATCTCGCCGATCTTGTCAAAGAGAAGAAACATCTT"
+"ACACTCTTCCCACACATGTTCAACAACGTCGAACGTCTTCTGGATGATGAGATAGGACGA"
+"GTTCGTGTCGCTTTGTTTCAAACTGAGTTCCCACGTGTCGATCTTCCTGAGCCAGCTGGG"
+"GACATGGTCTCCATAACGGAAAAGATTTACGTTCCAAAGAACGAGTTCCCAGATTACAAC"
+"TTCGTCGGCAGAATACTTGGACCACGTGGAATGACTGCTAAGCAACTCGAACAAGACACC"
+"GGATGCAAGATCATGGTCCGCGGAAAGGGGTCGATGAGAGATAAGGCCAAGGAAAGTGCC"
+"CATCGTGGGAAAGCCAATTGGGAGCATCTCGAAGACGATCTGCACGTGTTGGTGCAATGC"
+"GAGGACACCGAGAATCGTGTGCACCTCAAGCTGCAAGCCGCACTTGAGCAAGTCAAGAAG"
+"TTGCTAGTTCCAGCTCCAGAAGGAACTGACGAGTTGAAGAGAAAGCAGCTCATGGAGCTC"
+"GCCATCATCAATGGAACCTATCGTCCAATGAAATCTCCAAATCCAGCTCGCATGATGACT"
+"GCTGTCCCACTTCTCTCGGCTACTCCACTGCGCAGCCCAGGCCCAGTTCCAATGTCACCA"
+"ACCCCAGGAGTCCCAATTAGCAGCTTCTCAGGATCCATTTTGAGCCCGACAATCGCTGGA"
+"TCAAGTGGAATTCTCGGAAACAACATCTTCGACTACTCCCTGTTGACACCGAGCATGTTC"
+"GACTCGTTTAGCTCCCTCCAACTGGCTAGTGACCTGACGTTCCCGAACTATCCAACAACC"
+"ACTTCGTTTGTCAATTCGTTCCCGGGACTCTTCACCTCTTCTTCATCGAACGTGACACCA"
+"TCAGTCAACAGTACAAGCACCACTCAAGCTCAATCAGGAGGAGACAGTCCATCGGCTTCT"
+"TCGGTCAACAACACCTCTTTCTAG"
;

String seq5="ATGCCGTCGTGTACCACGCCAACATTCGGGGCATCTCAATTAGAGATCGGATCGGGTGAT"
+"TCGCCGAGTCGTGAGTCTGTCATGACTCCGACTTCTTTAGATGACGACACGCCACGGAAG"
+"AAGTTCCCGACTCTTGAGACTGGAGACCGGTGGCCGATGTATCGGCGAGACGGATGGAGC"
+"TCTTTGCGGGCGCCACCTCCAGCTCGCCTCTCGCTGTCCACTAACCACAAGAACTTTATG"
+"TCTCCGATTTCGAGTGCATACAGTCAAACGCCAAATTCGCTTCTGTCACCAGCCATGTTC"
+"AACAAGCACCGAAGCATCTTCTCGCCAACTCTCCCATCTACTCCGATGAGCTATGGAAAA"
+"GTTTCTTTGGACAGCAAGAGCAATCTGTTCTCGCCTGCACCGACCGAACCAGTGGAAGTT"
+"GAAGCTACTGTTGAGTATTTGGCAGACCTTGTGAAGGAAAAGAAGCATCTGACTCTTTTT"
+"CCTCACATGTTTAACAATGTTGAGCGTCTACTTGATGACGAAATTGGGCGCGTCAGAGTG"
+"GCACTTTTCCAAACGGAGTTTCCACGAGTAGAACTCCCGGAACCAGCTGGTGACATGATG"
+"TCGATCACTGAAAAGATCTATGTGCCCAAGAACGAGTTCCCCGATTATAACTTCGTTGGT"
+"AGAATTTTGGGTCCACGTGGAATGACGGCGAAGCAACTTGAACAAGATACTGGATGTAAG"
+"ATCATGGTTCGTGGGAAGGGATCAATGCGGGACAAGTCCAAGGAAAGTTCCCACCGTGGA"
+"AAAGCAAACTGGGAGCATCTCGAGGACGACTTGCATGTTCTGGTTCAATGCGAAGACACC"
+"GAAAACCGTGTTCACATCAAACTCCAAGCTGCTCTCGAGCAGGTGAAGAAGTTGCTCATT"
+"CCGGCTCCGGAAGGAACTGATGAGCTCAAAAGAAAACAACTCATGGAACTCGCTATAATA"
+"AATGGGACCTACCGTCCGATGAAGTCACCAAATCCAGCTCGTGTCATGACTGCGGTTCCT"
+"CTTCTCTCACCAACTCCACTGCGCAGTTCGGGTTCGGTTCTCATGTCTCCGACTCATGGT"
+"AACACTGGTTTACCAGCTACGACTTTGGGAGGAAGCATTCTCAGCCCAACTCTCACTTCA"
+"AACCCGCTGATTGGATCGAATGTATTTGACTACTCCTCTTTTATCAATCAAGGAATGTTT"
+"GATTCGTTCAATTCTCTCCAGCTCAGTGACTTGACTTTCCCGAAGTATCCTACCACAACT"
+"TCCTTCGTCAATTCGTTTCCGTCGCTGTTCAGTTCCGTGGCTTCTTCAGCAGCTTCGCAG"
+"AACATGACCTGTTCTCCATCCAGTGGCGATAGCTCGACAGCGTCCAACAACAACACCTCA"
+"TTCTAA";
     
    name.setText(">Ce_gld-1 T23G11.3 (gld-1 spliced coding region) 1392 bp \n" + seq1 + "\n"
            + ">Cbn_gld-1 CBN03806 1425 bp\n" + seq2+ "\n"
            + ">Cre_gld-1 CRE20425 1431 bp\n" + seq3 + "\n"
            + ">Cbr_gld-1 CBG00303 (spliced + UTR - 1404) 1404 bp\n" + seq4 + "\n"
            + ">Cja_gld-1 CJA18586 1386 bp\n" + seq5);

        /*
        name.setText(">Sequence_1\natggattgtaaaaatgctttatcttgggaaactaac\n"
            + ">Sequence_2\natggattgtggggatgctttatctgaaactaat\n"
            + ">Sequence_3\natggattgtaaaaatgctttatctgttttcaat");
        */       
        }
}
