# Supplementary material for: JCoDA: a tool for detecting evolutionary selection
Source: BMC Bioinformatics. 2010 May 27;11:284. doi: 10.1186/1471-2105-11-284 (PMC2887424; doi:10.1186/1471-2105-11-284)
Supplement: Additional file 6 — Zipped archive that contains all JCoDA source code and executable jar files. [file 1471-2105-11-284-S6.ZIP › JCoDA/src/sites_method_output.txt]

seed used = 723890497
CODONML (in paml version 4.1, August 2008)  sites_method_input.txt
Model: One dN/dS ratio for branches
Codon frequencies: F3x4
Site-class models: 
ns =   3  ls = 359

Codon usage in sequences
--------------------------------------------------------------------------
Phe TTT  7  5  3 | Ser TCT  6  5  2 | Tyr TAT  8  5  6 | Cys TGT  6  2  3
    TTC  4  9  6 |     TCC  9  8  7 |     TAC 11 12 10 |     TGC  8 12  9
Leu TTA  5  5  1 |     TCA  6  3  5 | *** TAA  0  0  0 | *** TGA  0  0  0
    TTG  5  5  5 |     TCG  1  0  1 |     TAG  0  0  0 | Trp TGG  5  5  6
--------------------------------------------------------------------------
Leu CTT  7  4  2 | Pro CCT  2  4  1 | His CAT  3  3  3 | Arg CGT  2  3  4
    CTC  5  7  8 |     CCC  7 11 15 |     CAC  3  4  8 |     CGC  2  4  7
    CTA  5  6  2 |     CCA  4  5  4 | Gln CAA  6  3  3 |     CGA  3  1  1
    CTG  7  6 19 |     CCG  4  4  6 |     CAG  7 11 11 |     CGG  3  3 10
--------------------------------------------------------------------------
Ile ATT 11 10  4 | Thr ACT  2  5  2 | Asn AAT 11 10  2 | Ser AGT  6  4  3
    ATC  6  6 10 |     ACC  9  9  9 |     AAC  6  5 15 |     AGC 10 10 11
    ATA  3  4  2 |     ACA  3  3  2 | Lys AAA 13 14 10 | Arg AGA  5  7  2
Met ATG  7  6  6 |     ACG  1  0  1 |     AAG 14 12 10 |     AGG  7  6  3
--------------------------------------------------------------------------
Val GTT  2  4  1 | Ala GCT  5  5  5 | Asp GAT 13 10  3 | Gly GGT  4  2  3
    GTC  6  4  4 |     GCC  8  6  9 |     GAC  8  9 15 |     GGC  1  3  8
    GTA  4  2  2 |     GCA  6  7  3 | Glu GAA 14 15  7 |     GGA  4  2  5
    GTG  4  5 14 |     GCG  0  3  3 |     GAG 12 13 15 |     GGG  3  3  2
--------------------------------------------------------------------------

Codon position x base (3x4) table for each sequence.

#1: Xe_TGFB2__     
position  1:    T:0.22563    C:0.19499    A:0.31755    G:0.26184
position  2:    T:0.24513    C:0.20334    A:0.35933    G:0.19220
position  3:    T:0.26462    C:0.28691    A:0.22563    G:0.22284
Average         T:0.24513    C:0.22841    A:0.30084    G:0.22563

#2: Hs_TGFB2__     
position  1:    T:0.21170    C:0.22006    A:0.30919    G:0.25905
position  2:    T:0.24513    C:0.21727    A:0.35097    G:0.18663
position  3:    T:0.22563    C:0.33148    A:0.21448    G:0.22841
Average         T:0.22748    C:0.25627    A:0.29155    G:0.22470

#3: Mu_TGFB1__     
position  1:    T:0.17827    C:0.28969    A:0.25627    G:0.27577
position  2:    T:0.24791    C:0.20891    A:0.32869    G:0.21448
position  3:    T:0.13092    C:0.42061    A:0.13649    G:0.31198
Average         T:0.18570    C:0.30641    A:0.24048    G:0.26741

Sums of codon usage counts
------------------------------------------------------------------------------
Phe F TTT      15 | Ser S TCT      13 | Tyr Y TAT      19 | Cys C TGT      11
      TTC      19 |       TCC      24 |       TAC      33 |       TGC      29
Leu L TTA      11 |       TCA      14 | *** * TAA       0 | *** * TGA       0
      TTG      15 |       TCG       2 |       TAG       0 | Trp W TGG      16
------------------------------------------------------------------------------
Leu L CTT      13 | Pro P CCT       7 | His H CAT       9 | Arg R CGT       9
      CTC      20 |       CCC      33 |       CAC      15 |       CGC      13
      CTA      13 |       CCA      13 | Gln Q CAA      12 |       CGA       5
      CTG      32 |       CCG      14 |       CAG      29 |       CGG      16
------------------------------------------------------------------------------
Ile I ATT      25 | Thr T ACT       9 | Asn N AAT      23 | Ser S AGT      13
      ATC      22 |       ACC      27 |       AAC      26 |       AGC      31
      ATA       9 |       ACA       8 | Lys K AAA      37 | Arg R AGA      14
Met M ATG      19 |       ACG       2 |       AAG      36 |       AGG      16
------------------------------------------------------------------------------
Val V GTT       7 | Ala A GCT      15 | Asp D GAT      26 | Gly G GGT       9
      GTC      14 |       GCC      23 |       GAC      32 |       GGC      12
      GTA       8 |       GCA      16 | Glu E GAA      36 |       GGA      11
      GTG      23 |       GCG       6 |       GAG      40 |       GGG       8
------------------------------------------------------------------------------


Codon position x base (3x4) table, overall

position  1:    T:0.20520    C:0.23491    A:0.29434    G:0.26555
position  2:    T:0.24605    C:0.20984    A:0.34633    G:0.19777
position  3:    T:0.20706    C:0.34633    A:0.19220    G:0.25441
Average         T:0.21944    C:0.26370    A:0.27762    G:0.23924

Model 0: one-ratio


TREE #  1:  (1, 2, 3);   MP score: 445
lnL(ntime:  3  np:  5):  -3197.569616     +0.000000
   4..1     4..2     4..3  
 0.911221 0.410772 10.199356 1.581372 0.030984

Note: Branch length is defined as number of nucleotide substitutions per codon (not per neucleotide site).

tree length =  11.52135

(1: 0.911221, 2: 0.410772, 3: 10.199356);

(Xe_TGFB2__: 0.911221, Hs_TGFB2__: 0.410772, Mu_TGFB1__: 10.199356);

Detailed output identifying parameters

kappa (ts/tv) =  1.58137

omega (dN/dS) =  0.03098

dN & dS for each branch

 branch           t        N        S    dN/dS       dN       dS   N*dN   S*dS

   4..1       0.911    833.3    243.7   0.0310   0.0376   1.2138   31.3  295.8
   4..2       0.411    833.3    243.7   0.0310   0.0170   0.5472   14.1  133.3
   4..3      10.199    833.3    243.7   0.0310   0.4209  13.5861  350.8 3310.8

tree length for dN:      0.47551
tree length for dS:     15.34701


Time used:  0:03


Model 1: NearlyNeutral (2 categories)


TREE #  1:  (1, 2, 3);   MP score: 445
lnL(ntime:  3  np:  6):  -3192.088120     +0.000000
   4..1     4..2     4..3  
 0.955218 0.370750 15.167895 1.664072 0.954337 0.021861

Note: Branch length is defined as number of nucleotide substitutions per codon (not per neucleotide site).

tree length =  16.49386

(1: 0.955218, 2: 0.370750, 3: 15.167895);

(Xe_TGFB2__: 0.955218, Hs_TGFB2__: 0.370750, Mu_TGFB1__: 15.167895);

Detailed output identifying parameters

kappa (ts/tv) =  1.66407


dN/dS for site classes (K=2)

p:   0.95434  0.04566
w:   0.02186  1.00000

dN & dS for each branch

 branch           t        N        S    dN/dS       dN       dS   N*dN   S*dS

   4..1       0.955    830.8    246.2   0.0665   0.0757   1.1375   62.9  280.1
   4..2       0.371    830.8    246.2   0.0665   0.0294   0.4415   24.4  108.7
   4..3      15.168    830.8    246.2   0.0665   1.2016  18.0617  998.2 4447.0


Naive Empirical Bayes (NEB) analysis
Time used:  0:09


Model 2: PositiveSelection (3 categories)


TREE #  1:  (1, 2, 3);   MP score: 445
lnL(ntime:  3  np:  8):  -3197.569616     +0.000000
   4..1     4..2     4..3  
 0.911217 0.410774 10.199338 1.581371 1.000000 0.000000 0.030984 1.000000

Note: Branch length is defined as number of nucleotide substitutions per codon (not per neucleotide site).

tree length =  11.52133

(1: 0.911217, 2: 0.410774, 3: 10.199338);

(Xe_TGFB2__: 0.911217, Hs_TGFB2__: 0.410774, Mu_TGFB1__: 10.199338);

Detailed output identifying parameters

kappa (ts/tv) =  1.58137


dN/dS for site classes (K=3)

p:   1.00000  0.00000  0.00000
w:   0.03098  1.00000  1.00000

dN & dS for each branch

 branch           t        N        S    dN/dS       dN       dS   N*dN   S*dS

   4..1       0.911    833.3    243.7   0.0310   0.0376   1.2138   31.3  295.8
   4..2       0.411    833.3    243.7   0.0310   0.0170   0.5472   14.1  133.3
   4..3      10.199    833.3    243.7   0.0310   0.4209  13.5860  350.8 3310.8


Naive Empirical Bayes (NEB) analysis
Bayes Empirical Bayes (BEB) analysis (Yang, Wong & Nielsen 2005. Mol. Biol. Evol. 22:1107-1118)
Positively selected sites (*: P>95%; **: P>99%)
(amino acids refer to 1st sequence: Xe_TGFB2__)

            Pr(w>1)     post mean +- SE for w

   217 S      0.547         3.517 +- 3.282


The grid (see ternary graph for p0-p1)

w0:   0.050  0.150  0.250  0.350  0.450  0.550  0.650  0.750  0.850  0.950
w2:   1.500  2.500  3.500  4.500  5.500  6.500  7.500  8.500  9.500 10.500


Posterior on the grid

w0:   1.000  0.000  0.000  0.000  0.000  0.000  0.000  0.000  0.000  0.000
w2:   0.147  0.108  0.098  0.095  0.093  0.092  0.092  0.092  0.092  0.092

Posterior for p0-p1 (see the ternary graph)

 0.000
 0.000 0.000 0.000
 0.000 0.000 0.000 0.000 0.000
 0.000 0.000 0.000 0.000 0.000 0.000 0.000
 0.000 0.000 0.000 0.000 0.000 0.000 0.000 0.000 0.000
 0.000 0.000 0.000 0.000 0.000 0.000 0.000 0.000 0.000 0.000 0.000
 0.000 0.000 0.000 0.000 0.000 0.000 0.000 0.000 0.000 0.000 0.000 0.000 0.000
 0.000 0.000 0.000 0.000 0.000 0.000 0.000 0.000 0.000 0.000 0.000 0.000 0.000 0.000 0.000
 0.000 0.000 0.000 0.000 0.000 0.000 0.000 0.000 0.000 0.000 0.000 0.000 0.000 0.000 0.000 0.000 0.000
 0.000 0.000 0.000 0.000 0.000 0.000 0.000 0.000 0.000 0.000 0.000 0.000 0.000 0.000 0.000 0.000 0.000 0.000 1.000

sum of density on p0-p1 =   1.000000

Time used:  0:22


Model 3: discrete (3 categories)


TREE #  1:  (1, 2, 3);   MP score: 445
lnL(ntime:  3  np:  9):  -3167.195428     +0.000000
   4..1     4..2     4..3  
 1.020262 0.289336 15.696748 1.686134 0.369648 0.615070 0.000001 0.047619 0.899184

Note: Branch length is defined as number of nucleotide substitutions per codon (not per neucleotide site).

tree length =  17.00635

(1: 1.020262, 2: 0.289336, 3: 15.696748);

(Xe_TGFB2__: 1.020262, Hs_TGFB2__: 0.289336, Mu_TGFB1__: 15.696748);

Detailed output identifying parameters

kappa (ts/tv) =  1.68613


dN/dS for site classes (K=3)

p:   0.36965  0.61507  0.01528
w:   0.00000  0.04762  0.89918

dN & dS for each branch

 branch           t        N        S    dN/dS       dN       dS   N*dN   S*dS

   4..1       1.020    830.1    246.9   0.0430   0.0558   1.2961   46.3  320.0
   4..2       0.289    830.1    246.9   0.0430   0.0158   0.3676   13.1   90.7
   4..3      15.697    830.1    246.9   0.0430   0.8581  19.9412  712.3 4922.8


Naive Empirical Bayes (NEB) analysis
Time used:  0:48


Model 7: beta (10 categories)


TREE #  1:  (1, 2, 3);   MP score: 445
lnL(ntime:  3  np:  6):  -3168.913886     +0.000000
   4..1     4..2     4..3  
 1.032069 0.260401 19.021533 1.745716 0.431287 10.364836

Note: Branch length is defined as number of nucleotide substitutions per codon (not per neucleotide site).

tree length =  20.31400

(1: 1.032069, 2: 0.260401, 3: 19.021533);

(Xe_TGFB2__: 1.032069, Hs_TGFB2__: 0.260401, Mu_TGFB1__: 19.021533);

Detailed output identifying parameters

kappa (ts/tv) =  1.74572

Parameters in M7 (beta):
 p=  0.43129  q= 10.36484


dN/dS for site classes (K=10)

p:   0.10000  0.10000  0.10000  0.10000  0.10000  0.10000  0.10000  0.10000  0.10000  0.10000
w:   0.00007  0.00093  0.00307  0.00687  0.01277  0.02149  0.03424  0.05349  0.08556  0.15890

dN & dS for each branch

 branch           t        N        S    dN/dS       dN       dS   N*dN   S*dS

   4..1       1.032    828.4    248.6   0.0377   0.0500   1.3239   41.4  329.1
   4..2       0.260    828.4    248.6   0.0377   0.0126   0.3340   10.4   83.0
   4..3      19.022    828.4    248.6   0.0377   0.9208  24.4008  762.8 6065.9


Naive Empirical Bayes (NEB) analysis
Time used:  1:21


Model 8: beta&w>1 (11 categories)


TREE #  1:  (1, 2, 3);   MP score: 445
lnL(ntime:  3  np:  8):  -3168.659332     +0.000000
   4..1     4..2     4..3  
 1.050308 0.262866 20.376779 1.757690 0.992299 0.447569 11.932802 1.301352

Note: Branch length is defined as number of nucleotide substitutions per codon (not per neucleotide site).

tree length =  21.68995

(1: 1.050308, 2: 0.262866, 3: 20.376779);

(Xe_TGFB2__: 1.050308, Hs_TGFB2__: 0.262866, Mu_TGFB1__: 20.376779);

Detailed output identifying parameters

kappa (ts/tv) =  1.75769

Parameters in M8 (beta&w>1):
  p0=  0.99230  p=  0.44757 q= 11.93280
 (p1=  0.00770) w=  1.30135


dN/dS for site classes (K=11)

p:   0.09923  0.09923  0.09923  0.09923  0.09923  0.09923  0.09923  0.09923  0.09923  0.09923  0.00770
w:   0.00008  0.00095  0.00302  0.00658  0.01201  0.01991  0.03136  0.04853  0.07701  0.14214  1.30135

dN & dS for each branch

 branch           t        N        S    dN/dS       dN       dS   N*dN   S*dS

   4..1       1.050    828.1    248.9   0.0439   0.0580   1.3216   48.1  329.0
   4..2       0.263    828.1    248.9   0.0439   0.0145   0.3308   12.0   82.3
   4..3      20.377    828.1    248.9   0.0439   1.1261  25.6405  932.5 6382.8


Naive Empirical Bayes (NEB) analysis
Positively selected sites (*: P>95%; **: P>99%)
(amino acids refer to 1st sequence: Xe_TGFB2__)

            Pr(w>1)     post mean +- SE for w

   217 S      0.571         0.792


Bayes Empirical Bayes (BEB) analysis (Yang, Wong & Nielsen 2005. Mol. Biol. Evol. 22:1107-1118)
Positively selected sites (*: P>95%; **: P>99%)
(amino acids refer to 1st sequence: Xe_TGFB2__)

            Pr(w>1)     post mean +- SE for w

   217 S      0.686         3.941 +- 3.436


The grid 

p0:   0.050  0.150  0.250  0.350  0.450  0.550  0.650  0.750  0.850  0.950
p :   0.100  0.300  0.500  0.700  0.900  1.100  1.300  1.500  1.700  1.900
q :   0.100  0.300  0.500  0.700  0.900  1.100  1.300  1.500  1.700  1.900
ws:   1.500  2.500  3.500  4.500  5.500  6.500  7.500  8.500  9.500 10.500


Posterior on the grid

p0:   0.000  0.000  0.000  0.000  0.000  0.000  0.000  0.000  0.000  1.000
p :   1.000  0.000  0.000  0.000  0.000  0.000  0.000  0.000  0.000  0.000
q :   0.000  0.000  0.000  0.000  0.000  0.000  0.000  0.006  0.096  0.897
ws:   0.173  0.112  0.098  0.092  0.089  0.088  0.087  0.087  0.087  0.087

Time used:  2:30

Time used:  2:30
