# Supplementary material for: JCoDA: a tool for detecting evolutionary selection
Source: BMC Bioinformatics. 2010 May 27;11:284. doi: 10.1186/1471-2105-11-284 (PMC2887424; doi:10.1186/1471-2105-11-284)
Supplement: Additional file 6 — Zipped archive that contains all JCoDA source code and executable jar files. [file 1471-2105-11-284-S6.ZIP › JCoDA/src/SlidingWindowdNdS.java]

import java.util.*;
import java.io.*;
import java.util.regex.Pattern;
/**
 * This class breaks a pairwise alignment of sequences into windows
 * and calculates sliding window dN/dS using the PAML engine
 *
 * @author Steve Steinway
 * @version (a version number or a date)
 */
public class SlidingWindowdNdS
{
    // instance variables - replace the example below with your own
    private String alignedSeq1;
    private String alignedSeq2;
    private int window; //window size in codons
    private int jump; //jump size in codons
    AlignProtDna[] apd = new AlignProtDna[2];
    private static Writer output;
    private static Scanner sc;
    private ConvertPhylipNonI phylipConversion;
    private File paml_input = new File("./paml/sliding_window_dnds/paml_input.txt");
                                //paml/sliding_window_dnds/
    private File paml_output = new File("./paml/sliding_window_dnds/paml_output.txt");
    private RtProcess runPaml = new RtProcess("./paml/sliding_window_dnds/yn00.exe");
    private ArrayList<Double> dndsArray = new ArrayList<Double>(); //temporary array to hold Double wrapper because ArrayList can't hold doubles (primitive type)
    private double[] dndsScores; //holds dndsScores
    //test method
    public static void main(String[] args)
    {
        String test1 = "atgccgtcgtgcaccactccaaccttcggtgtcacgtcgcaactcgaaacc";
        String test2 = "atgccgtcgtgcaccaccccaaccttcggtgtgtcggcacagcatgagaac";
        int testwin = 5;
        int testjump =2;
        SlidingWindowdNdS swd = new SlidingWindowdNdS(test1, test2, testwin, testjump);
        swd.calculatedNdS();
    }
    /**
     * Constructor for objects of class SlidingWindowdNdS
     */
    public SlidingWindowdNdS(String alignedSeq1, String alignedSeq2, int window, int jump)
    {

        // initialise instance variables
        this.alignedSeq1 = alignedSeq1;
        this.alignedSeq2 = alignedSeq2;
        this.window = 3*window; //convert window size to nucleotides
        this.jump = 3*jump; //convert jump size to nucleotides
    }

    /**
     * Makes substring of the 2 sequences for sliding window dN/dS
     * calculation. Writes the 2 substrings to a text file in FASTA
     * format, calls ConvertPhylip Object to convert to calls PAML and parses PAML output file for dN/dS
     * @param  y   a sample parameter for a method
     * @return     the sum of x and y
     */
    public void calculatedNdS()
    {
        int start = 0;
        int iteration = 1;


        // for each window do this

        while (window <= alignedSeq1.length())
        {

            String s1 = alignedSeq1.substring(start, window);
            String s2 = alignedSeq2.substring(start, window);
           // System.out.println("iteration #" + iteration + " " + "\n" + s1 + "\n" + s2 + "\n\n");
            start +=jump;
            window +=jump;
            iteration++;

            //creates an array of the 2 windows (substrings of
            //original sequence) to convert them to phylip format

            apd[0] = new AlignProtDna("tempseq1", s1);
            apd[1] = new AlignProtDna("tempseq2", s2);
            //System.out.println("apd0 :" + apd[0] + "\n" + "apd1 : " + apd[1]);

            phylipConversion = new ConvertPhylipNonI (apd, 2);
            //phylipConversion.convertDna();

             try
             {
                 // writes the 2 sequences in phylip format for paml to use
                 output = new BufferedWriter( new FileWriter("./paml/sliding_window_dnds/paml_input.txt") );
                 //System.out.println("phylipConversion: " + phylipConversion.getConversion());
                 output.write(phylipConversion.getDnaConversion());
                 output.close();

                 File sliding_window_dir = new File("./paml/sliding_window_dnds/");
                 // runs PAML
                 runPaml.runProcess(sliding_window_dir);
                 //  0.2241(0.0900 0.4019)
                 // scan = new Scanner(paml_output);
                 //scan.useDelimiter("Nei & Gojobori 1986. dN/dS (dN, dS)");
                 // scan.useDelimiter("tempseq2");

                 Pattern p = Pattern.compile("\\-?\\d\\.\\d+(?=\\()");
                 sc = new Scanner(paml_output);
                 String temp_string = sc.findWithinHorizon(p, 0); //finds the dnds score
                // System.out.println("dn/ds value: " + sc.findWithinHorizon(p, 0));
                 sc.close();
                 Double d = Double.parseDouble(temp_string);
                 System.out.println("temp string = " + temp_string);
                 dndsArray.add(d);
                }
                catch (IOException e)
                {
                    e.printStackTrace();
                }
            } //while loop

            /*
             * if(window > alignedSeq1.length())
             * {
             *     String s1 = alignedSeq1.substring(start, alignedSeq1.length());
             *     String s2 = alignedSeq1.substring(start, alignedSeq1.length());
                   System.out.println("iteration #" + iteration+ " " +
                   "\n" + s1 + "\n" + s2 + "\n\n");
                }
                */
               //change Double wrappers to primitive double values
               dndsScores = new double[dndsArray.size()];
               for (int i=0; i<dndsArray.size(); i++)
               {
                   dndsScores[i] = dndsArray.get(i).doubleValue();

                   if(dndsScores[i] < 0.0)
                   {
                       dndsScores[i] = 0;
                    }
                //   System.out.println("window " + i + ": " + dndsScores[i]);

                }

            }
            public double[] getdNdSScores()
            {
            return dndsScores;
            }
            //average dn/ds score over all pairwise dn/ds scores
            public static double[] slidingWindowdNdSAverage(dNdSHolder[] dNdSHold)
            {
                //gets the number of sliding window dnds calculations per pairwise dnds calculation
                int numscores = dNdSHold[0].getdNdSScores().length;
                double[] AveragedNdS = new double[dNdSHold[0].getdNdSScores().length];
                //gets the number of pairwise dnds calculations
                double numPairwisedNdSScores = dNdSHold.length;

                for(int i=0; i< numscores; i++)
                {
                    double tempsum = 0; //will contain sums the dnds scores in a given window
                    for(int j=0; j<numPairwisedNdSScores; j++)
                    {
                        tempsum += dNdSHold[i].getdNdSScores()[j];
                    }
                    tempsum = tempsum/numPairwisedNdSScores;
                    AveragedNdS[i] = tempsum;
                }

                return AveragedNdS;
            }
            //single dn/ds score over whole cDNA
            public static double dNdSOverall(String alignedSeq1, String alignedSeq2)
            {
                String seq1 = alignedSeq1;
                String seq2 = alignedSeq2;
                RtProcess runPaml2 = new RtProcess("./paml/sliding_window_dnds/yn00.exe");
                File paml_input = new File("./paml/sliding_window_dnds/paml_input.txt");
                File paml_output = new File("./paml/sliding_window_dnds/paml_output.txt");
                double dnds_overall;
                //creates an array of the 2 windows (substrings of
                //original sequence) to convert them to phylip format
                AlignProtDna[] apd2 = new AlignProtDna[2];
                apd2[0] = new AlignProtDna("tempseq1", seq1);
                apd2[1] = new AlignProtDna("tempseq2", seq2);
                //System.out.println("apd0 :" + apd[0] + "\n" + "apd1 : " + apd[1]);

                ConvertPhylipNonI pc = new ConvertPhylipNonI (apd2, 2);
                //pc.convertDna();

                try
                {
                    // writes the 2 sequences in phylip format for paml to use
                    Writer output = new BufferedWriter( new FileWriter("./paml/sliding_window_dnds/paml_input.txt") );
                    //System.out.println("phylipConversion: " + phylipConversion.getConversion());
                    output.write(pc.getDnaConversion());
                    output.close();
                    // runs PAML
                    File sliding_window_dir = new File("./paml/sliding_window_dnds/");
                    runPaml2.runProcess(sliding_window_dir);
                    //  0.2241(0.0900 0.4019)
                    // scan = new Scanner(paml_output);
                    //scan.useDelimiter("Nei & Gojobori 1986. dN/dS (dN, dS)");
                    // scan.useDelimiter("tempseq2");

                    Pattern p = Pattern.compile("\\-?\\d\\.\\d+(?=\\()");
                    Scanner sc2 = new Scanner(paml_output);
                    String temp_string2 = sc2.findWithinHorizon(p, 0); //finds the dnds score
                    // System.out.println("dn/ds value: " + sc.findWithinHorizon(p, 0));
                    sc2.close();
                    Double d = Double.parseDouble(temp_string2);
                    dnds_overall = d;
                }
                catch (IOException e)
                {
                    e.printStackTrace();
                    return -1;
                }
                return dnds_overall;
            }
        }
