# Supplementary material for: JCoDA: a tool for detecting evolutionary selection
Source: BMC Bioinformatics. 2010 May 27;11:284. doi: 10.1186/1471-2105-11-284 (PMC2887424; doi:10.1186/1471-2105-11-284)
Supplement: Additional file 6 — Zipped archive that contains all JCoDA source code and executable jar files. [file 1471-2105-11-284-S6.ZIP › JCoDA/src/StartUp.java]

import java.io.*;

public class StartUp
{
	public static void main(String args[])  throws IOException   {
        java.awt.EventQueue.invokeLater(new Runnable() {
            public void run() {
                new BioGUI().setVisible(true);
            }
        });
    }
}
