# Supplementary material for: JCoDA: a tool for detecting evolutionary selection
Source: BMC Bioinformatics. 2010 May 27;11:284. doi: 10.1186/1471-2105-11-284 (PMC2887424; doi:10.1186/1471-2105-11-284)
Supplement: Additional file 6 — Zipped archive that contains all JCoDA source code and executable jar files. [file 1471-2105-11-284-S6.ZIP › JCoDA/src/Test.java]

/**
 * Write a description of class Test here.
 * 
 * @author (your name) 
 * @version (a version number or a date)
 */
public class Test
{
    // instance variables - replace the example below with your own
    

    /**
     * Constructor for objects of class Test
     */
    public Test()
    {
        // initialise instance variables
       
    }

    /**
     * An example of a method - replace this comment with your own
     * 
     * @param  y   a sample parameter for a method
     * @return     the sum of x and y 
     */
    public static void main(String[] args)
    {
        String sitesCommand = "paml/sites_method/codeml";
        RtProcess sitesProcess = new RtProcess(sitesCommand);
        sitesProcess.runProcess();
    }
}
