# Supplementary material for: JCoDA: a tool for detecting evolutionary selection
Source: BMC Bioinformatics. 2010 May 27;11:284. doi: 10.1186/1471-2105-11-284 (PMC2887424; doi:10.1186/1471-2105-11-284)
Supplement: Additional file 6 — Zipped archive that contains all JCoDA source code and executable jar files. [file 1471-2105-11-284-S6.ZIP › JCoDA/src/TestPatterns.java]

/**
 * Write a description of class TestPatterns here.
 * 
 * @author (your name) 
 * @version (a version number or a date)
 */
import java.util.*;
import java.io.*;
import java.util.regex.Pattern;

public class TestPatterns
{
    // instance variables - replace the example below with your own
    
    
    public static void main(String args[])
    {
        try
        {
            int x = 1;
            Pattern p = Pattern.compile("\\d{1,4}\\s\\w\\s{3}\\d\\.\\d{5}\\s\\d\\.\\d{5}\\s\\d\\.\\d{5}\\s\\(\\s\\d\\)\\s\\s\\d\\.\\d{3}\\s[+]");                        
            ArrayList<Double> nebList = new ArrayList<Double>();         
            Scanner sc;
            File test_file = new File("C:/Program Files/paml41/examples/dnds/SKR");
            sc = new Scanner(test_file);
            String tempstring = sc.findWithinHorizon(p,0);
        
            while(tempstring != null &&sc.hasNextLine())
            {
                tempstring = tempstring.substring((tempstring.length()-7), (tempstring.length()-2)); 
                Double d = Double.parseDouble(tempstring);
                nebList.add(d);
                System.out.println("Site " + nebList.get(x) + " " + tempstring);
                x++;
                tempstring = sc.findWithinHorizon(p,0);   
            }
            sc.close();
        }
        catch (IOException e) 
        {
            e.printStackTrace();
        }
    }
    
    /**
     * Constructor for objects of class TestPatterns
     */
    public TestPatterns()
    {
        // initialise instance variables
        
    }

    /**
     * An example of a method - replace this comment with your own
     * 
     * @param  y   a sample parameter for a method
     * @return     the sum of x and y 
     */
}
