# Supplementary material for: JCoDA: a tool for detecting evolutionary selection
Source: BMC Bioinformatics. 2010 May 27;11:284. doi: 10.1186/1471-2105-11-284 (PMC2887424; doi:10.1186/1471-2105-11-284)
Supplement: Additional file 6 — Zipped archive that contains all JCoDA source code and executable jar files. [file 1471-2105-11-284-S6.ZIP › JCoDA/src/TextFileFilter.java]

//For export of file types
//Chris Laucius
//March 30, 2009

import java.io.File;
import javax.swing.*;
import javax.swing.filechooser.*;

public class TextFileFilter extends FileFilter 
{

    //Accept only .txt
    public boolean accept(File f) 
    {
        if (f.isDirectory()) 
	{
            return true;
        }

        String extension = this.getExtension(f);
        if (extension != null) 
	{
            if (extension.equals("txt"))
            {
                return true;
            } 
	    
	    else 
	    {
                return false;
            }
        }

        return false;
    }
    
    //Gets the file exstention
    private static String getExtension(File f) {
        String ext = null;
        String s = f.getName();
        int i = s.lastIndexOf('.');

        if (i > 0 &&  i < s.length() - 1) {
            ext = s.substring(i+1).toLowerCase();
        }
        return ext;
    }
    
    public String getDescription() {
        return ".txt";
    }

}
